# Supplementary material for: Peptides for Coating TiO2 Implants: An In Silico Approach
Source: Int J Mol Sci. 2022 Nov 14;23(22):14048. doi: 10.3390/ijms232214048 (PMC9693858; doi:10.3390/ijms232214048)
Supplement: Supplementary file 1 [file ijms-23-14048-s001.zip]

Archive with 10 entries (10 files):
- S1.pdf
- SI2/pep1_a2bb3_overlap.pdb
- SI2/pep1_a5b1_overlap.pdb
- SI2/pep1_avb3_overlap.pdb
- SI2/pep3_a2bb3_overlap.pdb
- SI2/pep3_a5bb1_overlap.pdb
- SI2/pep3_avb3_overlap.pdb
- SI2/pep8_a2bb3_overlap.pdb
- SI2/pep8_a5b1_overlap.pdb
- SI2/pep8_avb3_overlap.pdb
