# Supplementary material for: Peptides for Coating TiO2 Implants: An In Silico Approach
Source: Int J Mol Sci. 2022 Nov 14;23(22):14048. doi: 10.3390/ijms232214048 (PMC9693858; doi:10.3390/ijms232214048)
Supplement: Supplementary file 1 [file ijms-23-14048-s001.zip › SI2/pep1_a2bb3_overlap.pdb]

HEADER rec.pdb
REMARK original generated coordinate pdb file
HELIX    1   1 SER A  152  GLU A  157  1                                   6
HELIX    2   2 GLY A  188  PHE A  191  1                                   4
HELIX    3   3 VAL A  200  SER A  206  1                                   7
HELIX    4   4 PRO A  228  TYR A  230  1                                   3
HELIX    5   5 TRP A  260  THR A  263  1                                   4
HELIX    6   6 TYR B  122  MET B  124  1                                   3
HELIX    7   7 ASP B  127  SER B  130  1                                   4
HELIX    8   8 THR B  136  GLN B  141  1                                   6
HELIX    9   9 PRO B  170  GLU B  174  1                                   5
HELIX   10  10 PRO B  176  TYR B  178  1                                   3
HELIX   11  11 THR B  201  VAL B  207  1                                   7
HELIX   12  12 GLY B  222  VAL B  231  1                                  10
HELIX   13  13 ASP B  233  ILE B  236  1                                   4
HELIX   14  14 GLY B  260  ALA B  263  1                                   4
HELIX   15  15 LEU B  292  LYS B  302  1                                  11
HELIX   16  16 GLU B  312  SER B  322  1                                  11
HELIX   17  17 VAL B  340  ILE B  351  1                                  12
SHEET    1   1 1 THR A   9  ALA A  12  0
SHEET    2   2 1 SER A  22  LYS A  27  0
SHEET    3   3 1 VAL A  33  ALA A  39  0
SHEET    4   4 1 GLY A  52  PRO A  57  0
SHEET    5   5 1 GLY A  62  GLN A  64  0
SHEET    6   6 1 THR A  76  VAL A  79  0
SHEET    7   7 1 GLN A  82  PHE A  87  0
SHEET    8   8 1 SER A  96  SER A  99  0
SHEET    9   9 1 ILE A 104  CYS A 107  0
SHEET   10  10 1 HIS A 112  LEU A 116  0
SHEET   11  11 1 CYS A 130  GLN A 134  0
SHEET   12  12 1 ARG A 139  TYR A 143  0
SHEET   13  13 1 SER A 172  VAL A 175  0
SHEET   14  14 1 GLU A 180  ALA A 185  0
SHEET   15  15 1 LEU A 194  PRO A 199  0
SHEET   16  16 1 SER A 238  GLY A 242  0
SHEET   17  17 1 GLU A 252  ALA A 257  0
SHEET   18  18 1 ALA A 266  LEU A 270  0
SHEET   19  19 1 ARG A 276  ARG A 281  0
SHEET   20  20 1 SER A 292  THR A 296  0
SHEET   21  21 1 ASP A 305  ALA A 310  0
SHEET   22  22 1 MET A 314  SER A 316  0
SHEET   23  23 1 LEU A 322  GLU A 324  0
SHEET   24  24 1 ARG A 327  PHE A 331  0
SHEET   25  25 1 LEU A 345  THR A 348  0
SHEET   26  26 1 ALA A 359  GLY A 364  0
SHEET   27  27 1 ASP A 373  ALA A 378  0
SHEET   28  28 1 GLN A 388  PHE A 392  0
SHEET   29  29 1 GLN A 405  ASP A 408  0
SHEET   30  30 1 SER A 420  ARG A 422  0
SHEET   31  31 1 LEU A 435  ALA A 439  0
SHEET   32  32 1 GLN A 444  TYR A 448  0
SHEET   33  33 1 GLU B  60  GLU B  65  0
SHEET   34  34 1 ARG B  87  LEU B  92  0
SHEET   35  35 1 SER B  97  ARG B 105  0
SHEET   36  36 1 VAL B 112  ASP B 119  0
SHEET   37  37 1 LEU B 149  PHE B 156  0
SHEET   38  38 1 TYR B 190  LEU B 194  0
SHEET   39  39 1 SER B 243  THR B 250  0
SHEET   40  40 1 ILE B 304  THR B 311  0
SHEET   41  41 1 THR B 329  LEU B 333  0
SHEET   42  42 1 LYS B 354  ARG B 360  0
SHEET   43  43 1 LEU B 366  THR B 373  0
SHEET   44  44 1 VAL B 379  PRO B 381  0
SHEET   45  45 1 SER B 385  MET B 387  0
SHEET   46  46 1 THR B 394  VAL B 403  0
SHEET   47  47 1 GLU B 411  PRO B 418  0
SHEET   48  48 1 LEU B 425  PHE B 431  0
MODEL        1
ATOM      1  N   LEU A   1     132.820 105.529 147.950  1.00  0.00      RA0  N
ATOM      2  H   LEU A   1     132.886 105.748 146.974  1.00  0.00      RA0  H
ATOM      3  CA  LEU A   1     132.910 104.112 148.274  1.00  0.00      RA0  C
ATOM      4  CB  LEU A   1     132.250 103.772 149.607  1.00  0.00      RA0  C
ATOM      5  CG  LEU A   1     132.587 102.333 150.009  1.00  0.00      RA0  C
ATOM      6  CD1 LEU A   1     134.090 102.149 150.218  1.00  0.00      RA0  C
ATOM      7  CD2 LEU A   1     131.777 101.844 151.205  1.00  0.00      RA0  C
ATOM      8  C   LEU A   1     132.314 103.253 147.166  1.00  0.00      RA0  C
ATOM      9  O   LEU A   1     132.933 102.293 146.709  1.00  0.00      RA0  O
ATOM     10  N   ASN A   2     131.105 103.612 146.735  1.00  0.00      RA0  N
ATOM     11  H   ASN A   2     130.677 104.456 147.070  1.00  0.00      RA0  H
ATOM     12  CA  ASN A   2     130.367 102.826 145.756  1.00  0.00      RA0  C
ATOM     13  CB  ASN A   2     128.990 102.501 146.334  1.00  0.00      RA0  C
ATOM     14  CG  ASN A   2     128.223 103.805 146.546  1.00  0.00      RA0  C
ATOM     15  OD1 ASN A   2     128.755 104.900 146.395  1.00  0.00      RA0  O
ATOM     16  ND2 ASN A   2     126.967 103.647 146.985  1.00  0.00      RA0  N
ATOM     17 HD21 ASN A   2     126.541 102.740 146.960  1.00  0.00      RA0  H
ATOM     18 HD22 ASN A   2     126.416 104.409 147.341  1.00  0.00      RA0  H
ATOM     19  C   ASN A   2     130.108 103.580 144.459  1.00  0.00      RA0  C
ATOM     20  O   ASN A   2     129.318 103.111 143.635  1.00  0.00      RA0  O
ATOM     21  N   LEU A   3     130.745 104.729 144.252  1.00  0.00      RA0  N
ATOM     22  H   LEU A   3     131.450 105.030 144.894  1.00  0.00      RA0  H
ATOM     23  CA  LEU A   3     130.683 105.379 142.951  1.00  0.00      RA0  C
ATOM     24  CB  LEU A   3     131.261 106.790 143.004  1.00  0.00      RA0  C
ATOM     25  CG  LEU A   3     130.357 107.783 143.729  1.00  0.00      RA0  C
ATOM     26  CD1 LEU A   3     131.096 109.076 144.061  1.00  0.00      RA0  C
ATOM     27  CD2 LEU A   3     129.074 108.060 142.949  1.00  0.00      RA0  C
ATOM     28  C   LEU A   3     131.458 104.548 141.939  1.00  0.00      RA0  C
ATOM     29  O   LEU A   3     132.605 104.167 142.184  1.00  0.00      RA0  O
ATOM     30  N   ASP A   4     130.829 104.256 140.807  1.00  0.00      RA0  N
ATOM     31  H   ASP A   4     129.911 104.613 140.627  1.00  0.00      RA0  H
ATOM     32  CA  ASP A   4     131.441 103.373 139.824  1.00  0.00      RA0  C
ATOM     33  CB  ASP A   4     130.347 102.673 139.019  1.00  0.00      RA0  C
ATOM     34  CG  ASP A   4     130.919 101.622 138.082  1.00  0.00      RA0  C
ATOM     35  OD1 ASP A   4     132.127 101.471 137.981  1.00  0.00      RA0  O
ATOM     36  OD2 ASP A   4     130.140 100.911 137.465  1.00  0.00      RA0  O
ATOM     37  C   ASP A   4     132.314 104.170 138.864  1.00  0.00      RA0  C
ATOM     38  O   ASP A   4     131.799 104.978 138.083  1.00  0.00      RA0  O
ATOM     39  N   PRO A   5     133.631 103.975 138.893  1.00  0.00      RA0  N
ATOM     40  CD  PRO A   5     134.358 103.107 139.814  1.00  0.00      RA0  C
ATOM     41  CA  PRO A   5     134.522 104.697 137.979  1.00  0.00      RA0  C
ATOM     42  CB  PRO A   5     135.819 104.703 138.787  1.00  0.00      RA0  C
ATOM     43  CG  PRO A   5     135.827 103.334 139.469  1.00  0.00      RA0  C
ATOM     44  C   PRO A   5     134.694 104.051 136.613  1.00  0.00      RA0  C
ATOM     45  O   PRO A   5     135.505 104.542 135.820  1.00  0.00      RA0  O
ATOM     46  N   VAL A   6     133.965 102.977 136.317  1.00  0.00      RA0  N
ATOM     47  H   VAL A   6     133.253 102.665 136.949  1.00  0.00      RA0  H
ATOM     48  CA  VAL A   6     134.092 102.287 135.038  1.00  0.00      RA0  C
ATOM     49  CB  VAL A   6     134.046 100.772 135.236  1.00  0.00      RA0  C
ATOM     50  CG1 VAL A   6     134.200 100.035 133.904  1.00  0.00      RA0  C
ATOM     51  CG2 VAL A   6     135.089 100.333 136.266  1.00  0.00      RA0  C
ATOM     52  C   VAL A   6     132.980 102.747 134.108  1.00  0.00      RA0  C
ATOM     53  O   VAL A   6     133.242 103.301 133.036  1.00  0.00      RA0  O
ATOM     54  N   GLN A   7     131.732 102.519 134.510  1.00  0.00      RA0  N
ATOM     55  H   GLN A   7     131.580 102.174 135.442  1.00  0.00      RA0  H
ATOM     56  CA  GLN A   7     130.580 102.976 133.738  1.00  0.00      RA0  C
ATOM     57  CB  GLN A   7     129.252 102.458 134.290  1.00  0.00      RA0  C
ATOM     58  CG  GLN A   7     128.955 100.966 134.314  1.00  0.00      RA0  C
ATOM     59  CD  GLN A   7     127.645 100.789 135.068  1.00  0.00      RA0  C
ATOM     60  OE1 GLN A   7     126.573 101.236 134.652  1.00  0.00      RA0  O
ATOM     61  NE2 GLN A   7     127.780 100.093 136.206  1.00  0.00      RA0  N
ATOM     62 HE21 GLN A   7     128.721  99.963 136.546  1.00  0.00      RA0  H
ATOM     63 HE22 GLN A   7     127.048  99.727 136.777  1.00  0.00      RA0  H
ATOM     64  C   GLN A   7     130.426 104.472 133.964  1.00  0.00      RA0  C
ATOM     65  O   GLN A   7     129.741 104.920 134.884  1.00  0.00      RA0  O
ATOM     66  N   LEU A   8     131.075 105.255 133.112  1.00  0.00      RA0  N
ATOM     67  H   LEU A   8     131.604 104.835 132.373  1.00  0.00      RA0  H
ATOM     68  CA  LEU A   8     131.025 106.705 133.187  1.00  0.00      RA0  C
ATOM     69  CB  LEU A   8     132.429 107.295 133.161  1.00  0.00      RA0  C
ATOM     70  CG  LEU A   8     133.180 106.942 134.437  1.00  0.00      RA0  C
ATOM     71  CD1 LEU A   8     134.567 107.577 134.493  1.00  0.00      RA0  C
ATOM     72  CD2 LEU A   8     132.333 107.281 135.658  1.00  0.00      RA0  C
ATOM     73  C   LEU A   8     130.169 107.256 132.060  1.00  0.00      RA0  C
ATOM     74  O   LEU A   8     130.295 106.837 130.905  1.00  0.00      RA0  O
ATOM     75  N   THR A   9     129.302 108.196 132.405  1.00  0.00      RA0  N
ATOM     76  H   THR A   9     129.190 108.449 133.368  1.00  0.00      RA0  H
ATOM     77  CA  THR A   9     128.480 108.907 131.438  1.00  0.00      RA0  C
ATOM     78  CB  THR A   9     127.085 108.932 132.010  1.00  0.00      RA0  C
ATOM     79  OG1 THR A   9     126.712 107.592 132.363  1.00  0.00      RA0  O
ATOM     80  HG1 THR A   9     126.672 107.098 131.546  1.00  0.00      RA0  H
ATOM     81  CG2 THR A   9     126.107 109.546 131.022  1.00  0.00      RA0  C
ATOM     82  C   THR A   9     129.132 110.261 131.195  1.00  0.00      RA0  C
ATOM     83  O   THR A   9     129.227 111.083 132.110  1.00  0.00      RA0  O
ATOM     84  N   PHE A  10     129.590 110.487 129.971  1.00  0.00      RA0  N
ATOM     85  H   PHE A  10     129.389 109.841 129.233  1.00  0.00      RA0  H
ATOM     86  CA  PHE A  10     130.291 111.711 129.618  1.00  0.00      RA0  C
ATOM     87  CB  PHE A  10     131.532 111.424 128.777  1.00  0.00      RA0  C
ATOM     88  CG  PHE A  10     132.550 110.658 129.580  1.00  0.00      RA0  C
ATOM     89  CD1 PHE A  10     132.813 111.016 130.895  1.00  0.00      RA0  C
ATOM     90  CD2 PHE A  10     133.236 109.603 128.991  1.00  0.00      RA0  C
ATOM     91  CE1 PHE A  10     133.781 110.329 131.615  1.00  0.00      RA0  C
ATOM     92  CE2 PHE A  10     134.204 108.917 129.711  1.00  0.00      RA0  C
ATOM     93  CZ  PHE A  10     134.485 109.290 131.019  1.00  0.00      RA0  C
ATOM     94  C   PHE A  10     129.363 112.603 128.809  1.00  0.00      RA0  C
ATOM     95  O   PHE A  10     128.959 112.242 127.700  1.00  0.00      RA0  O
ATOM     96  N   TYR A  11     129.033 113.761 129.362  1.00  0.00      RA0  N
ATOM     97  H   TYR A  11     129.431 113.991 130.251  1.00  0.00      RA0  H
ATOM     98  CA  TYR A  11     128.373 114.817 128.617  1.00  0.00      RA0  C
ATOM     99  CB  TYR A  11     127.373 115.565 129.489  1.00  0.00      RA0  C
ATOM    100  CG  TYR A  11     126.194 114.675 129.774  1.00  0.00      RA0  C
ATOM    101  CD1 TYR A  11     125.113 114.671 128.902  1.00  0.00      RA0  C
ATOM    102  CE1 TYR A  11     123.999 113.894 129.188  1.00  0.00      RA0  C
ATOM    103  CD2 TYR A  11     126.187 113.871 130.906  1.00  0.00      RA0  C
ATOM    104  CE2 TYR A  11     125.078 113.084 131.184  1.00  0.00      RA0  C
ATOM    105  CZ  TYR A  11     123.979 113.117 130.339  1.00  0.00      RA0  C
ATOM    106  OH  TYR A  11     122.855 112.387 130.643  1.00  0.00      RA0  O
ATOM    107  HH  TYR A  11     122.136 112.750 130.136  1.00  0.00      RA0  H
ATOM    108  C   TYR A  11     129.429 115.789 128.117  1.00  0.00      RA0  C
ATOM    109  O   TYR A  11     130.342 116.156 128.857  1.00  0.00      RA0  O
ATOM    110  N   ALA A  12     129.312 116.187 126.858  1.00  0.00      RA0  N
ATOM    111  H   ALA A  12     128.466 116.024 126.352  1.00  0.00      RA0  H
ATOM    112  CA  ALA A  12     130.303 117.033 126.217  1.00  0.00      RA0  C
ATOM    113  CB  ALA A  12     130.946 116.304 125.037  1.00  0.00      RA0  C
ATOM    114  C   ALA A  12     129.654 118.313 125.718  1.00  0.00      RA0  C
ATOM    115  O   ALA A  12     128.458 118.349 125.418  1.00  0.00      RA0  O
ATOM    116  N   GLY A  13     130.460 119.363 125.631  1.00  0.00      RA0  N
ATOM    117  H   GLY A  13     131.429 119.289 125.885  1.00  0.00      RA0  H
ATOM    118  CA  GLY A  13     130.003 120.632 125.128  1.00  0.00      RA0  C
ATOM    119  C   GLY A  13     130.896 121.123 124.014  1.00  0.00      RA0  C
ATOM    120  O   GLY A  13     131.845 120.446 123.608  1.00  0.00      RA0  O
ATOM    121  N   PRO A  14     130.594 122.304 123.481  1.00  0.00      RA0  N
ATOM    122  CD  PRO A  14     129.456 123.137 123.835  1.00  0.00      RA0  C
ATOM    123  CA  PRO A  14     131.441 122.877 122.433  1.00  0.00      RA0  C
ATOM    124  CB  PRO A  14     130.796 124.247 122.197  1.00  0.00      RA0  C
ATOM    125  CG  PRO A  14     129.345 124.101 122.660  1.00  0.00      RA0  C
ATOM    126  C   PRO A  14     132.887 122.977 122.895  1.00  0.00      RA0  C
ATOM    127  O   PRO A  14     133.173 123.149 124.081  1.00  0.00      RA0  O
ATOM    128  N   ASN A  15     133.803 122.854 121.942  1.00  0.00      RA0  N
ATOM    129  H   ASN A  15     133.517 122.814 120.988  1.00  0.00      RA0  H
ATOM    130  CA  ASN A  15     135.218 122.922 122.264  1.00  0.00      RA0  C
ATOM    131  CB  ASN A  15     136.068 122.527 121.064  1.00  0.00      RA0  C
ATOM    132  CG  ASN A  15     137.394 123.260 121.162  1.00  0.00      RA0  C
ATOM    133  OD1 ASN A  15     138.229 122.973 122.010  1.00  0.00      RA0  O
ATOM    134  ND2 ASN A  15     137.560 124.209 120.221  1.00  0.00      RA0  N
ATOM    135 HD21 ASN A  15     136.825 124.439 119.582  1.00  0.00      RA0  H
ATOM    136 HD22 ASN A  15     138.415 124.723 120.155  1.00  0.00      RA0  H
ATOM    137  C   ASN A  15     135.603 124.348 122.629  1.00  0.00      RA0  C
ATOM    138  O   ASN A  15     135.208 125.306 121.960  1.00  0.00      RA0  O
ATOM    139  N   GLY A  16     136.373 124.487 123.704  1.00  0.00      RA0  N
ATOM    140  H   GLY A  16     136.694 123.651 124.152  1.00  0.00      RA0  H
ATOM    141  CA  GLY A  16     136.773 125.787 124.191  1.00  0.00      RA0  C
ATOM    142  C   GLY A  16     135.729 126.516 125.003  1.00  0.00      RA0  C
ATOM    143  O   GLY A  16     136.000 127.629 125.468  1.00  0.00      RA0  O
ATOM    144  N   SER A  17     134.551 125.926 125.195  1.00  0.00      RA0  N
ATOM    145  H   SER A  17     134.374 124.995 124.873  1.00  0.00      RA0  H
ATOM    146  CA  SER A  17     133.450 126.586 125.880  1.00  0.00      RA0  C
ATOM    147  CB  SER A  17     132.144 125.955 125.426  1.00  0.00      RA0  C
ATOM    148  OG  SER A  17     132.113 124.607 125.909  1.00  0.00      RA0  O
ATOM    149  HG  SER A  17     132.100 124.044 125.146  1.00  0.00      RA0  H
ATOM    150  C   SER A  17     133.539 126.498 127.396  1.00  0.00      RA0  C
ATOM    151  O   SER A  17     132.726 127.129 128.076  1.00  0.00      RA0  O
ATOM    152  N   GLN A  18     134.488 125.735 127.934  1.00  0.00      RA0  N
ATOM    153  H   GLN A  18     135.107 125.266 127.309  1.00  0.00      RA0  H
ATOM    154  CA  GLN A  18     134.587 125.485 129.373  1.00  0.00      RA0  C
ATOM    155  CB  GLN A  18     134.998 126.727 130.169  1.00  0.00      RA0  C
ATOM    156  CG  GLN A  18     136.413 127.153 129.777  1.00  0.00      RA0  C
ATOM    157  CD  GLN A  18     136.921 128.249 130.693  1.00  0.00      RA0  C
ATOM    158  OE1 GLN A  18     136.181 129.069 131.227  1.00  0.00      RA0  O
ATOM    159  NE2 GLN A  18     138.255 128.209 130.849  1.00  0.00      RA0  N
ATOM    160 HE21 GLN A  18     138.798 127.524 130.362  1.00  0.00      RA0  H
ATOM    161 HE22 GLN A  18     138.741 128.842 131.450  1.00  0.00      RA0  H
ATOM    162  C   GLN A  18     133.326 124.807 129.898  1.00  0.00      RA0  C
ATOM    163  O   GLN A  18     132.850 125.100 130.994  1.00  0.00      RA0  O
ATOM    164  N   PHE A  19     132.785 123.895 129.098  1.00  0.00      RA0  N
ATOM    165  H   PHE A  19     133.162 123.750 128.186  1.00  0.00      RA0  H
ATOM    166  CA  PHE A  19     131.643 123.091 129.506  1.00  0.00      RA0  C
ATOM    167  CB  PHE A  19     131.246 122.232 128.308  1.00  0.00      RA0  C
ATOM    168  CG  PHE A  19     130.043 121.353 128.553  1.00  0.00      RA0  C
ATOM    169  CD1 PHE A  19     130.208 120.059 129.033  1.00  0.00      RA0  C
ATOM    170  CD2 PHE A  19     128.772 121.818 128.238  1.00  0.00      RA0  C
ATOM    171  CE1 PHE A  19     129.112 119.212 129.139  1.00  0.00      RA0  C
ATOM    172  CE2 PHE A  19     127.678 120.967 128.341  1.00  0.00      RA0  C
ATOM    173  CZ  PHE A  19     127.850 119.656 128.767  1.00  0.00      RA0  C
ATOM    174  C   PHE A  19     131.998 122.263 130.734  1.00  0.00      RA0  C
ATOM    175  O   PHE A  19     132.986 121.526 130.740  1.00  0.00      RA0  O
ATOM    176  N   GLY A  20     131.187 122.389 131.779  1.00  0.00      RA0  N
ATOM    177  H   GLY A  20     130.467 123.084 131.739  1.00  0.00      RA0  H
ATOM    178  CA  GLY A  20     131.466 121.754 133.046  1.00  0.00      RA0  C
ATOM    179  C   GLY A  20     132.049 122.670 134.093  1.00  0.00      RA0  C
ATOM    180  O   GLY A  20     132.366 122.202 135.191  1.00  0.00      RA0  O
ATOM    181  N   PHE A  21     132.203 123.958 133.784  1.00  0.00      RA0  N
ATOM    182  H   PHE A  21     131.937 124.305 132.882  1.00  0.00      RA0  H
ATOM    183  CA  PHE A  21     132.751 124.906 134.747  1.00  0.00      RA0  C
ATOM    184  CB  PHE A  21     132.915 126.266 134.092  1.00  0.00      RA0  C
ATOM    185  CG  PHE A  21     133.654 127.226 134.987  1.00  0.00      RA0  C
ATOM    186  CD1 PHE A  21     132.950 128.089 135.819  1.00  0.00      RA0  C
ATOM    187  CD2 PHE A  21     135.041 127.256 134.964  1.00  0.00      RA0  C
ATOM    188  CE1 PHE A  21     133.634 128.996 136.619  1.00  0.00      RA0  C
ATOM    189  CE2 PHE A  21     135.723 128.163 135.762  1.00  0.00      RA0  C
ATOM    190  CZ  PHE A  21     135.021 129.038 136.584  1.00  0.00      RA0  C
ATOM    191  C   PHE A  21     131.864 124.998 135.978  1.00  0.00      RA0  C
ATOM    192  O   PHE A  21     132.357 125.045 137.110  1.00  0.00      RA0  O
ATOM    193  N   SER A  22     130.554 125.016 135.775  1.00  0.00      RA0  N
ATOM    194  H   SER A  22     130.159 124.988 134.855  1.00  0.00      RA0  H
ATOM    195  CA  SER A  22     129.584 124.956 136.851  1.00  0.00      RA0  C
ATOM    196  CB  SER A  22     129.193 126.335 137.379  1.00  0.00      RA0  C
ATOM    197  OG  SER A  22     128.357 127.038 136.466  1.00  0.00      RA0  O
ATOM    198  HG  SER A  22     128.876 127.185 135.680  1.00  0.00      RA0  H
ATOM    199  C   SER A  22     128.486 123.998 136.432  1.00  0.00      RA0  C
ATOM    200  O   SER A  22     128.135 123.930 135.253  1.00  0.00      RA0  O
ATOM    201  N   LEU A  23     127.955 123.250 137.391  1.00  0.00      RA0  N
ATOM    202  H   LEU A  23     128.210 123.303 138.356  1.00  0.00      RA0  H
ATOM    203  CA  LEU A  23     126.928 122.272 137.077  1.00  0.00      RA0  C
ATOM    204  CB  LEU A  23     127.527 120.974 136.544  1.00  0.00      RA0  C
ATOM    205  CG  LEU A  23     128.927 120.653 137.064  1.00  0.00      RA0  C
ATOM    206  CD1 LEU A  23     128.973 120.126 138.500  1.00  0.00      RA0  C
ATOM    207  CD2 LEU A  23     129.598 119.696 136.097  1.00  0.00      RA0  C
ATOM    208  C   LEU A  23     126.047 122.037 138.290  1.00  0.00      RA0  C
ATOM    209  O   LEU A  23     126.524 122.041 139.425  1.00  0.00      RA0  O
ATOM    210  N   ASP A  24     124.758 121.848 138.037  1.00  0.00      RA0  N
ATOM    211  H   ASP A  24     124.425 121.768 137.096  1.00  0.00      RA0  H
ATOM    212  CA  ASP A  24     123.787 121.496 139.058  1.00  0.00      RA0  C
ATOM    213  CB  ASP A  24     122.936 122.744 139.343  1.00  0.00      RA0  C
ATOM    214  CG  ASP A  24     122.538 122.853 140.804  1.00  0.00      RA0  C
ATOM    215  OD1 ASP A  24     122.158 121.864 141.413  1.00  0.00      RA0  O
ATOM    216  OD2 ASP A  24     122.698 123.920 141.388  1.00  0.00      RA0  O
ATOM    217  C   ASP A  24     122.866 120.419 138.498  1.00  0.00      RA0  C
ATOM    218  O   ASP A  24     122.989 120.006 137.343  1.00  0.00      RA0  O
ATOM    219  N   PHE A  25     121.945 119.950 139.331  1.00  0.00      RA0  N
ATOM    220  H   PHE A  25     121.792 120.414 140.206  1.00  0.00      RA0  H
ATOM    221  CA  PHE A  25     120.905 119.024 138.911  1.00  0.00      RA0  C
ATOM    222  CB  PHE A  25     120.649 117.956 139.966  1.00  0.00      RA0  C
ATOM    223  CG  PHE A  25     121.799 116.991 140.110  1.00  0.00      RA0  C
ATOM    224  CD1 PHE A  25     121.792 115.801 139.396  1.00  0.00      RA0  C
ATOM    225  CD2 PHE A  25     122.836 117.264 140.991  1.00  0.00      RA0  C
ATOM    226  CE1 PHE A  25     122.782 114.854 139.622  1.00  0.00      RA0  C
ATOM    227  CE2 PHE A  25     123.827 116.316 141.214  1.00  0.00      RA0  C
ATOM    228  CZ  PHE A  25     123.782 115.096 140.556  1.00  0.00      RA0  C
ATOM    229  C   PHE A  25     119.605 119.792 138.727  1.00  0.00      RA0  C
ATOM    230  O   PHE A  25     119.318 120.722 139.486  1.00  0.00      RA0  O
ATOM    231  N   HIS A  26     118.823 119.403 137.728  1.00  0.00      RA0  N
ATOM    232  H   HIS A  26     118.969 118.516 137.314  1.00  0.00      RA0  H
ATOM    233  CA  HIS A  26     117.527 120.010 137.468  1.00  0.00      RA0  C
ATOM    234  CB  HIS A  26     117.487 120.721 136.127  1.00  0.00      RA0  C
ATOM    235  CG  HIS A  26     116.211 121.515 136.082  1.00  0.00      RA0  C
ATOM    236  ND1 HIS A  26     116.008 122.600 136.847  1.00  0.00      RA0  N
ATOM    237  HD1 HIS A  26     116.658 123.004 137.462  1.00  0.00      RA0  H
ATOM    238  CD2 HIS A  26     115.069 121.268 135.316  1.00  0.00      RA0  C
ATOM    239  NE2 HIS A  26     114.173 122.225 135.643  1.00  0.00      RA0  N
ATOM    240  CE1 HIS A  26     114.740 123.044 136.580  1.00  0.00      RA0  C
ATOM    241  C   HIS A  26     116.469 118.921 137.450  1.00  0.00      RA0  C
ATOM    242  O   HIS A  26     116.512 118.025 136.602  1.00  0.00      RA0  O
ATOM    243  N   LYS A  27     115.525 119.000 138.378  1.00  0.00      RA0  N
ATOM    244  H   LYS A  27     115.437 119.841 138.914  1.00  0.00      RA0  H
ATOM    245  CA  LYS A  27     114.406 118.070 138.441  1.00  0.00      RA0  C
ATOM    246  CB  LYS A  27     114.221 117.451 139.876  1.00  0.00      RA0  C
ATOM    247  CG  LYS A  27     113.765 115.965 140.195  1.00  0.00      RA0  C
ATOM    248  CD  LYS A  27     114.747 114.723 140.262  1.00  0.00      RA0  C
ATOM    249  CE  LYS A  27     114.233 113.335 140.845  1.00  0.00      RA0  C
ATOM    250  NZ  LYS A  27     114.949 112.066 140.459  1.00  0.00      RA0  N
ATOM    251  HZ1 LYS A  27     114.720 111.729 139.500  1.00  0.00      RA0  H
ATOM    252  HZ2 LYS A  27     115.984 112.077 140.513  1.00  0.00      RA0  H
ATOM    253  HZ3 LYS A  27     114.697 111.200 140.996  1.00  0.00      RA0  H
ATOM    254  C   LYS A  27     113.225 118.703 137.715  1.00  0.00      RA0  C
ATOM    255  O   LYS A  27     112.733 119.760 138.122  1.00  0.00      RA0  O
ATOM    256  N   ASP A  28     112.778 118.061 136.639  1.00  0.00      RA0  N
ATOM    257  H   ASP A  28     113.213 117.216 136.329  1.00  0.00      RA0  H
ATOM    258  CA  ASP A  28     111.639 118.560 135.886  1.00  0.00      RA0  C
ATOM    259  CB  ASP A  28     111.614 118.043 134.446  1.00  0.00      RA0  C
ATOM    260  CG  ASP A  28     110.507 117.060 134.195  1.00  0.00      RA0  C
ATOM    261  OD1 ASP A  28     109.540 117.411 133.523  1.00  0.00      RA0  O
ATOM    262  OD2 ASP A  28     110.619 115.911 134.605  1.00  0.00      RA0  O
ATOM    263  C   ASP A  28     110.368 118.492 136.730  1.00  0.00      RA0  C
ATOM    264  O   ASP A  28     110.347 117.954 137.839  1.00  0.00      RA0  O
ATOM    265  N   SER A  29     109.291 119.060 136.182  1.00  0.00      RA0  N
ATOM    266  H   SER A  29     109.335 119.414 135.244  1.00  0.00      RA0  H
ATOM    267  CA  SER A  29     107.986 118.906 136.814  1.00  0.00      RA0  C
ATOM    268  CB  SER A  29     107.079 119.804 136.000  1.00  0.00      RA0  C
ATOM    269  OG  SER A  29     107.939 120.754 135.359  1.00  0.00      RA0  O
ATOM    270  HG  SER A  29     108.511 121.123 136.026  1.00  0.00      RA0  H
ATOM    271  C   SER A  29     107.576 117.442 136.876  1.00  0.00      RA0  C
ATOM    272  O   SER A  29     106.879 117.029 137.809  1.00  0.00      RA0  O
ATOM    273  N   HIS A  30     108.005 116.644 135.899  1.00  0.00      RA0  N
ATOM    274  H   HIS A  30     108.595 117.014 135.183  1.00  0.00      RA0  H
ATOM    275  CA  HIS A  30     107.775 115.206 135.903  1.00  0.00      RA0  C
ATOM    276  CB  HIS A  30     107.581 114.632 134.504  1.00  0.00      RA0  C
ATOM    277  CG  HIS A  30     106.304 115.218 133.948  1.00  0.00      RA0  C
ATOM    278  ND1 HIS A  30     105.205 115.469 134.686  1.00  0.00      RA0  N
ATOM    279  HD1 HIS A  30     105.104 115.328 135.653  1.00  0.00      RA0  H
ATOM    280  CD2 HIS A  30     106.044 115.587 132.626  1.00  0.00      RA0  C
ATOM    281  NE2 HIS A  30     104.777 116.060 132.572  1.00  0.00      RA0  N
ATOM    282  CE1 HIS A  30     104.259 115.989 133.841  1.00  0.00      RA0  C
ATOM    283  C   HIS A  30     108.753 114.452 136.792  1.00  0.00      RA0  C
ATOM    284  O   HIS A  30     108.613 113.234 136.943  1.00  0.00      RA0  O
ATOM    285  N   GLY A  31     109.733 115.137 137.379  1.00  0.00      RA0  N
ATOM    286  H   GLY A  31     109.886 116.091 137.119  1.00  0.00      RA0  H
ATOM    287  CA  GLY A  31     110.694 114.510 138.258  1.00  0.00      RA0  C
ATOM    288  C   GLY A  31     111.909 113.923 137.576  1.00  0.00      RA0  C
ATOM    289  O   GLY A  31     112.813 113.442 138.270  1.00  0.00      RA0  O
ATOM    290  N   ARG A  32     111.966 113.942 136.247  1.00  0.00      RA0  N
ATOM    291  H   ARG A  32     111.301 114.501 135.753  1.00  0.00      RA0  H
ATOM    292  CA  ARG A  32     113.118 113.410 135.528  1.00  0.00      RA0  C
ATOM    293  CB  ARG A  32     112.875 113.305 134.029  1.00  0.00      RA0  C
ATOM    294  CG  ARG A  32     111.511 112.813 133.552  1.00  0.00      RA0  C
ATOM    295  CD  ARG A  32     111.477 112.989 132.029  1.00  0.00      RA0  C
ATOM    296  NE  ARG A  32     110.131 113.002 131.455  1.00  0.00      RA0  N
ATOM    297  HE  ARG A  32     109.788 112.124 131.108  1.00  0.00      RA0  H
ATOM    298  CZ  ARG A  32     109.479 114.204 131.380  1.00  0.00      RA0  C
ATOM    299  NH1 ARG A  32     109.989 115.270 132.018  1.00  0.00      RA0  N
ATOM    300 HH11 ARG A  32     109.592 116.202 132.042  1.00  0.00      RA0  H
ATOM    301 HH12 ARG A  32     110.790 115.230 132.633  1.00  0.00      RA0  H
ATOM    302  NH2 ARG A  32     108.326 114.310 130.683  1.00  0.00      RA0  N
ATOM    303 HH21 ARG A  32     107.826 115.182 130.650  1.00  0.00      RA0  H
ATOM    304 HH22 ARG A  32     107.927 113.536 130.186  1.00  0.00      RA0  H
ATOM    305  C   ARG A  32     114.297 114.356 135.711  1.00  0.00      RA0  C
ATOM    306  O   ARG A  32     114.266 115.495 135.240  1.00  0.00      RA0  O
ATOM    307  N   VAL A  33     115.338 113.889 136.390  1.00  0.00      RA0  N
ATOM    308  H   VAL A  33     115.374 112.898 136.509  1.00  0.00      RA0  H
ATOM    309  CA  VAL A  33     116.470 114.740 136.740  1.00  0.00      RA0  C
ATOM    310  CB  VAL A  33     117.470 114.112 137.695  1.00  0.00      RA0  C
ATOM    311  CG1 VAL A  33     118.017 115.152 138.670  1.00  0.00      RA0  C
ATOM    312  CG2 VAL A  33     116.983 112.806 138.283  1.00  0.00      RA0  C
ATOM    313  C   VAL A  33     117.323 114.978 135.502  1.00  0.00      RA0  C
ATOM    314  O   VAL A  33     117.770 114.028 134.851  1.00  0.00      RA0  O
ATOM    315  N   ALA A  34     117.546 116.244 135.174  1.00  0.00      RA0  N
ATOM    316  H   ALA A  34     116.834 116.878 135.415  1.00  0.00      RA0  H
ATOM    317  CA  ALA A  34     118.491 116.645 134.146  1.00  0.00      RA0  C
ATOM    318  CB  ALA A  34     117.825 117.599 133.156  1.00  0.00      RA0  C
ATOM    319  C   ALA A  34     119.695 117.316 134.791  1.00  0.00      RA0  C
ATOM    320  O   ALA A  34     119.665 117.714 135.957  1.00  0.00      RA0  O
ATOM    321  N   ILE A  35     120.767 117.434 134.018  1.00  0.00      RA0  N
ATOM    322  H   ILE A  35     120.687 117.294 133.045  1.00  0.00      RA0  H
ATOM    323  CA  ILE A  35     121.989 118.080 134.475  1.00  0.00      RA0  C
ATOM    324  CB  ILE A  35     123.201 117.226 134.125  1.00  0.00      RA0  C
ATOM    325  CG2 ILE A  35     124.479 117.786 134.753  1.00  0.00      RA0  C
ATOM    326  CG1 ILE A  35     122.936 115.781 134.550  1.00  0.00      RA0  C
ATOM    327  CD1 ILE A  35     124.047 114.829 134.122  1.00  0.00      RA0  C
ATOM    328  C   ILE A  35     122.054 119.464 133.852  1.00  0.00      RA0  C
ATOM    329  O   ILE A  35     122.052 119.602 132.624  1.00  0.00      RA0  O
ATOM    330  N   VAL A  36     122.101 120.488 134.691  1.00  0.00      RA0  N
ATOM    331  H   VAL A  36     122.195 120.286 135.666  1.00  0.00      RA0  H
ATOM    332  CA  VAL A  36     122.390 121.843 134.244  1.00  0.00      RA0  C
ATOM    333  CB  VAL A  36     121.846 122.856 135.242  1.00  0.00      RA0  C
ATOM    334  CG1 VAL A  36     122.062 124.278 134.739  1.00  0.00      RA0  C
ATOM    335  CG2 VAL A  36     120.398 122.578 135.598  1.00  0.00      RA0  C
ATOM    336  C   VAL A  36     123.897 122.010 134.223  1.00  0.00      RA0  C
ATOM    337  O   VAL A  36     124.565 121.778 135.234  1.00  0.00      RA0  O
ATOM    338  N   VAL A  37     124.440 122.396 133.076  1.00  0.00      RA0  N
ATOM    339  H   VAL A  37     123.866 122.550 132.269  1.00  0.00      RA0  H
ATOM    340  CA  VAL A  37     125.873 122.600 132.928  1.00  0.00      RA0  C
ATOM    341  CB  VAL A  37     126.442 121.598 131.931  1.00  0.00      RA0  C
ATOM    342  CG1 VAL A  37     127.943 121.807 131.816  1.00  0.00      RA0  C
ATOM    343  CG2 VAL A  37     126.087 120.155 132.283  1.00  0.00      RA0  C
ATOM    344  C   VAL A  37     126.106 124.011 132.421  1.00  0.00      RA0  C
ATOM    345  O   VAL A  37     125.512 124.422 131.419  1.00  0.00      RA0  O
ATOM    346  N   GLY A  38     126.973 124.747 133.108  1.00  0.00      RA0  N
ATOM    347  H   GLY A  38     127.617 124.240 133.655  1.00  0.00      RA0  H
ATOM    348  CA  GLY A  38     127.367 126.063 132.658  1.00  0.00      RA0  C
ATOM    349  C   GLY A  38     128.668 126.000 131.877  1.00  0.00      RA0  C
ATOM    350  O   GLY A  38     129.578 125.252 132.218  1.00  0.00      RA0  O
ATOM    351  N   ALA A  39     128.736 126.797 130.815  1.00  0.00      RA0  N
ATOM    352  H   ALA A  39     127.973 127.407 130.608  1.00  0.00      RA0  H
ATOM    353  CA  ALA A  39     129.909 126.872 129.947  1.00  0.00      RA0  C
ATOM    354  CB  ALA A  39     129.653 126.096 128.661  1.00  0.00      RA0  C
ATOM    355  C   ALA A  39     130.207 128.338 129.678  1.00  0.00      RA0  C
ATOM    356  O   ALA A  39     129.770 128.892 128.664  1.00  0.00      RA0  O
ATOM    357  N   PRO A  40     130.961 128.996 130.562  1.00  0.00      RA0  N
ATOM    358  CD  PRO A  40     131.676 128.421 131.684  1.00  0.00      RA0  C
ATOM    359  CA  PRO A  40     131.120 130.456 130.463  1.00  0.00      RA0  C
ATOM    360  CB  PRO A  40     131.871 130.780 131.757  1.00  0.00      RA0  C
ATOM    361  CG  PRO A  40     132.651 129.516 132.092  1.00  0.00      RA0  C
ATOM    362  C   PRO A  40     131.850 130.938 129.220  1.00  0.00      RA0  C
ATOM    363  O   PRO A  40     131.987 132.155 129.046  1.00  0.00      RA0  O
ATOM    364  N   ARG A  41     132.324 130.043 128.354  1.00  0.00      RA0  N
ATOM    365  H   ARG A  41     132.197 129.058 128.485  1.00  0.00      RA0  H
ATOM    366  CA  ARG A  41     133.056 130.445 127.160  1.00  0.00      RA0  C
ATOM    367  CB  ARG A  41     134.509 129.979 127.168  1.00  0.00      RA0  C
ATOM    368  CG  ARG A  41     135.309 130.400 128.397  1.00  0.00      RA0  C
ATOM    369  CD  ARG A  41     135.362 131.905 128.644  1.00  0.00      RA0  C
ATOM    370  NE  ARG A  41     136.276 132.222 129.740  1.00  0.00      RA0  N
ATOM    371  HE  ARG A  41     136.064 131.798 130.627  1.00  0.00      RA0  H
ATOM    372  CZ  ARG A  41     137.333 133.044 129.464  1.00  0.00      RA0  C
ATOM    373  NH1 ARG A  41     137.514 133.492 128.202  1.00  0.00      RA0  N
ATOM    374 HH11 ARG A  41     138.288 134.050 127.901  1.00  0.00      RA0  H
ATOM    375 HH12 ARG A  41     136.845 133.307 127.460  1.00  0.00      RA0  H
ATOM    376  NH2 ARG A  41     138.185 133.405 130.450  1.00  0.00      RA0  N
ATOM    377 HH21 ARG A  41     138.974 134.000 130.286  1.00  0.00      RA0  H
ATOM    378 HH22 ARG A  41     138.064 133.110 131.411  1.00  0.00      RA0  H
ATOM    379  C   ARG A  41     132.355 130.003 125.884  1.00  0.00      RA0  C
ATOM    380  O   ARG A  41     132.972 129.999 124.816  1.00  0.00      RA0  O
ATOM    381  N   THR A  42     131.084 129.625 125.974  1.00  0.00      RA0  N
ATOM    382  H   THR A  42     130.611 129.672 126.851  1.00  0.00      RA0  H
ATOM    383  CA  THR A  42     130.322 129.293 124.781  1.00  0.00      RA0  C
ATOM    384  CB  THR A  42     128.957 128.774 125.206  1.00  0.00      RA0  C
ATOM    385  OG1 THR A  42     129.146 127.759 126.191  1.00  0.00      RA0  O
ATOM    386  HG1 THR A  42     129.337 128.200 127.012  1.00  0.00      RA0  H
ATOM    387  CG2 THR A  42     128.133 128.239 124.034  1.00  0.00      RA0  C
ATOM    388  C   THR A  42     130.224 130.510 123.874  1.00  0.00      RA0  C
ATOM    389  O   THR A  42     130.002 131.630 124.336  1.00  0.00      RA0  O
ATOM    390  N   LEU A  43     130.401 130.289 122.576  1.00  0.00      RA0  N
ATOM    391  H   LEU A  43     130.461 129.358 122.227  1.00  0.00      RA0  H
ATOM    392  CA  LEU A  43     130.338 131.390 121.627  1.00  0.00      RA0  C
ATOM    393  CB  LEU A  43     130.970 130.995 120.294  1.00  0.00      RA0  C
ATOM    394  CG  LEU A  43     132.455 130.662 120.435  1.00  0.00      RA0  C
ATOM    395  CD1 LEU A  43     133.041 130.117 119.134  1.00  0.00      RA0  C
ATOM    396  CD2 LEU A  43     133.254 131.851 120.963  1.00  0.00      RA0  C
ATOM    397  C   LEU A  43     128.895 131.831 121.431  1.00  0.00      RA0  C
ATOM    398  O   LEU A  43     128.003 131.006 121.214  1.00  0.00      RA0  O
ATOM    399  N   GLY A  44     128.669 133.138 121.508  1.00  0.00      RA0  N
ATOM    400  H   GLY A  44     129.431 133.666 121.182  1.00  0.00      RA0  H
ATOM    401  CA  GLY A  44     127.342 133.691 121.397  1.00  0.00      RA0  C
ATOM    402  C   GLY A  44     126.850 133.764 119.968  1.00  0.00      RA0  C
ATOM    403  O   GLY A  44     127.189 132.931 119.122  1.00  0.00      RA0  O
ATOM    404  N   PRO A  45     126.026 134.773 119.672  1.00  0.00      RA0  N
ATOM    405  CD  PRO A  45     125.526 135.775 120.606  1.00  0.00      RA0  C
ATOM    406  CA  PRO A  45     125.477 134.895 118.315  1.00  0.00      RA0  C
ATOM    407  CB  PRO A  45     124.239 135.758 118.580  1.00  0.00      RA0  C
ATOM    408  CG  PRO A  45     124.622 136.663 119.755  1.00  0.00      RA0  C
ATOM    409  C   PRO A  45     126.439 135.507 117.313  1.00  0.00      RA0  C
ATOM    410  O   PRO A  45     126.281 135.265 116.109  1.00  0.00      RA0  O
ATOM    411  N   SER A  46     127.426 136.280 117.763  1.00  0.00      RA0  N
ATOM    412  H   SER A  46     127.479 136.526 118.728  1.00  0.00      RA0  H
ATOM    413  CA  SER A  46     128.386 136.936 116.885  1.00  0.00      RA0  C
ATOM    414  CB  SER A  46     128.250 138.369 117.340  1.00  0.00      RA0  C
ATOM    415  OG  SER A  46     127.207 138.340 118.332  1.00  0.00      RA0  O
ATOM    416  HG  SER A  46     127.100 139.238 118.626  1.00  0.00      RA0  H
ATOM    417  C   SER A  46     129.785 136.341 117.020  1.00  0.00      RA0  C
ATOM    418  O   SER A  46     130.783 137.049 116.873  1.00  0.00      RA0  O
ATOM    419  N   GLN A  47     129.865 135.042 117.311  1.00  0.00      RA0  N
ATOM    420  H   GLN A  47     129.019 134.509 117.352  1.00  0.00      RA0  H
ATOM    421  CA  GLN A  47     131.123 134.332 117.539  1.00  0.00      RA0  C
ATOM    422  CB  GLN A  47     131.956 134.229 116.260  1.00  0.00      RA0  C
ATOM    423  CG  GLN A  47     131.310 133.288 115.247  1.00  0.00      RA0  C
ATOM    424  CD  GLN A  47     131.235 131.910 115.867  1.00  0.00      RA0  C
ATOM    425  OE1 GLN A  47     130.210 131.483 116.383  1.00  0.00      RA0  O
ATOM    426  NE2 GLN A  47     132.393 131.233 115.787  1.00  0.00      RA0  N
ATOM    427 HE21 GLN A  47     133.198 131.650 115.364  1.00  0.00      RA0  H
ATOM    428 HE22 GLN A  47     132.473 130.307 116.157  1.00  0.00      RA0  H
ATOM    429  C   GLN A  47     131.937 134.939 118.677  1.00  0.00      RA0  C
ATOM    430  O   GLN A  47     133.148 134.715 118.768  1.00  0.00      RA0  O
ATOM    431  N   GLU A  48     131.292 135.705 119.549  1.00  0.00      RA0  N
ATOM    432  H   GLU A  48     130.305 135.805 119.478  1.00  0.00      RA0  H
ATOM    433  CA  GLU A  48     131.908 136.205 120.767  1.00  0.00      RA0  C
ATOM    434  CB  GLU A  48     131.519 137.646 121.075  1.00  0.00      RA0  C
ATOM    435  CG  GLU A  48     132.770 138.513 120.906  1.00  0.00      RA0  C
ATOM    436  CD  GLU A  48     133.882 137.994 121.796  1.00  0.00      RA0  C
ATOM    437  OE1 GLU A  48     133.659 137.850 122.988  1.00  0.00      RA0  O
ATOM    438  OE2 GLU A  48     134.986 137.737 121.323  1.00  0.00      RA0  O
ATOM    439  C   GLU A  48     131.613 135.247 121.909  1.00  0.00      RA0  C
ATOM    440  O   GLU A  48     130.516 134.689 121.995  1.00  0.00      RA0  O
ATOM    441  N   GLU A  49     132.598 135.052 122.781  1.00  0.00      RA0  N
ATOM    442  H   GLU A  49     133.342 135.724 122.745  1.00  0.00      RA0  H
ATOM    443  CA  GLU A  49     132.382 134.257 123.982  1.00  0.00      RA0  C
ATOM    444  CB  GLU A  49     133.652 134.103 124.811  1.00  0.00      RA0  C
ATOM    445  CG  GLU A  49     134.845 133.358 124.223  1.00  0.00      RA0  C
ATOM    446  CD  GLU A  49     136.012 133.729 125.114  1.00  0.00      RA0  C
ATOM    447  OE1 GLU A  49     135.777 134.046 126.270  1.00  0.00      RA0  O
ATOM    448  OE2 GLU A  49     137.146 133.819 124.650  1.00  0.00      RA0  O
ATOM    449  C   GLU A  49     131.411 135.000 124.883  1.00  0.00      RA0  C
ATOM    450  O   GLU A  49     131.731 136.070 125.403  1.00  0.00      RA0  O
ATOM    451  N   THR A  50     130.211 134.457 125.041  1.00  0.00      RA0  N
ATOM    452  H   THR A  50     129.908 133.682 124.481  1.00  0.00      RA0  H
ATOM    453  CA  THR A  50     129.236 135.007 125.963  1.00  0.00      RA0  C
ATOM    454  CB  THR A  50     128.053 135.418 125.117  1.00  0.00      RA0  C
ATOM    455  OG1 THR A  50     127.808 134.342 124.221  1.00  0.00      RA0  O
ATOM    456  HG1 THR A  50     126.878 134.352 124.040  1.00  0.00      RA0  H
ATOM    457  CG2 THR A  50     128.289 136.703 124.319  1.00  0.00      RA0  C
ATOM    458  C   THR A  50     128.843 134.030 127.055  1.00  0.00      RA0  C
ATOM    459  O   THR A  50     128.194 134.438 128.019  1.00  0.00      RA0  O
ATOM    460  N   GLY A  51     129.197 132.763 126.928  1.00  0.00      RA0  N
ATOM    461  H   GLY A  51     129.567 132.469 126.046  1.00  0.00      RA0  H
ATOM    462  CA  GLY A  51     128.778 131.765 127.881  1.00  0.00      RA0  C
ATOM    463  C   GLY A  51     127.466 131.124 127.482  1.00  0.00      RA0  C
ATOM    464  O   GLY A  51     126.737 131.595 126.608  1.00  0.00      RA0  O
ATOM    465  N   GLY A  52     127.163 130.020 128.144  1.00  0.00      RA0  N
ATOM    466  H   GLY A  52     127.722 129.675 128.904  1.00  0.00      RA0  H
ATOM    467  CA  GLY A  52     125.933 129.315 127.849  1.00  0.00      RA0  C
ATOM    468  C   GLY A  52     125.629 128.312 128.931  1.00  0.00      RA0  C
ATOM    469  O   GLY A  52     126.461 128.017 129.791  1.00  0.00      RA0  O
ATOM    470  N   VAL A  53     124.409 127.797 128.880  1.00  0.00      RA0  N
ATOM    471  H   VAL A  53     123.771 128.023 128.143  1.00  0.00      RA0  H
ATOM    472  CA  VAL A  53     123.940 126.787 129.813  1.00  0.00      RA0  C
ATOM    473  CB  VAL A  53     122.929 127.398 130.778  1.00  0.00      RA0  C
ATOM    474  CG1 VAL A  53     122.249 126.351 131.659  1.00  0.00      RA0  C
ATOM    475  CG2 VAL A  53     123.623 128.470 131.609  1.00  0.00      RA0  C
ATOM    476  C   VAL A  53     123.319 125.660 129.008  1.00  0.00      RA0  C
ATOM    477  O   VAL A  53     122.540 125.908 128.082  1.00  0.00      RA0  O
ATOM    478  N   PHE A  54     123.676 124.429 129.349  1.00  0.00      RA0  N
ATOM    479  H   PHE A  54     124.226 124.268 130.165  1.00  0.00      RA0  H
ATOM    480  CA  PHE A  54     123.209 123.249 128.639  1.00  0.00      RA0  C
ATOM    481  CB  PHE A  54     124.399 122.453 128.102  1.00  0.00      RA0  C
ATOM    482  CG  PHE A  54     125.197 123.275 127.116  1.00  0.00      RA0  C
ATOM    483  CD1 PHE A  54     126.117 124.220 127.563  1.00  0.00      RA0  C
ATOM    484  CD2 PHE A  54     125.012 123.083 125.754  1.00  0.00      RA0  C
ATOM    485  CE1 PHE A  54     126.820 124.995 126.652  1.00  0.00      RA0  C
ATOM    486  CE2 PHE A  54     125.722 123.855 124.842  1.00  0.00      RA0  C
ATOM    487  CZ  PHE A  54     126.610 124.824 125.291  1.00  0.00      RA0  C
ATOM    488  C   PHE A  54     122.409 122.395 129.605  1.00  0.00      RA0  C
ATOM    489  O   PHE A  54     122.918 122.003 130.659  1.00  0.00      RA0  O
ATOM    490  N   LEU A  55     121.163 122.115 129.249  1.00  0.00      RA0  N
ATOM    491  H   LEU A  55     120.865 122.326 128.314  1.00  0.00      RA0  H
ATOM    492  CA  LEU A  55     120.275 121.301 130.069  1.00  0.00      RA0  C
ATOM    493  CB  LEU A  55     118.840 121.818 130.002  1.00  0.00      RA0  C
ATOM    494  CG  LEU A  55     117.958 121.094 131.015  1.00  0.00      RA0  C
ATOM    495  CD1 LEU A  55     118.539 121.208 132.422  1.00  0.00      RA0  C
ATOM    496  CD2 LEU A  55     116.502 121.549 130.951  1.00  0.00      RA0  C
ATOM    497  C   LEU A  55     120.379 119.873 129.550  1.00  0.00      RA0  C
ATOM    498  O   LEU A  55     119.732 119.508 128.566  1.00  0.00      RA0  O
ATOM    499  CB  CYS A  56     122.941 117.369 130.215  1.00  0.00      RA0  C
ATOM    500  SG  CYS A  56     124.288 118.386 129.562  1.00  0.00      RA0  S
ATOM    501  N   CYS A  56     121.204 119.068 130.217  1.00  0.00      RA0  N
ATOM    502  H   CYS A  56     121.767 119.484 130.919  1.00  0.00      RA0  H
ATOM    503  CA  CYS A  56     121.535 117.732 129.743  1.00  0.00      RA0  C
ATOM    504  C   CYS A  56     120.556 116.728 130.330  1.00  0.00      RA0  C
ATOM    505  O   CYS A  56     120.622 116.452 131.537  1.00  0.00      RA0  O
ATOM    506  N   PRO A  57     119.651 116.155 129.542  1.00  0.00      RA0  N
ATOM    507  CD  PRO A  57     119.444 116.407 128.123  1.00  0.00      RA0  C
ATOM    508  CA  PRO A  57     118.778 115.110 130.077  1.00  0.00      RA0  C
ATOM    509  CB  PRO A  57     117.772 114.916 128.939  1.00  0.00      RA0  C
ATOM    510  CG  PRO A  57     118.545 115.264 127.668  1.00  0.00      RA0  C
ATOM    511  C   PRO A  57     119.582 113.864 130.399  1.00  0.00      RA0  C
ATOM    512  O   PRO A  57     120.597 113.571 129.764  1.00  0.00      RA0  O
ATOM    513  N   TRP A  58     119.125 113.129 131.406  1.00  0.00      RA0  N
ATOM    514  H   TRP A  58     118.258 113.332 131.860  1.00  0.00      RA0  H
ATOM    515  CA  TRP A  58     119.868 111.961 131.857  1.00  0.00      RA0  C
ATOM    516  CB  TRP A  58     119.387 111.543 133.246  1.00  0.00      RA0  C
ATOM    517  CG  TRP A  58     119.974 110.195 133.571  1.00  0.00      RA0  C
ATOM    518  CD2 TRP A  58     121.365 109.815 133.590  1.00  0.00      RA0  C
ATOM    519  CE2 TRP A  58     121.421 108.436 133.886  1.00  0.00      RA0  C
ATOM    520  CE3 TRP A  58     122.539 110.522 133.374  1.00  0.00      RA0  C
ATOM    521  CD1 TRP A  58     119.265 109.025 133.873  1.00  0.00      RA0  C
ATOM    522  NE1 TRP A  58     120.118 107.987 134.059  1.00  0.00      RA0  N
ATOM    523  HE1 TRP A  58     119.861 107.065 134.303  1.00  0.00      RA0  H
ATOM    524  CZ2 TRP A  58     122.650 107.795 133.957  1.00  0.00      RA0  C
ATOM    525  CZ3 TRP A  58     123.760 109.871 133.449  1.00  0.00      RA0  C
ATOM    526  CH2 TRP A  58     123.817 108.513 133.734  1.00  0.00      RA0  C
ATOM    527  C   TRP A  58     119.698 110.830 130.854  1.00  0.00      RA0  C
ATOM    528  O   TRP A  58     118.601 110.286 130.693  1.00  0.00      RA0  O
ATOM    529  N   ARG A  59     120.784 110.486 130.172  1.00  0.00      RA0  N
ATOM    530  H   ARG A  59     121.675 110.900 130.372  1.00  0.00      RA0  H
ATOM    531  CA  ARG A  59     120.878 109.274 129.376  1.00  0.00      RA0  C
ATOM    532  CB  ARG A  59     120.759 109.720 127.917  1.00  0.00      RA0  C
ATOM    533  CG  ARG A  59     121.553 110.998 127.610  1.00  0.00      RA0  C
ATOM    534  CD  ARG A  59     121.477 111.432 126.144  1.00  0.00      RA0  C
ATOM    535  NE  ARG A  59     120.942 112.790 126.004  1.00  0.00      RA0  N
ATOM    536  HE  ARG A  59     120.022 112.909 126.389  1.00  0.00      RA0  H
ATOM    537  CZ  ARG A  59     121.682 113.733 125.343  1.00  0.00      RA0  C
ATOM    538  NH1 ARG A  59     122.926 113.447 124.929  1.00  0.00      RA0  N
ATOM    539 HH11 ARG A  59     123.479 114.125 124.431  1.00  0.00      RA0  H
ATOM    540 HH12 ARG A  59     123.365 112.555 125.120  1.00  0.00      RA0  H
ATOM    541  NH2 ARG A  59     121.184 114.963 125.094  1.00  0.00      RA0  N
ATOM    542 HH21 ARG A  59     121.760 115.645 124.621  1.00  0.00      RA0  H
ATOM    543 HH22 ARG A  59     120.254 115.230 125.358  1.00  0.00      RA0  H
ATOM    544  C   ARG A  59     122.203 108.611 129.709  1.00  0.00      RA0  C
ATOM    545  O   ARG A  59     123.237 109.282 129.759  1.00  0.00      RA0  O
ATOM    546  N   ALA A  60     122.172 107.297 129.943  1.00  0.00      RA0  N
ATOM    547  H   ALA A  60     121.387 106.791 129.584  1.00  0.00      RA0  H
ATOM    548  CA  ALA A  60     123.362 106.587 130.394  1.00  0.00      RA0  C
ATOM    549  CB  ALA A  60     123.024 105.138 130.745  1.00  0.00      RA0  C
ATOM    550  C   ALA A  60     124.493 106.607 129.374  1.00  0.00      RA0  C
ATOM    551  O   ALA A  60     125.573 106.083 129.667  1.00  0.00      RA0  O
ATOM    552  N   GLU A  61     124.278 107.195 128.197  1.00  0.00      RA0  N
ATOM    553  H   GLU A  61     123.371 107.556 127.973  1.00  0.00      RA0  H
ATOM    554  CA  GLU A  61     125.320 107.307 127.188  1.00  0.00      RA0  C
ATOM    555  CB  GLU A  61     124.799 107.005 125.775  1.00  0.00      RA0  C
ATOM    556  CG  GLU A  61     123.515 106.172 125.689  1.00  0.00      RA0  C
ATOM    557  CD  GLU A  61     122.344 107.045 126.095  1.00  0.00      RA0  C
ATOM    558  OE1 GLU A  61     122.194 108.119 125.518  1.00  0.00      RA0  O
ATOM    559  OE2 GLU A  61     121.644 106.693 127.045  1.00  0.00      RA0  O
ATOM    560  C   GLU A  61     126.014 108.662 127.191  1.00  0.00      RA0  C
ATOM    561  O   GLU A  61     127.180 108.742 126.791  1.00  0.00      RA0  O
ATOM    562  N   GLY A  62     125.336 109.715 127.628  1.00  0.00      RA0  N
ATOM    563  H   GLY A  62     124.369 109.600 127.863  1.00  0.00      RA0  H
ATOM    564  CA  GLY A  62     125.950 111.031 127.701  1.00  0.00      RA0  C
ATOM    565  C   GLY A  62     125.841 111.766 126.385  1.00  0.00      RA0  C
ATOM    566  O   GLY A  62     124.761 111.862 125.813  1.00  0.00      RA0  O
ATOM    567  N   GLY A  63     126.965 112.291 125.910  1.00  0.00      RA0  N
ATOM    568  H   GLY A  63     127.819 112.179 126.397  1.00  0.00      RA0  H
ATOM    569  CA  GLY A  63     126.997 112.966 124.630  1.00  0.00      RA0  C
ATOM    570  C   GLY A  63     126.717 114.450 124.708  1.00  0.00      RA0  C
ATOM    571  O   GLY A  63     127.000 115.092 125.721  1.00  0.00      RA0  O
ATOM    572  N   GLN A  64     126.155 115.004 123.640  1.00  0.00      RA0  N
ATOM    573  H   GLN A  64     125.840 114.418 122.896  1.00  0.00      RA0  H
ATOM    574  CA  GLN A  64     125.916 116.434 123.545  1.00  0.00      RA0  C
ATOM    575  CB  GLN A  64     126.051 116.902 122.096  1.00  0.00      RA0  C
ATOM    576  CG  GLN A  64     127.506 117.006 121.630  1.00  0.00      RA0  C
ATOM    577  CD  GLN A  64     128.162 118.213 122.273  1.00  0.00      RA0  C
ATOM    578  OE1 GLN A  64     127.502 119.170 122.662  1.00  0.00      RA0  O
ATOM    579  NE2 GLN A  64     129.504 118.119 122.339  1.00  0.00      RA0  N
ATOM    580 HE21 GLN A  64     129.979 117.312 121.989  1.00  0.00      RA0  H
ATOM    581 HE22 GLN A  64     130.073 118.840 122.738  1.00  0.00      RA0  H
ATOM    582  C   GLN A  64     124.546 116.786 124.105  1.00  0.00      RA0  C
ATOM    583  O   GLN A  64     123.595 116.005 124.015  1.00  0.00      RA0  O
ATOM    584  SG  CYS A  65     124.523 117.723 127.652  1.00  0.00      RA0  S
ATOM    585  CB  CYS A  65     123.591 118.946 126.714  1.00  0.00      RA0  C
ATOM    586  N   CYS A  65     124.455 117.974 124.688  1.00  0.00      RA0  N
ATOM    587  H   CYS A  65     125.229 118.609 124.628  1.00  0.00      RA0  H
ATOM    588  CA  CYS A  65     123.239 118.461 125.313  1.00  0.00      RA0  C
ATOM    589  C   CYS A  65     122.622 119.584 124.496  1.00  0.00      RA0  C
ATOM    590  O   CYS A  65     123.307 120.245 123.708  1.00  0.00      RA0  O
ATOM    591  N   PRO A  66     121.323 119.832 124.657  1.00  0.00      RA0  N
ATOM    592  CD  PRO A  66     120.346 118.998 125.352  1.00  0.00      RA0  C
ATOM    593  CA  PRO A  66     120.722 121.024 124.050  1.00  0.00      RA0  C
ATOM    594  CB  PRO A  66     119.243 120.633 123.996  1.00  0.00      RA0  C
ATOM    595  CG  PRO A  66     119.025 119.750 125.225  1.00  0.00      RA0  C
ATOM    596  C   PRO A  66     120.994 122.248 124.912  1.00  0.00      RA0  C
ATOM    597  O   PRO A  66     120.817 122.216 126.131  1.00  0.00      RA0  O
ATOM    598  N   SER A  67     121.437 123.324 124.274  1.00  0.00      RA0  N
ATOM    599  H   SER A  67     121.466 123.362 123.276  1.00  0.00      RA0  H
ATOM    600  CA  SER A  67     121.709 124.554 124.997  1.00  0.00      RA0  C
ATOM    601  CB  SER A  67     122.449 125.370 123.966  1.00  0.00      RA0  C
ATOM    602  OG  SER A  67     122.987 124.406 123.047  1.00  0.00      RA0  O
ATOM    603  HG  SER A  67     123.642 123.907 123.521  1.00  0.00      RA0  H
ATOM    604  C   SER A  67     120.416 125.161 125.524  1.00  0.00      RA0  C
ATOM    605  O   SER A  67     119.352 125.038 124.915  1.00  0.00      RA0  O
ATOM    606  N   LEU A  68     120.517 125.816 126.675  1.00  0.00      RA0  N
ATOM    607  H   LEU A  68     121.414 126.195 126.839  1.00  0.00      RA0  H
ATOM    608  CA  LEU A  68     119.405 126.563 127.246  1.00  0.00      RA0  C
ATOM    609  CB  LEU A  68     119.371 126.432 128.766  1.00  0.00      RA0  C
ATOM    610  CG  LEU A  68     118.103 127.041 129.357  1.00  0.00      RA0  C
ATOM    611  CD1 LEU A  68     116.845 126.397 128.775  1.00  0.00      RA0  C
ATOM    612  CD2 LEU A  68     118.115 126.990 130.880  1.00  0.00      RA0  C
ATOM    613  C   LEU A  68     119.542 128.017 126.816  1.00  0.00      RA0  C
ATOM    614  O   LEU A  68     120.529 128.678 127.152  1.00  0.00      RA0  O
ATOM    615  N   LEU A  69     118.558 128.510 126.071  1.00  0.00      RA0  N
ATOM    616  H   LEU A  69     117.779 127.917 125.879  1.00  0.00      RA0  H
ATOM    617  CA  LEU A  69     118.705 129.778 125.372  1.00  0.00      RA0  C
ATOM    618  CB  LEU A  69     117.802 129.811 124.141  1.00  0.00      RA0  C
ATOM    619  CG  LEU A  69     118.117 128.669 123.173  1.00  0.00      RA0  C
ATOM    620  CD1 LEU A  69     117.146 128.640 121.994  1.00  0.00      RA0  C
ATOM    621  CD2 LEU A  69     119.577 128.690 122.718  1.00  0.00      RA0  C
ATOM    622  C   LEU A  69     118.424 130.953 126.297  1.00  0.00      RA0  C
ATOM    623  O   LEU A  69     117.394 130.996 126.976  1.00  0.00      RA0  O
ATOM    624  N   PHE A  70     119.351 131.904 126.316  1.00  0.00      RA0  N
ATOM    625  H   PHE A  70     120.147 131.863 125.710  1.00  0.00      RA0  H
ATOM    626  CA  PHE A  70     119.188 133.165 127.016  1.00  0.00      RA0  C
ATOM    627  CB  PHE A  70     120.180 133.283 128.170  1.00  0.00      RA0  C
ATOM    628  CG  PHE A  70     119.885 132.247 129.225  1.00  0.00      RA0  C
ATOM    629  CD1 PHE A  70     118.838 132.450 130.113  1.00  0.00      RA0  C
ATOM    630  CD2 PHE A  70     120.665 131.101 129.316  1.00  0.00      RA0  C
ATOM    631  CE1 PHE A  70     118.593 131.520 131.115  1.00  0.00      RA0  C
ATOM    632  CE2 PHE A  70     120.416 130.170 130.316  1.00  0.00      RA0  C
ATOM    633  CZ  PHE A  70     119.390 130.388 131.225  1.00  0.00      RA0  C
ATOM    634  C   PHE A  70     119.435 134.296 126.031  1.00  0.00      RA0  C
ATOM    635  O   PHE A  70     120.012 134.096 124.960  1.00  0.00      RA0  O
ATOM    636  N   ASP A  71     118.989 135.491 126.398  1.00  0.00      RA0  N
ATOM    637  H   ASP A  71     118.650 135.648 127.323  1.00  0.00      RA0  H
ATOM    638  CA  ASP A  71     119.246 136.659 125.568  1.00  0.00      RA0  C
ATOM    639  CB  ASP A  71     118.439 137.897 125.892  1.00  0.00      RA0  C
ATOM    640  CG  ASP A  71     119.050 138.923 124.965  1.00  0.00      RA0  C
ATOM    641  OD1 ASP A  71     119.170 138.638 123.780  1.00  0.00      RA0  O
ATOM    642  OD2 ASP A  71     119.466 139.984 125.405  1.00  0.00      RA0  O
ATOM    643  C   ASP A  71     120.707 137.061 125.711  1.00  0.00      RA0  C
ATOM    644  O   ASP A  71     121.158 137.412 126.806  1.00  0.00      RA0  O
ATOM    645  N   LEU A  72     121.449 137.008 124.607  1.00  0.00      RA0  N
ATOM    646  H   LEU A  72     120.956 136.863 123.749  1.00  0.00      RA0  H
ATOM    647  CA  LEU A  72     122.876 137.298 124.608  1.00  0.00      RA0  C
ATOM    648  CB  LEU A  72     123.664 136.129 124.015  1.00  0.00      RA0  C
ATOM    649  CG  LEU A  72     123.439 134.802 124.744  1.00  0.00      RA0  C
ATOM    650  CD1 LEU A  72     124.139 133.640 124.040  1.00  0.00      RA0  C
ATOM    651  CD2 LEU A  72     123.829 134.887 126.218  1.00  0.00      RA0  C
ATOM    652  C   LEU A  72     123.210 138.581 123.865  1.00  0.00      RA0  C
ATOM    653  O   LEU A  72     124.385 138.833 123.582  1.00  0.00      RA0  O
ATOM    654  N   ARG A  73     122.212 139.398 123.547  1.00  0.00      RA0  N
ATOM    655  H   ARG A  73     121.294 139.239 123.924  1.00  0.00      RA0  H
ATOM    656  CA  ARG A  73     122.426 140.645 122.830  1.00  0.00      RA0  C
ATOM    657  CB  ARG A  73     121.212 141.044 122.007  1.00  0.00      RA0  C
ATOM    658  CG  ARG A  73     120.743 140.050 120.947  1.00  0.00      RA0  C
ATOM    659  CD  ARG A  73     119.212 139.937 120.921  1.00  0.00      RA0  C
ATOM    660  NE  ARG A  73     118.542 141.240 120.871  1.00  0.00      RA0  N
ATOM    661  HE  ARG A  73     118.527 141.668 119.964  1.00  0.00      RA0  H
ATOM    662  CZ  ARG A  73     118.011 141.778 122.019  1.00  0.00      RA0  C
ATOM    663  NH1 ARG A  73     118.149 141.138 123.197  1.00  0.00      RA0  N
ATOM    664 HH11 ARG A  73     117.849 141.469 124.097  1.00  0.00      RA0  H
ATOM    665 HH12 ARG A  73     118.618 140.242 123.278  1.00  0.00      RA0  H
ATOM    666  NH2 ARG A  73     117.367 142.963 121.958  1.00  0.00      RA0  N
ATOM    667 HH21 ARG A  73     116.982 143.388 122.780  1.00  0.00      RA0  H
ATOM    668 HH22 ARG A  73     117.257 143.454 121.090  1.00  0.00      RA0  H
ATOM    669  C   ARG A  73     122.698 141.766 123.821  1.00  0.00      RA0  C
ATOM    670  O   ARG A  73     121.959 141.930 124.797  1.00  0.00      RA0  O
ATOM    671  N   ASP A  74     123.759 142.529 123.574  1.00  0.00      RA0  N
ATOM    672  H   ASP A  74     124.473 142.266 122.926  1.00  0.00      RA0  H
ATOM    673  CA  ASP A  74     124.029 143.702 124.389  1.00  0.00      RA0  C
ATOM    674  CB  ASP A  74     125.379 144.324 123.968  1.00  0.00      RA0  C
ATOM    675  CG  ASP A  74     126.572 143.409 124.268  1.00  0.00      RA0  C
ATOM    676  OD1 ASP A  74     126.445 142.190 124.186  1.00  0.00      RA0  O
ATOM    677  OD2 ASP A  74     127.649 143.906 124.596  1.00  0.00      RA0  O
ATOM    678  C   ASP A  74     122.872 144.684 124.275  1.00  0.00      RA0  C
ATOM    679  O   ASP A  74     122.562 145.174 123.186  1.00  0.00      RA0  O
ATOM    680  N   GLU A  75     122.232 144.965 125.401  1.00  0.00      RA0  N
ATOM    681  H   GLU A  75     122.574 144.611 126.273  1.00  0.00      RA0  H
ATOM    682  CA  GLU A  75     121.093 145.865 125.429  1.00  0.00      RA0  C
ATOM    683  CB  GLU A  75     120.000 145.523 126.431  1.00  0.00      RA0  C
ATOM    684  CG  GLU A  75     119.439 144.119 126.316  1.00  0.00      RA0  C
ATOM    685  CD  GLU A  75     120.016 143.320 127.451  1.00  0.00      RA0  C
ATOM    686  OE1 GLU A  75     121.184 143.503 127.783  1.00  0.00      RA0  O
ATOM    687  OE2 GLU A  75     119.311 142.481 127.995  1.00  0.00      RA0  O
ATOM    688  C   GLU A  75     121.553 147.287 125.711  1.00  0.00      RA0  C
ATOM    689  O   GLU A  75     122.571 147.513 126.367  1.00  0.00      RA0  O
ATOM    690  N   THR A  76     120.797 148.248 125.194  1.00  0.00      RA0  N
ATOM    691  H   THR A  76     120.015 148.052 124.608  1.00  0.00      RA0  H
ATOM    692  CA  THR A  76     121.065 149.655 125.438  1.00  0.00      RA0  C
ATOM    693  CB  THR A  76     122.105 150.174 124.413  1.00  0.00      RA0  C
ATOM    694  OG1 THR A  76     122.854 151.299 124.910  1.00  0.00      RA0  O
ATOM    695  HG1 THR A  76     122.236 152.012 125.003  1.00  0.00      RA0  H
ATOM    696  CG2 THR A  76     121.504 150.463 123.037  1.00  0.00      RA0  C
ATOM    697  C   THR A  76     119.741 150.397 125.524  1.00  0.00      RA0  C
ATOM    698  O   THR A  76     118.861 150.211 124.681  1.00  0.00      RA0  O
ATOM    699  N   ARG A  77     119.608 151.237 126.547  1.00  0.00      RA0  N
ATOM    700  H   ARG A  77     120.368 151.585 127.084  1.00  0.00      RA0  H
ATOM    701  CA  ARG A  77     118.349 151.911 126.833  1.00  0.00      RA0  C
ATOM    702  CB  ARG A  77     117.550 151.130 127.879  1.00  0.00      RA0  C
ATOM    703  CG  ARG A  77     116.097 151.598 127.921  1.00  0.00      RA0  C
ATOM    704  CD  ARG A  77     115.479 151.597 126.521  1.00  0.00      RA0  C
ATOM    705  NE  ARG A  77     114.441 150.580 126.391  1.00  0.00      RA0  N
ATOM    706  HE  ARG A  77     113.565 150.816 126.825  1.00  0.00      RA0  H
ATOM    707  CZ  ARG A  77     114.708 149.415 125.730  1.00  0.00      RA0  C
ATOM    708  NH1 ARG A  77     113.713 148.508 125.591  1.00  0.00      RA0  N
ATOM    709 HH11 ARG A  77     113.834 147.630 125.121  1.00  0.00      RA0  H
ATOM    710 HH12 ARG A  77     112.795 148.685 125.962  1.00  0.00      RA0  H
ATOM    711  NH2 ARG A  77     115.945 149.192 125.218  1.00  0.00      RA0  N
ATOM    712 HH21 ARG A  77     116.191 148.345 124.744  1.00  0.00      RA0  H
ATOM    713 HH22 ARG A  77     116.693 149.867 125.288  1.00  0.00      RA0  H
ATOM    714  C   ARG A  77     118.627 153.342 127.256  1.00  0.00      RA0  C
ATOM    715  O   ARG A  77     119.577 153.596 128.001  1.00  0.00      RA0  O
ATOM    716  N   ASN A  78     117.800 154.268 126.782  1.00  0.00      RA0  N
ATOM    717  H   ASN A  78     117.029 154.021 126.199  1.00  0.00      RA0  H
ATOM    718  CA  ASN A  78     117.843 155.660 127.213  1.00  0.00      RA0  C
ATOM    719  CB  ASN A  78     117.829 156.661 126.061  1.00  0.00      RA0  C
ATOM    720  CG  ASN A  78     119.249 156.790 125.559  1.00  0.00      RA0  C
ATOM    721  OD1 ASN A  78     119.689 156.023 124.708  1.00  0.00      RA0  O
ATOM    722  ND2 ASN A  78     119.958 157.753 126.176  1.00  0.00      RA0  N
ATOM    723 HD21 ASN A  78     119.536 158.398 126.813  1.00  0.00      RA0  H
ATOM    724 HD22 ASN A  78     120.953 157.846 126.050  1.00  0.00      RA0  H
ATOM    725  C   ASN A  78     116.693 155.892 128.185  1.00  0.00      RA0  C
ATOM    726  O   ASN A  78     115.528 155.937 127.778  1.00  0.00      RA0  O
ATOM    727  N   VAL A  79     117.019 156.040 129.462  1.00  0.00      RA0  N
ATOM    728  H   VAL A  79     117.987 156.114 129.717  1.00  0.00      RA0  H
ATOM    729  CA  VAL A  79     116.027 156.266 130.511  1.00  0.00      RA0  C
ATOM    730  CB  VAL A  79     116.083 155.185 131.592  1.00  0.00      RA0  C
ATOM    731  CG1 VAL A  79     115.118 155.488 132.742  1.00  0.00      RA0  C
ATOM    732  CG2 VAL A  79     115.779 153.819 130.977  1.00  0.00      RA0  C
ATOM    733  C   VAL A  79     116.309 157.653 131.074  1.00  0.00      RA0  C
ATOM    734  O   VAL A  79     117.134 157.827 131.975  1.00  0.00      RA0  O
ATOM    735  N   GLY A  80     115.618 158.653 130.545  1.00  0.00      RA0  N
ATOM    736  H   GLY A  80     115.077 158.483 129.722  1.00  0.00      RA0  H
ATOM    737  CA  GLY A  80     115.896 160.025 130.936  1.00  0.00      RA0  C
ATOM    738  C   GLY A  80     117.073 160.557 130.155  1.00  0.00      RA0  C
ATOM    739  O   GLY A  80     117.137 160.416 128.933  1.00  0.00      RA0  O
ATOM    740  N   SER A  81     118.017 161.170 130.861  1.00  0.00      RA0  N
ATOM    741  H   SER A  81     117.940 161.258 131.852  1.00  0.00      RA0  H
ATOM    742  CA  SER A  81     119.240 161.667 130.248  1.00  0.00      RA0  C
ATOM    743  CB  SER A  81     119.555 162.903 131.067  1.00  0.00      RA0  C
ATOM    744  OG  SER A  81     118.550 162.975 132.094  1.00  0.00      RA0  O
ATOM    745  HG  SER A  81     118.952 163.468 132.801  1.00  0.00      RA0  H
ATOM    746  C   SER A  81     120.358 160.635 130.251  1.00  0.00      RA0  C
ATOM    747  O   SER A  81     121.472 160.949 129.821  1.00  0.00      RA0  O
ATOM    748  N   GLN A  82     120.086 159.419 130.714  1.00  0.00      RA0  N
ATOM    749  H   GLN A  82     119.147 159.149 130.924  1.00  0.00      RA0  H
ATOM    750  CA  GLN A  82     121.094 158.383 130.873  1.00  0.00      RA0  C
ATOM    751  CB  GLN A  82     121.070 157.833 132.296  1.00  0.00      RA0  C
ATOM    752  CG  GLN A  82     121.193 158.962 133.320  1.00  0.00      RA0  C
ATOM    753  CD  GLN A  82     121.444 158.388 134.691  1.00  0.00      RA0  C
ATOM    754  OE1 GLN A  82     120.699 157.535 135.159  1.00  0.00      RA0  O
ATOM    755  NE2 GLN A  82     122.551 158.861 135.294  1.00  0.00      RA0  N
ATOM    756 HE21 GLN A  82     123.037 159.665 134.928  1.00  0.00      RA0  H
ATOM    757 HE22 GLN A  82     122.956 158.461 136.121  1.00  0.00      RA0  H
ATOM    758  C   GLN A  82     120.903 157.285 129.839  1.00  0.00      RA0  C
ATOM    759  O   GLN A  82     119.781 156.832 129.599  1.00  0.00      RA0  O
ATOM    760  N   THR A  83     122.007 156.862 129.232  1.00  0.00      RA0  N
ATOM    761  H   THR A  83     122.806 156.897 129.808  1.00  0.00      RA0  H
ATOM    762  CA  THR A  83     122.032 155.702 128.351  1.00  0.00      RA0  C
ATOM    763  CB  THR A  83     122.958 156.094 127.221  1.00  0.00      RA0  C
ATOM    764  OG1 THR A  83     122.754 157.492 126.960  1.00  0.00      RA0  O
ATOM    765  HG1 THR A  83     123.069 157.943 127.743  1.00  0.00      RA0  H
ATOM    766  CG2 THR A  83     122.773 155.229 125.973  1.00  0.00      RA0  C
ATOM    767  C   THR A  83     122.520 154.510 129.164  1.00  0.00      RA0  C
ATOM    768  O   THR A  83     123.680 154.471 129.583  1.00  0.00      RA0  O
ATOM    769  N   LEU A  84     121.637 153.546 129.393  1.00  0.00      RA0  N
ATOM    770  H   LEU A  84     120.684 153.777 129.282  1.00  0.00      RA0  H
ATOM    771  CA  LEU A  84     121.971 152.327 130.114  1.00  0.00      RA0  C
ATOM    772  CB  LEU A  84     120.750 151.841 130.888  1.00  0.00      RA0  C
ATOM    773  CG  LEU A  84     120.008 152.884 131.724  1.00  0.00      RA0  C
ATOM    774  CD1 LEU A  84     118.793 152.248 132.396  1.00  0.00      RA0  C
ATOM    775  CD2 LEU A  84     120.896 153.588 132.748  1.00  0.00      RA0  C
ATOM    776  C   LEU A  84     122.340 151.251 129.106  1.00  0.00      RA0  C
ATOM    777  O   LEU A  84     121.591 151.007 128.160  1.00  0.00      RA0  O
ATOM    778  N   GLN A  85     123.486 150.608 129.308  1.00  0.00      RA0  N
ATOM    779  H   GLN A  85     124.074 150.790 130.103  1.00  0.00      RA0  H
ATOM    780  CA  GLN A  85     123.961 149.617 128.354  1.00  0.00      RA0  C
ATOM    781  CB  GLN A  85     124.919 150.247 127.352  1.00  0.00      RA0  C
ATOM    782  CG  GLN A  85     125.710 151.411 127.941  1.00  0.00      RA0  C
ATOM    783  CD  GLN A  85     126.640 151.963 126.888  1.00  0.00      RA0  C
ATOM    784  OE1 GLN A  85     127.827 152.171 127.130  1.00  0.00      RA0  O
ATOM    785  NE2 GLN A  85     126.039 152.187 125.702  1.00  0.00      RA0  N
ATOM    786 HE21 GLN A  85     125.070 151.974 125.538  1.00  0.00      RA0  H
ATOM    787 HE22 GLN A  85     126.543 152.571 124.929  1.00  0.00      RA0  H
ATOM    788  C   GLN A  85     124.588 148.437 129.075  1.00  0.00      RA0  C
ATOM    789  O   GLN A  85     125.426 148.620 129.960  1.00  0.00      RA0  O
ATOM    790  N   THR A  86     124.173 147.234 128.694  1.00  0.00      RA0  N
ATOM    791  H   THR A  86     123.480 147.106 127.983  1.00  0.00      RA0  H
ATOM    792  CA  THR A  86     124.743 145.996 129.199  1.00  0.00      RA0  C
ATOM    793  CB  THR A  86     123.533 145.137 129.474  1.00  0.00      RA0  C
ATOM    794  OG1 THR A  86     122.355 145.871 129.110  1.00  0.00      RA0  O
ATOM    795  HG1 THR A  86     121.748 145.200 128.789  1.00  0.00      RA0  H
ATOM    796  CG2 THR A  86     123.477 144.710 130.932  1.00  0.00      RA0  C
ATOM    797  C   THR A  86     125.629 145.380 128.127  1.00  0.00      RA0  C
ATOM    798  O   THR A  86     125.335 145.485 126.934  1.00  0.00      RA0  O
ATOM    799  N   PHE A  87     126.717 144.748 128.554  1.00  0.00      RA0  N
ATOM    800  H   PHE A  87     126.861 144.607 129.534  1.00  0.00      RA0  H
ATOM    801  CA  PHE A  87     127.697 144.162 127.649  1.00  0.00      RA0  C
ATOM    802  CB  PHE A  87     129.035 144.876 127.795  1.00  0.00      RA0  C
ATOM    803  CG  PHE A  87     128.828 146.345 127.523  1.00  0.00      RA0  C
ATOM    804  CD1 PHE A  87     128.843 146.809 126.214  1.00  0.00      RA0  C
ATOM    805  CD2 PHE A  87     128.616 147.228 128.576  1.00  0.00      RA0  C
ATOM    806  CE1 PHE A  87     128.660 148.161 125.957  1.00  0.00      RA0  C
ATOM    807  CE2 PHE A  87     128.429 148.579 128.318  1.00  0.00      RA0  C
ATOM    808  CZ  PHE A  87     128.462 149.045 127.010  1.00  0.00      RA0  C
ATOM    809  C   PHE A  87     127.824 142.679 127.955  1.00  0.00      RA0  C
ATOM    810  O   PHE A  87     128.282 142.302 129.037  1.00  0.00      RA0  O
ATOM    811  N   LYS A  88     127.425 141.844 127.000  1.00  0.00      RA0  N
ATOM    812  H   LYS A  88     127.168 142.221 126.100  1.00  0.00      RA0  H
ATOM    813  CA  LYS A  88     127.445 140.401 127.180  1.00  0.00      RA0  C
ATOM    814  CB  LYS A  88     126.155 139.802 126.620  1.00  0.00      RA0  C
ATOM    815  CG  LYS A  88     124.997 140.295 127.498  1.00  0.00      RA0  C
ATOM    816  CD  LYS A  88     123.600 140.062 126.929  1.00  0.00      RA0  C
ATOM    817  CE  LYS A  88     122.489 140.507 127.882  1.00  0.00      RA0  C
ATOM    818  NZ  LYS A  88     121.269 140.841 127.139  1.00  0.00      RA0  N
ATOM    819  HZ1 LYS A  88     120.608 141.342 127.773  1.00  0.00      RA0  H
ATOM    820  HZ2 LYS A  88     121.464 141.546 126.397  1.00  0.00      RA0  H
ATOM    821  HZ3 LYS A  88     120.758 140.049 126.699  1.00  0.00      RA0  H
ATOM    822  C   LYS A  88     128.739 139.758 126.702  1.00  0.00      RA0  C
ATOM    823  O   LYS A  88     128.922 138.555 126.906  1.00  0.00      RA0  O
ATOM    824  N   ALA A  89     129.628 140.516 126.068  1.00  0.00      RA0  N
ATOM    825  H   ALA A  89     129.391 141.468 125.880  1.00  0.00      RA0  H
ATOM    826  CA  ALA A  89     130.898 139.970 125.613  1.00  0.00      RA0  C
ATOM    827  CB  ALA A  89     131.702 141.024 124.851  1.00  0.00      RA0  C
ATOM    828  C   ALA A  89     131.715 139.475 126.795  1.00  0.00      RA0  C
ATOM    829  O   ALA A  89     132.038 140.248 127.701  1.00  0.00      RA0  O
ATOM    830  N   ARG A  90     132.041 138.181 126.783  1.00  0.00      RA0  N
ATOM    831  H   ARG A  90     131.787 137.725 125.938  1.00  0.00      RA0  H
ATOM    832  CA  ARG A  90     132.826 137.541 127.839  1.00  0.00      RA0  C
ATOM    833  CB  ARG A  90     134.287 137.997 127.821  1.00  0.00      RA0  C
ATOM    834  CG  ARG A  90     134.979 137.301 126.656  1.00  0.00      RA0  C
ATOM    835  CD  ARG A  90     136.468 137.578 126.433  1.00  0.00      RA0  C
ATOM    836  NE  ARG A  90     136.914 136.726 125.331  1.00  0.00      RA0  N
ATOM    837  HE  ARG A  90     137.130 135.758 125.522  1.00  0.00      RA0  H
ATOM    838  CZ  ARG A  90     136.505 137.061 124.074  1.00  0.00      RA0  C
ATOM    839  NH1 ARG A  90     136.205 138.334 123.772  1.00  0.00      RA0  N
ATOM    840 HH11 ARG A  90     135.722 138.506 122.893  1.00  0.00      RA0  H
ATOM    841 HH12 ARG A  90     136.380 139.101 124.385  1.00  0.00      RA0  H
ATOM    842  NH2 ARG A  90     136.366 136.108 123.144  1.00  0.00      RA0  N
ATOM    843 HH21 ARG A  90     135.966 136.349 122.245  1.00  0.00      RA0  H
ATOM    844 HH22 ARG A  90     136.613 135.149 123.353  1.00  0.00      RA0  H
ATOM    845  C   ARG A  90     132.162 137.685 129.202  1.00  0.00      RA0  C
ATOM    846  O   ARG A  90     132.836 137.738 130.231  1.00  0.00      RA0  O
ATOM    847  N   GLN A  91     130.830 137.748 129.214  1.00  0.00      RA0  N
ATOM    848  H   GLN A  91     130.342 137.749 128.338  1.00  0.00      RA0  H
ATOM    849  CA  GLN A  91     130.100 137.864 130.466  1.00  0.00      RA0  C
ATOM    850  CB  GLN A  91     128.632 138.169 130.197  1.00  0.00      RA0  C
ATOM    851  CG  GLN A  91     127.921 136.996 129.547  1.00  0.00      RA0  C
ATOM    852  CD  GLN A  91     126.450 137.279 129.383  1.00  0.00      RA0  C
ATOM    853  OE1 GLN A  91     125.887 138.199 129.968  1.00  0.00      RA0  O
ATOM    854  NE2 GLN A  91     125.858 136.410 128.550  1.00  0.00      RA0  N
ATOM    855 HE21 GLN A  91     126.421 135.678 128.151  1.00  0.00      RA0  H
ATOM    856 HE22 GLN A  91     124.889 136.459 128.311  1.00  0.00      RA0  H
ATOM    857  C   GLN A  91     130.234 136.619 131.327  1.00  0.00      RA0  C
ATOM    858  O   GLN A  91     130.000 136.689 132.536  1.00  0.00      RA0  O
ATOM    859  N   GLY A  92     130.607 135.490 130.740  1.00  0.00      RA0  N
ATOM    860  H   GLY A  92     130.750 135.472 129.752  1.00  0.00      RA0  H
ATOM    861  CA  GLY A  92     130.775 134.273 131.507  1.00  0.00      RA0  C
ATOM    862  C   GLY A  92     129.475 133.640 131.943  1.00  0.00      RA0  C
ATOM    863  O   GLY A  92     129.379 133.154 133.075  1.00  0.00      RA0  O
ATOM    864  N   LEU A  93     128.467 133.637 131.075  1.00  0.00      RA0  N
ATOM    865  H   LEU A  93     128.615 133.948 130.135  1.00  0.00      RA0  H
ATOM    866  CA  LEU A  93     127.201 133.008 131.418  1.00  0.00      RA0  C
ATOM    867  CB  LEU A  93     126.170 133.253 130.322  1.00  0.00      RA0  C
ATOM    868  CG  LEU A  93     124.797 132.689 130.669  1.00  0.00      RA0  C
ATOM    869  CD1 LEU A  93     124.228 133.333 131.932  1.00  0.00      RA0  C
ATOM    870  CD2 LEU A  93     123.839 132.791 129.487  1.00  0.00      RA0  C
ATOM    871  C   LEU A  93     127.412 131.520 131.647  1.00  0.00      RA0  C
ATOM    872  O   LEU A  93     127.981 130.822 130.805  1.00  0.00      RA0  O
ATOM    873  N   GLY A  94     126.957 131.033 132.793  1.00  0.00      RA0  N
ATOM    874  H   GLY A  94     126.624 131.682 133.481  1.00  0.00      RA0  H
ATOM    875  CA  GLY A  94     127.227 129.672 133.181  1.00  0.00      RA0  C
ATOM    876  C   GLY A  94     128.451 129.491 134.045  1.00  0.00      RA0  C
ATOM    877  O   GLY A  94     128.833 128.349 134.314  1.00  0.00      RA0  O
ATOM    878  N   ALA A  95     129.083 130.579 134.488  1.00  0.00      RA0  N
ATOM    879  H   ALA A  95     128.779 131.501 134.233  1.00  0.00      RA0  H
ATOM    880  CA  ALA A  95     130.187 130.452 135.428  1.00  0.00      RA0  C
ATOM    881  CB  ALA A  95     130.975 131.746 135.573  1.00  0.00      RA0  C
ATOM    882  C   ALA A  95     129.711 129.984 136.793  1.00  0.00      RA0  C
ATOM    883  O   ALA A  95     130.498 129.410 137.550  1.00  0.00      RA0  O
ATOM    884  N   SER A  96     128.446 130.220 137.122  1.00  0.00      RA0  N
ATOM    885  H   SER A  96     127.828 130.774 136.565  1.00  0.00      RA0  H
ATOM    886  CA  SER A  96     127.789 129.539 138.225  1.00  0.00      RA0  C
ATOM    887  CB  SER A  96     128.017 130.185 139.599  1.00  0.00      RA0  C
ATOM    888  OG  SER A  96     127.126 131.272 139.819  1.00  0.00      RA0  O
ATOM    889  HG  SER A  96     127.546 132.023 139.411  1.00  0.00      RA0  H
ATOM    890  C   SER A  96     126.359 129.257 137.804  1.00  0.00      RA0  C
ATOM    891  O   SER A  96     125.682 130.144 137.283  1.00  0.00      RA0  O
ATOM    892  N   VAL A  97     125.912 128.022 137.998  1.00  0.00      RA0  N
ATOM    893  H   VAL A  97     126.489 127.316 138.406  1.00  0.00      RA0  H
ATOM    894  CA  VAL A  97     124.533 127.643 137.721  1.00  0.00      RA0  C
ATOM    895  CB  VAL A  97     124.388 126.765 136.472  1.00  0.00      RA0  C
ATOM    896  CG1 VAL A  97     124.674 127.568 135.205  1.00  0.00      RA0  C
ATOM    897  CG2 VAL A  97     125.236 125.500 136.546  1.00  0.00      RA0  C
ATOM    898  C   VAL A  97     123.978 126.960 138.960  1.00  0.00      RA0  C
ATOM    899  O   VAL A  97     124.642 126.108 139.561  1.00  0.00      RA0  O
ATOM    900  N   VAL A  98     122.783 127.365 139.366  1.00  0.00      RA0  N
ATOM    901  H   VAL A  98     122.271 128.056 138.847  1.00  0.00      RA0  H
ATOM    902  CA  VAL A  98     122.072 126.742 140.470  1.00  0.00      RA0  C
ATOM    903  CB  VAL A  98     122.263 127.554 141.761  1.00  0.00      RA0  C
ATOM    904  CG1 VAL A  98     121.862 129.017 141.586  1.00  0.00      RA0  C
ATOM    905  CG2 VAL A  98     121.605 126.881 142.967  1.00  0.00      RA0  C
ATOM    906  C   VAL A  98     120.626 126.571 140.038  1.00  0.00      RA0  C
ATOM    907  O   VAL A  98     120.062 127.438 139.363  1.00  0.00      RA0  O
ATOM    908  N   SER A  99     120.036 125.441 140.399  1.00  0.00      RA0  N
ATOM    909  H   SER A  99     120.527 124.762 140.955  1.00  0.00      RA0  H
ATOM    910  CA  SER A  99     118.695 125.082 139.957  1.00  0.00      RA0  C
ATOM    911  CB  SER A  99     118.732 123.846 139.070  1.00  0.00      RA0  C
ATOM    912  OG  SER A  99     118.292 124.234 137.763  1.00  0.00      RA0  O
ATOM    913  HG  SER A  99     117.637 124.910 137.914  1.00  0.00      RA0  H
ATOM    914  C   SER A  99     117.800 124.935 141.177  1.00  0.00      RA0  C
ATOM    915  O   SER A  99     118.001 124.033 141.995  1.00  0.00      RA0  O
ATOM    916  N   TRP A 100     116.821 125.823 141.304  1.00  0.00      RA0  N
ATOM    917  H   TRP A 100     116.657 126.434 140.533  1.00  0.00      RA0  H
ATOM    918  CA  TRP A 100     115.783 125.667 142.310  1.00  0.00      RA0  C
ATOM    919  CB  TRP A 100     115.261 127.084 142.610  1.00  0.00      RA0  C
ATOM    920  CG  TRP A 100     114.323 127.139 143.795  1.00  0.00      RA0  C
ATOM    921  CD2 TRP A 100     113.034 127.782 143.840  1.00  0.00      RA0  C
ATOM    922  CE2 TRP A 100     112.480 127.541 145.116  1.00  0.00      RA0  C
ATOM    923  CE3 TRP A 100     112.323 128.523 142.904  1.00  0.00      RA0  C
ATOM    924  CD1 TRP A 100     114.486 126.552 145.061  1.00  0.00      RA0  C
ATOM    925  NE1 TRP A 100     113.399 126.790 145.845  1.00  0.00      RA0  N
ATOM    926  HE1 TRP A 100     113.285 126.513 146.781  1.00  0.00      RA0  H
ATOM    927  CZ2 TRP A 100     111.222 128.048 145.422  1.00  0.00      RA0  C
ATOM    928  CZ3 TRP A 100     111.068 129.026 143.223  1.00  0.00      RA0  C
ATOM    929  CH2 TRP A 100     110.518 128.786 144.477  1.00  0.00      RA0  C
ATOM    930  C   TRP A 100     114.738 124.686 141.770  1.00  0.00      RA0  C
ATOM    931  O   TRP A 100     115.015 123.904 140.856  1.00  0.00      RA0  O
ATOM    932  N   SER A 101     113.536 124.692 142.354  1.00  0.00      RA0  N
ATOM    933  H   SER A 101     113.206 125.379 142.997  1.00  0.00      RA0  H
ATOM    934  CA  SER A 101     112.516 123.694 142.041  1.00  0.00      RA0  C
ATOM    935  CB  SER A 101     111.254 124.212 142.708  1.00  0.00      RA0  C
ATOM    936  OG  SER A 101     111.305 125.642 142.638  1.00  0.00      RA0  O
ATOM    937  HG  SER A 101     110.643 125.891 141.984  1.00  0.00      RA0  H
ATOM    938  C   SER A 101     112.345 123.495 140.538  1.00  0.00      RA0  C
ATOM    939  O   SER A 101     112.606 122.411 140.005  1.00  0.00      RA0  O
ATOM    940  N   ASP A 102     111.922 124.542 139.833  1.00  0.00      RA0  N
ATOM    941  H   ASP A 102     111.616 125.391 140.265  1.00  0.00      RA0  H
ATOM    942  CA  ASP A 102     111.781 124.495 138.383  1.00  0.00      RA0  C
ATOM    943  CB  ASP A 102     110.288 124.711 138.146  1.00  0.00      RA0  C
ATOM    944  CG  ASP A 102     109.869 125.991 138.879  1.00  0.00      RA0  C
ATOM    945  OD1 ASP A 102     109.643 125.963 140.096  1.00  0.00      RA0  O
ATOM    946  OD2 ASP A 102     109.788 127.034 138.239  1.00  0.00      RA0  O
ATOM    947  C   ASP A 102     112.531 125.627 137.701  1.00  0.00      RA0  C
ATOM    948  O   ASP A 102     112.417 125.790 136.482  1.00  0.00      RA0  O
ATOM    949  N   VAL A 103     113.293 126.409 138.456  1.00  0.00      RA0  N
ATOM    950  H   VAL A 103     113.462 126.114 139.393  1.00  0.00      RA0  H
ATOM    951  CA  VAL A 103     114.034 127.549 137.940  1.00  0.00      RA0  C
ATOM    952  CB  VAL A 103     113.845 128.756 138.852  1.00  0.00      RA0  C
ATOM    953  CG1 VAL A 103     114.656 129.958 138.366  1.00  0.00      RA0  C
ATOM    954  CG2 VAL A 103     112.356 129.071 138.985  1.00  0.00      RA0  C
ATOM    955  C   VAL A 103     115.501 127.171 137.836  1.00  0.00      RA0  C
ATOM    956  O   VAL A 103     116.061 126.561 138.752  1.00  0.00      RA0  O
ATOM    957  N   ILE A 104     116.117 127.527 136.715  1.00  0.00      RA0  N
ATOM    958  H   ILE A 104     115.626 128.065 136.047  1.00  0.00      RA0  H
ATOM    959  CA  ILE A 104     117.558 127.421 136.530  1.00  0.00      RA0  C
ATOM    960  CB  ILE A 104     117.893 126.823 135.167  1.00  0.00      RA0  C
ATOM    961  CG2 ILE A 104     119.403 126.843 134.931  1.00  0.00      RA0  C
ATOM    962  CG1 ILE A 104     117.299 125.426 135.023  1.00  0.00      RA0  C
ATOM    963  CD1 ILE A 104     117.801 124.707 133.774  1.00  0.00      RA0  C
ATOM    964  C   ILE A 104     118.126 128.827 136.605  1.00  0.00      RA0  C
ATOM    965  O   ILE A 104     117.828 129.669 135.750  1.00  0.00      RA0  O
ATOM    966  N   VAL A 105     118.940 129.088 137.619  1.00  0.00      RA0  N
ATOM    967  H   VAL A 105     119.169 128.330 138.205  1.00  0.00      RA0  H
ATOM    968  CA  VAL A 105     119.602 130.377 137.752  1.00  0.00      RA0  C
ATOM    969  CB  VAL A 105     119.725 130.798 139.207  1.00  0.00      RA0  C
ATOM    970  CG1 VAL A 105     120.467 132.130 139.284  1.00  0.00      RA0  C
ATOM    971  CG2 VAL A 105     118.363 130.815 139.903  1.00  0.00      RA0  C
ATOM    972  C   VAL A 105     120.981 130.253 137.122  1.00  0.00      RA0  C
ATOM    973  O   VAL A 105     121.839 129.519 137.615  1.00  0.00      RA0  O
ATOM    974  N   ALA A 106     121.190 130.972 136.030  1.00  0.00      RA0  N
ATOM    975  H   ALA A 106     120.504 131.635 135.772  1.00  0.00      RA0  H
ATOM    976  CA  ALA A 106     122.448 130.976 135.301  1.00  0.00      RA0  C
ATOM    977  CB  ALA A 106     122.169 130.712 133.831  1.00  0.00      RA0  C
ATOM    978  C   ALA A 106     123.059 132.359 135.424  1.00  0.00      RA0  C
ATOM    979  O   ALA A 106     122.454 133.344 134.997  1.00  0.00      RA0  O
ATOM    980  CB  CYS A 107     125.237 133.646 137.811  1.00  0.00      RA0  C
ATOM    981  SG  CYS A 107     123.816 133.561 138.929  1.00  0.00      RA0  S
ATOM    982  N   CYS A 107     124.247 132.435 136.000  1.00  0.00      RA0  N
ATOM    983  H   CYS A 107     124.737 131.608 136.286  1.00  0.00      RA0  H
ATOM    984  CA  CYS A 107     124.843 133.711 136.350  1.00  0.00      RA0  C
ATOM    985  C   CYS A 107     126.021 134.027 135.442  1.00  0.00      RA0  C
ATOM    986  O   CYS A 107     126.799 133.140 135.082  1.00  0.00      RA0  O
ATOM    987  N   ALA A 108     126.138 135.305 135.078  1.00  0.00      RA0  N
ATOM    988  H   ALA A 108     125.277 135.773 135.044  1.00  0.00      RA0  H
ATOM    989  CA  ALA A 108     127.197 135.818 134.215  1.00  0.00      RA0  C
ATOM    990  CB  ALA A 108     126.575 136.526 133.017  1.00  0.00      RA0  C
ATOM    991  C   ALA A 108     127.999 136.830 135.022  1.00  0.00      RA0  C
ATOM    992  O   ALA A 108     127.752 138.041 134.935  1.00  0.00      RA0  O
ATOM    993  N   PRO A 109     128.969 136.370 135.816  1.00  0.00      RA0  N
ATOM    994  CD  PRO A 109     129.438 135.000 135.912  1.00  0.00      RA0  C
ATOM    995  CA  PRO A 109     129.642 137.278 136.757  1.00  0.00      RA0  C
ATOM    996  CB  PRO A 109     130.624 136.352 137.479  1.00  0.00      RA0  C
ATOM    997  CG  PRO A 109     130.083 134.939 137.285  1.00  0.00      RA0  C
ATOM    998  C   PRO A 109     130.358 138.433 136.090  1.00  0.00      RA0  C
ATOM    999  O   PRO A 109     130.382 139.537 136.640  1.00  0.00      RA0  O
ATOM   1000  N   TRP A 110     130.939 138.224 134.915  1.00  0.00      RA0  N
ATOM   1001  H   TRP A 110     130.769 137.381 134.402  1.00  0.00      RA0  H
ATOM   1002  CA  TRP A 110     131.752 139.243 134.277  1.00  0.00      RA0  C
ATOM   1003  CB  TRP A 110     133.046 138.616 133.763  1.00  0.00      RA0  C
ATOM   1004  CG  TRP A 110     133.589 137.772 134.888  1.00  0.00      RA0  C
ATOM   1005  CD2 TRP A 110     133.708 136.337 134.944  1.00  0.00      RA0  C
ATOM   1006  CE2 TRP A 110     134.198 135.999 136.226  1.00  0.00      RA0  C
ATOM   1007  CE3 TRP A 110     133.435 135.334 134.022  1.00  0.00      RA0  C
ATOM   1008  CD1 TRP A 110     134.023 138.227 136.140  1.00  0.00      RA0  C
ATOM   1009  NE1 TRP A 110     134.379 137.185 136.934  1.00  0.00      RA0  N
ATOM   1010  HE1 TRP A 110     134.676 137.295 137.872  1.00  0.00      RA0  H
ATOM   1011  CZ2 TRP A 110     134.396 134.663 136.553  1.00  0.00      RA0  C
ATOM   1012  CZ3 TRP A 110     133.641 134.002 134.362  1.00  0.00      RA0  C
ATOM   1013  CH2 TRP A 110     134.120 133.668 135.623  1.00  0.00      RA0  C
ATOM   1014  C   TRP A 110     130.996 139.978 133.186  1.00  0.00      RA0  C
ATOM   1015  O   TRP A 110     131.612 140.505 132.256  1.00  0.00      RA0  O
ATOM   1016  N   GLN A 111     129.672 140.022 133.287  1.00  0.00      RA0  N
ATOM   1017  H   GLN A 111     129.237 139.609 134.088  1.00  0.00      RA0  H
ATOM   1018  CA  GLN A 111     128.881 140.884 132.426  1.00  0.00      RA0  C
ATOM   1019  CB  GLN A 111     127.375 140.603 132.574  1.00  0.00      RA0  C
ATOM   1020  CG  GLN A 111     126.522 141.486 131.650  1.00  0.00      RA0  C
ATOM   1021  CD  GLN A 111     125.040 141.359 131.950  1.00  0.00      RA0  C
ATOM   1022  OE1 GLN A 111     124.442 142.193 132.629  1.00  0.00      RA0  O
ATOM   1023  NE2 GLN A 111     124.458 140.289 131.383  1.00  0.00      RA0  N
ATOM   1024 HE21 GLN A 111     125.006 139.631 130.854  1.00  0.00      RA0  H
ATOM   1025 HE22 GLN A 111     123.475 140.101 131.455  1.00  0.00      RA0  H
ATOM   1026  C   GLN A 111     129.111 142.333 132.814  1.00  0.00      RA0  C
ATOM   1027  O   GLN A 111     128.994 142.700 133.985  1.00  0.00      RA0  O
ATOM   1028  N   HIS A 112     129.442 143.155 131.831  1.00  0.00      RA0  N
ATOM   1029  H   HIS A 112     129.295 142.840 130.890  1.00  0.00      RA0  H
ATOM   1030  CA  HIS A 112     129.760 144.548 132.077  1.00  0.00      RA0  C
ATOM   1031  CB  HIS A 112     130.889 144.994 131.154  1.00  0.00      RA0  C
ATOM   1032  CG  HIS A 112     132.225 144.455 131.608  1.00  0.00      RA0  C
ATOM   1033  ND1 HIS A 112     132.536 143.150 131.746  1.00  0.00      RA0  N
ATOM   1034  HD1 HIS A 112     131.965 142.356 131.601  1.00  0.00      RA0  H
ATOM   1035  CD2 HIS A 112     133.350 145.215 131.936  1.00  0.00      RA0  C
ATOM   1036  NE2 HIS A 112     134.343 144.358 132.271  1.00  0.00      RA0  N
ATOM   1037  CE1 HIS A 112     133.841 143.084 132.154  1.00  0.00      RA0  C
ATOM   1038  C   HIS A 112     128.530 145.419 131.881  1.00  0.00      RA0  C
ATOM   1039  O   HIS A 112     127.562 145.040 131.221  1.00  0.00      RA0  O
ATOM   1040  N   TRP A 113     128.585 146.601 132.477  1.00  0.00      RA0  N
ATOM   1041  H   TRP A 113     129.353 146.865 133.066  1.00  0.00      RA0  H
ATOM   1042  CA  TRP A 113     127.441 147.493 132.527  1.00  0.00      RA0  C
ATOM   1043  CB  TRP A 113     126.613 147.156 133.765  1.00  0.00      RA0  C
ATOM   1044  CG  TRP A 113     125.659 148.265 134.144  1.00  0.00      RA0  C
ATOM   1045  CD2 TRP A 113     124.352 148.519 133.597  1.00  0.00      RA0  C
ATOM   1046  CE2 TRP A 113     123.808 149.627 134.285  1.00  0.00      RA0  C
ATOM   1047  CE3 TRP A 113     123.619 147.893 132.600  1.00  0.00      RA0  C
ATOM   1048  CD1 TRP A 113     125.837 149.249 135.133  1.00  0.00      RA0  C
ATOM   1049  NE1 TRP A 113     124.746 150.058 135.217  1.00  0.00      RA0  N
ATOM   1050  HE1 TRP A 113     124.647 150.851 135.794  1.00  0.00      RA0  H
ATOM   1051  CZ2 TRP A 113     122.535 150.075 133.962  1.00  0.00      RA0  C
ATOM   1052  CZ3 TRP A 113     122.349 148.351 132.283  1.00  0.00      RA0  C
ATOM   1053  CH2 TRP A 113     121.811 149.432 132.968  1.00  0.00      RA0  C
ATOM   1054  C   TRP A 113     127.954 148.916 132.623  1.00  0.00      RA0  C
ATOM   1055  O   TRP A 113     128.838 149.202 133.430  1.00  0.00      RA0  O
ATOM   1056  N   ASN A 114     127.397 149.797 131.803  1.00  0.00      RA0  N
ATOM   1057  H   ASN A 114     126.616 149.552 131.220  1.00  0.00      RA0  H
ATOM   1058  CA  ASN A 114     127.796 151.190 131.795  1.00  0.00      RA0  C
ATOM   1059  CB  ASN A 114     128.674 151.565 130.608  1.00  0.00      RA0  C
ATOM   1060  CG  ASN A 114     129.342 152.894 130.910  1.00  0.00      RA0  C
ATOM   1061  OD1 ASN A 114     129.381 153.341 132.055  1.00  0.00      RA0  O
ATOM   1062  ND2 ASN A 114     129.922 153.452 129.839  1.00  0.00      RA0  N
ATOM   1063 HD21 ASN A 114     129.748 153.154 128.899  1.00  0.00      RA0  H
ATOM   1064 HD22 ASN A 114     130.590 154.203 129.947  1.00  0.00      RA0  H
ATOM   1065  C   ASN A 114     126.551 152.055 131.728  1.00  0.00      RA0  C
ATOM   1066  O   ASN A 114     125.500 151.633 131.245  1.00  0.00      RA0  O
ATOM   1067  N   VAL A 115     126.681 153.274 132.236  1.00  0.00      RA0  N
ATOM   1068  H   VAL A 115     127.560 153.580 132.608  1.00  0.00      RA0  H
ATOM   1069  CA  VAL A 115     125.636 154.281 132.154  1.00  0.00      RA0  C
ATOM   1070  CB  VAL A 115     125.024 154.566 133.523  1.00  0.00      RA0  C
ATOM   1071  CG1 VAL A 115     124.080 155.768 133.479  1.00  0.00      RA0  C
ATOM   1072  CG2 VAL A 115     124.348 153.320 134.078  1.00  0.00      RA0  C
ATOM   1073  C   VAL A 115     126.269 155.547 131.609  1.00  0.00      RA0  C
ATOM   1074  O   VAL A 115     127.176 156.107 132.233  1.00  0.00      RA0  O
ATOM   1075  N   LEU A 116     125.813 155.984 130.444  1.00  0.00      RA0  N
ATOM   1076  H   LEU A 116     125.076 155.496 129.992  1.00  0.00      RA0  H
ATOM   1077  CA  LEU A 116     126.259 157.232 129.844  1.00  0.00      RA0  C
ATOM   1078  CB  LEU A 116     126.495 157.045 128.347  1.00  0.00      RA0  C
ATOM   1079  CG  LEU A 116     127.541 155.995 127.980  1.00  0.00      RA0  C
ATOM   1080  CD1 LEU A 116     127.429 155.593 126.509  1.00  0.00      RA0  C
ATOM   1081  CD2 LEU A 116     128.954 156.462 128.320  1.00  0.00      RA0  C
ATOM   1082  C   LEU A 116     125.158 158.268 130.011  1.00  0.00      RA0  C
ATOM   1083  O   LEU A 116     124.025 158.045 129.577  1.00  0.00      RA0  O
ATOM   1084  N   GLU A 117     125.489 159.393 130.636  1.00  0.00      RA0  N
ATOM   1085  H   GLU A 117     126.442 159.500 130.922  1.00  0.00      RA0  H
ATOM   1086  CA  GLU A 117     124.562 160.507 130.775  1.00  0.00      RA0  C
ATOM   1087  CB  GLU A 117     124.393 160.846 132.249  1.00  0.00      RA0  C
ATOM   1088  CG  GLU A 117     123.218 161.777 132.554  1.00  0.00      RA0  C
ATOM   1089  CD  GLU A 117     123.305 162.126 134.018  1.00  0.00      RA0  C
ATOM   1090  OE1 GLU A 117     124.075 161.485 134.714  1.00  0.00      RA0  O
ATOM   1091  OE2 GLU A 117     122.749 163.128 134.453  1.00  0.00      RA0  O
ATOM   1092  C   GLU A 117     124.995 161.718 129.965  1.00  0.00      RA0  C
ATOM   1093  O   GLU A 117     124.175 162.356 129.299  1.00  0.00      RA0  O
ATOM   1094  N   LYS A 118     126.284 162.029 130.003  1.00  0.00      RA0  N
ATOM   1095  H   LYS A 118     126.959 161.395 130.387  1.00  0.00      RA0  H
ATOM   1096  CA  LYS A 118     126.890 163.163 129.322  1.00  0.00      RA0  C
ATOM   1097  CB  LYS A 118     126.998 164.476 130.117  1.00  0.00      RA0  C
ATOM   1098  CG  LYS A 118     125.906 164.921 131.081  1.00  0.00      RA0  C
ATOM   1099  CD  LYS A 118     126.129 164.269 132.434  1.00  0.00      RA0  C
ATOM   1100  CE  LYS A 118     125.225 164.813 133.527  1.00  0.00      RA0  C
ATOM   1101  NZ  LYS A 118     125.336 163.897 134.670  1.00  0.00      RA0  N
ATOM   1102  HZ1 LYS A 118     126.259 163.991 135.145  1.00  0.00      RA0  H
ATOM   1103  HZ2 LYS A 118     124.521 164.016 135.304  1.00  0.00      RA0  H
ATOM   1104  HZ3 LYS A 118     125.211 162.909 134.358  1.00  0.00      RA0  H
ATOM   1105  C   LYS A 118     128.307 162.752 128.960  1.00  0.00      RA0  C
ATOM   1106  O   LYS A 118     128.577 161.560 128.787  1.00  0.00      RA0  O
ATOM   1107  N   THR A 119     129.205 163.720 128.783  1.00  0.00      RA0  N
ATOM   1108  H   THR A 119     128.985 164.691 128.719  1.00  0.00      RA0  H
ATOM   1109  CA  THR A 119     130.624 163.389 128.721  1.00  0.00      RA0  C
ATOM   1110  CB  THR A 119     131.324 164.731 128.640  1.00  0.00      RA0  C
ATOM   1111  OG1 THR A 119     130.400 165.678 128.076  1.00  0.00      RA0  O
ATOM   1112  HG1 THR A 119     130.920 166.434 127.832  1.00  0.00      RA0  H
ATOM   1113  CG2 THR A 119     132.628 164.668 127.842  1.00  0.00      RA0  C
ATOM   1114  C   THR A 119     131.072 162.530 129.902  1.00  0.00      RA0  C
ATOM   1115  O   THR A 119     132.130 161.896 129.827  1.00  0.00      RA0  O
ATOM   1116  N   GLU A 120     130.298 162.498 130.985  1.00  0.00      RA0  N
ATOM   1117  H   GLU A 120     129.417 162.955 130.971  1.00  0.00      RA0  H
ATOM   1118  CA  GLU A 120     130.563 161.636 132.126  1.00  0.00      RA0  C
ATOM   1119  CB  GLU A 120     129.871 162.147 133.421  1.00  0.00      RA0  C
ATOM   1120  CG  GLU A 120     129.779 163.649 133.781  1.00  0.00      RA0  C
ATOM   1121  CD  GLU A 120     129.017 163.836 135.108  1.00  0.00      RA0  C
ATOM   1122  OE1 GLU A 120     127.968 164.481 135.151  1.00  0.00      RA0  O
ATOM   1123  OE2 GLU A 120     129.464 163.328 136.128  1.00  0.00      RA0  O
ATOM   1124  C   GLU A 120     129.943 160.259 131.910  1.00  0.00      RA0  C
ATOM   1125  O   GLU A 120     129.196 160.025 130.959  1.00  0.00      RA0  O
ATOM   1126  N   GLU A 121     130.252 159.339 132.819  1.00  0.00      RA0  N
ATOM   1127  H   GLU A 121     130.843 159.510 133.607  1.00  0.00      RA0  H
ATOM   1128  CA  GLU A 121     129.770 157.971 132.692  1.00  0.00      RA0  C
ATOM   1129  CB  GLU A 121     130.460 157.142 131.589  1.00  0.00      RA0  C
ATOM   1130  CG  GLU A 121     131.913 156.696 131.813  1.00  0.00      RA0  C
ATOM   1131  CD  GLU A 121     132.183 155.436 130.996  1.00  0.00      RA0  C
ATOM   1132  OE1 GLU A 121     132.168 155.494 129.771  1.00  0.00      RA0  O
ATOM   1133  OE2 GLU A 121     132.371 154.370 131.578  1.00  0.00      RA0  O
ATOM   1134  C   GLU A 121     129.914 157.261 134.028  1.00  0.00      RA0  C
ATOM   1135  O   GLU A 121     130.479 157.799 134.982  1.00  0.00      RA0  O
ATOM   1136  N   ALA A 122     129.388 156.039 134.077  1.00  0.00      RA0  N
ATOM   1137  H   ALA A 122     129.003 155.643 133.238  1.00  0.00      RA0  H
ATOM   1138  CA  ALA A 122     129.396 155.226 135.284  1.00  0.00      RA0  C
ATOM   1139  CB  ALA A 122     128.046 154.548 135.500  1.00  0.00      RA0  C
ATOM   1140  C   ALA A 122     130.472 154.146 135.266  1.00  0.00      RA0  C
ATOM   1141  O   ALA A 122     130.369 153.183 136.032  1.00  0.00      RA0  O
ATOM   1142  N   GLU A 123     131.494 154.279 134.413  1.00  0.00      RA0  N
ATOM   1143  H   GLU A 123     131.444 154.892 133.624  1.00  0.00      RA0  H
ATOM   1144  CA  GLU A 123     132.627 153.359 134.449  1.00  0.00      RA0  C
ATOM   1145  CB  GLU A 123     133.525 153.585 135.658  1.00  0.00      RA0  C
ATOM   1146  CG  GLU A 123     134.851 152.832 135.652  1.00  0.00      RA0  C
ATOM   1147  CD  GLU A 123     135.491 152.950 137.022  1.00  0.00      RA0  C
ATOM   1148  OE1 GLU A 123     136.571 152.408 137.215  1.00  0.00      RA0  O
ATOM   1149  OE2 GLU A 123     134.905 153.562 137.909  1.00  0.00      RA0  O
ATOM   1150  C   GLU A 123     132.237 151.910 134.181  1.00  0.00      RA0  C
ATOM   1151  O   GLU A 123     132.052 151.145 135.130  1.00  0.00      RA0  O
ATOM   1152  N   LYS A 124     132.009 151.557 132.915  1.00  0.00      RA0  N
ATOM   1153  H   LYS A 124     132.021 152.325 132.265  1.00  0.00      RA0  H
ATOM   1154  CA  LYS A 124     131.713 150.187 132.503  1.00  0.00      RA0  C
ATOM   1155  CB  LYS A 124     131.852 150.047 130.988  1.00  0.00      RA0  C
ATOM   1156  CG  LYS A 124     131.907 148.632 130.422  1.00  0.00      RA0  C
ATOM   1157  CD  LYS A 124     132.080 148.682 128.903  1.00  0.00      RA0  C
ATOM   1158  CE  LYS A 124     132.249 147.304 128.263  1.00  0.00      RA0  C
ATOM   1159  NZ  LYS A 124     132.159 147.434 126.802  1.00  0.00      RA0  N
ATOM   1160  HZ1 LYS A 124     132.266 146.500 126.358  1.00  0.00      RA0  H
ATOM   1161  HZ2 LYS A 124     131.227 147.824 126.548  1.00  0.00      RA0  H
ATOM   1162  HZ3 LYS A 124     132.907 148.073 126.464  1.00  0.00      RA0  H
ATOM   1163  C   LYS A 124     132.563 149.173 133.254  1.00  0.00      RA0  C
ATOM   1164  O   LYS A 124     133.791 149.158 133.131  1.00  0.00      RA0  O
ATOM   1165  N   THR A 125     131.899 148.312 134.018  1.00  0.00      RA0  N
ATOM   1166  H   THR A 125     130.905 148.382 134.141  1.00  0.00      RA0  H
ATOM   1167  CA  THR A 125     132.547 147.453 134.997  1.00  0.00      RA0  C
ATOM   1168  CB  THR A 125     132.644 148.204 136.326  1.00  0.00      RA0  C
ATOM   1169  OG1 THR A 125     131.459 148.975 136.538  1.00  0.00      RA0  O
ATOM   1170  HG1 THR A 125     131.536 149.774 136.034  1.00  0.00      RA0  H
ATOM   1171  CG2 THR A 125     133.911 149.049 136.461  1.00  0.00      RA0  C
ATOM   1172  C   THR A 125     131.721 146.186 135.151  1.00  0.00      RA0  C
ATOM   1173  O   THR A 125     130.521 146.186 134.858  1.00  0.00      RA0  O
ATOM   1174  N   PRO A 126     132.332 145.085 135.618  1.00  0.00      RA0  N
ATOM   1175  CD  PRO A 126     133.735 144.940 135.987  1.00  0.00      RA0  C
ATOM   1176  CA  PRO A 126     131.597 143.806 135.727  1.00  0.00      RA0  C
ATOM   1177  CB  PRO A 126     132.726 142.779 135.787  1.00  0.00      RA0  C
ATOM   1178  CG  PRO A 126     133.846 143.513 136.513  1.00  0.00      RA0  C
ATOM   1179  C   PRO A 126     130.659 143.728 136.928  1.00  0.00      RA0  C
ATOM   1180  O   PRO A 126     130.943 143.135 137.961  1.00  0.00      RA0  O
ATOM   1181  N   VAL A 127     129.484 144.343 136.785  1.00  0.00      RA0  N
ATOM   1182  H   VAL A 127     129.311 144.834 135.929  1.00  0.00      RA0  H
ATOM   1183  CA  VAL A 127     128.490 144.281 137.846  1.00  0.00      RA0  C
ATOM   1184  CB  VAL A 127     127.341 145.277 137.645  1.00  0.00      RA0  C
ATOM   1185  CG1 VAL A 127     127.849 146.709 137.487  1.00  0.00      RA0  C
ATOM   1186  CG2 VAL A 127     126.428 144.854 136.498  1.00  0.00      RA0  C
ATOM   1187  C   VAL A 127     127.931 142.877 137.995  1.00  0.00      RA0  C
ATOM   1188  O   VAL A 127     127.391 142.537 139.052  1.00  0.00      RA0  O
ATOM   1189  N   GLY A 128     128.039 142.052 136.963  1.00  0.00      RA0  N
ATOM   1190  H   GLY A 128     128.383 142.390 136.085  1.00  0.00      RA0  H
ATOM   1191  CA  GLY A 128     127.476 140.722 136.996  1.00  0.00      RA0  C
ATOM   1192  C   GLY A 128     126.019 140.715 136.604  1.00  0.00      RA0  C
ATOM   1193  O   GLY A 128     125.371 141.750 136.427  1.00  0.00      RA0  O
ATOM   1194  N   SER A 129     125.491 139.505 136.468  1.00  0.00      RA0  N
ATOM   1195  H   SER A 129     126.035 138.667 136.561  1.00  0.00      RA0  H
ATOM   1196  CA  SER A 129     124.083 139.303 136.165  1.00  0.00      RA0  C
ATOM   1197  CB  SER A 129     123.692 139.861 134.795  1.00  0.00      RA0  C
ATOM   1198  OG  SER A 129     122.408 140.496 134.883  1.00  0.00      RA0  O
ATOM   1199  HG  SER A 129     121.983 140.344 134.037  1.00  0.00      RA0  H
ATOM   1200  C   SER A 129     123.781 137.822 136.287  1.00  0.00      RA0  C
ATOM   1201  O   SER A 129     124.634 136.980 136.001  1.00  0.00      RA0  O
ATOM   1202  SG  CYS A 130     123.256 135.509 139.190  1.00  0.00      RA0  S
ATOM   1203  CB  CYS A 130     121.774 135.731 138.182  1.00  0.00      RA0  C
ATOM   1204  N   CYS A 130     122.564 137.514 136.716  1.00  0.00      RA0  N
ATOM   1205  H   CYS A 130     121.912 138.230 136.978  1.00  0.00      RA0  H
ATOM   1206  CA  CYS A 130     122.080 136.144 136.750  1.00  0.00      RA0  C
ATOM   1207  C   CYS A 130     120.843 136.040 135.878  1.00  0.00      RA0  C
ATOM   1208  O   CYS A 130     119.921 136.851 135.998  1.00  0.00      RA0  O
ATOM   1209  N   PHE A 131     120.835 135.048 135.001  1.00  0.00      RA0  N
ATOM   1210  H   PHE A 131     121.740 134.832 134.677  1.00  0.00      RA0  H
ATOM   1211  CA  PHE A 131     119.727 134.804 134.096  1.00  0.00      RA0  C
ATOM   1212  CB  PHE A 131     120.239 134.468 132.695  1.00  0.00      RA0  C
ATOM   1213  CG  PHE A 131     120.834 135.684 132.018  1.00  0.00      RA0  C
ATOM   1214  CD1 PHE A 131     122.092 136.155 132.378  1.00  0.00      RA0  C
ATOM   1215  CD2 PHE A 131     120.119 136.325 131.013  1.00  0.00      RA0  C
ATOM   1216  CE1 PHE A 131     122.643 137.250 131.724  1.00  0.00      RA0  C
ATOM   1217  CE2 PHE A 131     120.669 137.421 130.357  1.00  0.00      RA0  C
ATOM   1218  CZ  PHE A 131     121.935 137.877 130.705  1.00  0.00      RA0  C
ATOM   1219  C   PHE A 131     118.897 133.666 134.665  1.00  0.00      RA0  C
ATOM   1220  O   PHE A 131     119.391 132.545 134.807  1.00  0.00      RA0  O
ATOM   1221  N   LEU A 132     117.649 133.955 135.002  1.00  0.00      RA0  N
ATOM   1222  H   LEU A 132     117.275 134.826 134.680  1.00  0.00      RA0  H
ATOM   1223  CA  LEU A 132     116.743 132.952 135.537  1.00  0.00      RA0  C
ATOM   1224  CB  LEU A 132     115.882 133.530 136.662  1.00  0.00      RA0  C
ATOM   1225  CG  LEU A 132     116.618 133.739 137.994  1.00  0.00      RA0  C
ATOM   1226  CD1 LEU A 132     117.539 134.960 138.015  1.00  0.00      RA0  C
ATOM   1227  CD2 LEU A 132     115.636 133.777 139.160  1.00  0.00      RA0  C
ATOM   1228  C   LEU A 132     115.908 132.381 134.404  1.00  0.00      RA0  C
ATOM   1229  O   LEU A 132     115.510 133.103 133.488  1.00  0.00      RA0  O
ATOM   1230  N   ALA A 133     115.652 131.079 134.463  1.00  0.00      RA0  N
ATOM   1231  H   ALA A 133     116.053 130.509 135.185  1.00  0.00      RA0  H
ATOM   1232  CA  ALA A 133     114.947 130.395 133.392  1.00  0.00      RA0  C
ATOM   1233  CB  ALA A 133     115.928 129.711 132.448  1.00  0.00      RA0  C
ATOM   1234  C   ALA A 133     114.064 129.305 133.967  1.00  0.00      RA0  C
ATOM   1235  O   ALA A 133     114.519 128.502 134.785  1.00  0.00      RA0  O
ATOM   1236  N   GLN A 134     112.810 129.284 133.543  1.00  0.00      RA0  N
ATOM   1237  H   GLN A 134     112.475 129.990 132.933  1.00  0.00      RA0  H
ATOM   1238  CA  GLN A 134     111.961 128.124 133.755  1.00  0.00      RA0  C
ATOM   1239  CB  GLN A 134     110.558 128.565 134.180  1.00  0.00      RA0  C
ATOM   1240  CG  GLN A 134     110.570 129.427 135.445  1.00  0.00      RA0  C
ATOM   1241  CD  GLN A 134     109.154 129.814 135.833  1.00  0.00      RA0  C
ATOM   1242  OE1 GLN A 134     108.676 130.923 135.575  1.00  0.00      RA0  O
ATOM   1243  NE2 GLN A 134     108.502 128.836 136.472  1.00  0.00      RA0  N
ATOM   1244 HE21 GLN A 134     109.013 128.006 136.740  1.00  0.00      RA0  H
ATOM   1245 HE22 GLN A 134     107.552 128.820 136.775  1.00  0.00      RA0  H
ATOM   1246  C   GLN A 134     111.924 127.346 132.447  1.00  0.00      RA0  C
ATOM   1247  O   GLN A 134     111.101 127.641 131.573  1.00  0.00      RA0  O
ATOM   1248  N   PRO A 135     112.802 126.357 132.273  1.00  0.00      RA0  N
ATOM   1249  CD  PRO A 135     113.690 125.792 133.283  1.00  0.00      RA0  C
ATOM   1250  CA  PRO A 135     112.935 125.719 130.955  1.00  0.00      RA0  C
ATOM   1251  CB  PRO A 135     114.178 124.844 131.143  1.00  0.00      RA0  C
ATOM   1252  CG  PRO A 135     114.229 124.525 132.635  1.00  0.00      RA0  C
ATOM   1253  C   PRO A 135     111.702 124.959 130.512  1.00  0.00      RA0  C
ATOM   1254  O   PRO A 135     111.454 124.869 129.304  1.00  0.00      RA0  O
ATOM   1255  N   GLU A 136     110.916 124.415 131.440  1.00  0.00      RA0  N
ATOM   1256  H   GLU A 136     111.247 124.283 132.380  1.00  0.00      RA0  H
ATOM   1257  CA  GLU A 136     109.714 123.687 131.050  1.00  0.00      RA0  C
ATOM   1258  CB  GLU A 136     109.209 122.769 132.171  1.00  0.00      RA0  C
ATOM   1259  CG  GLU A 136     110.068 121.516 132.380  1.00  0.00      RA0  C
ATOM   1260  CD  GLU A 136     111.468 121.939 132.748  1.00  0.00      RA0  C
ATOM   1261  OE1 GLU A 136     112.410 121.541 132.066  1.00  0.00      RA0  O
ATOM   1262  OE2 GLU A 136     111.599 122.743 133.667  1.00  0.00      RA0  O
ATOM   1263  C   GLU A 136     108.613 124.643 130.608  1.00  0.00      RA0  C
ATOM   1264  O   GLU A 136     107.808 124.311 129.732  1.00  0.00      RA0  O
ATOM   1265  N   SER A 137     108.566 125.835 131.203  1.00  0.00      RA0  N
ATOM   1266  H   SER A 137     109.248 126.078 131.894  1.00  0.00      RA0  H
ATOM   1267  CA  SER A 137     107.584 126.844 130.830  1.00  0.00      RA0  C
ATOM   1268  CB  SER A 137     107.218 127.446 132.165  1.00  0.00      RA0  C
ATOM   1269  OG  SER A 137     107.921 126.650 133.130  1.00  0.00      RA0  O
ATOM   1270  HG  SER A 137     107.480 125.808 133.172  1.00  0.00      RA0  H
ATOM   1271  C   SER A 137     108.105 127.836 129.800  1.00  0.00      RA0  C
ATOM   1272  O   SER A 137     107.301 128.548 129.191  1.00  0.00      RA0  O
ATOM   1273  N   GLY A 138     109.418 127.904 129.593  1.00  0.00      RA0  N
ATOM   1274  H   GLY A 138     110.005 127.286 130.113  1.00  0.00      RA0  H
ATOM   1275  CA  GLY A 138     109.997 128.849 128.664  1.00  0.00      RA0  C
ATOM   1276  C   GLY A 138     110.177 130.249 129.203  1.00  0.00      RA0  C
ATOM   1277  O   GLY A 138     110.698 131.109 128.483  1.00  0.00      RA0  O
ATOM   1278  N   ARG A 139     109.773 130.504 130.443  1.00  0.00      RA0  N
ATOM   1279  H   ARG A 139     109.519 129.733 131.026  1.00  0.00      RA0  H
ATOM   1280  CA  ARG A 139     109.833 131.840 131.012  1.00  0.00      RA0  C
ATOM   1281  CB  ARG A 139     108.866 131.899 132.183  1.00  0.00      RA0  C
ATOM   1282  CG  ARG A 139     108.632 133.298 132.738  1.00  0.00      RA0  C
ATOM   1283  CD  ARG A 139     107.456 133.247 133.703  1.00  0.00      RA0  C
ATOM   1284  NE  ARG A 139     107.306 134.493 134.442  1.00  0.00      RA0  N
ATOM   1285  HE  ARG A 139     107.231 135.335 133.898  1.00  0.00      RA0  H
ATOM   1286  CZ  ARG A 139     107.213 134.391 135.798  1.00  0.00      RA0  C
ATOM   1287  NH1 ARG A 139     107.406 133.185 136.387  1.00  0.00      RA0  N
ATOM   1288 HH11 ARG A 139     107.295 133.023 137.370  1.00  0.00      RA0  H
ATOM   1289 HH12 ARG A 139     107.703 132.367 135.864  1.00  0.00      RA0  H
ATOM   1290  NH2 ARG A 139     106.941 135.500 136.523  1.00  0.00      RA0  N
ATOM   1291 HH21 ARG A 139     106.800 135.472 137.516  1.00  0.00      RA0  H
ATOM   1292 HH22 ARG A 139     106.884 136.406 136.089  1.00  0.00      RA0  H
ATOM   1293  C   ARG A 139     111.264 132.206 131.379  1.00  0.00      RA0  C
ATOM   1294  O   ARG A 139     111.987 131.416 131.990  1.00  0.00      RA0  O
ATOM   1295  N   ARG A 140     111.668 133.415 131.004  1.00  0.00      RA0  N
ATOM   1296  H   ARG A 140     111.026 134.079 130.620  1.00  0.00      RA0  H
ATOM   1297  CA  ARG A 140     113.000 133.922 131.285  1.00  0.00      RA0  C
ATOM   1298  CB  ARG A 140     113.692 134.386 130.011  1.00  0.00      RA0  C
ATOM   1299  CG  ARG A 140     114.119 133.242 129.117  1.00  0.00      RA0  C
ATOM   1300  CD  ARG A 140     115.008 132.291 129.904  1.00  0.00      RA0  C
ATOM   1301  NE  ARG A 140     115.542 131.279 129.009  1.00  0.00      RA0  N
ATOM   1302  HE  ARG A 140     116.408 131.511 128.545  1.00  0.00      RA0  H
ATOM   1303  CZ  ARG A 140     114.804 130.182 128.695  1.00  0.00      RA0  C
ATOM   1304  NH1 ARG A 140     113.657 129.918 129.368  1.00  0.00      RA0  N
ATOM   1305 HH11 ARG A 140     113.080 129.123 129.167  1.00  0.00      RA0  H
ATOM   1306 HH12 ARG A 140     113.331 130.530 130.099  1.00  0.00      RA0  H
ATOM   1307  NH2 ARG A 140     115.252 129.390 127.701  1.00  0.00      RA0  N
ATOM   1308 HH21 ARG A 140     114.796 128.548 127.402  1.00  0.00      RA0  H
ATOM   1309 HH22 ARG A 140     116.095 129.670 127.218  1.00  0.00      RA0  H
ATOM   1310  C   ARG A 140     112.907 135.165 132.157  1.00  0.00      RA0  C
ATOM   1311  O   ARG A 140     111.935 135.920 132.090  1.00  0.00      RA0  O
ATOM   1312  N   ALA A 141     113.933 135.367 132.974  1.00  0.00      RA0  N
ATOM   1313  H   ALA A 141     114.742 134.774 132.968  1.00  0.00      RA0  H
ATOM   1314  CA  ALA A 141     114.043 136.551 133.808  1.00  0.00      RA0  C
ATOM   1315  CB  ALA A 141     113.521 136.298 135.222  1.00  0.00      RA0  C
ATOM   1316  C   ALA A 141     115.510 136.934 133.895  1.00  0.00      RA0  C
ATOM   1317  O   ALA A 141     116.366 136.350 133.228  1.00  0.00      RA0  O
ATOM   1318  N   GLU A 142     115.794 137.928 134.722  1.00  0.00      RA0  N
ATOM   1319  H   GLU A 142     115.126 138.426 135.279  1.00  0.00      RA0  H
ATOM   1320  CA  GLU A 142     117.156 138.367 134.949  1.00  0.00      RA0  C
ATOM   1321  CB  GLU A 142     117.682 139.336 133.875  1.00  0.00      RA0  C
ATOM   1322  CG  GLU A 142     119.218 139.296 133.793  1.00  0.00      RA0  C
ATOM   1323  CD  GLU A 142     119.821 140.533 133.147  1.00  0.00      RA0  C
ATOM   1324  OE1 GLU A 142     119.303 141.632 133.331  1.00  0.00      RA0  O
ATOM   1325  OE2 GLU A 142     120.872 140.418 132.515  1.00  0.00      RA0  O
ATOM   1326  C   GLU A 142     117.217 139.035 136.311  1.00  0.00      RA0  C
ATOM   1327  O   GLU A 142     116.213 139.530 136.823  1.00  0.00      RA0  O
ATOM   1328  N   TYR A 143     118.404 139.022 136.908  1.00  0.00      RA0  N
ATOM   1329  H   TYR A 143     119.194 138.581 136.477  1.00  0.00      RA0  H
ATOM   1330  CA  TYR A 143     118.594 139.653 138.209  1.00  0.00      RA0  C
ATOM   1331  CB  TYR A 143     118.372 138.570 139.263  1.00  0.00      RA0  C
ATOM   1332  CG  TYR A 143     118.639 139.023 140.677  1.00  0.00      RA0  C
ATOM   1333  CD1 TYR A 143     118.202 140.255 141.151  1.00  0.00      RA0  C
ATOM   1334  CE1 TYR A 143     118.449 140.608 142.474  1.00  0.00      RA0  C
ATOM   1335  CD2 TYR A 143     119.318 138.156 141.522  1.00  0.00      RA0  C
ATOM   1336  CE2 TYR A 143     119.558 138.505 142.842  1.00  0.00      RA0  C
ATOM   1337  CZ  TYR A 143     119.134 139.736 143.316  1.00  0.00      RA0  C
ATOM   1338  OH  TYR A 143     119.411 140.078 144.625  1.00  0.00      RA0  O
ATOM   1339  HH  TYR A 143     119.759 139.308 145.060  1.00  0.00      RA0  H
ATOM   1340  C   TYR A 143     120.014 140.204 138.250  1.00  0.00      RA0  C
ATOM   1341  O   TYR A 143     120.974 139.443 138.383  1.00  0.00      RA0  O
ATOM   1342  N   SER A 144     120.135 141.525 138.129  1.00  0.00      RA0  N
ATOM   1343  H   SER A 144     119.374 142.087 137.808  1.00  0.00      RA0  H
ATOM   1344  CA  SER A 144     121.406 142.226 138.285  1.00  0.00      RA0  C
ATOM   1345  CB  SER A 144     121.583 142.792 136.919  1.00  0.00      RA0  C
ATOM   1346  OG  SER A 144     120.523 142.196 136.160  1.00  0.00      RA0  O
ATOM   1347  HG  SER A 144     120.941 141.544 135.595  1.00  0.00      RA0  H
ATOM   1348  C   SER A 144     121.248 143.208 139.435  1.00  0.00      RA0  C
ATOM   1349  O   SER A 144     120.892 144.377 139.225  1.00  0.00      RA0  O
ATOM   1350  N   PRO A 145     121.509 142.776 140.670  1.00  0.00      RA0  N
ATOM   1351  CD  PRO A 145     122.015 141.456 141.016  1.00  0.00      RA0  C
ATOM   1352  CA  PRO A 145     121.276 143.648 141.828  1.00  0.00      RA0  C
ATOM   1353  CB  PRO A 145     121.365 142.647 142.974  1.00  0.00      RA0  C
ATOM   1354  CG  PRO A 145     122.371 141.608 142.480  1.00  0.00      RA0  C
ATOM   1355  C   PRO A 145     122.295 144.759 141.983  1.00  0.00      RA0  C
ATOM   1356  O   PRO A 145     122.088 145.648 142.818  1.00  0.00      RA0  O
ATOM   1357  CB  CYS A 146     125.795 144.954 141.476  1.00  0.00      RA0  C
ATOM   1358  SG  CYS A 146     126.044 144.097 143.044  1.00  0.00      RA0  S
ATOM   1359  N   CYS A 146     123.381 144.744 141.214  1.00  0.00      RA0  N
ATOM   1360  H   CYS A 146     123.499 144.046 140.509  1.00  0.00      RA0  H
ATOM   1361  CA  CYS A 146     124.468 145.694 141.389  1.00  0.00      RA0  C
ATOM   1362  C   CYS A 146     124.535 146.726 140.277  1.00  0.00      RA0  C
ATOM   1363  O   CYS A 146     125.466 147.535 140.256  1.00  0.00      RA0  O
ATOM   1364  N   ARG A 147     123.586 146.712 139.348  1.00  0.00      RA0  N
ATOM   1365  H   ARG A 147     122.800 146.097 139.414  1.00  0.00      RA0  H
ATOM   1366  CA  ARG A 147     123.506 147.774 138.362  1.00  0.00      RA0  C
ATOM   1367  CB  ARG A 147     122.521 147.434 137.232  1.00  0.00      RA0  C
ATOM   1368  CG  ARG A 147     122.907 146.270 136.313  1.00  0.00      RA0  C
ATOM   1369  CD  ARG A 147     121.903 146.039 135.170  1.00  0.00      RA0  C
ATOM   1370  NE  ARG A 147     122.324 144.925 134.316  1.00  0.00      RA0  N
ATOM   1371  HE  ARG A 147     123.308 144.807 134.147  1.00  0.00      RA0  H
ATOM   1372  CZ  ARG A 147     121.403 144.035 133.825  1.00  0.00      RA0  C
ATOM   1373  NH1 ARG A 147     120.081 144.249 133.991  1.00  0.00      RA0  N
ATOM   1374 HH11 ARG A 147     119.440 143.504 133.741  1.00  0.00      RA0  H
ATOM   1375 HH12 ARG A 147     119.682 145.098 134.362  1.00  0.00      RA0  H
ATOM   1376  NH2 ARG A 147     121.826 142.921 133.196  1.00  0.00      RA0  N
ATOM   1377 HH21 ARG A 147     121.157 142.224 132.873  1.00  0.00      RA0  H
ATOM   1378 HH22 ARG A 147     122.798 142.703 133.031  1.00  0.00      RA0  H
ATOM   1379  C   ARG A 147     123.045 149.060 139.030  1.00  0.00      RA0  C
ATOM   1380  O   ARG A 147     122.164 149.049 139.893  1.00  0.00      RA0  O
ATOM   1381  N   GLY A 148     123.659 150.173 138.637  1.00  0.00      RA0  N
ATOM   1382  H   GLY A 148     124.358 150.179 137.919  1.00  0.00      RA0  H
ATOM   1383  CA  GLY A 148     123.261 151.467 139.139  1.00  0.00      RA0  C
ATOM   1384  C   GLY A 148     123.439 152.523 138.069  1.00  0.00      RA0  C
ATOM   1385  O   GLY A 148     123.996 152.266 137.003  1.00  0.00      RA0  O
ATOM   1386  N   ASN A 149     122.951 153.722 138.374  1.00  0.00      RA0  N
ATOM   1387  H   ASN A 149     122.519 153.925 139.256  1.00  0.00      RA0  H
ATOM   1388  CA  ASN A 149     123.105 154.865 137.487  1.00  0.00      RA0  C
ATOM   1389  CB  ASN A 149     121.754 155.472 137.162  1.00  0.00      RA0  C
ATOM   1390  CG  ASN A 149     121.314 156.289 138.361  1.00  0.00      RA0  C
ATOM   1391  OD1 ASN A 149     121.469 155.875 139.509  1.00  0.00      RA0  O
ATOM   1392  ND2 ASN A 149     120.732 157.453 138.035  1.00  0.00      RA0  N
ATOM   1393 HD21 ASN A 149     120.625 157.670 137.059  1.00  0.00      RA0  H
ATOM   1394 HD22 ASN A 149     120.397 158.113 138.704  1.00  0.00      RA0  H
ATOM   1395  C   ASN A 149     123.943 155.968 138.116  1.00  0.00      RA0  C
ATOM   1396  O   ASN A 149     123.991 157.082 137.583  1.00  0.00      RA0  O
ATOM   1397  N   THR A 150     124.603 155.686 139.234  1.00  0.00      RA0  N
ATOM   1398  H   THR A 150     124.593 154.764 139.608  1.00  0.00      RA0  H
ATOM   1399  CA  THR A 150     125.518 156.639 139.839  1.00  0.00      RA0  C
ATOM   1400  CB  THR A 150     125.769 156.094 141.230  1.00  0.00      RA0  C
ATOM   1401  OG1 THR A 150     125.127 154.811 141.346  1.00  0.00      RA0  O
ATOM   1402  HG1 THR A 150     125.592 154.365 142.054  1.00  0.00      RA0  H
ATOM   1403  CG2 THR A 150     125.285 157.048 142.322  1.00  0.00      RA0  C
ATOM   1404  C   THR A 150     126.767 156.776 138.978  1.00  0.00      RA0  C
ATOM   1405  O   THR A 150     127.280 155.791 138.443  1.00  0.00      RA0  O
ATOM   1406  N   LEU A 151     127.254 158.003 138.843  1.00  0.00      RA0  N
ATOM   1407  H   LEU A 151     126.881 158.741 139.400  1.00  0.00      RA0  H
ATOM   1408  CA  LEU A 151     128.381 158.286 137.969  1.00  0.00      RA0  C
ATOM   1409  CB  LEU A 151     128.247 159.657 137.335  1.00  0.00      RA0  C
ATOM   1410  CG  LEU A 151     126.962 159.794 136.533  1.00  0.00      RA0  C
ATOM   1411  CD1 LEU A 151     126.845 161.220 136.030  1.00  0.00      RA0  C
ATOM   1412  CD2 LEU A 151     126.838 158.769 135.402  1.00  0.00      RA0  C
ATOM   1413  C   LEU A 151     129.695 158.199 138.734  1.00  0.00      RA0  C
ATOM   1414  O   LEU A 151     129.721 158.204 139.966  1.00  0.00      RA0  O
ATOM   1415  N   SER A 152     130.793 158.114 137.978  1.00  0.00      RA0  N
ATOM   1416  H   SER A 152     130.724 158.017 136.983  1.00  0.00      RA0  H
ATOM   1417  CA  SER A 152     132.107 157.871 138.568  1.00  0.00      RA0  C
ATOM   1418  CB  SER A 152     133.022 157.615 137.387  1.00  0.00      RA0  C
ATOM   1419  OG  SER A 152     132.264 156.744 136.538  1.00  0.00      RA0  O
ATOM   1420  HG  SER A 152     132.140 157.195 135.707  1.00  0.00      RA0  H
ATOM   1421  C   SER A 152     132.495 158.939 139.578  1.00  0.00      RA0  C
ATOM   1422  O   SER A 152     133.015 158.618 140.656  1.00  0.00      RA0  O
ATOM   1423  N   ARG A 153     132.270 160.211 139.246  1.00  0.00      RA0  N
ATOM   1424  H   ARG A 153     131.810 160.403 138.381  1.00  0.00      RA0  H
ATOM   1425  CA  ARG A 153     132.728 161.282 140.120  1.00  0.00      RA0  C
ATOM   1426  CB  ARG A 153     132.728 162.662 139.484  1.00  0.00      RA0  C
ATOM   1427  CG  ARG A 153     131.549 162.921 138.571  1.00  0.00      RA0  C
ATOM   1428  CD  ARG A 153     131.229 164.405 138.567  1.00  0.00      RA0  C
ATOM   1429  NE  ARG A 153     130.445 164.730 139.752  1.00  0.00      RA0  N
ATOM   1430  HE  ARG A 153     130.873 164.706 140.672  1.00  0.00      RA0  H
ATOM   1431  CZ  ARG A 153     129.132 165.019 139.556  1.00  0.00      RA0  C
ATOM   1432  NH1 ARG A 153     128.606 164.931 138.303  1.00  0.00      RA0  N
ATOM   1433 HH11 ARG A 153     127.682 165.222 138.057  1.00  0.00      RA0  H
ATOM   1434 HH12 ARG A 153     129.121 164.539 137.516  1.00  0.00      RA0  H
ATOM   1435  NH2 ARG A 153     128.404 165.385 140.635  1.00  0.00      RA0  N
ATOM   1436 HH21 ARG A 153     127.447 165.680 140.595  1.00  0.00      RA0  H
ATOM   1437 HH22 ARG A 153     128.838 165.351 141.551  1.00  0.00      RA0  H
ATOM   1438  C   ARG A 153     131.979 161.266 141.443  1.00  0.00      RA0  C
ATOM   1439  O   ARG A 153     132.510 161.703 142.468  1.00  0.00      RA0  O
ATOM   1440  N   ILE A 154     130.750 160.750 141.445  1.00  0.00      RA0  N
ATOM   1441  H   ILE A 154     130.395 160.300 140.629  1.00  0.00      RA0  H
ATOM   1442  CA  ILE A 154     130.003 160.633 142.691  1.00  0.00      RA0  C
ATOM   1443  CB  ILE A 154     128.568 160.195 142.387  1.00  0.00      RA0  C
ATOM   1444  CG2 ILE A 154     127.735 160.080 143.665  1.00  0.00      RA0  C
ATOM   1445  CG1 ILE A 154     127.907 161.107 141.356  1.00  0.00      RA0  C
ATOM   1446  CD1 ILE A 154     127.542 162.462 141.955  1.00  0.00      RA0  C
ATOM   1447  C   ILE A 154     130.657 159.610 143.606  1.00  0.00      RA0  C
ATOM   1448  O   ILE A 154     130.716 159.797 144.827  1.00  0.00      RA0  O
ATOM   1449  N   TYR A 155     131.164 158.516 143.035  1.00  0.00      RA0  N
ATOM   1450  H   TYR A 155     131.151 158.421 142.039  1.00  0.00      RA0  H
ATOM   1451  CA  TYR A 155     131.884 157.533 143.835  1.00  0.00      RA0  C
ATOM   1452  CB  TYR A 155     132.122 156.242 143.060  1.00  0.00      RA0  C
ATOM   1453  CG  TYR A 155     130.814 155.540 142.812  1.00  0.00      RA0  C
ATOM   1454  CD1 TYR A 155     130.233 154.767 143.812  1.00  0.00      RA0  C
ATOM   1455  CE1 TYR A 155     129.053 154.077 143.560  1.00  0.00      RA0  C
ATOM   1456  CD2 TYR A 155     130.198 155.661 141.576  1.00  0.00      RA0  C
ATOM   1457  CE2 TYR A 155     129.015 154.982 141.330  1.00  0.00      RA0  C
ATOM   1458  CZ  TYR A 155     128.454 154.171 142.309  1.00  0.00      RA0  C
ATOM   1459  OH  TYR A 155     127.302 153.464 142.019  1.00  0.00      RA0  O
ATOM   1460  HH  TYR A 155     127.235 153.398 141.071  1.00  0.00      RA0  H
ATOM   1461  C   TYR A 155     133.216 158.086 144.314  1.00  0.00      RA0  C
ATOM   1462  O   TYR A 155     133.656 157.782 145.427  1.00  0.00      RA0  O
ATOM   1463  N   VAL A 156     133.880 158.890 143.484  1.00  0.00      RA0  N
ATOM   1464  H   VAL A 156     133.496 159.097 142.583  1.00  0.00      RA0  H
ATOM   1465  CA  VAL A 156     135.136 159.500 143.910  1.00  0.00      RA0  C
ATOM   1466  CB  VAL A 156     135.806 160.213 142.729  1.00  0.00      RA0  C
ATOM   1467  CG1 VAL A 156     137.109 160.898 143.143  1.00  0.00      RA0  C
ATOM   1468  CG2 VAL A 156     136.030 159.254 141.560  1.00  0.00      RA0  C
ATOM   1469  C   VAL A 156     134.892 160.478 145.055  1.00  0.00      RA0  C
ATOM   1470  O   VAL A 156     135.711 160.597 145.974  1.00  0.00      RA0  O
ATOM   1471  N   GLU A 157     133.760 161.184 145.023  1.00  0.00      RA0  N
ATOM   1472  H   GLU A 157     133.142 161.135 144.237  1.00  0.00      RA0  H
ATOM   1473  CA  GLU A 157     133.408 162.085 146.117  1.00  0.00      RA0  C
ATOM   1474  CB  GLU A 157     132.117 162.852 145.719  1.00  0.00      RA0  C
ATOM   1475  CG  GLU A 157     132.185 163.836 144.523  1.00  0.00      RA0  C
ATOM   1476  CD  GLU A 157     130.823 163.988 143.821  1.00  0.00      RA0  C
ATOM   1477  OE1 GLU A 157     129.817 163.561 144.382  1.00  0.00      RA0  O
ATOM   1478  OE2 GLU A 157     130.756 164.513 142.698  1.00  0.00      RA0  O
ATOM   1479  C   GLU A 157     133.166 161.314 147.409  1.00  0.00      RA0  C
ATOM   1480  O   GLU A 157     133.719 161.655 148.461  1.00  0.00      RA0  O
ATOM   1481  N   ASN A 158     132.335 160.275 147.349  1.00  0.00      RA0  N
ATOM   1482  H   ASN A 158     131.980 160.025 146.447  1.00  0.00      RA0  H
ATOM   1483  CA  ASN A 158     131.974 159.483 148.519  1.00  0.00      RA0  C
ATOM   1484  CB  ASN A 158     130.717 158.664 148.223  1.00  0.00      RA0  C
ATOM   1485  CG  ASN A 158     129.492 159.545 148.390  1.00  0.00      RA0  C
ATOM   1486  OD1 ASN A 158     128.877 159.629 149.450  1.00  0.00      RA0  O
ATOM   1487  ND2 ASN A 158     129.167 160.220 147.270  1.00  0.00      RA0  N
ATOM   1488 HD21 ASN A 158     129.690 160.106 146.420  1.00  0.00      RA0  H
ATOM   1489 HD22 ASN A 158     128.415 160.877 147.236  1.00  0.00      RA0  H
ATOM   1490  C   ASN A 158     133.113 158.622 149.040  1.00  0.00      RA0  C
ATOM   1491  O   ASN A 158     132.890 157.863 149.989  1.00  0.00      RA0  O
ATOM   1492  N   ASP A 159     134.305 158.711 148.450  1.00  0.00      RA0  N
ATOM   1493  H   ASP A 159     134.499 159.457 147.812  1.00  0.00      RA0  H
ATOM   1494  CA  ASP A 159     135.415 157.810 148.760  1.00  0.00      RA0  C
ATOM   1495  CB  ASP A 159     135.911 158.024 150.197  1.00  0.00      RA0  C
ATOM   1496  CG  ASP A 159     137.406 158.254 150.266  1.00  0.00      RA0  C
ATOM   1497  OD1 ASP A 159     137.887 158.527 151.359  1.00  0.00      RA0  O
ATOM   1498  OD2 ASP A 159     138.106 158.131 149.260  1.00  0.00      RA0  O
ATOM   1499  C   ASP A 159     135.034 156.360 148.478  1.00  0.00      RA0  C
ATOM   1500  O   ASP A 159     135.378 155.450 149.234  1.00  0.00      RA0  O
ATOM   1501  N   PHE A 160     134.305 156.153 147.380  1.00  0.00      RA0  N
ATOM   1502  H   PHE A 160     133.963 156.979 146.961  1.00  0.00      RA0  H
ATOM   1503  CA  PHE A 160     133.976 154.819 146.873  1.00  0.00      RA0  C
ATOM   1504  CB  PHE A 160     135.218 154.074 146.365  1.00  0.00      RA0  C
ATOM   1505  CG  PHE A 160     135.762 154.756 145.131  1.00  0.00      RA0  C
ATOM   1506  CD1 PHE A 160     135.239 154.410 143.866  1.00  0.00      RA0  C
ATOM   1507  CD2 PHE A 160     136.786 155.720 145.260  1.00  0.00      RA0  C
ATOM   1508  CE1 PHE A 160     135.759 155.020 142.709  1.00  0.00      RA0  C
ATOM   1509  CE2 PHE A 160     137.307 156.333 144.105  1.00  0.00      RA0  C
ATOM   1510  CZ  PHE A 160     136.794 155.970 142.842  1.00  0.00      RA0  C
ATOM   1511  C   PHE A 160     133.185 154.003 147.889  1.00  0.00      RA0  C
ATOM   1512  O   PHE A 160     133.428 152.810 148.080  1.00  0.00      RA0  O
ATOM   1513  N   SER A 161     132.221 154.647 148.536  1.00  0.00      RA0  N
ATOM   1514  H   SER A 161     131.973 155.601 148.381  1.00  0.00      RA0  H
ATOM   1515  CA  SER A 161     131.348 153.971 149.480  1.00  0.00      RA0  C
ATOM   1516  CB  SER A 161     131.018 154.915 150.615  1.00  0.00      RA0  C
ATOM   1517  OG  SER A 161     130.953 156.223 150.065  1.00  0.00      RA0  O
ATOM   1518  HG  SER A 161     131.663 156.702 150.482  1.00  0.00      RA0  H
ATOM   1519  C   SER A 161     130.135 153.415 148.749  1.00  0.00      RA0  C
ATOM   1520  O   SER A 161     129.563 154.078 147.881  1.00  0.00      RA0  O
ATOM   1521  N   TRP A 162     129.755 152.187 149.106  1.00  0.00      RA0  N
ATOM   1522  H   TRP A 162     130.287 151.729 149.827  1.00  0.00      RA0  H
ATOM   1523  CA  TRP A 162     128.632 151.488 148.481  1.00  0.00      RA0  C
ATOM   1524  CB  TRP A 162     127.287 152.124 148.852  1.00  0.00      RA0  C
ATOM   1525  CG  TRP A 162     127.089 152.071 150.350  1.00  0.00      RA0  C
ATOM   1526  CD2 TRP A 162     126.452 151.033 151.125  1.00  0.00      RA0  C
ATOM   1527  CE2 TRP A 162     126.508 151.417 152.485  1.00  0.00      RA0  C
ATOM   1528  CE3 TRP A 162     125.851 149.830 150.777  1.00  0.00      RA0  C
ATOM   1529  CD1 TRP A 162     127.493 153.029 151.292  1.00  0.00      RA0  C
ATOM   1530  NE1 TRP A 162     127.154 152.647 152.552  1.00  0.00      RA0  N
ATOM   1531  HE1 TRP A 162     127.355 153.149 153.369  1.00  0.00      RA0  H
ATOM   1532  CZ2 TRP A 162     125.963 150.588 153.458  1.00  0.00      RA0  C
ATOM   1533  CZ3 TRP A 162     125.308 149.010 151.760  1.00  0.00      RA0  C
ATOM   1534  CH2 TRP A 162     125.364 149.388 153.096  1.00  0.00      RA0  C
ATOM   1535  C   TRP A 162     128.823 151.381 146.970  1.00  0.00      RA0  C
ATOM   1536  O   TRP A 162     127.892 151.583 146.190  1.00  0.00      RA0  O
ATOM   1537  N   ASP A 163     130.047 151.053 146.560  1.00  0.00      RA0  N
ATOM   1538  H   ASP A 163     130.742 150.849 147.250  1.00  0.00      RA0  H
ATOM   1539  CA  ASP A 163     130.419 150.964 145.150  1.00  0.00      RA0  C
ATOM   1540  CB  ASP A 163     131.858 151.425 144.899  1.00  0.00      RA0  C
ATOM   1541  CG  ASP A 163     132.082 151.593 143.405  1.00  0.00      RA0  C
ATOM   1542  OD1 ASP A 163     131.715 150.716 142.634  1.00  0.00      RA0  O
ATOM   1543  OD2 ASP A 163     132.639 152.604 142.986  1.00  0.00      RA0  O
ATOM   1544  C   ASP A 163     130.198 149.531 144.692  1.00  0.00      RA0  C
ATOM   1545  O   ASP A 163     131.062 148.669 144.837  1.00  0.00      RA0  O
ATOM   1546  N   LYS A 164     129.028 149.275 144.109  1.00  0.00      RA0  N
ATOM   1547  H   LYS A 164     128.435 150.065 143.951  1.00  0.00      RA0  H
ATOM   1548  CA  LYS A 164     128.690 147.952 143.601  1.00  0.00      RA0  C
ATOM   1549  CB  LYS A 164     127.181 147.690 143.709  1.00  0.00      RA0  C
ATOM   1550  CG  LYS A 164     126.362 148.389 144.799  1.00  0.00      RA0  C
ATOM   1551  CD  LYS A 164     124.852 148.126 144.622  1.00  0.00      RA0  C
ATOM   1552  CE  LYS A 164     124.271 148.686 143.311  1.00  0.00      RA0  C
ATOM   1553  NZ  LYS A 164     122.869 148.265 143.098  1.00  0.00      RA0  N
ATOM   1554  HZ1 LYS A 164     122.543 148.581 142.158  1.00  0.00      RA0  H
ATOM   1555  HZ2 LYS A 164     122.761 147.226 143.151  1.00  0.00      RA0  H
ATOM   1556  HZ3 LYS A 164     122.258 148.690 143.822  1.00  0.00      RA0  H
ATOM   1557  C   LYS A 164     128.986 147.804 142.117  1.00  0.00      RA0  C
ATOM   1558  O   LYS A 164     128.335 147.002 141.437  1.00  0.00      RA0  O
ATOM   1559  N   ARG A 165     129.957 148.548 141.594  1.00  0.00      RA0  N
ATOM   1560  H   ARG A 165     130.538 149.132 142.169  1.00  0.00      RA0  H
ATOM   1561  CA  ARG A 165     130.185 148.558 140.156  1.00  0.00      RA0  C
ATOM   1562  CB  ARG A 165     130.707 149.887 139.662  1.00  0.00      RA0  C
ATOM   1563  CG  ARG A 165     129.572 150.887 139.861  1.00  0.00      RA0  C
ATOM   1564  CD  ARG A 165     130.044 152.298 139.584  1.00  0.00      RA0  C
ATOM   1565  NE  ARG A 165     131.250 152.542 140.364  1.00  0.00      RA0  N
ATOM   1566  HE  ARG A 165     131.302 152.280 141.342  1.00  0.00      RA0  H
ATOM   1567  CZ  ARG A 165     132.339 152.959 139.682  1.00  0.00      RA0  C
ATOM   1568  NH1 ARG A 165     132.210 153.278 138.386  1.00  0.00      RA0  N
ATOM   1569 HH11 ARG A 165     133.037 153.592 137.898  1.00  0.00      RA0  H
ATOM   1570 HH12 ARG A 165     131.364 153.211 137.840  1.00  0.00      RA0  H
ATOM   1571  NH2 ARG A 165     133.537 153.027 140.285  1.00  0.00      RA0  N
ATOM   1572 HH21 ARG A 165     134.363 153.293 139.767  1.00  0.00      RA0  H
ATOM   1573 HH22 ARG A 165     133.643 152.774 141.260  1.00  0.00      RA0  H
ATOM   1574  C   ARG A 165     130.942 147.331 139.679  1.00  0.00      RA0  C
ATOM   1575  O   ARG A 165     130.825 146.955 138.512  1.00  0.00      RA0  O
ATOM   1576  N   TYR A 166     131.716 146.699 140.552  1.00  0.00      RA0  N
ATOM   1577  H   TYR A 166     131.739 147.010 141.501  1.00  0.00      RA0  H
ATOM   1578  CA  TYR A 166     132.541 145.561 140.181  1.00  0.00      RA0  C
ATOM   1579  CB  TYR A 166     134.005 145.838 140.492  1.00  0.00      RA0  C
ATOM   1580  CG  TYR A 166     134.198 147.288 140.871  1.00  0.00      RA0  C
ATOM   1581  CD1 TYR A 166     134.320 148.260 139.885  1.00  0.00      RA0  C
ATOM   1582  CE1 TYR A 166     134.502 149.592 140.235  1.00  0.00      RA0  C
ATOM   1583  CD2 TYR A 166     134.257 147.649 142.211  1.00  0.00      RA0  C
ATOM   1584  CE2 TYR A 166     134.445 148.979 142.559  1.00  0.00      RA0  C
ATOM   1585  CZ  TYR A 166     134.576 149.949 141.574  1.00  0.00      RA0  C
ATOM   1586  OH  TYR A 166     134.778 151.266 141.928  1.00  0.00      RA0  O
ATOM   1587  HH  TYR A 166     134.166 151.456 142.642  1.00  0.00      RA0  H
ATOM   1588  C   TYR A 166     132.078 144.293 140.882  1.00  0.00      RA0  C
ATOM   1589  O   TYR A 166     132.862 143.362 141.063  1.00  0.00      RA0  O
ATOM   1590  SG  CYS A 167     128.047 144.400 143.274  1.00  0.00      RA0  S
ATOM   1591  CB  CYS A 167     128.717 143.227 142.078  1.00  0.00      RA0  C
ATOM   1592  N   CYS A 167     130.799 144.258 141.266  1.00  0.00      RA0  N
ATOM   1593  H   CYS A 167     130.197 145.007 140.996  1.00  0.00      RA0  H
ATOM   1594  CA  CYS A 167     130.237 143.153 142.036  1.00  0.00      RA0  C
ATOM   1595  C   CYS A 167     130.642 141.804 141.473  1.00  0.00      RA0  C
ATOM   1596  O   CYS A 167     131.231 140.973 142.171  1.00  0.00      RA0  O
ATOM   1597  N   GLU A 168     130.323 141.576 140.203  1.00  0.00      RA0  N
ATOM   1598  H   GLU A 168     130.127 142.341 139.592  1.00  0.00      RA0  H
ATOM   1599  CA  GLU A 168     130.322 140.242 139.621  1.00  0.00      RA0  C
ATOM   1600  CB  GLU A 168     131.630 139.443 139.716  1.00  0.00      RA0  C
ATOM   1601  CG  GLU A 168     132.991 140.096 139.517  1.00  0.00      RA0  C
ATOM   1602  CD  GLU A 168     133.969 139.171 140.217  1.00  0.00      RA0  C
ATOM   1603  OE1 GLU A 168     134.318 138.137 139.650  1.00  0.00      RA0  O
ATOM   1604  OE2 GLU A 168     134.337 139.458 141.355  1.00  0.00      RA0  O
ATOM   1605  C   GLU A 168     129.335 139.355 140.369  1.00  0.00      RA0  C
ATOM   1606  O   GLU A 168     129.671 138.279 140.860  1.00  0.00      RA0  O
ATOM   1607  N   ALA A 169     128.099 139.838 140.459  1.00  0.00      RA0  N
ATOM   1608  H   ALA A 169     127.886 140.667 139.940  1.00  0.00      RA0  H
ATOM   1609  CA  ALA A 169     127.043 139.092 141.118  1.00  0.00      RA0  C
ATOM   1610  CB  ALA A 169     125.767 139.928 141.185  1.00  0.00      RA0  C
ATOM   1611  C   ALA A 169     126.770 137.803 140.361  1.00  0.00      RA0  C
ATOM   1612  O   ALA A 169     126.682 137.790 139.131  1.00  0.00      RA0  O
ATOM   1613  N   GLY A 170     126.643 136.715 141.105  1.00  0.00      RA0  N
ATOM   1614  H   GLY A 170     126.852 136.773 142.083  1.00  0.00      RA0  H
ATOM   1615  CA  GLY A 170     126.573 135.407 140.508  1.00  0.00      RA0  C
ATOM   1616  C   GLY A 170     127.910 134.743 140.314  1.00  0.00      RA0  C
ATOM   1617  O   GLY A 170     127.976 133.694 139.665  1.00  0.00      RA0  O
ATOM   1618  N   PHE A 171     128.982 135.336 140.838  1.00  0.00      RA0  N
ATOM   1619  H   PHE A 171     128.924 136.242 141.264  1.00  0.00      RA0  H
ATOM   1620  CA  PHE A 171     130.254 134.635 140.927  1.00  0.00      RA0  C
ATOM   1621  CB  PHE A 171     131.250 135.550 141.601  1.00  0.00      RA0  C
ATOM   1622  CG  PHE A 171     132.643 134.989 141.570  1.00  0.00      RA0  C
ATOM   1623  CD1 PHE A 171     133.102 134.207 142.622  1.00  0.00      RA0  C
ATOM   1624  CD2 PHE A 171     133.477 135.298 140.506  1.00  0.00      RA0  C
ATOM   1625  CE1 PHE A 171     134.427 133.801 142.644  1.00  0.00      RA0  C
ATOM   1626  CE2 PHE A 171     134.804 134.895 140.532  1.00  0.00      RA0  C
ATOM   1627  CZ  PHE A 171     135.284 134.181 141.621  1.00  0.00      RA0  C
ATOM   1628  C   PHE A 171     130.075 133.329 141.684  1.00  0.00      RA0  C
ATOM   1629  O   PHE A 171     130.463 132.256 141.209  1.00  0.00      RA0  O
ATOM   1630  N   SER A 172     129.485 133.410 142.868  1.00  0.00      RA0  N
ATOM   1631  H   SER A 172     129.167 134.295 143.213  1.00  0.00      RA0  H
ATOM   1632  CA  SER A 172     128.942 132.269 143.576  1.00  0.00      RA0  C
ATOM   1633  CB  SER A 172     129.763 131.863 144.796  1.00  0.00      RA0  C
ATOM   1634  OG  SER A 172     129.712 132.845 145.824  1.00  0.00      RA0  O
ATOM   1635  HG  SER A 172     130.226 133.586 145.516  1.00  0.00      RA0  H
ATOM   1636  C   SER A 172     127.454 132.503 143.775  1.00  0.00      RA0  C
ATOM   1637  O   SER A 172     127.000 133.644 143.882  1.00  0.00      RA0  O
ATOM   1638  N   SER A 173     126.691 131.419 143.815  1.00  0.00      RA0  N
ATOM   1639  H   SER A 173     127.016 130.477 143.747  1.00  0.00      RA0  H
ATOM   1640  CA  SER A 173     125.252 131.540 143.953  1.00  0.00      RA0  C
ATOM   1641  CB  SER A 173     124.702 131.660 142.531  1.00  0.00      RA0  C
ATOM   1642  OG  SER A 173     125.595 132.465 141.750  1.00  0.00      RA0  O
ATOM   1643  HG  SER A 173     125.912 131.921 141.032  1.00  0.00      RA0  H
ATOM   1644  C   SER A 173     124.717 130.320 144.676  1.00  0.00      RA0  C
ATOM   1645  O   SER A 173     125.315 129.243 144.655  1.00  0.00      RA0  O
ATOM   1646  N   VAL A 174     123.572 130.509 145.317  1.00  0.00      RA0  N
ATOM   1647  H   VAL A 174     123.148 131.418 145.397  1.00  0.00      RA0  H
ATOM   1648  CA  VAL A 174     122.887 129.439 146.023  1.00  0.00      RA0  C
ATOM   1649  CB  VAL A 174     123.588 129.104 147.351  1.00  0.00      RA0  C
ATOM   1650  CG1 VAL A 174     123.544 130.266 148.343  1.00  0.00      RA0  C
ATOM   1651  CG2 VAL A 174     123.062 127.799 147.946  1.00  0.00      RA0  C
ATOM   1652  C   VAL A 174     121.449 129.884 146.214  1.00  0.00      RA0  C
ATOM   1653  O   VAL A 174     121.176 131.064 146.440  1.00  0.00      RA0  O
ATOM   1654  N   VAL A 175     120.526 128.943 146.079  1.00  0.00      RA0  N
ATOM   1655  H   VAL A 175     120.784 127.981 145.988  1.00  0.00      RA0  H
ATOM   1656  CA  VAL A 175     119.113 129.198 146.315  1.00  0.00      RA0  C
ATOM   1657  CB  VAL A 175     118.210 128.752 145.167  1.00  0.00      RA0  C
ATOM   1658  CG1 VAL A 175     116.802 129.291 145.411  1.00  0.00      RA0  C
ATOM   1659  CG2 VAL A 175     118.728 129.214 143.808  1.00  0.00      RA0  C
ATOM   1660  C   VAL A 175     118.732 128.494 147.606  1.00  0.00      RA0  C
ATOM   1661  O   VAL A 175     118.920 127.279 147.737  1.00  0.00      RA0  O
ATOM   1662  N   THR A 176     118.221 129.257 148.566  1.00  0.00      RA0  N
ATOM   1663  H   THR A 176     117.952 130.210 148.409  1.00  0.00      RA0  H
ATOM   1664  CA  THR A 176     117.716 128.665 149.790  1.00  0.00      RA0  C
ATOM   1665  CB  THR A 176     117.362 129.841 150.677  1.00  0.00      RA0  C
ATOM   1666  OG1 THR A 176     116.578 130.724 149.895  1.00  0.00      RA0  O
ATOM   1667  HG1 THR A 176     116.170 131.339 150.511  1.00  0.00      RA0  H
ATOM   1668  CG2 THR A 176     118.584 130.606 151.167  1.00  0.00      RA0  C
ATOM   1669  C   THR A 176     116.496 127.803 149.483  1.00  0.00      RA0  C
ATOM   1670  O   THR A 176     115.880 127.909 148.421  1.00  0.00      RA0  O
ATOM   1671  N   GLN A 177     116.154 126.930 150.431  1.00  0.00      RA0  N
ATOM   1672  H   GLN A 177     116.673 126.893 151.283  1.00  0.00      RA0  H
ATOM   1673  CA  GLN A 177     115.025 126.033 150.218  1.00  0.00      RA0  C
ATOM   1674  CB  GLN A 177     114.959 124.991 151.337  1.00  0.00      RA0  C
ATOM   1675  CG  GLN A 177     113.823 123.977 151.166  1.00  0.00      RA0  C
ATOM   1676  CD  GLN A 177     114.006 123.203 149.875  1.00  0.00      RA0  C
ATOM   1677  OE1 GLN A 177     114.794 122.268 149.798  1.00  0.00      RA0  O
ATOM   1678  NE2 GLN A 177     113.213 123.619 148.872  1.00  0.00      RA0  N
ATOM   1679 HE21 GLN A 177     112.637 124.435 148.990  1.00  0.00      RA0  H
ATOM   1680 HE22 GLN A 177     113.188 123.154 147.988  1.00  0.00      RA0  H
ATOM   1681  C   GLN A 177     113.714 126.799 150.106  1.00  0.00      RA0  C
ATOM   1682  O   GLN A 177     112.809 126.373 149.380  1.00  0.00      RA0  O
ATOM   1683  N   ALA A 178     113.592 127.926 150.812  1.00  0.00      RA0  N
ATOM   1684  H   ALA A 178     114.355 128.297 151.337  1.00  0.00      RA0  H
ATOM   1685  CA  ALA A 178     112.402 128.757 150.678  1.00  0.00      RA0  C
ATOM   1686  CB  ALA A 178     112.360 129.827 151.767  1.00  0.00      RA0  C
ATOM   1687  C   ALA A 178     112.282 129.339 149.278  1.00  0.00      RA0  C
ATOM   1688  O   ALA A 178     111.168 129.573 148.797  1.00  0.00      RA0  O
ATOM   1689  N   GLY A 179     113.407 129.579 148.613  1.00  0.00      RA0  N
ATOM   1690  H   GLY A 179     114.295 129.479 149.057  1.00  0.00      RA0  H
ATOM   1691  CA  GLY A 179     113.388 130.065 147.250  1.00  0.00      RA0  C
ATOM   1692  C   GLY A 179     114.054 131.407 147.058  1.00  0.00      RA0  C
ATOM   1693  O   GLY A 179     113.804 132.088 146.062  1.00  0.00      RA0  O
ATOM   1694  N   GLU A 180     114.905 131.802 147.999  1.00  0.00      RA0  N
ATOM   1695  H   GLU A 180     115.063 131.251 148.817  1.00  0.00      RA0  H
ATOM   1696  CA  GLU A 180     115.640 133.052 147.892  1.00  0.00      RA0  C
ATOM   1697  CB  GLU A 180     115.926 133.745 149.230  1.00  0.00      RA0  C
ATOM   1698  CG  GLU A 180     114.706 134.091 150.081  1.00  0.00      RA0  C
ATOM   1699  CD  GLU A 180     114.092 132.815 150.592  1.00  0.00      RA0  C
ATOM   1700  OE1 GLU A 180     114.731 132.127 151.381  1.00  0.00      RA0  O
ATOM   1701  OE2 GLU A 180     113.001 132.481 150.151  1.00  0.00      RA0  O
ATOM   1702  C   GLU A 180     116.964 132.803 147.185  1.00  0.00      RA0  C
ATOM   1703  O   GLU A 180     117.723 131.912 147.574  1.00  0.00      RA0  O
ATOM   1704  N   LEU A 181     117.234 133.587 146.149  1.00  0.00      RA0  N
ATOM   1705  H   LEU A 181     116.592 134.307 145.914  1.00  0.00      RA0  H
ATOM   1706  CA  LEU A 181     118.464 133.460 145.379  1.00  0.00      RA0  C
ATOM   1707  CB  LEU A 181     118.219 133.887 143.936  1.00  0.00      RA0  C
ATOM   1708  CG  LEU A 181     119.502 133.939 143.113  1.00  0.00      RA0  C
ATOM   1709  CD1 LEU A 181     120.219 132.590 143.067  1.00  0.00      RA0  C
ATOM   1710  CD2 LEU A 181     119.245 134.529 141.730  1.00  0.00      RA0  C
ATOM   1711  C   LEU A 181     119.536 134.327 146.024  1.00  0.00      RA0  C
ATOM   1712  O   LEU A 181     119.482 135.556 145.939  1.00  0.00      RA0  O
ATOM   1713  N   VAL A 182     120.509 133.693 146.666  1.00  0.00      RA0  N
ATOM   1714  H   VAL A 182     120.506 132.699 146.661  1.00  0.00      RA0  H
ATOM   1715  CA  VAL A 182     121.618 134.393 147.298  1.00  0.00      RA0  C
ATOM   1716  CB  VAL A 182     122.000 133.710 148.609  1.00  0.00      RA0  C
ATOM   1717  CG1 VAL A 182     123.090 134.491 149.343  1.00  0.00      RA0  C
ATOM   1718  CG2 VAL A 182     120.761 133.475 149.473  1.00  0.00      RA0  C
ATOM   1719  C   VAL A 182     122.789 134.400 146.328  1.00  0.00      RA0  C
ATOM   1720  O   VAL A 182     123.250 133.341 145.891  1.00  0.00      RA0  O
ATOM   1721  N   LEU A 183     123.270 135.591 145.992  1.00  0.00      RA0  N
ATOM   1722  H   LEU A 183     123.025 136.371 146.553  1.00  0.00      RA0  H
ATOM   1723  CA  LEU A 183     124.359 135.766 145.043  1.00  0.00      RA0  C
ATOM   1724  CB  LEU A 183     124.045 136.818 143.986  1.00  0.00      RA0  C
ATOM   1725  CG  LEU A 183     122.925 136.433 143.034  1.00  0.00      RA0  C
ATOM   1726  CD1 LEU A 183     122.789 137.467 141.918  1.00  0.00      RA0  C
ATOM   1727  CD2 LEU A 183     123.130 135.027 142.480  1.00  0.00      RA0  C
ATOM   1728  C   LEU A 183     125.608 136.240 145.764  1.00  0.00      RA0  C
ATOM   1729  O   LEU A 183     125.563 137.220 146.511  1.00  0.00      RA0  O
ATOM   1730  N   GLY A 184     126.721 135.554 145.527  1.00  0.00      RA0  N
ATOM   1731  H   GLY A 184     126.586 134.643 145.183  1.00  0.00      RA0  H
ATOM   1732  CA  GLY A 184     128.003 136.071 145.951  1.00  0.00      RA0  C
ATOM   1733  C   GLY A 184     128.537 137.064 144.933  1.00  0.00      RA0  C
ATOM   1734  O   GLY A 184     128.493 136.835 143.726  1.00  0.00      RA0  O
ATOM   1735  N   ALA A 185     129.035 138.188 145.435  1.00  0.00      RA0  N
ATOM   1736  H   ALA A 185     129.013 138.354 146.425  1.00  0.00      RA0  H
ATOM   1737  CA  ALA A 185     129.598 139.250 144.605  1.00  0.00      RA0  C
ATOM   1738  CB  ALA A 185     128.644 140.436 144.539  1.00  0.00      RA0  C
ATOM   1739  C   ALA A 185     130.916 139.682 145.225  1.00  0.00      RA0  C
ATOM   1740  O   ALA A 185     130.982 140.698 145.925  1.00  0.00      RA0  O
ATOM   1741  N   PRO A 186     131.995 138.933 144.978  1.00  0.00      RA0  N
ATOM   1742  CD  PRO A 186     132.086 137.825 144.046  1.00  0.00      RA0  C
ATOM   1743  CA  PRO A 186     133.260 139.195 145.679  1.00  0.00      RA0  C
ATOM   1744  CB  PRO A 186     134.087 137.965 145.307  1.00  0.00      RA0  C
ATOM   1745  CG  PRO A 186     133.578 137.547 143.939  1.00  0.00      RA0  C
ATOM   1746  C   PRO A 186     133.922 140.505 145.300  1.00  0.00      RA0  C
ATOM   1747  O   PRO A 186     134.844 140.935 146.001  1.00  0.00      RA0  O
ATOM   1748  N   GLY A 187     133.497 141.146 144.222  1.00  0.00      RA0  N
ATOM   1749  H   GLY A 187     132.860 140.731 143.564  1.00  0.00      RA0  H
ATOM   1750  CA  GLY A 187     134.001 142.453 143.884  1.00  0.00      RA0  C
ATOM   1751  C   GLY A 187     133.154 143.596 144.371  1.00  0.00      RA0  C
ATOM   1752  O   GLY A 187     133.501 144.755 144.134  1.00  0.00      RA0  O
ATOM   1753  N   GLY A 188     132.052 143.304 145.055  1.00  0.00      RA0  N
ATOM   1754  H   GLY A 188     131.881 142.356 145.326  1.00  0.00      RA0  H
ATOM   1755  CA  GLY A 188     131.158 144.353 145.493  1.00  0.00      RA0  C
ATOM   1756  C   GLY A 188     131.758 145.193 146.602  1.00  0.00      RA0  C
ATOM   1757  O   GLY A 188     132.580 144.733 147.391  1.00  0.00      RA0  O
ATOM   1758  N   TYR A 189     131.332 146.456 146.646  1.00  0.00      RA0  N
ATOM   1759  H   TYR A 189     130.777 146.815 145.896  1.00  0.00      RA0  H
ATOM   1760  CA  TYR A 189     131.821 147.432 147.620  1.00  0.00      RA0  C
ATOM   1761  CB  TYR A 189     131.436 147.061 149.057  1.00  0.00      RA0  C
ATOM   1762  CG  TYR A 189     129.932 147.001 149.194  1.00  0.00      RA0  C
ATOM   1763  CD1 TYR A 189     129.124 147.840 148.435  1.00  0.00      RA0  C
ATOM   1764  CE1 TYR A 189     127.741 147.762 148.543  1.00  0.00      RA0  C
ATOM   1765  CD2 TYR A 189     129.351 146.106 150.086  1.00  0.00      RA0  C
ATOM   1766  CE2 TYR A 189     127.967 146.037 150.204  1.00  0.00      RA0  C
ATOM   1767  CZ  TYR A 189     127.161 146.851 149.418  1.00  0.00      RA0  C
ATOM   1768  OH  TYR A 189     125.785 146.750 149.490  1.00  0.00      RA0  O
ATOM   1769  HH  TYR A 189     125.532 146.351 150.321  1.00  0.00      RA0  H
ATOM   1770  C   TYR A 189     133.323 147.650 147.459  1.00  0.00      RA0  C
ATOM   1771  O   TYR A 189     134.083 147.677 148.427  1.00  0.00      RA0  O
ATOM   1772  N   TYR A 190     133.737 147.824 146.204  1.00  0.00      RA0  N
ATOM   1773  H   TYR A 190     133.023 147.883 145.505  1.00  0.00      RA0  H
ATOM   1774  CA  TYR A 190     135.135 147.995 145.817  1.00  0.00      RA0  C
ATOM   1775  CB  TYR A 190     135.672 149.326 146.360  1.00  0.00      RA0  C
ATOM   1776  CG  TYR A 190     136.709 149.936 145.451  1.00  0.00      RA0  C
ATOM   1777  CD1 TYR A 190     138.024 149.425 145.426  1.00  0.00      RA0  C
ATOM   1778  CE1 TYR A 190     138.987 150.070 144.634  1.00  0.00      RA0  C
ATOM   1779  CD2 TYR A 190     136.320 151.035 144.664  1.00  0.00      RA0  C
ATOM   1780  CE2 TYR A 190     137.282 151.682 143.878  1.00  0.00      RA0  C
ATOM   1781  CZ  TYR A 190     138.606 151.211 143.901  1.00  0.00      RA0  C
ATOM   1782  OH  TYR A 190     139.562 151.926 143.206  1.00  0.00      RA0  O
ATOM   1783  HH  TYR A 190     140.001 151.306 142.622  1.00  0.00      RA0  H
ATOM   1784  C   TYR A 190     135.979 146.806 146.279  1.00  0.00      RA0  C
ATOM   1785  O   TYR A 190     136.955 146.942 147.017  1.00  0.00      RA0  O
ATOM   1786  N   PHE A 191     135.560 145.624 145.828  1.00  0.00      RA0  N
ATOM   1787  H   PHE A 191     134.735 145.621 145.266  1.00  0.00      RA0  H
ATOM   1788  CA  PHE A 191     136.256 144.355 146.022  1.00  0.00      RA0  C
ATOM   1789  CB  PHE A 191     137.666 144.392 145.423  1.00  0.00      RA0  C
ATOM   1790  CG  PHE A 191     137.575 144.924 144.014  1.00  0.00      RA0  C
ATOM   1791  CD1 PHE A 191     137.140 144.093 142.990  1.00  0.00      RA0  C
ATOM   1792  CD2 PHE A 191     137.906 146.248 143.745  1.00  0.00      RA0  C
ATOM   1793  CE1 PHE A 191     137.027 144.594 141.701  1.00  0.00      RA0  C
ATOM   1794  CE2 PHE A 191     137.783 146.751 142.458  1.00  0.00      RA0  C
ATOM   1795  CZ  PHE A 191     137.345 145.921 141.435  1.00  0.00      RA0  C
ATOM   1796  C   PHE A 191     136.270 143.899 147.471  1.00  0.00      RA0  C
ATOM   1797  O   PHE A 191     137.017 142.986 147.821  1.00  0.00      RA0  O
ATOM   1798  N   LEU A 192     135.448 144.503 148.325  1.00  0.00      RA0  N
ATOM   1799  H   LEU A 192     134.864 145.261 148.033  1.00  0.00      RA0  H
ATOM   1800  CA  LEU A 192     135.247 143.941 149.654  1.00  0.00      RA0  C
ATOM   1801  CB  LEU A 192     134.602 144.959 150.590  1.00  0.00      RA0  C
ATOM   1802  CG  LEU A 192     135.591 145.861 151.329  1.00  0.00      RA0  C
ATOM   1803  CD1 LEU A 192     136.436 146.756 150.421  1.00  0.00      RA0  C
ATOM   1804  CD2 LEU A 192     134.860 146.670 152.389  1.00  0.00      RA0  C
ATOM   1805  C   LEU A 192     134.387 142.693 149.579  1.00  0.00      RA0  C
ATOM   1806  O   LEU A 192     134.627 141.720 150.301  1.00  0.00      RA0  O
ATOM   1807  N   GLY A 193     133.392 142.706 148.713  1.00  0.00      RA0  N
ATOM   1808  H   GLY A 193     133.431 143.479 148.116  1.00  0.00      RA0  H
ATOM   1809  CA  GLY A 193     132.479 141.604 148.523  1.00  0.00      RA0  C
ATOM   1810  C   GLY A 193     131.145 141.850 149.195  1.00  0.00      RA0  C
ATOM   1811  O   GLY A 193     131.052 142.500 150.240  1.00  0.00      RA0  O
ATOM   1812  N   LEU A 194     130.087 141.322 148.588  1.00  0.00      RA0  N
ATOM   1813  H   LEU A 194     130.194 140.739 147.779  1.00  0.00      RA0  H
ATOM   1814  CA  LEU A 194     128.755 141.453 149.155  1.00  0.00      RA0  C
ATOM   1815  CB  LEU A 194     128.070 142.762 148.715  1.00  0.00      RA0  C
ATOM   1816  CG  LEU A 194     127.732 142.954 147.228  1.00  0.00      RA0  C
ATOM   1817  CD1 LEU A 194     126.375 142.375 146.824  1.00  0.00      RA0  C
ATOM   1818  CD2 LEU A 194     127.769 144.429 146.841  1.00  0.00      RA0  C
ATOM   1819  C   LEU A 194     127.934 140.228 148.795  1.00  0.00      RA0  C
ATOM   1820  O   LEU A 194     128.318 139.418 147.951  1.00  0.00      RA0  O
ATOM   1821  N   LEU A 195     126.794 140.099 149.461  1.00  0.00      RA0  N
ATOM   1822  H   LEU A 195     126.515 140.758 150.152  1.00  0.00      RA0  H
ATOM   1823  CA  LEU A 195     125.772 139.133 149.103  1.00  0.00      RA0  C
ATOM   1824  CB  LEU A 195     125.330 138.200 150.219  1.00  0.00      RA0  C
ATOM   1825  CG  LEU A 195     126.401 137.292 150.792  1.00  0.00      RA0  C
ATOM   1826  CD1 LEU A 195     125.749 136.194 151.628  1.00  0.00      RA0  C
ATOM   1827  CD2 LEU A 195     127.316 136.730 149.710  1.00  0.00      RA0  C
ATOM   1828  C   LEU A 195     124.540 139.874 148.620  1.00  0.00      RA0  C
ATOM   1829  O   LEU A 195     124.157 140.899 149.188  1.00  0.00      RA0  O
ATOM   1830  N   ALA A 196     123.929 139.351 147.570  1.00  0.00      RA0  N
ATOM   1831  H   ALA A 196     124.288 138.504 147.172  1.00  0.00      RA0  H
ATOM   1832  CA  ALA A 196     122.673 139.863 147.052  1.00  0.00      RA0  C
ATOM   1833  CB  ALA A 196     122.860 140.271 145.606  1.00  0.00      RA0  C
ATOM   1834  C   ALA A 196     121.657 138.741 147.118  1.00  0.00      RA0  C
ATOM   1835  O   ALA A 196     121.863 137.680 146.522  1.00  0.00      RA0  O
ATOM   1836  N   GLN A 197     120.576 138.965 147.850  1.00  0.00      RA0  N
ATOM   1837  H   GLN A 197     120.425 139.848 148.293  1.00  0.00      RA0  H
ATOM   1838  CA  GLN A 197     119.522 137.979 147.999  1.00  0.00      RA0  C
ATOM   1839  CB  GLN A 197     119.542 137.409 149.423  1.00  0.00      RA0  C
ATOM   1840  CG  GLN A 197     118.295 136.656 149.890  1.00  0.00      RA0  C
ATOM   1841  CD  GLN A 197     117.346 137.653 150.516  1.00  0.00      RA0  C
ATOM   1842  OE1 GLN A 197     117.762 138.535 151.257  1.00  0.00      RA0  O
ATOM   1843  NE2 GLN A 197     116.062 137.505 150.142  1.00  0.00      RA0  N
ATOM   1844 HE21 GLN A 197     115.756 136.701 149.632  1.00  0.00      RA0  H
ATOM   1845 HE22 GLN A 197     115.379 138.196 150.387  1.00  0.00      RA0  H
ATOM   1846  C   GLN A 197     118.196 138.583 147.569  1.00  0.00      RA0  C
ATOM   1847  O   GLN A 197     117.866 139.711 147.943  1.00  0.00      RA0  O
ATOM   1848  N   ALA A 198     117.451 137.829 146.769  1.00  0.00      RA0  N
ATOM   1849  H   ALA A 198     117.798 136.949 146.428  1.00  0.00      RA0  H
ATOM   1850  CA  ALA A 198     116.104 138.186 146.361  1.00  0.00      RA0  C
ATOM   1851  CB  ALA A 198     116.131 139.049 145.099  1.00  0.00      RA0  C
ATOM   1852  C   ALA A 198     115.349 136.901 146.086  1.00  0.00      RA0  C
ATOM   1853  O   ALA A 198     115.940 135.934 145.594  1.00  0.00      RA0  O
ATOM   1854  N   PRO A 199     114.058 136.848 146.404  1.00  0.00      RA0  N
ATOM   1855  CD  PRO A 199     113.295 137.844 147.136  1.00  0.00      RA0  C
ATOM   1856  CA  PRO A 199     113.283 135.639 146.114  1.00  0.00      RA0  C
ATOM   1857  CB  PRO A 199     111.960 135.890 146.838  1.00  0.00      RA0  C
ATOM   1858  CG  PRO A 199     112.245 137.002 147.849  1.00  0.00      RA0  C
ATOM   1859  C   PRO A 199     113.143 135.430 144.617  1.00  0.00      RA0  C
ATOM   1860  O   PRO A 199     112.998 136.383 143.851  1.00  0.00      RA0  O
ATOM   1861  N   VAL A 200     113.192 134.164 144.206  1.00  0.00      RA0  N
ATOM   1862  H   VAL A 200     113.287 133.436 144.887  1.00  0.00      RA0  H
ATOM   1863  CA  VAL A 200     113.121 133.841 142.785  1.00  0.00      RA0  C
ATOM   1864  CB  VAL A 200     113.354 132.343 142.596  1.00  0.00      RA0  C
ATOM   1865  CG1 VAL A 200     112.990 131.903 141.185  1.00  0.00      RA0  C
ATOM   1866  CG2 VAL A 200     114.793 131.968 142.957  1.00  0.00      RA0  C
ATOM   1867  C   VAL A 200     111.783 134.275 142.202  1.00  0.00      RA0  C
ATOM   1868  O   VAL A 200     111.714 134.785 141.077  1.00  0.00      RA0  O
ATOM   1869  N   ALA A 201     110.700 134.093 142.960  1.00  0.00      RA0  N
ATOM   1870  H   ALA A 201     110.802 133.724 143.883  1.00  0.00      RA0  H
ATOM   1871  CA  ALA A 201     109.394 134.543 142.495  1.00  0.00      RA0  C
ATOM   1872  CB  ALA A 201     108.299 134.103 143.466  1.00  0.00      RA0  C
ATOM   1873  C   ALA A 201     109.351 136.059 142.355  1.00  0.00      RA0  C
ATOM   1874  O   ALA A 201     108.756 136.584 141.406  1.00  0.00      RA0  O
ATOM   1875  N   ASP A 202     109.984 136.777 143.282  1.00  0.00      RA0  N
ATOM   1876  H   ASP A 202     110.302 136.383 144.146  1.00  0.00      RA0  H
ATOM   1877  CA  ASP A 202     110.046 138.230 143.199  1.00  0.00      RA0  C
ATOM   1878  CB  ASP A 202     110.433 138.833 144.548  1.00  0.00      RA0  C
ATOM   1879  CG  ASP A 202     109.410 138.460 145.600  1.00  0.00      RA0  C
ATOM   1880  OD1 ASP A 202     109.239 137.275 145.873  1.00  0.00      RA0  O
ATOM   1881  OD2 ASP A 202     108.794 139.361 146.158  1.00  0.00      RA0  O
ATOM   1882  C   ASP A 202     111.002 138.712 142.121  1.00  0.00      RA0  C
ATOM   1883  O   ASP A 202     110.895 139.863 141.690  1.00  0.00      RA0  O
ATOM   1884  N   ILE A 203     111.938 137.869 141.689  1.00  0.00      RA0  N
ATOM   1885  H   ILE A 203     112.048 136.986 142.148  1.00  0.00      RA0  H
ATOM   1886  CA  ILE A 203     112.772 138.218 140.546  1.00  0.00      RA0  C
ATOM   1887  CB  ILE A 203     114.039 137.368 140.533  1.00  0.00      RA0  C
ATOM   1888  CG2 ILE A 203     114.804 137.528 139.221  1.00  0.00      RA0  C
ATOM   1889  CG1 ILE A 203     114.912 137.683 141.743  1.00  0.00      RA0  C
ATOM   1890  CD1 ILE A 203     115.985 136.620 141.966  1.00  0.00      RA0  C
ATOM   1891  C   ILE A 203     111.999 138.019 139.251  1.00  0.00      RA0  C
ATOM   1892  O   ILE A 203     112.079 138.839 138.330  1.00  0.00      RA0  O
ATOM   1893  N   PHE A 204     111.228 136.934 139.166  1.00  0.00      RA0  N
ATOM   1894  H   PHE A 204     111.200 136.296 139.938  1.00  0.00      RA0  H
ATOM   1895  CA  PHE A 204     110.429 136.686 137.972  1.00  0.00      RA0  C
ATOM   1896  CB  PHE A 204     109.877 135.265 138.030  1.00  0.00      RA0  C
ATOM   1897  CG  PHE A 204     110.770 134.305 137.281  1.00  0.00      RA0  C
ATOM   1898  CD1 PHE A 204     110.676 134.211 135.898  1.00  0.00      RA0  C
ATOM   1899  CD2 PHE A 204     111.672 133.506 137.970  1.00  0.00      RA0  C
ATOM   1900  CE1 PHE A 204     111.475 133.313 135.201  1.00  0.00      RA0  C
ATOM   1901  CE2 PHE A 204     112.469 132.608 137.273  1.00  0.00      RA0  C
ATOM   1902  CZ  PHE A 204     112.373 132.509 135.890  1.00  0.00      RA0  C
ATOM   1903  C   PHE A 204     109.294 137.689 137.829  1.00  0.00      RA0  C
ATOM   1904  O   PHE A 204     108.927 138.047 136.704  1.00  0.00      RA0  O
ATOM   1905  N   SER A 205     108.721 138.147 138.942  1.00  0.00      RA0  N
ATOM   1906  H   SER A 205     109.023 137.908 139.869  1.00  0.00      RA0  H
ATOM   1907  CA  SER A 205     107.609 139.085 138.863  1.00  0.00      RA0  C
ATOM   1908  CB  SER A 205     106.855 138.934 140.166  1.00  0.00      RA0  C
ATOM   1909  OG  SER A 205     107.859 138.899 141.173  1.00  0.00      RA0  O
ATOM   1910  HG  SER A 205     107.703 138.121 141.704  1.00  0.00      RA0  H
ATOM   1911  C   SER A 205     108.074 140.519 138.648  1.00  0.00      RA0  C
ATOM   1912  O   SER A 205     107.346 141.314 138.046  1.00  0.00      RA0  O
ATOM   1913  N   SER A 206     109.266 140.869 139.121  1.00  0.00      RA0  N
ATOM   1914  H   SER A 206     109.808 140.232 139.672  1.00  0.00      RA0  H
ATOM   1915  CA  SER A 206     109.775 142.228 139.012  1.00  0.00      RA0  C
ATOM   1916  CB  SER A 206     110.473 142.575 140.315  1.00  0.00      RA0  C
ATOM   1917  OG  SER A 206     109.562 142.204 141.355  1.00  0.00      RA0  O
ATOM   1918  HG  SER A 206     109.859 141.361 141.690  1.00  0.00      RA0  H
ATOM   1919  C   SER A 206     110.548 142.474 137.726  1.00  0.00      RA0  C
ATOM   1920  O   SER A 206     110.957 143.611 137.476  1.00  0.00      RA0  O
ATOM   1921  N   TYR A 207     110.758 141.450 136.907  1.00  0.00      RA0  N
ATOM   1922  H   TYR A 207     110.394 140.540 137.102  1.00  0.00      RA0  H
ATOM   1923  CA  TYR A 207     111.586 141.583 135.718  1.00  0.00      RA0  C
ATOM   1924  CB  TYR A 207     112.391 140.322 135.393  1.00  0.00      RA0  C
ATOM   1925  CG  TYR A 207     113.209 140.607 134.154  1.00  0.00      RA0  C
ATOM   1926  CD1 TYR A 207     114.220 141.559 134.194  1.00  0.00      RA0  C
ATOM   1927  CE1 TYR A 207     114.924 141.883 133.040  1.00  0.00      RA0  C
ATOM   1928  CD2 TYR A 207     112.933 139.942 132.965  1.00  0.00      RA0  C
ATOM   1929  CE2 TYR A 207     113.636 140.266 131.810  1.00  0.00      RA0  C
ATOM   1930  CZ  TYR A 207     114.617 141.251 131.841  1.00  0.00      RA0  C
ATOM   1931  OH  TYR A 207     115.273 141.603 130.678  1.00  0.00      RA0  O
ATOM   1932  HH  TYR A 207     116.149 141.909 130.901  1.00  0.00      RA0  H
ATOM   1933  C   TYR A 207     110.726 141.980 134.529  1.00  0.00      RA0  C
ATOM   1934  O   TYR A 207     109.788 141.263 134.163  1.00  0.00      RA0  O
ATOM   1935  N   ARG A 208     111.050 143.119 133.929  1.00  0.00      RA0  N
ATOM   1936  H   ARG A 208     111.866 143.619 134.226  1.00  0.00      RA0  H
ATOM   1937  CA  ARG A 208     110.451 143.556 132.684  1.00  0.00      RA0  C
ATOM   1938  CB  ARG A 208     109.833 144.962 132.761  1.00  0.00      RA0  C
ATOM   1939  CG  ARG A 208     108.647 145.145 133.714  1.00  0.00      RA0  C
ATOM   1940  CD  ARG A 208     109.086 145.236 135.176  1.00  0.00      RA0  C
ATOM   1941  NE  ARG A 208     107.971 145.185 136.119  1.00  0.00      RA0  N
ATOM   1942  HE  ARG A 208     107.672 146.074 136.479  1.00  0.00      RA0  H
ATOM   1943  CZ  ARG A 208     107.538 143.965 136.560  1.00  0.00      RA0  C
ATOM   1944  NH1 ARG A 208     107.922 142.830 135.933  1.00  0.00      RA0  N
ATOM   1945 HH11 ARG A 208     107.658 141.932 136.308  1.00  0.00      RA0  H
ATOM   1946 HH12 ARG A 208     108.473 142.812 135.091  1.00  0.00      RA0  H
ATOM   1947  NH2 ARG A 208     106.736 143.894 137.644  1.00  0.00      RA0  N
ATOM   1948 HH21 ARG A 208     106.490 142.991 138.026  1.00  0.00      RA0  H
ATOM   1949 HH22 ARG A 208     106.381 144.704 138.118  1.00  0.00      RA0  H
ATOM   1950  C   ARG A 208     111.513 143.557 131.600  1.00  0.00      RA0  C
ATOM   1951  O   ARG A 208     112.554 144.203 131.771  1.00  0.00      RA0  O
ATOM   1952  N   PRO A 209     111.309 142.847 130.495  1.00  0.00      RA0  N
ATOM   1953  CD  PRO A 209     110.150 142.015 130.200  1.00  0.00      RA0  C
ATOM   1954  CA  PRO A 209     112.316 142.855 129.430  1.00  0.00      RA0  C
ATOM   1955  CB  PRO A 209     111.818 141.733 128.512  1.00  0.00      RA0  C
ATOM   1956  CG  PRO A 209     110.303 141.684 128.720  1.00  0.00      RA0  C
ATOM   1957  C   PRO A 209     112.393 144.216 128.762  1.00  0.00      RA0  C
ATOM   1958  O   PRO A 209     111.375 144.845 128.465  1.00  0.00      RA0  O
ATOM   1959  N   GLY A 210     113.620 144.669 128.528  1.00  0.00      RA0  N
ATOM   1960  H   GLY A 210     114.392 144.140 128.888  1.00  0.00      RA0  H
ATOM   1961  CA  GLY A 210     113.845 145.998 128.002  1.00  0.00      RA0  C
ATOM   1962  C   GLY A 210     114.294 146.955 129.083  1.00  0.00      RA0  C
ATOM   1963  O   GLY A 210     115.202 147.762 128.871  1.00  0.00      RA0  O
ATOM   1964  N   ILE A 211     113.665 146.874 130.253  1.00  0.00      RA0  N
ATOM   1965  H   ILE A 211     113.060 146.098 130.437  1.00  0.00      RA0  H
ATOM   1966  CA  ILE A 211     114.136 147.628 131.407  1.00  0.00      RA0  C
ATOM   1967  CB  ILE A 211     113.087 147.633 132.518  1.00  0.00      RA0  C
ATOM   1968  CG2 ILE A 211     113.610 148.341 133.770  1.00  0.00      RA0  C
ATOM   1969  CG1 ILE A 211     111.789 148.261 132.010  1.00  0.00      RA0  C
ATOM   1970  CD1 ILE A 211     111.972 149.727 131.610  1.00  0.00      RA0  C
ATOM   1971  C   ILE A 211     115.442 147.009 131.883  1.00  0.00      RA0  C
ATOM   1972  O   ILE A 211     115.501 145.814 132.195  1.00  0.00      RA0  O
ATOM   1973  N   LEU A 212     116.497 147.817 131.935  1.00  0.00      RA0  N
ATOM   1974  H   LEU A 212     116.373 148.775 131.687  1.00  0.00      RA0  H
ATOM   1975  CA  LEU A 212     117.815 147.338 132.326  1.00  0.00      RA0  C
ATOM   1976  CB  LEU A 212     118.881 147.980 131.449  1.00  0.00      RA0  C
ATOM   1977  CG  LEU A 212     118.824 147.468 130.018  1.00  0.00      RA0  C
ATOM   1978  CD1 LEU A 212     119.868 148.151 129.138  1.00  0.00      RA0  C
ATOM   1979  CD2 LEU A 212     118.927 145.944 129.985  1.00  0.00      RA0  C
ATOM   1980  C   LEU A 212     118.124 147.592 133.790  1.00  0.00      RA0  C
ATOM   1981  O   LEU A 212     118.701 146.729 134.456  1.00  0.00      RA0  O
ATOM   1982  N   LEU A 213     117.748 148.751 134.305  1.00  0.00      RA0  N
ATOM   1983  H   LEU A 213     117.180 149.381 133.780  1.00  0.00      RA0  H
ATOM   1984  CA  LEU A 213     118.007 149.129 135.687  1.00  0.00      RA0  C
ATOM   1985  CB  LEU A 213     118.729 150.474 135.746  1.00  0.00      RA0  C
ATOM   1986  CG  LEU A 213     118.932 150.984 137.173  1.00  0.00      RA0  C
ATOM   1987  CD1 LEU A 213     119.634 149.960 138.060  1.00  0.00      RA0  C
ATOM   1988  CD2 LEU A 213     119.634 152.339 137.185  1.00  0.00      RA0  C
ATOM   1989  C   LEU A 213     116.674 149.174 136.422  1.00  0.00      RA0  C
ATOM   1990  O   LEU A 213     115.938 150.160 136.333  1.00  0.00      RA0  O
ATOM   1991  N   TRP A 214     116.364 148.102 137.141  1.00  0.00      RA0  N
ATOM   1992  H   TRP A 214     117.018 147.352 137.253  1.00  0.00      RA0  H
ATOM   1993  CA  TRP A 214     115.199 148.047 138.008  1.00  0.00      RA0  C
ATOM   1994  CB  TRP A 214     114.117 147.127 137.412  1.00  0.00      RA0  C
ATOM   1995  CG  TRP A 214     114.471 145.661 137.571  1.00  0.00      RA0  C
ATOM   1996  CD2 TRP A 214     115.434 144.873 136.836  1.00  0.00      RA0  C
ATOM   1997  CE2 TRP A 214     115.418 143.565 137.373  1.00  0.00      RA0  C
ATOM   1998  CE3 TRP A 214     116.292 145.166 135.784  1.00  0.00      RA0  C
ATOM   1999  CD1 TRP A 214     113.921 144.769 138.506  1.00  0.00      RA0  C
ATOM   2000  NE1 TRP A 214     114.477 143.535 138.395  1.00  0.00      RA0  N
ATOM   2001  HE1 TRP A 214     114.258 142.749 138.939  1.00  0.00      RA0  H
ATOM   2002  CZ2 TRP A 214     116.265 142.595 136.854  1.00  0.00      RA0  C
ATOM   2003  CZ3 TRP A 214     117.129 144.184 135.271  1.00  0.00      RA0  C
ATOM   2004  CH2 TRP A 214     117.122 142.902 135.806  1.00  0.00      RA0  C
ATOM   2005  C   TRP A 214     115.641 147.555 139.378  1.00  0.00      RA0  C
ATOM   2006  O   TRP A 214     116.822 147.294 139.618  1.00  0.00      RA0  O
ATOM   2007  N   HIS A 215     114.678 147.429 140.284  1.00  0.00      RA0  N
ATOM   2008  H   HIS A 215     113.710 147.560 140.069  1.00  0.00      RA0  H
ATOM   2009  CA  HIS A 215     114.955 147.064 141.666  1.00  0.00      RA0  C
ATOM   2010  CB  HIS A 215     114.981 148.251 142.620  1.00  0.00      RA0  C
ATOM   2011  CG  HIS A 215     115.905 147.900 143.764  1.00  0.00      RA0  C
ATOM   2012  ND1 HIS A 215     115.561 147.168 144.843  1.00  0.00      RA0  N
ATOM   2013  HD1 HIS A 215     114.695 146.739 145.042  1.00  0.00      RA0  H
ATOM   2014  CD2 HIS A 215     117.254 148.250 143.875  1.00  0.00      RA0  C
ATOM   2015  NE2 HIS A 215     117.724 147.723 145.032  1.00  0.00      RA0  N
ATOM   2016  CE1 HIS A 215     116.678 147.059 145.629  1.00  0.00      RA0  C
ATOM   2017  C   HIS A 215     113.925 146.041 142.109  1.00  0.00      RA0  C
ATOM   2018  O   HIS A 215     112.723 146.320 142.077  1.00  0.00      RA0  O
ATOM   2019  N   VAL A 216     114.389 144.856 142.499  1.00  0.00      RA0  N
ATOM   2020  H   VAL A 216     115.377 144.707 142.585  1.00  0.00      RA0  H
ATOM   2021  CA  VAL A 216     113.506 143.894 143.141  1.00  0.00      RA0  C
ATOM   2022  CB  VAL A 216     114.154 142.507 143.206  1.00  0.00      RA0  C
ATOM   2023  CG1 VAL A 216     113.248 141.490 143.903  1.00  0.00      RA0  C
ATOM   2024  CG2 VAL A 216     114.563 142.040 141.808  1.00  0.00      RA0  C
ATOM   2025  C   VAL A 216     113.141 144.420 144.520  1.00  0.00      RA0  C
ATOM   2026  O   VAL A 216     114.012 144.848 145.287  1.00  0.00      RA0  O
ATOM   2027  N   SER A 217     111.846 144.415 144.834  1.00  0.00      RA0  N
ATOM   2028  H   SER A 217     111.161 144.091 144.183  1.00  0.00      RA0  H
ATOM   2029  CA  SER A 217     111.393 144.990 146.096  1.00  0.00      RA0  C
ATOM   2030  CB  SER A 217     109.880 144.945 145.989  1.00  0.00      RA0  C
ATOM   2031  OG  SER A 217     109.572 144.913 144.587  1.00  0.00      RA0  O
ATOM   2032  HG  SER A 217     108.702 144.538 144.515  1.00  0.00      RA0  H
ATOM   2033  C   SER A 217     111.955 144.219 147.284  1.00  0.00      RA0  C
ATOM   2034  O   SER A 217     112.471 144.812 148.238  1.00  0.00      RA0  O
ATOM   2035  N   SER A 218     111.872 142.893 147.237  1.00  0.00      RA0  N
ATOM   2036  H   SER A 218     111.467 142.438 146.446  1.00  0.00      RA0  H
ATOM   2037  CA  SER A 218     112.338 142.043 148.323  1.00  0.00      RA0  C
ATOM   2038  CB  SER A 218     111.419 140.856 148.153  1.00  0.00      RA0  C
ATOM   2039  OG  SER A 218     110.323 141.375 147.383  1.00  0.00      RA0  O
ATOM   2040  HG  SER A 218     109.779 140.619 147.139  1.00  0.00      RA0  H
ATOM   2041  C   SER A 218     113.841 141.809 148.292  1.00  0.00      RA0  C
ATOM   2042  O   SER A 218     114.333 140.945 149.023  1.00  0.00      RA0  O
ATOM   2043  N   GLN A 219     114.576 142.553 147.474  1.00  0.00      RA0  N
ATOM   2044  H   GLN A 219     114.195 143.401 147.106  1.00  0.00      RA0  H
ATOM   2045  CA  GLN A 219     116.013 142.357 147.361  1.00  0.00      RA0  C
ATOM   2046  CB  GLN A 219     116.437 143.110 146.106  1.00  0.00      RA0  C
ATOM   2047  CG  GLN A 219     117.826 142.906 145.523  1.00  0.00      RA0  C
ATOM   2048  CD  GLN A 219     117.938 143.848 144.340  1.00  0.00      RA0  C
ATOM   2049  OE1 GLN A 219     117.205 143.766 143.357  1.00  0.00      RA0  O
ATOM   2050  NE2 GLN A 219     118.868 144.801 144.515  1.00  0.00      RA0  N
ATOM   2051 HE21 GLN A 219     119.444 144.797 145.331  1.00  0.00      RA0  H
ATOM   2052 HE22 GLN A 219     118.979 145.551 143.863  1.00  0.00      RA0  H
ATOM   2053  C   GLN A 219     116.722 142.881 148.602  1.00  0.00      RA0  C
ATOM   2054  O   GLN A 219     116.409 143.966 149.099  1.00  0.00      RA0  O
ATOM   2055  N   SER A 220     117.677 142.103 149.105  1.00  0.00      RA0  N
ATOM   2056  H   SER A 220     117.975 141.264 148.680  1.00  0.00      RA0  H
ATOM   2057  CA  SER A 220     118.440 142.454 150.296  1.00  0.00      RA0  C
ATOM   2058  CB  SER A 220     117.913 141.613 151.461  1.00  0.00      RA0  C
ATOM   2059  OG  SER A 220     117.792 142.401 152.650  1.00  0.00      RA0  O
ATOM   2060  HG  SER A 220     117.582 141.782 153.340  1.00  0.00      RA0  H
ATOM   2061  C   SER A 220     119.917 142.258 149.999  1.00  0.00      RA0  C
ATOM   2062  O   SER A 220     120.331 141.165 149.604  1.00  0.00      RA0  O
ATOM   2063  N   LEU A 221     120.705 143.309 150.184  1.00  0.00      RA0  N
ATOM   2064  H   LEU A 221     120.352 144.104 150.677  1.00  0.00      RA0  H
ATOM   2065  CA  LEU A 221     122.135 143.271 149.926  1.00  0.00      RA0  C
ATOM   2066  CB  LEU A 221     122.578 144.387 148.974  1.00  0.00      RA0  C
ATOM   2067  CG  LEU A 221     122.661 143.979 147.501  1.00  0.00      RA0  C
ATOM   2068  CD1 LEU A 221     121.305 143.608 146.910  1.00  0.00      RA0  C
ATOM   2069  CD2 LEU A 221     123.363 145.045 146.663  1.00  0.00      RA0  C
ATOM   2070  C   LEU A 221     122.921 143.386 151.224  1.00  0.00      RA0  C
ATOM   2071  O   LEU A 221     122.416 143.858 152.245  1.00  0.00      RA0  O
ATOM   2072  N   SER A 222     124.175 142.948 151.168  1.00  0.00      RA0  N
ATOM   2073  H   SER A 222     124.515 142.551 150.314  1.00  0.00      RA0  H
ATOM   2074  CA  SER A 222     125.062 143.041 152.315  1.00  0.00      RA0  C
ATOM   2075  CB  SER A 222     126.199 142.074 152.175  1.00  0.00      RA0  C
ATOM   2076  OG  SER A 222     125.584 140.848 151.796  1.00  0.00      RA0  O
ATOM   2077  HG  SER A 222     124.652 140.948 151.959  1.00  0.00      RA0  H
ATOM   2078  C   SER A 222     125.462 144.493 152.550  1.00  0.00      RA0  C
ATOM   2079  O   SER A 222     125.030 145.411 151.850  1.00  0.00      RA0  O
ATOM   2080  N   PHE A 223     126.313 144.700 153.546  1.00  0.00      RA0  N
ATOM   2081  H   PHE A 223     126.797 143.959 154.010  1.00  0.00      RA0  H
ATOM   2082  CA  PHE A 223     126.691 146.034 153.976  1.00  0.00      RA0  C
ATOM   2083  CB  PHE A 223     126.377 146.210 155.461  1.00  0.00      RA0  C
ATOM   2084  CG  PHE A 223     124.959 145.754 155.711  1.00  0.00      RA0  C
ATOM   2085  CD1 PHE A 223     123.898 146.415 155.102  1.00  0.00      RA0  C
ATOM   2086  CD2 PHE A 223     124.717 144.662 156.536  1.00  0.00      RA0  C
ATOM   2087  CE1 PHE A 223     122.597 145.968 155.301  1.00  0.00      RA0  C
ATOM   2088  CE2 PHE A 223     123.416 144.218 156.736  1.00  0.00      RA0  C
ATOM   2089  CZ  PHE A 223     122.356 144.864 156.110  1.00  0.00      RA0  C
ATOM   2090  C   PHE A 223     128.160 146.295 153.682  1.00  0.00      RA0  C
ATOM   2091  O   PHE A 223     128.998 145.394 153.753  1.00  0.00      RA0  O
ATOM   2092  N   ASP A 224     128.457 147.544 153.343  1.00  0.00      RA0  N
ATOM   2093  H   ASP A 224     127.760 148.254 153.398  1.00  0.00      RA0  H
ATOM   2094  CA  ASP A 224     129.830 147.966 153.140  1.00  0.00      RA0  C
ATOM   2095  CB  ASP A 224     129.692 149.337 152.475  1.00  0.00      RA0  C
ATOM   2096  CG  ASP A 224     130.979 149.846 151.886  1.00  0.00      RA0  C
ATOM   2097  OD1 ASP A 224     131.917 149.070 151.769  1.00  0.00      RA0  O
ATOM   2098  OD2 ASP A 224     131.023 151.021 151.525  1.00  0.00      RA0  O
ATOM   2099  C   ASP A 224     130.550 148.038 154.482  1.00  0.00      RA0  C
ATOM   2100  O   ASP A 224     129.931 148.067 155.548  1.00  0.00      RA0  O
ATOM   2101  N   SER A 225     131.876 148.058 154.425  1.00  0.00      RA0  N
ATOM   2102  H   SER A 225     132.343 148.184 153.541  1.00  0.00      RA0  H
ATOM   2103  CA  SER A 225     132.685 148.061 155.632  1.00  0.00      RA0  C
ATOM   2104  CB  SER A 225     133.022 146.608 155.971  1.00  0.00      RA0  C
ATOM   2105  OG  SER A 225     131.825 145.931 156.368  1.00  0.00      RA0  O
ATOM   2106  HG  SER A 225     131.092 146.419 155.999  1.00  0.00      RA0  H
ATOM   2107  C   SER A 225     133.900 148.953 155.436  1.00  0.00      RA0  C
ATOM   2108  O   SER A 225     134.430 149.073 154.330  1.00  0.00      RA0  O
ATOM   2109  N   SER A 226     134.328 149.584 156.524  1.00  0.00      RA0  N
ATOM   2110  H   SER A 226     133.765 149.587 157.348  1.00  0.00      RA0  H
ATOM   2111  CA  SER A 226     135.566 150.347 156.550  1.00  0.00      RA0  C
ATOM   2112  CB  SER A 226     135.293 151.725 157.146  1.00  0.00      RA0  C
ATOM   2113  OG  SER A 226     133.966 152.127 156.781  1.00  0.00      RA0  O
ATOM   2114  HG  SER A 226     133.948 152.171 155.829  1.00  0.00      RA0  H
ATOM   2115  C   SER A 226     136.674 149.617 157.289  1.00  0.00      RA0  C
ATOM   2116  O   SER A 226     137.806 150.104 157.322  1.00  0.00      RA0  O
ATOM   2117  N   ASN A 227     136.368 148.472 157.883  1.00  0.00      RA0  N
ATOM   2118  H   ASN A 227     135.472 148.083 157.698  1.00  0.00      RA0  H
ATOM   2119  CA  ASN A 227     137.362 147.635 158.533  1.00  0.00      RA0  C
ATOM   2120  CB  ASN A 227     136.664 146.465 159.224  1.00  0.00      RA0  C
ATOM   2121  CG  ASN A 227     137.681 145.468 159.741  1.00  0.00      RA0  C
ATOM   2122  OD1 ASN A 227     138.879 145.716 159.798  1.00  0.00      RA0  O
ATOM   2123  ND2 ASN A 227     137.127 144.305 160.115  1.00  0.00      RA0  N
ATOM   2124 HD21 ASN A 227     136.139 144.155 160.073  1.00  0.00      RA0  H
ATOM   2125 HD22 ASN A 227     137.685 143.537 160.451  1.00  0.00      RA0  H
ATOM   2126  C   ASN A 227     138.363 147.128 157.503  1.00  0.00      RA0  C
ATOM   2127  O   ASN A 227     137.971 146.402 156.580  1.00  0.00      RA0  O
ATOM   2128  N   PRO A 228     139.648 147.480 157.614  1.00  0.00      RA0  N
ATOM   2129  CD  PRO A 228     140.240 148.313 158.656  1.00  0.00      RA0  C
ATOM   2130  CA  PRO A 228     140.617 147.060 156.590  1.00  0.00      RA0  C
ATOM   2131  CB  PRO A 228     141.861 147.871 156.967  1.00  0.00      RA0  C
ATOM   2132  CG  PRO A 228     141.739 148.118 158.470  1.00  0.00      RA0  C
ATOM   2133  C   PRO A 228     140.853 145.561 156.535  1.00  0.00      RA0  C
ATOM   2134  O   PRO A 228     141.529 145.099 155.608  1.00  0.00      RA0  O
ATOM   2135  N   GLU A 229     140.326 144.787 157.485  1.00  0.00      RA0  N
ATOM   2136  H   GLU A 229     139.874 145.194 158.278  1.00  0.00      RA0  H
ATOM   2137  CA  GLU A 229     140.380 143.337 157.369  1.00  0.00      RA0  C
ATOM   2138  CB  GLU A 229     139.714 142.580 158.546  1.00  0.00      RA0  C
ATOM   2139  CG  GLU A 229     140.327 142.331 159.936  1.00  0.00      RA0  C
ATOM   2140  CD  GLU A 229     139.368 141.441 160.752  1.00  0.00      RA0  C
ATOM   2141  OE1 GLU A 229     138.151 141.581 160.612  1.00  0.00      RA0  O
ATOM   2142  OE2 GLU A 229     139.817 140.589 161.528  1.00  0.00      RA0  O
ATOM   2143  C   GLU A 229     139.504 142.826 156.239  1.00  0.00      RA0  C
ATOM   2144  O   GLU A 229     139.736 141.722 155.739  1.00  0.00      RA0  O
ATOM   2145  N   TYR A 230     138.511 143.605 155.826  1.00  0.00      RA0  N
ATOM   2146  H   TYR A 230     138.398 144.526 156.201  1.00  0.00      RA0  H
ATOM   2147  CA  TYR A 230     137.599 143.214 154.765  1.00  0.00      RA0  C
ATOM   2148  CB  TYR A 230     136.179 143.724 155.011  1.00  0.00      RA0  C
ATOM   2149  CG  TYR A 230     135.470 142.872 156.034  1.00  0.00      RA0  C
ATOM   2150  CD1 TYR A 230     135.500 143.236 157.372  1.00  0.00      RA0  C
ATOM   2151  CE1 TYR A 230     134.853 142.449 158.313  1.00  0.00      RA0  C
ATOM   2152  CD2 TYR A 230     134.781 141.730 155.638  1.00  0.00      RA0  C
ATOM   2153  CE2 TYR A 230     134.133 140.939 156.582  1.00  0.00      RA0  C
ATOM   2154  CZ  TYR A 230     134.185 141.295 157.924  1.00  0.00      RA0  C
ATOM   2155  OH  TYR A 230     133.606 140.513 158.903  1.00  0.00      RA0  O
ATOM   2156  HH  TYR A 230     133.207 139.721 158.507  1.00  0.00      RA0  H
ATOM   2157  C   TYR A 230     138.033 143.699 153.393  1.00  0.00      RA0  C
ATOM   2158  O   TYR A 230     137.454 143.267 152.394  1.00  0.00      RA0  O
ATOM   2159  N   PHE A 231     139.034 144.570 153.320  1.00  0.00      RA0  N
ATOM   2160  H   PHE A 231     139.576 144.784 154.130  1.00  0.00      RA0  H
ATOM   2161  CA  PHE A 231     139.462 145.110 152.039  1.00  0.00      RA0  C
ATOM   2162  CB  PHE A 231     140.465 146.259 152.228  1.00  0.00      RA0  C
ATOM   2163  CG  PHE A 231     139.900 147.485 152.932  1.00  0.00      RA0  C
ATOM   2164  CD1 PHE A 231     138.529 147.597 153.271  1.00  0.00      RA0  C
ATOM   2165  CD2 PHE A 231     140.798 148.531 153.240  1.00  0.00      RA0  C
ATOM   2166  CE1 PHE A 231     138.056 148.753 153.920  1.00  0.00      RA0  C
ATOM   2167  CE2 PHE A 231     140.329 149.689 153.890  1.00  0.00      RA0  C
ATOM   2168  CZ  PHE A 231     138.963 149.789 154.223  1.00  0.00      RA0  C
ATOM   2169  C   PHE A 231     140.055 144.001 151.184  1.00  0.00      RA0  C
ATOM   2170  O   PHE A 231     140.933 143.260 151.635  1.00  0.00      RA0  O
ATOM   2171  N   ASP A 232     139.566 143.888 149.950  1.00  0.00      RA0  N
ATOM   2172  H   ASP A 232     138.896 144.554 149.622  1.00  0.00      RA0  H
ATOM   2173  CA  ASP A 232     140.011 142.884 148.986  1.00  0.00      RA0  C
ATOM   2174  CB  ASP A 232     141.462 143.133 148.544  1.00  0.00      RA0  C
ATOM   2175  CG  ASP A 232     141.827 144.618 148.592  1.00  0.00      RA0  C
ATOM   2176  OD1 ASP A 232     141.520 145.347 147.661  1.00  0.00      RA0  O
ATOM   2177  OD2 ASP A 232     142.449 145.053 149.561  1.00  0.00      RA0  O
ATOM   2178  C   ASP A 232     139.776 141.465 149.478  1.00  0.00      RA0  C
ATOM   2179  O   ASP A 232     140.420 140.527 149.004  1.00  0.00      RA0  O
ATOM   2180  N   GLY A 233     138.848 141.295 150.420  1.00  0.00      RA0  N
ATOM   2181  H   GLY A 233     138.282 142.075 150.697  1.00  0.00      RA0  H
ATOM   2182  CA  GLY A 233     138.560 139.987 150.973  1.00  0.00      RA0  C
ATOM   2183  C   GLY A 233     137.852 139.052 150.021  1.00  0.00      RA0  C
ATOM   2184  O   GLY A 233     137.892 137.836 150.229  1.00  0.00      RA0  O
ATOM   2185  N   TYR A 234     137.201 139.592 148.989  1.00  0.00      RA0  N
ATOM   2186  H   TYR A 234     137.208 140.585 148.863  1.00  0.00      RA0  H
ATOM   2187  CA  TYR A 234     136.426 138.796 148.036  1.00  0.00      RA0  C
ATOM   2188  CB  TYR A 234     137.232 137.780 147.219  1.00  0.00      RA0  C
ATOM   2189  CG  TYR A 234     138.473 138.319 146.548  1.00  0.00      RA0  C
ATOM   2190  CD1 TYR A 234     138.753 139.677 146.435  1.00  0.00      RA0  C
ATOM   2191  CE1 TYR A 234     139.981 140.093 145.931  1.00  0.00      RA0  C
ATOM   2192  CD2 TYR A 234     139.369 137.389 146.048  1.00  0.00      RA0  C
ATOM   2193  CE2 TYR A 234     140.589 137.803 145.543  1.00  0.00      RA0  C
ATOM   2194  CZ  TYR A 234     140.919 139.147 145.533  1.00  0.00      RA0  C
ATOM   2195  OH  TYR A 234     142.187 139.518 145.146  1.00  0.00      RA0  O
ATOM   2196  HH  TYR A 234     142.741 138.735 145.133  1.00  0.00      RA0  H
ATOM   2197  C   TYR A 234     135.323 138.026 148.751  1.00  0.00      RA0  C
ATOM   2198  O   TYR A 234     135.094 136.843 148.501  1.00  0.00      RA0  O
ATOM   2199  N   TRP A 235     134.642 138.719 149.652  1.00  0.00      RA0  N
ATOM   2200  H   TRP A 235     134.809 139.705 149.735  1.00  0.00      RA0  H
ATOM   2201  CA  TRP A 235     133.529 138.159 150.399  1.00  0.00      RA0  C
ATOM   2202  CB  TRP A 235     133.159 139.238 151.415  1.00  0.00      RA0  C
ATOM   2203  CG  TRP A 235     132.353 138.786 152.603  1.00  0.00      RA0  C
ATOM   2204  CD2 TRP A 235     130.936 138.931 152.799  1.00  0.00      RA0  C
ATOM   2205  CE2 TRP A 235     130.637 138.473 154.102  1.00  0.00      RA0  C
ATOM   2206  CE3 TRP A 235     129.925 139.419 151.983  1.00  0.00      RA0  C
ATOM   2207  CD1 TRP A 235     132.836 138.239 153.800  1.00  0.00      RA0  C
ATOM   2208  NE1 TRP A 235     131.826 138.056 154.691  1.00  0.00      RA0  N
ATOM   2209  HE1 TRP A 235     131.936 137.752 155.625  1.00  0.00      RA0  H
ATOM   2210  CZ2 TRP A 235     129.327 138.523 154.558  1.00  0.00      RA0  C
ATOM   2211  CZ3 TRP A 235     128.620 139.461 152.453  1.00  0.00      RA0  C
ATOM   2212  CH2 TRP A 235     128.323 139.017 153.735  1.00  0.00      RA0  C
ATOM   2213  C   TRP A 235     132.396 137.811 149.446  1.00  0.00      RA0  C
ATOM   2214  O   TRP A 235     131.863 138.680 148.757  1.00  0.00      RA0  O
ATOM   2215  N   GLY A 236     132.025 136.542 149.400  1.00  0.00      RA0  N
ATOM   2216  H   GLY A 236     132.543 135.875 149.941  1.00  0.00      RA0  H
ATOM   2217  CA  GLY A 236     131.107 136.067 148.394  1.00  0.00      RA0  C
ATOM   2218  C   GLY A 236     131.755 135.281 147.283  1.00  0.00      RA0  C
ATOM   2219  O   GLY A 236     131.073 134.944 146.311  1.00  0.00      RA0  O
ATOM   2220  N   TYR A 237     133.055 135.000 147.389  1.00  0.00      RA0  N
ATOM   2221  H   TYR A 237     133.601 135.362 148.149  1.00  0.00      RA0  H
ATOM   2222  CA  TYR A 237     133.716 134.112 146.441  1.00  0.00      RA0  C
ATOM   2223  CB  TYR A 237     135.177 134.068 146.845  1.00  0.00      RA0  C
ATOM   2224  CG  TYR A 237     136.070 133.532 145.764  1.00  0.00      RA0  C
ATOM   2225  CD1 TYR A 237     136.075 132.173 145.501  1.00  0.00      RA0  C
ATOM   2226  CE1 TYR A 237     136.889 131.686 144.498  1.00  0.00      RA0  C
ATOM   2227  CD2 TYR A 237     136.897 134.392 145.049  1.00  0.00      RA0  C
ATOM   2228  CE2 TYR A 237     137.721 133.893 144.047  1.00  0.00      RA0  C
ATOM   2229  CZ  TYR A 237     137.699 132.535 143.760  1.00  0.00      RA0  C
ATOM   2230  OH  TYR A 237     138.460 132.009 142.737  1.00  0.00      RA0  O
ATOM   2231  HH  TYR A 237     139.211 132.595 142.617  1.00  0.00      RA0  H
ATOM   2232  C   TYR A 237     133.043 132.749 146.422  1.00  0.00      RA0  C
ATOM   2233  O   TYR A 237     132.907 132.127 145.363  1.00  0.00      RA0  O
ATOM   2234  N   SER A 238     132.629 132.265 147.588  1.00  0.00      RA0  N
ATOM   2235  H   SER A 238     132.776 132.737 148.458  1.00  0.00      RA0  H
ATOM   2236  CA  SER A 238     131.821 131.064 147.702  1.00  0.00      RA0  C
ATOM   2237  CB  SER A 238     132.690 129.841 147.978  1.00  0.00      RA0  C
ATOM   2238  OG  SER A 238     133.441 130.010 149.177  1.00  0.00      RA0  O
ATOM   2239  HG  SER A 238     134.264 130.434 148.947  1.00  0.00      RA0  H
ATOM   2240  C   SER A 238     130.723 131.322 148.718  1.00  0.00      RA0  C
ATOM   2241  O   SER A 238     130.945 132.007 149.717  1.00  0.00      RA0  O
ATOM   2242  N   VAL A 239     129.538 130.788 148.451  1.00  0.00      RA0  N
ATOM   2243  H   VAL A 239     129.379 130.181 147.673  1.00  0.00      RA0  H
ATOM   2244  CA  VAL A 239     128.406 130.929 149.353  1.00  0.00      RA0  C
ATOM   2245  CB  VAL A 239     127.395 131.958 148.843  1.00  0.00      RA0  C
ATOM   2246  CG1 VAL A 239     127.983 133.362 148.901  1.00  0.00      RA0  C
ATOM   2247  CG2 VAL A 239     126.899 131.620 147.440  1.00  0.00      RA0  C
ATOM   2248  C   VAL A 239     127.749 129.571 149.529  1.00  0.00      RA0  C
ATOM   2249  O   VAL A 239     127.762 128.726 148.629  1.00  0.00      RA0  O
ATOM   2250  N   ALA A 240     127.185 129.362 150.712  1.00  0.00      RA0  N
ATOM   2251  H   ALA A 240     127.283 130.040 151.443  1.00  0.00      RA0  H
ATOM   2252  CA  ALA A 240     126.373 128.197 151.007  1.00  0.00      RA0  C
ATOM   2253  CB  ALA A 240     127.212 127.098 151.654  1.00  0.00      RA0  C
ATOM   2254  C   ALA A 240     125.256 128.636 151.937  1.00  0.00      RA0  C
ATOM   2255  O   ALA A 240     125.245 129.762 152.435  1.00  0.00      RA0  O
ATOM   2256  N   VAL A 241     124.302 127.744 152.163  1.00  0.00      RA0  N
ATOM   2257  H   VAL A 241     124.339 126.810 151.806  1.00  0.00      RA0  H
ATOM   2258  CA  VAL A 241     123.214 127.993 153.096  1.00  0.00      RA0  C
ATOM   2259  CB  VAL A 241     121.900 128.346 152.392  1.00  0.00      RA0  C
ATOM   2260  CG1 VAL A 241     122.004 129.737 151.769  1.00  0.00      RA0  C
ATOM   2261  CG2 VAL A 241     121.459 127.282 151.386  1.00  0.00      RA0  C
ATOM   2262  C   VAL A 241     123.071 126.781 154.000  1.00  0.00      RA0  C
ATOM   2263  O   VAL A 241     123.115 125.636 153.536  1.00  0.00      RA0  O
ATOM   2264  N   GLY A 242     122.923 127.031 155.294  1.00  0.00      RA0  N
ATOM   2265  H   GLY A 242     122.824 127.962 155.654  1.00  0.00      RA0  H
ATOM   2266  CA  GLY A 242     122.753 125.953 156.241  1.00  0.00      RA0  C
ATOM   2267  C   GLY A 242     121.870 126.325 157.409  1.00  0.00      RA0  C
ATOM   2268  O   GLY A 242     121.151 127.325 157.365  1.00  0.00      RA0  O
ATOM   2269  N   GLU A 243     121.909 125.513 158.456  1.00  0.00      RA0  N
ATOM   2270  H   GLU A 243     122.499 124.707 158.496  1.00  0.00      RA0  H
ATOM   2271  CA  GLU A 243     121.215 125.790 159.708  1.00  0.00      RA0  C
ATOM   2272  CB  GLU A 243     119.967 124.921 159.928  1.00  0.00      RA0  C
ATOM   2273  CG  GLU A 243     120.107 123.406 159.860  1.00  0.00      RA0  C
ATOM   2274  CD  GLU A 243     120.430 122.843 161.227  1.00  0.00      RA0  C
ATOM   2275  OE1 GLU A 243     121.337 122.028 161.316  1.00  0.00      RA0  O
ATOM   2276  OE2 GLU A 243     119.774 123.212 162.198  1.00  0.00      RA0  O
ATOM   2277  C   GLU A 243     122.279 125.832 160.797  1.00  0.00      RA0  C
ATOM   2278  O   GLU A 243     122.753 124.786 161.250  1.00  0.00      RA0  O
ATOM   2279  N   PHE A 244     122.664 127.042 161.209  1.00  0.00      RA0  N
ATOM   2280  H   PHE A 244     122.167 127.852 160.892  1.00  0.00      RA0  H
ATOM   2281  CA  PHE A 244     123.773 127.214 162.138  1.00  0.00      RA0  C
ATOM   2282  CB  PHE A 244     124.993 127.822 161.447  1.00  0.00      RA0  C
ATOM   2283  CG  PHE A 244     125.677 126.819 160.551  1.00  0.00      RA0  C
ATOM   2284  CD1 PHE A 244     126.664 125.992 161.073  1.00  0.00      RA0  C
ATOM   2285  CD2 PHE A 244     125.334 126.730 159.207  1.00  0.00      RA0  C
ATOM   2286  CE1 PHE A 244     127.319 125.085 160.249  1.00  0.00      RA0  C
ATOM   2287  CE2 PHE A 244     125.987 125.820 158.387  1.00  0.00      RA0  C
ATOM   2288  CZ  PHE A 244     126.982 125.000 158.904  1.00  0.00      RA0  C
ATOM   2289  C   PHE A 244     123.406 128.066 163.347  1.00  0.00      RA0  C
ATOM   2290  O   PHE A 244     124.301 128.574 164.027  1.00  0.00      RA0  O
ATOM   2291  N   ASP A 245     122.116 128.243 163.635  1.00  0.00      RA0  N
ATOM   2292  H   ASP A 245     121.402 128.023 162.967  1.00  0.00      RA0  H
ATOM   2293  CA  ASP A 245     121.733 128.985 164.829  1.00  0.00      RA0  C
ATOM   2294  CB  ASP A 245     121.447 130.459 164.474  1.00  0.00      RA0  C
ATOM   2295  CG  ASP A 245     121.483 131.393 165.686  1.00  0.00      RA0  C
ATOM   2296  OD1 ASP A 245     120.514 132.123 165.905  1.00  0.00      RA0  O
ATOM   2297  OD2 ASP A 245     122.494 131.429 166.389  1.00  0.00      RA0  O
ATOM   2298  C   ASP A 245     120.567 128.350 165.576  1.00  0.00      RA0  C
ATOM   2299  O   ASP A 245     119.982 129.005 166.446  1.00  0.00      RA0  O
ATOM   2300  N   GLY A 246     120.218 127.112 165.282  1.00  0.00      RA0  N
ATOM   2301  H   GLY A 246     120.650 126.661 164.502  1.00  0.00      RA0  H
ATOM   2302  CA  GLY A 246     119.151 126.426 166.001  1.00  0.00      RA0  C
ATOM   2303  C   GLY A 246     117.747 126.727 165.533  1.00  0.00      RA0  C
ATOM   2304  O   GLY A 246     116.942 125.814 165.354  1.00  0.00      RA0  O
ATOM   2305  N   ASP A 247     117.438 128.005 165.333  1.00  0.00      RA0  N
ATOM   2306  H   ASP A 247     118.148 128.706 165.438  1.00  0.00      RA0  H
ATOM   2307  CA  ASP A 247     116.123 128.411 164.851  1.00  0.00      RA0  C
ATOM   2308  CB  ASP A 247     115.773 129.889 164.867  1.00  0.00      RA0  C
ATOM   2309  CG  ASP A 247     114.413 129.930 164.188  1.00  0.00      RA0  C
ATOM   2310  OD1 ASP A 247     113.541 129.143 164.556  1.00  0.00      RA0  O
ATOM   2311  OD2 ASP A 247     114.237 130.683 163.236  1.00  0.00      RA0  O
ATOM   2312  C   ASP A 247     115.950 127.933 163.416  1.00  0.00      RA0  C
ATOM   2313  O   ASP A 247     116.507 128.523 162.487  1.00  0.00      RA0  O
ATOM   2314  N   LEU A 248     115.170 126.871 163.228  1.00  0.00      RA0  N
ATOM   2315  H   LEU A 248     114.682 126.552 164.037  1.00  0.00      RA0  H
ATOM   2316  CA  LEU A 248     115.004 126.275 161.909  1.00  0.00      RA0  C
ATOM   2317  CB  LEU A 248     114.632 124.788 162.000  1.00  0.00      RA0  C
ATOM   2318  CG  LEU A 248     113.189 124.468 162.424  1.00  0.00      RA0  C
ATOM   2319  CD1 LEU A 248     112.771 123.085 161.923  1.00  0.00      RA0  C
ATOM   2320  CD2 LEU A 248     112.936 124.607 163.927  1.00  0.00      RA0  C
ATOM   2321  C   LEU A 248     114.015 127.029 161.031  1.00  0.00      RA0  C
ATOM   2322  O   LEU A 248     113.667 126.533 159.955  1.00  0.00      RA0  O
ATOM   2323  N   ASN A 249     113.559 128.206 161.454  1.00  0.00      RA0  N
ATOM   2324  H   ASN A 249     113.888 128.625 162.309  1.00  0.00      RA0  H
ATOM   2325  CA  ASN A 249     112.704 129.046 160.627  1.00  0.00      RA0  C
ATOM   2326  CB  ASN A 249     111.599 129.713 161.449  1.00  0.00      RA0  C
ATOM   2327  CG  ASN A 249     110.597 130.407 160.538  1.00  0.00      RA0  C
ATOM   2328  OD1 ASN A 249     110.127 131.511 160.801  1.00  0.00      RA0  O
ATOM   2329  ND2 ASN A 249     110.222 129.672 159.469  1.00  0.00      RA0  N
ATOM   2330 HD21 ASN A 249     110.609 128.768 159.288  1.00  0.00      RA0  H
ATOM   2331 HD22 ASN A 249     109.566 130.048 158.816  1.00  0.00      RA0  H
ATOM   2332  C   ASN A 249     113.485 130.078 159.827  1.00  0.00      RA0  C
ATOM   2333  O   ASN A 249     112.900 130.750 158.971  1.00  0.00      RA0  O
ATOM   2334  N   THR A 250     114.782 130.219 160.084  1.00  0.00      RA0  N
ATOM   2335  H   THR A 250     115.263 129.679 160.780  1.00  0.00      RA0  H
ATOM   2336  CA  THR A 250     115.640 131.153 159.375  1.00  0.00      RA0  C
ATOM   2337  CB  THR A 250     116.108 132.109 160.467  1.00  0.00      RA0  C
ATOM   2338  OG1 THR A 250     114.952 132.539 161.198  1.00  0.00      RA0  O
ATOM   2339  HG1 THR A 250     114.784 131.860 161.854  1.00  0.00      RA0  H
ATOM   2340  CG2 THR A 250     116.905 133.311 159.962  1.00  0.00      RA0  C
ATOM   2341  C   THR A 250     116.756 130.389 158.679  1.00  0.00      RA0  C
ATOM   2342  O   THR A 250     117.111 129.277 159.080  1.00  0.00      RA0  O
ATOM   2343  N   THR A 251     117.303 130.987 157.625  1.00  0.00      RA0  N
ATOM   2344  H   THR A 251     117.092 131.941 157.417  1.00  0.00      RA0  H
ATOM   2345  CA  THR A 251     118.378 130.385 156.848  1.00  0.00      RA0  C
ATOM   2346  CB  THR A 251     117.940 130.306 155.405  1.00  0.00      RA0  C
ATOM   2347  OG1 THR A 251     116.588 129.833 155.389  1.00  0.00      RA0  O
ATOM   2348  HG1 THR A 251     116.463 129.416 156.236  1.00  0.00      RA0  H
ATOM   2349  CG2 THR A 251     118.849 129.365 154.614  1.00  0.00      RA0  C
ATOM   2350  C   THR A 251     119.675 131.132 157.115  1.00  0.00      RA0  C
ATOM   2351  O   THR A 251     119.709 132.365 157.059  1.00  0.00      RA0  O
ATOM   2352  N   GLU A 252     120.735 130.385 157.404  1.00  0.00      RA0  N
ATOM   2353  H   GLU A 252     120.630 129.396 157.539  1.00  0.00      RA0  H
ATOM   2354  CA  GLU A 252     122.052 130.952 157.656  1.00  0.00      RA0  C
ATOM   2355  CB  GLU A 252     122.743 130.225 158.813  1.00  0.00      RA0  C
ATOM   2356  CG  GLU A 252     122.203 130.602 160.199  1.00  0.00      RA0  C
ATOM   2357  CD  GLU A 252     120.786 130.102 160.399  1.00  0.00      RA0  C
ATOM   2358  OE1 GLU A 252     120.627 128.958 160.816  1.00  0.00      RA0  O
ATOM   2359  OE2 GLU A 252     119.850 130.854 160.138  1.00  0.00      RA0  O
ATOM   2360  C   GLU A 252     122.888 130.889 156.389  1.00  0.00      RA0  C
ATOM   2361  O   GLU A 252     122.956 129.844 155.737  1.00  0.00      RA0  O
ATOM   2362  N   TYR A 253     123.522 132.002 156.047  1.00  0.00      RA0  N
ATOM   2363  H   TYR A 253     123.528 132.731 156.735  1.00  0.00      RA0  H
ATOM   2364  CA  TYR A 253     124.417 132.046 154.905  1.00  0.00      RA0  C
ATOM   2365  CB  TYR A 253     124.428 133.428 154.249  1.00  0.00      RA0  C
ATOM   2366  CG  TYR A 253     123.040 133.956 153.968  1.00  0.00      RA0  C
ATOM   2367  CD1 TYR A 253     122.031 133.129 153.487  1.00  0.00      RA0  C
ATOM   2368  CE1 TYR A 253     120.774 133.658 153.209  1.00  0.00      RA0  C
ATOM   2369  CD2 TYR A 253     122.785 135.305 154.180  1.00  0.00      RA0  C
ATOM   2370  CE2 TYR A 253     121.534 135.835 153.892  1.00  0.00      RA0  C
ATOM   2371  CZ  TYR A 253     120.529 135.014 153.400  1.00  0.00      RA0  C
ATOM   2372  OH  TYR A 253     119.290 135.547 153.101  1.00  0.00      RA0  O
ATOM   2373  HH  TYR A 253     119.310 136.493 153.217  1.00  0.00      RA0  H
ATOM   2374  C   TYR A 253     125.832 131.730 155.357  1.00  0.00      RA0  C
ATOM   2375  O   TYR A 253     126.249 132.120 156.449  1.00  0.00      RA0  O
ATOM   2376  N   VAL A 254     126.561 131.009 154.518  1.00  0.00      RA0  N
ATOM   2377  H   VAL A 254     126.187 130.781 153.622  1.00  0.00      RA0  H
ATOM   2378  CA  VAL A 254     127.943 130.637 154.788  1.00  0.00      RA0  C
ATOM   2379  CB  VAL A 254     128.047 129.125 154.804  1.00  0.00      RA0  C
ATOM   2380  CG1 VAL A 254     129.493 128.716 155.025  1.00  0.00      RA0  C
ATOM   2381  CG2 VAL A 254     127.084 128.521 155.826  1.00  0.00      RA0  C
ATOM   2382  C   VAL A 254     128.776 131.230 153.662  1.00  0.00      RA0  C
ATOM   2383  O   VAL A 254     128.826 130.680 152.559  1.00  0.00      RA0  O
ATOM   2384  N   VAL A 255     129.431 132.351 153.932  1.00  0.00      RA0  N
ATOM   2385  H   VAL A 255     129.507 132.655 154.886  1.00  0.00      RA0  H
ATOM   2386  CA  VAL A 255     130.138 133.119 152.917  1.00  0.00      RA0  C
ATOM   2387  CB  VAL A 255     129.818 134.584 153.143  1.00  0.00      RA0  C
ATOM   2388  CG1 VAL A 255     130.233 135.438 151.956  1.00  0.00      RA0  C
ATOM   2389  CG2 VAL A 255     128.352 134.736 153.516  1.00  0.00      RA0  C
ATOM   2390  C   VAL A 255     131.630 132.913 153.095  1.00  0.00      RA0  C
ATOM   2391  O   VAL A 255     132.158 133.068 154.198  1.00  0.00      RA0  O
ATOM   2392  N   GLY A 256     132.314 132.570 152.001  1.00  0.00      RA0  N
ATOM   2393  H   GLY A 256     131.850 132.566 151.125  1.00  0.00      RA0  H
ATOM   2394  CA  GLY A 256     133.756 132.454 152.000  1.00  0.00      RA0  C
ATOM   2395  C   GLY A 256     134.395 133.730 151.492  1.00  0.00      RA0  C
ATOM   2396  O   GLY A 256     133.999 134.267 150.458  1.00  0.00      RA0  O
ATOM   2397  N   ALA A 257     135.386 134.215 152.239  1.00  0.00      RA0  N
ATOM   2398  H   ALA A 257     135.664 133.697 153.035  1.00  0.00      RA0  H
ATOM   2399  CA  ALA A 257     136.180 135.385 151.871  1.00  0.00      RA0  C
ATOM   2400  CB  ALA A 257     135.947 136.504 152.877  1.00  0.00      RA0  C
ATOM   2401  C   ALA A 257     137.637 134.948 151.849  1.00  0.00      RA0  C
ATOM   2402  O   ALA A 257     138.353 135.094 152.850  1.00  0.00      RA0  O
ATOM   2403  N   PRO A 258     138.121 134.408 150.727  1.00  0.00      RA0  N
ATOM   2404  CD  PRO A 258     137.449 134.338 149.449  1.00  0.00      RA0  C
ATOM   2405  CA  PRO A 258     139.404 133.692 150.737  1.00  0.00      RA0  C
ATOM   2406  CB  PRO A 258     139.371 132.927 149.420  1.00  0.00      RA0  C
ATOM   2407  CG  PRO A 258     137.951 133.023 148.881  1.00  0.00      RA0  C
ATOM   2408  C   PRO A 258     140.628 134.579 150.845  1.00  0.00      RA0  C
ATOM   2409  O   PRO A 258     141.728 134.055 151.066  1.00  0.00      RA0  O
ATOM   2410  N   THR A 259     140.484 135.890 150.675  1.00  0.00      RA0  N
ATOM   2411  H   THR A 259     139.632 136.291 150.333  1.00  0.00      RA0  H
ATOM   2412  CA  THR A 259     141.579 136.828 150.874  1.00  0.00      RA0  C
ATOM   2413  CB  THR A 259     141.548 137.428 149.488  1.00  0.00      RA0  C
ATOM   2414  OG1 THR A 259     140.660 136.574 148.746  1.00  0.00      RA0  O
ATOM   2415  HG1 THR A 259     140.852 136.736 147.827  1.00  0.00      RA0  H
ATOM   2416  CG2 THR A 259     142.903 137.530 148.795  1.00  0.00      RA0  C
ATOM   2417  C   THR A 259     141.273 137.798 152.005  1.00  0.00      RA0  C
ATOM   2418  O   THR A 259     141.837 138.894 152.052  1.00  0.00      RA0  O
ATOM   2419  N   TRP A 260     140.391 137.404 152.918  1.00  0.00      RA0  N
ATOM   2420  H   TRP A 260     139.992 136.487 152.854  1.00  0.00      RA0  H
ATOM   2421  CA  TRP A 260     140.002 138.252 154.032  1.00  0.00      RA0  C
ATOM   2422  CB  TRP A 260     138.731 137.670 154.577  1.00  0.00      RA0  C
ATOM   2423  CG  TRP A 260     138.333 138.284 155.870  1.00  0.00      RA0  C
ATOM   2424  CD2 TRP A 260     138.722 137.786 157.148  1.00  0.00      RA0  C
ATOM   2425  CE2 TRP A 260     138.022 138.535 158.107  1.00  0.00      RA0  C
ATOM   2426  CE3 TRP A 260     139.574 136.754 157.518  1.00  0.00      RA0  C
ATOM   2427  CD1 TRP A 260     137.441 139.336 156.109  1.00  0.00      RA0  C
ATOM   2428  NE1 TRP A 260     137.254 139.489 157.446  1.00  0.00      RA0  N
ATOM   2429  HE1 TRP A 260     136.651 140.132 157.871  1.00  0.00      RA0  H
ATOM   2430  CZ2 TRP A 260     138.177 138.196 159.432  1.00  0.00      RA0  C
ATOM   2431  CZ3 TRP A 260     139.719 136.430 158.852  1.00  0.00      RA0  C
ATOM   2432  CH2 TRP A 260     139.000 137.146 159.796  1.00  0.00      RA0  C
ATOM   2433  C   TRP A 260     141.158 138.416 155.010  1.00  0.00      RA0  C
ATOM   2434  O   TRP A 260     141.874 137.459 155.315  1.00  0.00      RA0  O
ATOM   2435  N   SER A 261     141.336 139.643 155.499  1.00  0.00      RA0  N
ATOM   2436  H   SER A 261     140.740 140.349 155.126  1.00  0.00      RA0  H
ATOM   2437  CA  SER A 261     142.407 139.995 156.430  1.00  0.00      RA0  C
ATOM   2438  CB  SER A 261     142.262 139.242 157.740  1.00  0.00      RA0  C
ATOM   2439  OG  SER A 261     140.967 139.461 158.296  1.00  0.00      RA0  O
ATOM   2440  HG  SER A 261     140.433 139.851 157.610  1.00  0.00      RA0  H
ATOM   2441  C   SER A 261     143.779 139.691 155.831  1.00  0.00      RA0  C
ATOM   2442  O   SER A 261     144.550 138.882 156.348  1.00  0.00      RA0  O
ATOM   2443  N   TRP A 262     144.069 140.367 154.721  1.00  0.00      RA0  N
ATOM   2444  H   TRP A 262     143.337 140.916 154.324  1.00  0.00      RA0  H
ATOM   2445  CA  TRP A 262     145.373 140.304 154.065  1.00  0.00      RA0  C
ATOM   2446  CB  TRP A 262     146.484 140.853 154.973  1.00  0.00      RA0  C
ATOM   2447  CG  TRP A 262     146.384 142.349 155.171  1.00  0.00      RA0  C
ATOM   2448  CD2 TRP A 262     145.569 143.085 156.110  1.00  0.00      RA0  C
ATOM   2449  CE2 TRP A 262     145.847 144.461 155.929  1.00  0.00      RA0  C
ATOM   2450  CE3 TRP A 262     144.651 142.695 157.077  1.00  0.00      RA0  C
ATOM   2451  CD1 TRP A 262     147.110 143.329 154.479  1.00  0.00      RA0  C
ATOM   2452  NE1 TRP A 262     146.798 144.576 154.920  1.00  0.00      RA0  N
ATOM   2453  HE1 TRP A 262     147.196 145.419 154.613  1.00  0.00      RA0  H
ATOM   2454  CZ2 TRP A 262     145.196 145.403 156.716  1.00  0.00      RA0  C
ATOM   2455  CZ3 TRP A 262     144.008 143.646 157.859  1.00  0.00      RA0  C
ATOM   2456  CH2 TRP A 262     144.279 144.997 157.679  1.00  0.00      RA0  C
ATOM   2457  C   TRP A 262     145.700 138.874 153.635  1.00  0.00      RA0  C
ATOM   2458  O   TRP A 262     146.718 138.293 154.012  1.00  0.00      RA0  O
ATOM   2459  N   THR A 263     144.797 138.321 152.828  1.00  0.00      RA0  N
ATOM   2460  H   THR A 263     144.010 138.863 152.541  1.00  0.00      RA0  H
ATOM   2461  CA  THR A 263     144.914 136.998 152.215  1.00  0.00      RA0  C
ATOM   2462  CB  THR A 263     146.149 137.104 151.332  1.00  0.00      RA0  C
ATOM   2463  OG1 THR A 263     146.374 138.481 150.985  1.00  0.00      RA0  O
ATOM   2464  HG1 THR A 263     147.299 138.490 150.748  1.00  0.00      RA0  H
ATOM   2465  CG2 THR A 263     146.060 136.241 150.081  1.00  0.00      RA0  C
ATOM   2466  C   THR A 263     144.993 135.877 153.241  1.00  0.00      RA0  C
ATOM   2467  O   THR A 263     145.422 134.768 152.916  1.00  0.00      RA0  O
ATOM   2468  N   LEU A 264     144.573 136.133 154.478  1.00  0.00      RA0  N
ATOM   2469  H   LEU A 264     144.236 137.037 154.738  1.00  0.00      RA0  H
ATOM   2470  CA  LEU A 264     144.443 135.049 155.442  1.00  0.00      RA0  C
ATOM   2471  CB  LEU A 264     144.267 135.600 156.855  1.00  0.00      RA0  C
ATOM   2472  CG  LEU A 264     144.173 134.499 157.909  1.00  0.00      RA0  C
ATOM   2473  CD1 LEU A 264     145.447 133.657 157.969  1.00  0.00      RA0  C
ATOM   2474  CD2 LEU A 264     143.782 135.057 159.276  1.00  0.00      RA0  C
ATOM   2475  C   LEU A 264     143.269 134.152 155.080  1.00  0.00      RA0  C
ATOM   2476  O   LEU A 264     143.403 132.925 155.015  1.00  0.00      RA0  O
ATOM   2477  N   GLY A 265     142.109 134.751 154.839  1.00  0.00      RA0  N
ATOM   2478  H   GLY A 265     142.006 135.705 155.086  1.00  0.00      RA0  H
ATOM   2479  CA  GLY A 265     140.942 134.000 154.441  1.00  0.00      RA0  C
ATOM   2480  C   GLY A 265     139.973 133.833 155.585  1.00  0.00      RA0  C
ATOM   2481  O   GLY A 265     140.389 133.676 156.734  1.00  0.00      RA0  O
ATOM   2482  N   ALA A 266     138.679 133.867 155.293  1.00  0.00      RA0  N
ATOM   2483  H   ALA A 266     138.338 133.920 154.352  1.00  0.00      RA0  H
ATOM   2484  CA  ALA A 266     137.683 133.653 156.327  1.00  0.00      RA0  C
ATOM   2485  CB  ALA A 266     137.075 134.914 156.915  1.00  0.00      RA0  C
ATOM   2486  C   ALA A 266     136.452 133.002 155.725  1.00  0.00      RA0  C
ATOM   2487  O   ALA A 266     136.252 133.000 154.510  1.00  0.00      RA0  O
ATOM   2488  N   VAL A 267     135.633 132.439 156.604  1.00  0.00      RA0  N
ATOM   2489  H   VAL A 267     135.864 132.421 157.576  1.00  0.00      RA0  H
ATOM   2490  CA  VAL A 267     134.304 131.957 156.266  1.00  0.00      RA0  C
ATOM   2491  CB  VAL A 267     134.248 130.441 156.176  1.00  0.00      RA0  C
ATOM   2492  CG1 VAL A 267     132.806 129.986 155.977  1.00  0.00      RA0  C
ATOM   2493  CG2 VAL A 267     135.139 129.938 155.053  1.00  0.00      RA0  C
ATOM   2494  C   VAL A 267     133.383 132.433 157.373  1.00  0.00      RA0  C
ATOM   2495  O   VAL A 267     133.552 132.046 158.534  1.00  0.00      RA0  O
ATOM   2496  N   GLU A 268     132.422 133.273 157.025  1.00  0.00      RA0  N
ATOM   2497  H   GLU A 268     132.249 133.459 156.056  1.00  0.00      RA0  H
ATOM   2498  CA  GLU A 268     131.515 133.850 158.000  1.00  0.00      RA0  C
ATOM   2499  CB  GLU A 268     131.505 135.380 157.909  1.00  0.00      RA0  C
ATOM   2500  CG  GLU A 268     132.925 135.926 158.105  1.00  0.00      RA0  C
ATOM   2501  CD  GLU A 268     132.923 137.419 158.375  1.00  0.00      RA0  C
ATOM   2502  OE1 GLU A 268     132.526 138.185 157.507  1.00  0.00      RA0  O
ATOM   2503  OE2 GLU A 268     133.342 137.829 159.453  1.00  0.00      RA0  O
ATOM   2504  C   GLU A 268     130.144 133.205 157.896  1.00  0.00      RA0  C
ATOM   2505  O   GLU A 268     129.611 133.024 156.800  1.00  0.00      RA0  O
ATOM   2506  N   ILE A 269     129.591 132.843 159.043  1.00  0.00      RA0  N
ATOM   2507  H   ILE A 269     130.094 133.018 159.874  1.00  0.00      RA0  H
ATOM   2508  CA  ILE A 269     128.192 132.457 159.156  1.00  0.00      RA0  C
ATOM   2509  CB  ILE A 269     128.027 131.479 160.320  1.00  0.00      RA0  C
ATOM   2510  CG2 ILE A 269     126.579 131.009 160.442  1.00  0.00      RA0  C
ATOM   2511  CG1 ILE A 269     129.014 130.315 160.233  1.00  0.00      RA0  C
ATOM   2512  CD1 ILE A 269     128.680 129.349 159.100  1.00  0.00      RA0  C
ATOM   2513  C   ILE A 269     127.394 133.715 159.444  1.00  0.00      RA0  C
ATOM   2514  O   ILE A 269     127.813 134.558 160.245  1.00  0.00      RA0  O
ATOM   2515  N   LEU A 270     126.254 133.858 158.781  1.00  0.00      RA0  N
ATOM   2516  H   LEU A 270     125.926 133.137 158.164  1.00  0.00      RA0  H
ATOM   2517  CA  LEU A 270     125.383 135.007 158.961  1.00  0.00      RA0  C
ATOM   2518  CB  LEU A 270     125.403 135.983 157.786  1.00  0.00      RA0  C
ATOM   2519  CG  LEU A 270     126.675 136.154 156.965  1.00  0.00      RA0  C
ATOM   2520  CD1 LEU A 270     126.317 136.868 155.667  1.00  0.00      RA0  C
ATOM   2521  CD2 LEU A 270     127.799 136.878 157.702  1.00  0.00      RA0  C
ATOM   2522  C   LEU A 270     123.943 134.528 159.000  1.00  0.00      RA0  C
ATOM   2523  O   LEU A 270     123.656 133.345 158.825  1.00  0.00      RA0  O
ATOM   2524  N   ASP A 271     123.031 135.459 159.233  1.00  0.00      RA0  N
ATOM   2525  H   ASP A 271     123.254 136.416 159.431  1.00  0.00      RA0  H
ATOM   2526  CA  ASP A 271     121.605 135.210 159.108  1.00  0.00      RA0  C
ATOM   2527  CB  ASP A 271     120.896 135.739 160.350  1.00  0.00      RA0  C
ATOM   2528  CG  ASP A 271     120.729 137.236 160.201  1.00  0.00      RA0  C
ATOM   2529  OD1 ASP A 271     121.683 137.928 159.851  1.00  0.00      RA0  O
ATOM   2530  OD2 ASP A 271     119.609 137.708 160.339  1.00  0.00      RA0  O
ATOM   2531  C   ASP A 271     121.087 135.905 157.854  1.00  0.00      RA0  C
ATOM   2532  O   ASP A 271     121.849 136.479 157.074  1.00  0.00      RA0  O
ATOM   2533  N   SER A 272     119.769 135.845 157.660  1.00  0.00      RA0  N
ATOM   2534  H   SER A 272     119.164 135.461 158.360  1.00  0.00      RA0  H
ATOM   2535  CA  SER A 272     119.154 136.463 156.492  1.00  0.00      RA0  C
ATOM   2536  CB  SER A 272     117.740 135.929 156.537  1.00  0.00      RA0  C
ATOM   2537  OG  SER A 272     117.837 134.645 157.178  1.00  0.00      RA0  O
ATOM   2538  HG  SER A 272     118.593 134.184 156.817  1.00  0.00      RA0  H
ATOM   2539  C   SER A 272     119.371 137.968 156.434  1.00  0.00      RA0  C
ATOM   2540  O   SER A 272     119.132 138.570 155.381  1.00  0.00      RA0  O
ATOM   2541  N   TYR A 273     119.814 138.587 157.525  1.00  0.00      RA0  N
ATOM   2542  H   TYR A 273     120.024 138.090 158.370  1.00  0.00      RA0  H
ATOM   2543  CA  TYR A 273     120.051 140.021 157.580  1.00  0.00      RA0  C
ATOM   2544  CB  TYR A 273     119.359 140.656 158.787  1.00  0.00      RA0  C
ATOM   2545  CG  TYR A 273     117.891 140.309 158.737  1.00  0.00      RA0  C
ATOM   2546  CD1 TYR A 273     117.138 140.625 157.612  1.00  0.00      RA0  C
ATOM   2547  CE1 TYR A 273     115.796 140.268 157.553  1.00  0.00      RA0  C
ATOM   2548  CD2 TYR A 273     117.295 139.659 159.811  1.00  0.00      RA0  C
ATOM   2549  CE2 TYR A 273     115.956 139.296 159.750  1.00  0.00      RA0  C
ATOM   2550  CZ  TYR A 273     115.208 139.595 158.618  1.00  0.00      RA0  C
ATOM   2551  OH  TYR A 273     113.880 139.224 158.555  1.00  0.00      RA0  O
ATOM   2552  HH  TYR A 273     113.713 138.573 159.226  1.00  0.00      RA0  H
ATOM   2553  C   TYR A 273     121.530 140.368 157.531  1.00  0.00      RA0  C
ATOM   2554  O   TYR A 273     121.897 141.512 157.815  1.00  0.00      RA0  O
ATOM   2555  N   TYR A 274     122.382 139.398 157.195  1.00  0.00      RA0  N
ATOM   2556  H   TYR A 274     122.035 138.458 157.193  1.00  0.00      RA0  H
ATOM   2557  CA  TYR A 274     123.814 139.610 156.983  1.00  0.00      RA0  C
ATOM   2558  CB  TYR A 274     124.081 140.607 155.851  1.00  0.00      RA0  C
ATOM   2559  CG  TYR A 274     123.382 140.173 154.587  1.00  0.00      RA0  C
ATOM   2560  CD1 TYR A 274     123.731 138.974 153.985  1.00  0.00      RA0  C
ATOM   2561  CE1 TYR A 274     123.147 138.615 152.780  1.00  0.00      RA0  C
ATOM   2562  CD2 TYR A 274     122.404 140.980 154.016  1.00  0.00      RA0  C
ATOM   2563  CE2 TYR A 274     121.822 140.619 152.806  1.00  0.00      RA0  C
ATOM   2564  CZ  TYR A 274     122.225 139.453 152.168  1.00  0.00      RA0  C
ATOM   2565  OH  TYR A 274     121.739 139.128 150.919  1.00  0.00      RA0  O
ATOM   2566  HH  TYR A 274     121.110 139.789 150.637  1.00  0.00      RA0  H
ATOM   2567  C   TYR A 274     124.527 140.058 158.252  1.00  0.00      RA0  C
ATOM   2568  O   TYR A 274     125.567 140.716 158.190  1.00  0.00      RA0  O
ATOM   2569  N   GLN A 275     123.980 139.709 159.410  1.00  0.00      RA0  N
ATOM   2570  H   GLN A 275     123.162 139.131 159.425  1.00  0.00      RA0  H
ATOM   2571  CA  GLN A 275     124.663 139.919 160.677  1.00  0.00      RA0  C
ATOM   2572  CB  GLN A 275     123.644 140.036 161.807  1.00  0.00      RA0  C
ATOM   2573  CG  GLN A 275     123.054 141.436 161.945  1.00  0.00      RA0  C
ATOM   2574  CD  GLN A 275     124.066 142.342 162.615  1.00  0.00      RA0  C
ATOM   2575  OE1 GLN A 275     125.242 142.024 162.779  1.00  0.00      RA0  O
ATOM   2576  NE2 GLN A 275     123.522 143.495 163.038  1.00  0.00      RA0  N
ATOM   2577 HE21 GLN A 275     122.554 143.676 162.859  1.00  0.00      RA0  H
ATOM   2578 HE22 GLN A 275     124.057 144.182 163.528  1.00  0.00      RA0  H
ATOM   2579  C   GLN A 275     125.559 138.717 160.939  1.00  0.00      RA0  C
ATOM   2580  O   GLN A 275     125.078 137.582 160.999  1.00  0.00      RA0  O
ATOM   2581  N   ARG A 276     126.855 138.967 161.081  1.00  0.00      RA0  N
ATOM   2582  H   ARG A 276     127.135 139.925 161.099  1.00  0.00      RA0  H
ATOM   2583  CA  ARG A 276     127.830 137.890 161.188  1.00  0.00      RA0  C
ATOM   2584  CB  ARG A 276     129.250 138.458 161.139  1.00  0.00      RA0  C
ATOM   2585  CG  ARG A 276     130.304 137.388 161.432  1.00  0.00      RA0  C
ATOM   2586  CD  ARG A 276     131.478 137.939 162.251  1.00  0.00      RA0  C
ATOM   2587  NE  ARG A 276     131.003 138.705 163.409  1.00  0.00      RA0  N
ATOM   2588  HE  ARG A 276     130.987 139.698 163.257  1.00  0.00      RA0  H
ATOM   2589  CZ  ARG A 276     130.447 138.078 164.496  1.00  0.00      RA0  C
ATOM   2590  NH1 ARG A 276     130.509 136.732 164.599  1.00  0.00      RA0  N
ATOM   2591 HH11 ARG A 276     129.987 136.205 165.286  1.00  0.00      RA0  H
ATOM   2592 HH12 ARG A 276     131.056 136.199 163.951  1.00  0.00      RA0  H
ATOM   2593  NH2 ARG A 276     129.811 138.816 165.435  1.00  0.00      RA0  N
ATOM   2594 HH21 ARG A 276     129.340 138.392 166.213  1.00  0.00      RA0  H
ATOM   2595 HH22 ARG A 276     129.757 139.815 165.371  1.00  0.00      RA0  H
ATOM   2596  C   ARG A 276     127.622 137.133 162.492  1.00  0.00      RA0  C
ATOM   2597  O   ARG A 276     127.914 137.650 163.574  1.00  0.00      RA0  O
ATOM   2598  N   LEU A 277     127.115 135.903 162.391  1.00  0.00      RA0  N
ATOM   2599  H   LEU A 277     126.852 135.570 161.486  1.00  0.00      RA0  H
ATOM   2600  CA  LEU A 277     126.964 135.064 163.573  1.00  0.00      RA0  C
ATOM   2601  CB  LEU A 277     125.994 133.927 163.257  1.00  0.00      RA0  C
ATOM   2602  CG  LEU A 277     124.604 134.426 162.866  1.00  0.00      RA0  C
ATOM   2603  CD1 LEU A 277     123.670 133.267 162.527  1.00  0.00      RA0  C
ATOM   2604  CD2 LEU A 277     124.002 135.347 163.928  1.00  0.00      RA0  C
ATOM   2605  C   LEU A 277     128.311 134.533 164.038  1.00  0.00      RA0  C
ATOM   2606  O   LEU A 277     128.674 134.668 165.211  1.00  0.00      RA0  O
ATOM   2607  N   HIS A 278     129.065 133.925 163.130  1.00  0.00      RA0  N
ATOM   2608  H   HIS A 278     128.778 133.906 162.166  1.00  0.00      RA0  H
ATOM   2609  CA  HIS A 278     130.373 133.381 163.445  1.00  0.00      RA0  C
ATOM   2610  CB  HIS A 278     130.339 131.921 163.890  1.00  0.00      RA0  C
ATOM   2611  CG  HIS A 278     130.919 131.919 165.284  1.00  0.00      RA0  C
ATOM   2612  ND1 HIS A 278     130.467 132.726 166.264  1.00  0.00      RA0  N
ATOM   2613  HD1 HIS A 278     129.692 133.334 166.205  1.00  0.00      RA0  H
ATOM   2614  CD2 HIS A 278     131.988 131.166 165.778  1.00  0.00      RA0  C
ATOM   2615  NE2 HIS A 278     132.172 131.538 167.071  1.00  0.00      RA0  N
ATOM   2616  CE1 HIS A 278     131.241 132.496 167.370  1.00  0.00      RA0  C
ATOM   2617  C   HIS A 278     131.313 133.654 162.284  1.00  0.00      RA0  C
ATOM   2618  O   HIS A 278     130.882 133.893 161.156  1.00  0.00      RA0  O
ATOM   2619  N   ARG A 279     132.610 133.630 162.574  1.00  0.00      RA0  N
ATOM   2620  H   ARG A 279     132.969 133.355 163.468  1.00  0.00      RA0  H
ATOM   2621  CA  ARG A 279     133.633 133.808 161.553  1.00  0.00      RA0  C
ATOM   2622  CB  ARG A 279     134.128 135.248 161.733  1.00  0.00      RA0  C
ATOM   2623  CG  ARG A 279     135.590 135.560 161.408  1.00  0.00      RA0  C
ATOM   2624  CD  ARG A 279     136.035 136.873 162.069  1.00  0.00      RA0  C
ATOM   2625  NE  ARG A 279     135.412 138.034 161.437  1.00  0.00      RA0  N
ATOM   2626  HE  ARG A 279     134.553 137.884 160.925  1.00  0.00      RA0  H
ATOM   2627  CZ  ARG A 279     136.097 139.213 161.365  1.00  0.00      RA0  C
ATOM   2628  NH1 ARG A 279     137.246 139.372 162.055  1.00  0.00      RA0  N
ATOM   2629 HH11 ARG A 279     137.856 140.166 161.853  1.00  0.00      RA0  H
ATOM   2630 HH12 ARG A 279     137.549 138.722 162.746  1.00  0.00      RA0  H
ATOM   2631  NH2 ARG A 279     135.657 140.201 160.574  1.00  0.00      RA0  N
ATOM   2632 HH21 ARG A 279     136.213 141.034 160.453  1.00  0.00      RA0  H
ATOM   2633 HH22 ARG A 279     134.783 140.134 160.062  1.00  0.00      RA0  H
ATOM   2634  C   ARG A 279     134.749 132.808 161.790  1.00  0.00      RA0  C
ATOM   2635  O   ARG A 279     135.378 132.819 162.851  1.00  0.00      RA0  O
ATOM   2636  N   LEU A 280     134.991 131.953 160.806  1.00  0.00      RA0  N
ATOM   2637  H   LEU A 280     134.541 132.090 159.940  1.00  0.00      RA0  H
ATOM   2638  CA  LEU A 280     136.108 131.025 160.835  1.00  0.00      RA0  C
ATOM   2639  CB  LEU A 280     135.663 129.678 160.283  1.00  0.00      RA0  C
ATOM   2640  CG  LEU A 280     134.466 129.165 161.080  1.00  0.00      RA0  C
ATOM   2641  CD1 LEU A 280     133.825 127.964 160.404  1.00  0.00      RA0  C
ATOM   2642  CD2 LEU A 280     134.809 128.893 162.545  1.00  0.00      RA0  C
ATOM   2643  C   LEU A 280     137.263 131.622 160.047  1.00  0.00      RA0  C
ATOM   2644  O   LEU A 280     137.095 132.002 158.887  1.00  0.00      RA0  O
ATOM   2645  N   ARG A 281     138.427 131.708 160.676  1.00  0.00      RA0  N
ATOM   2646  H   ARG A 281     138.560 131.189 161.519  1.00  0.00      RA0  H
ATOM   2647  CA  ARG A 281     139.579 132.371 160.090  1.00  0.00      RA0  C
ATOM   2648  CB  ARG A 281     140.412 133.197 161.099  1.00  0.00      RA0  C
ATOM   2649  CG  ARG A 281     139.690 134.320 161.868  1.00  0.00      RA0  C
ATOM   2650  CD  ARG A 281     140.611 135.296 162.644  1.00  0.00      RA0  C
ATOM   2651  NE  ARG A 281     141.299 136.249 161.759  1.00  0.00      RA0  N
ATOM   2652  HE  ARG A 281     141.809 135.835 160.997  1.00  0.00      RA0  H
ATOM   2653  CZ  ARG A 281     141.109 137.609 161.891  1.00  0.00      RA0  C
ATOM   2654  NH1 ARG A 281     140.490 138.115 162.976  1.00  0.00      RA0  N
ATOM   2655 HH11 ARG A 281     140.285 139.106 163.002  1.00  0.00      RA0  H
ATOM   2656 HH12 ARG A 281     140.231 137.549 163.762  1.00  0.00      RA0  H
ATOM   2657  NH2 ARG A 281     141.492 138.457 160.914  1.00  0.00      RA0  N
ATOM   2658 HH21 ARG A 281     141.236 139.439 160.945  1.00  0.00      RA0  H
ATOM   2659 HH22 ARG A 281     141.978 138.176 160.083  1.00  0.00      RA0  H
ATOM   2660  C   ARG A 281     140.482 131.364 159.397  1.00  0.00      RA0  C
ATOM   2661  O   ARG A 281     140.519 130.184 159.751  1.00  0.00      RA0  O
ATOM   2662  N   GLY A 282     141.213 131.848 158.398  1.00  0.00      RA0  N
ATOM   2663  H   GLY A 282     141.182 132.819 158.171  1.00  0.00      RA0  H
ATOM   2664  CA  GLY A 282     142.143 130.994 157.690  1.00  0.00      RA0  C
ATOM   2665  C   GLY A 282     143.287 130.553 158.585  1.00  0.00      RA0  C
ATOM   2666  O   GLY A 282     143.702 131.264 159.500  1.00  0.00      RA0  O
ATOM   2667  N   GLU A 283     143.799 129.357 158.312  1.00  0.00      RA0  N
ATOM   2668  H   GLU A 283     143.455 128.833 157.534  1.00  0.00      RA0  H
ATOM   2669  CA  GLU A 283     144.912 128.822 159.082  1.00  0.00      RA0  C
ATOM   2670  CB  GLU A 283     144.860 127.285 158.992  1.00  0.00      RA0  C
ATOM   2671  CG  GLU A 283     145.972 126.504 159.710  1.00  0.00      RA0  C
ATOM   2672  CD  GLU A 283     146.097 125.091 159.155  1.00  0.00      RA0  C
ATOM   2673  OE1 GLU A 283     145.219 124.641 158.426  1.00  0.00      RA0  O
ATOM   2674  OE2 GLU A 283     147.098 124.431 159.423  1.00  0.00      RA0  O
ATOM   2675  C   GLU A 283     146.258 129.296 158.556  1.00  0.00      RA0  C
ATOM   2676  O   GLU A 283     147.247 129.263 159.294  1.00  0.00      RA0  O
ATOM   2677  N   GLN A 284     146.310 129.758 157.311  1.00  0.00      RA0  N
ATOM   2678  H   GLN A 284     145.493 129.878 156.746  1.00  0.00      RA0  H
ATOM   2679  CA  GLN A 284     147.567 130.085 156.661  1.00  0.00      RA0  C
ATOM   2680  CB  GLN A 284     148.128 128.843 155.985  1.00  0.00      RA0  C
ATOM   2681  CG  GLN A 284     149.565 129.001 155.501  1.00  0.00      RA0  C
ATOM   2682  CD  GLN A 284     149.923 127.733 154.776  1.00  0.00      RA0  C
ATOM   2683  OE1 GLN A 284     149.314 127.390 153.770  1.00  0.00      RA0  O
ATOM   2684  NE2 GLN A 284     150.907 127.035 155.365  1.00  0.00      RA0  N
ATOM   2685 HE21 GLN A 284     151.381 127.385 156.173  1.00  0.00      RA0  H
ATOM   2686 HE22 GLN A 284     151.182 126.127 155.035  1.00  0.00      RA0  H
ATOM   2687  C   GLN A 284     147.331 131.205 155.660  1.00  0.00      RA0  C
ATOM   2688  O   GLN A 284     146.290 131.246 155.002  1.00  0.00      RA0  O
ATOM   2689  N   MET A 285     148.298 132.111 155.561  1.00  0.00      RA0  N
ATOM   2690  H   MET A 285     149.149 131.991 156.068  1.00  0.00      RA0  H
ATOM   2691  CA  MET A 285     148.218 133.196 154.594  1.00  0.00      RA0  C
ATOM   2692  CB  MET A 285     149.338 134.216 154.754  1.00  0.00      RA0  C
ATOM   2693  CG  MET A 285     148.833 135.608 155.138  1.00  0.00      RA0  C
ATOM   2694  SD  MET A 285     148.122 135.646 156.791  1.00  0.00      RA0  S
ATOM   2695  CE  MET A 285     147.915 137.427 156.936  1.00  0.00      RA0  C
ATOM   2696  C   MET A 285     148.240 132.648 153.174  1.00  0.00      RA0  C
ATOM   2697  O   MET A 285     148.970 131.702 152.868  1.00  0.00      RA0  O
ATOM   2698  N   ALA A 286     147.418 133.240 152.310  1.00  0.00      RA0  N
ATOM   2699  H   ALA A 286     146.974 134.044 152.675  1.00  0.00      RA0  H
ATOM   2700  CA  ALA A 286     147.381 132.953 150.876  1.00  0.00      RA0  C
ATOM   2701  CB  ALA A 286     148.712 133.287 150.197  1.00  0.00      RA0  C
ATOM   2702  C   ALA A 286     146.980 131.515 150.565  1.00  0.00      RA0  C
ATOM   2703  O   ALA A 286     147.197 131.038 149.450  1.00  0.00      RA0  O
ATOM   2704  N   SER A 287     146.383 130.810 151.520  1.00  0.00      RA0  N
ATOM   2705  H   SER A 287     146.189 131.216 152.412  1.00  0.00      RA0  H
ATOM   2706  CA  SER A 287     145.895 129.462 151.277  1.00  0.00      RA0  C
ATOM   2707  CB  SER A 287     145.922 128.718 152.606  1.00  0.00      RA0  C
ATOM   2708  OG  SER A 287     145.055 129.389 153.524  1.00  0.00      RA0  O
ATOM   2709  HG  SER A 287     145.580 130.023 153.993  1.00  0.00      RA0  H
ATOM   2710  C   SER A 287     144.507 129.444 150.657  1.00  0.00      RA0  C
ATOM   2711  O   SER A 287     144.030 128.372 150.276  1.00  0.00      RA0  O
ATOM   2712  N   TYR A 288     143.861 130.604 150.549  1.00  0.00      RA0  N
ATOM   2713  H   TYR A 288     144.287 131.423 150.927  1.00  0.00      RA0  H
ATOM   2714  CA  TYR A 288     142.513 130.733 149.998  1.00  0.00      RA0  C
ATOM   2715  CB  TYR A 288     142.472 130.296 148.530  1.00  0.00      RA0  C
ATOM   2716  CG  TYR A 288     141.989 131.428 147.660  1.00  0.00      RA0  C
ATOM   2717  CD1 TYR A 288     142.582 132.680 147.748  1.00  0.00      RA0  C
ATOM   2718  CE1 TYR A 288     142.116 133.725 146.959  1.00  0.00      RA0  C
ATOM   2719  CD2 TYR A 288     140.941 131.214 146.775  1.00  0.00      RA0  C
ATOM   2720  CE2 TYR A 288     140.465 132.261 145.997  1.00  0.00      RA0  C
ATOM   2721  CZ  TYR A 288     141.051 133.516 146.092  1.00  0.00      RA0  C
ATOM   2722  OH  TYR A 288     140.564 134.549 145.324  1.00  0.00      RA0  O
ATOM   2723  HH  TYR A 288     141.296 135.140 145.139  1.00  0.00      RA0  H
ATOM   2724  C   TYR A 288     141.498 129.951 150.828  1.00  0.00      RA0  C
ATOM   2725  O   TYR A 288     140.688 129.186 150.306  1.00  0.00      RA0  O
ATOM   2726  N   PHE A 289     141.552 130.155 152.142  1.00  0.00      RA0  N
ATOM   2727  H   PHE A 289     142.193 130.833 152.500  1.00  0.00      RA0  H
ATOM   2728  CA  PHE A 289     140.557 129.592 153.044  1.00  0.00      RA0  C
ATOM   2729  CB  PHE A 289     141.042 129.823 154.473  1.00  0.00      RA0  C
ATOM   2730  CG  PHE A 289     140.074 129.334 155.529  1.00  0.00      RA0  C
ATOM   2731  CD1 PHE A 289     139.026 130.142 155.957  1.00  0.00      RA0  C
ATOM   2732  CD2 PHE A 289     140.263 128.088 156.114  1.00  0.00      RA0  C
ATOM   2733  CE1 PHE A 289     138.195 129.721 156.988  1.00  0.00      RA0  C
ATOM   2734  CE2 PHE A 289     139.433 127.668 157.147  1.00  0.00      RA0  C
ATOM   2735  CZ  PHE A 289     138.406 128.490 157.595  1.00  0.00      RA0  C
ATOM   2736  C   PHE A 289     139.216 130.260 152.787  1.00  0.00      RA0  C
ATOM   2737  O   PHE A 289     139.062 131.466 153.000  1.00  0.00      RA0  O
ATOM   2738  N   GLY A 290     138.243 129.480 152.339  1.00  0.00      RA0  N
ATOM   2739  H   GLY A 290     138.465 128.525 152.129  1.00  0.00      RA0  H
ATOM   2740  CA  GLY A 290     136.973 130.013 151.910  1.00  0.00      RA0  C
ATOM   2741  C   GLY A 290     136.773 130.009 150.419  1.00  0.00      RA0  C
ATOM   2742  O   GLY A 290     135.810 130.617 149.941  1.00  0.00      RA0  O
ATOM   2743  N   HIS A 291     137.655 129.350 149.667  1.00  0.00      RA0  N
ATOM   2744  H   HIS A 291     138.440 128.887 150.087  1.00  0.00      RA0  H
ATOM   2745  CA  HIS A 291     137.480 129.245 148.226  1.00  0.00      RA0  C
ATOM   2746  CB  HIS A 291     138.655 128.540 147.554  1.00  0.00      RA0  C
ATOM   2747  CG  HIS A 291     138.346 128.256 146.096  1.00  0.00      RA0  C
ATOM   2748  ND1 HIS A 291     137.729 127.146 145.636  1.00  0.00      RA0  N
ATOM   2749  HD1 HIS A 291     137.395 126.376 146.146  1.00  0.00      RA0  H
ATOM   2750  CD2 HIS A 291     138.623 129.080 145.003  1.00  0.00      RA0  C
ATOM   2751  NE2 HIS A 291     138.162 128.469 143.883  1.00  0.00      RA0  N
ATOM   2752  CE1 HIS A 291     137.614 127.276 144.277  1.00  0.00      RA0  C
ATOM   2753  C   HIS A 291     136.231 128.446 147.894  1.00  0.00      RA0  C
ATOM   2754  O   HIS A 291     135.453 128.830 147.015  1.00  0.00      RA0  O
ATOM   2755  N   SER A 292     136.023 127.336 148.590  1.00  0.00      RA0  N
ATOM   2756  H   SER A 292     136.637 127.039 149.322  1.00  0.00      RA0  H
ATOM   2757  CA  SER A 292     134.793 126.570 148.508  1.00  0.00      RA0  C
ATOM   2758  CB  SER A 292     134.964 125.313 147.655  1.00  0.00      RA0  C
ATOM   2759  OG  SER A 292     135.876 124.404 148.267  1.00  0.00      RA0  O
ATOM   2760  HG  SER A 292     136.754 124.616 147.971  1.00  0.00      RA0  H
ATOM   2761  C   SER A 292     134.272 126.327 149.913  1.00  0.00      RA0  C
ATOM   2762  O   SER A 292     135.051 126.161 150.854  1.00  0.00      RA0  O
ATOM   2763  N   VAL A 293     132.952 126.318 150.050  1.00  0.00      RA0  N
ATOM   2764  H   VAL A 293     132.324 126.419 149.278  1.00  0.00      RA0  H
ATOM   2765  CA  VAL A 293     132.290 126.038 151.315  1.00  0.00      RA0  C
ATOM   2766  CB  VAL A 293     131.795 127.322 152.000  1.00  0.00      RA0  C
ATOM   2767  CG1 VAL A 293     132.965 128.120 152.572  1.00  0.00      RA0  C
ATOM   2768  CG2 VAL A 293     130.937 128.185 151.076  1.00  0.00      RA0  C
ATOM   2769  C   VAL A 293     131.147 125.076 151.038  1.00  0.00      RA0  C
ATOM   2770  O   VAL A 293     130.386 125.264 150.083  1.00  0.00      RA0  O
ATOM   2771  N   ALA A 294     131.042 124.037 151.854  1.00  0.00      RA0  N
ATOM   2772  H   ALA A 294     131.645 123.953 152.648  1.00  0.00      RA0  H
ATOM   2773  CA  ALA A 294     129.968 123.067 151.754  1.00  0.00      RA0  C
ATOM   2774  CB  ALA A 294     130.491 121.700 151.328  1.00  0.00      RA0  C
ATOM   2775  C   ALA A 294     129.310 122.926 153.114  1.00  0.00      RA0  C
ATOM   2776  O   ALA A 294     129.982 122.987 154.146  1.00  0.00      RA0  O
ATOM   2777  N   VAL A 295     127.996 122.751 153.113  1.00  0.00      RA0  N
ATOM   2778  H   VAL A 295     127.491 122.601 152.264  1.00  0.00      RA0  H
ATOM   2779  CA  VAL A 295     127.221 122.611 154.336  1.00  0.00      RA0  C
ATOM   2780  CB  VAL A 295     126.226 123.750 154.486  1.00  0.00      RA0  C
ATOM   2781  CG1 VAL A 295     125.302 123.485 155.663  1.00  0.00      RA0  C
ATOM   2782  CG2 VAL A 295     126.961 125.072 154.663  1.00  0.00      RA0  C
ATOM   2783  C   VAL A 295     126.521 121.262 154.282  1.00  0.00      RA0  C
ATOM   2784  O   VAL A 295     125.567 121.076 153.517  1.00  0.00      RA0  O
ATOM   2785  N   THR A 296     126.999 120.320 155.088  1.00  0.00      RA0  N
ATOM   2786  H   THR A 296     127.696 120.532 155.778  1.00  0.00      RA0  H
ATOM   2787  CA  THR A 296     126.433 118.985 155.158  1.00  0.00      RA0  C
ATOM   2788  CB  THR A 296     127.425 118.146 154.370  1.00  0.00      RA0  C
ATOM   2789  OG1 THR A 296     128.044 118.969 153.370  1.00  0.00      RA0  O
ATOM   2790  HG1 THR A 296     128.823 118.503 153.100  1.00  0.00      RA0  H
ATOM   2791  CG2 THR A 296     126.810 116.882 153.768  1.00  0.00      RA0  C
ATOM   2792  C   THR A 296     126.358 118.567 156.616  1.00  0.00      RA0  C
ATOM   2793  O   THR A 296     126.989 119.167 157.484  1.00  0.00      RA0  O
ATOM   2794  N   ASP A 297     125.577 117.529 156.880  1.00  0.00      RA0  N
ATOM   2795  H   ASP A 297     125.067 117.065 156.160  1.00  0.00      RA0  H
ATOM   2796  CA  ASP A 297     125.546 116.889 158.191  1.00  0.00      RA0  C
ATOM   2797  CB  ASP A 297     124.093 116.606 158.623  1.00  0.00      RA0  C
ATOM   2798  CG  ASP A 297     123.979 115.678 159.835  1.00  0.00      RA0  C
ATOM   2799  OD1 ASP A 297     124.942 115.504 160.575  1.00  0.00      RA0  O
ATOM   2800  OD2 ASP A 297     122.908 115.106 160.038  1.00  0.00      RA0  O
ATOM   2801  C   ASP A 297     126.345 115.597 158.065  1.00  0.00      RA0  C
ATOM   2802  O   ASP A 297     125.789 114.518 157.861  1.00  0.00      RA0  O
ATOM   2803  N   VAL A 298     127.669 115.710 158.199  1.00  0.00      RA0  N
ATOM   2804  H   VAL A 298     128.016 116.530 158.669  1.00  0.00      RA0  H
ATOM   2805  CA  VAL A 298     128.544 114.572 157.932  1.00  0.00      RA0  C
ATOM   2806  CB  VAL A 298     129.950 115.014 157.527  1.00  0.00      RA0  C
ATOM   2807  CG1 VAL A 298     129.870 116.108 156.465  1.00  0.00      RA0  C
ATOM   2808  CG2 VAL A 298     130.799 115.427 158.725  1.00  0.00      RA0  C
ATOM   2809  C   VAL A 298     128.596 113.567 159.068  1.00  0.00      RA0  C
ATOM   2810  O   VAL A 298     129.092 112.454 158.865  1.00  0.00      RA0  O
ATOM   2811  N   ASN A 299     128.098 113.910 160.256  1.00  0.00      RA0  N
ATOM   2812  H   ASN A 299     127.662 114.804 160.411  1.00  0.00      RA0  H
ATOM   2813  CA  ASN A 299     128.160 113.000 161.393  1.00  0.00      RA0  C
ATOM   2814  CB  ASN A 299     129.010 113.565 162.534  1.00  0.00      RA0  C
ATOM   2815  CG  ASN A 299     128.139 114.369 163.481  1.00  0.00      RA0  C
ATOM   2816  OD1 ASN A 299     127.383 115.241 163.074  1.00  0.00      RA0  O
ATOM   2817  ND2 ASN A 299     128.284 114.019 164.774  1.00  0.00      RA0  N
ATOM   2818 HD21 ASN A 299     128.858 113.240 165.038  1.00  0.00      RA0  H
ATOM   2819 HD22 ASN A 299     127.768 114.509 165.478  1.00  0.00      RA0  H
ATOM   2820  C   ASN A 299     126.778 112.657 161.939  1.00  0.00      RA0  C
ATOM   2821  O   ASN A 299     126.658 112.224 163.088  1.00  0.00      RA0  O
ATOM   2822  N   GLY A 300     125.734 112.835 161.133  1.00  0.00      RA0  N
ATOM   2823  H   GLY A 300     125.771 113.536 160.416  1.00  0.00      RA0  H
ATOM   2824  CA  GLY A 300     124.432 112.269 161.432  1.00  0.00      RA0  C
ATOM   2825  C   GLY A 300     123.759 112.773 162.686  1.00  0.00      RA0  C
ATOM   2826  O   GLY A 300     122.846 112.115 163.189  1.00  0.00      RA0  O
ATOM   2827  N   ASP A 301     124.171 113.927 163.209  1.00  0.00      RA0  N
ATOM   2828  H   ASP A 301     124.808 114.494 162.676  1.00  0.00      RA0  H
ATOM   2829  CA  ASP A 301     123.592 114.465 164.433  1.00  0.00      RA0  C
ATOM   2830  CB  ASP A 301     124.751 114.924 165.346  1.00  0.00      RA0  C
ATOM   2831  CG  ASP A 301     124.331 115.427 166.723  1.00  0.00      RA0  C
ATOM   2832  OD1 ASP A 301     124.846 116.449 167.184  1.00  0.00      RA0  O
ATOM   2833  OD2 ASP A 301     123.458 114.839 167.353  1.00  0.00      RA0  O
ATOM   2834  C   ASP A 301     122.582 115.573 164.160  1.00  0.00      RA0  C
ATOM   2835  O   ASP A 301     122.264 116.353 165.062  1.00  0.00      RA0  O
ATOM   2836  N   GLY A 302     122.068 115.659 162.933  1.00  0.00      RA0  N
ATOM   2837  H   GLY A 302     122.521 115.187 162.168  1.00  0.00      RA0  H
ATOM   2838  CA  GLY A 302     121.046 116.620 162.589  1.00  0.00      RA0  C
ATOM   2839  C   GLY A 302     121.520 118.042 162.399  1.00  0.00      RA0  C
ATOM   2840  O   GLY A 302     120.830 118.824 161.737  1.00  0.00      RA0  O
ATOM   2841  N   ARG A 303     122.671 118.409 162.952  1.00  0.00      RA0  N
ATOM   2842  H   ARG A 303     123.304 117.710 163.283  1.00  0.00      RA0  H
ATOM   2843  CA  ARG A 303     123.184 119.767 162.852  1.00  0.00      RA0  C
ATOM   2844  CB  ARG A 303     123.970 120.089 164.111  1.00  0.00      RA0  C
ATOM   2845  CG  ARG A 303     123.114 120.771 165.164  1.00  0.00      RA0  C
ATOM   2846  CD  ARG A 303     123.655 120.525 166.571  1.00  0.00      RA0  C
ATOM   2847  NE  ARG A 303     123.534 119.110 166.928  1.00  0.00      RA0  N
ATOM   2848  HE  ARG A 303     124.342 118.507 166.820  1.00  0.00      RA0  H
ATOM   2849  CZ  ARG A 303     122.319 118.586 167.274  1.00  0.00      RA0  C
ATOM   2850  NH1 ARG A 303     121.215 119.368 167.270  1.00  0.00      RA0  N
ATOM   2851 HH11 ARG A 303     120.312 119.017 167.519  1.00  0.00      RA0  H
ATOM   2852 HH12 ARG A 303     121.274 120.328 166.980  1.00  0.00      RA0  H
ATOM   2853  NH2 ARG A 303     122.232 117.291 167.615  1.00  0.00      RA0  N
ATOM   2854 HH21 ARG A 303     121.407 116.793 167.871  1.00  0.00      RA0  H
ATOM   2855 HH22 ARG A 303     123.058 116.697 167.553  1.00  0.00      RA0  H
ATOM   2856  C   ARG A 303     124.126 119.877 161.662  1.00  0.00      RA0  C
ATOM   2857  O   ARG A 303     125.069 119.093 161.539  1.00  0.00      RA0  O
ATOM   2858  N   HIS A 304     123.863 120.845 160.789  1.00  0.00      RA0  N
ATOM   2859  H   HIS A 304     123.124 121.479 161.015  1.00  0.00      RA0  H
ATOM   2860  CA  HIS A 304     124.694 121.035 159.610  1.00  0.00      RA0  C
ATOM   2861  CB  HIS A 304     124.037 122.063 158.706  1.00  0.00      RA0  C
ATOM   2862  CG  HIS A 304     122.879 121.365 158.039  1.00  0.00      RA0  C
ATOM   2863  ND1 HIS A 304     121.780 120.922 158.679  1.00  0.00      RA0  N
ATOM   2864  HD1 HIS A 304     121.569 121.028 159.642  1.00  0.00      RA0  H
ATOM   2865  CD2 HIS A 304     122.774 121.029 156.689  1.00  0.00      RA0  C
ATOM   2866  NE2 HIS A 304     121.600 120.374 156.521  1.00  0.00      RA0  N
ATOM   2867  CE1 HIS A 304     120.988 120.308 157.749  1.00  0.00      RA0  C
ATOM   2868  C   HIS A 304     126.124 121.372 160.003  1.00  0.00      RA0  C
ATOM   2869  O   HIS A 304     126.366 122.223 160.860  1.00  0.00      RA0  O
ATOM   2870  N   ASP A 305     127.073 120.709 159.359  1.00  0.00      RA0  N
ATOM   2871  H   ASP A 305     126.799 119.797 159.086  1.00  0.00      RA0  H
ATOM   2872  CA  ASP A 305     128.486 120.987 159.545  1.00  0.00      RA0  C
ATOM   2873  CB  ASP A 305     129.354 119.730 159.518  1.00  0.00      RA0  C
ATOM   2874  CG  ASP A 305     128.914 118.718 160.539  1.00  0.00      RA0  C
ATOM   2875  OD1 ASP A 305     128.722 119.095 161.691  1.00  0.00      RA0  O
ATOM   2876  OD2 ASP A 305     128.806 117.547 160.177  1.00  0.00      RA0  O
ATOM   2877  C   ASP A 305     129.000 121.813 158.376  1.00  0.00      RA0  C
ATOM   2878  O   ASP A 305     128.345 121.941 157.341  1.00  0.00      RA0  O
ATOM   2879  N   LEU A 306     130.188 122.377 158.549  1.00  0.00      RA0  N
ATOM   2880  H   LEU A 306     130.697 122.175 159.388  1.00  0.00      RA0  H
ATOM   2881  CA  LEU A 306     130.770 123.271 157.560  1.00  0.00      RA0  C
ATOM   2882  CB  LEU A 306     130.914 124.662 158.161  1.00  0.00      RA0  C
ATOM   2883  CG  LEU A 306     131.546 125.663 157.201  1.00  0.00      RA0  C
ATOM   2884  CD1 LEU A 306     130.922 125.617 155.807  1.00  0.00      RA0  C
ATOM   2885  CD2 LEU A 306     131.503 127.064 157.795  1.00  0.00      RA0  C
ATOM   2886  C   LEU A 306     132.097 122.705 157.088  1.00  0.00      RA0  C
ATOM   2887  O   LEU A 306     132.998 122.471 157.897  1.00  0.00      RA0  O
ATOM   2888  N   LEU A 307     132.213 122.485 155.784  1.00  0.00      RA0  N
ATOM   2889  H   LEU A 307     131.456 122.744 155.188  1.00  0.00      RA0  H
ATOM   2890  CA  LEU A 307     133.469 122.106 155.154  1.00  0.00      RA0  C
ATOM   2891  CB  LEU A 307     133.276 120.909 154.239  1.00  0.00      RA0  C
ATOM   2892  CG  LEU A 307     132.861 119.666 155.012  1.00  0.00      RA0  C
ATOM   2893  CD1 LEU A 307     131.352 119.417 154.981  1.00  0.00      RA0  C
ATOM   2894  CD2 LEU A 307     133.681 118.469 154.555  1.00  0.00      RA0  C
ATOM   2895  C   LEU A 307     133.987 123.295 154.362  1.00  0.00      RA0  C
ATOM   2896  O   LEU A 307     133.281 123.823 153.500  1.00  0.00      RA0  O
ATOM   2897  N   VAL A 308     135.209 123.718 154.663  1.00  0.00      RA0  N
ATOM   2898  H   VAL A 308     135.754 123.206 155.326  1.00  0.00      RA0  H
ATOM   2899  CA  VAL A 308     135.843 124.849 154.001  1.00  0.00      RA0  C
ATOM   2900  CB  VAL A 308     136.315 125.837 155.059  1.00  0.00      RA0  C
ATOM   2901  CG1 VAL A 308     137.107 126.968 154.413  1.00  0.00      RA0  C
ATOM   2902  CG2 VAL A 308     135.156 126.315 155.931  1.00  0.00      RA0  C
ATOM   2903  C   VAL A 308     137.050 124.339 153.233  1.00  0.00      RA0  C
ATOM   2904  O   VAL A 308     137.892 123.630 153.792  1.00  0.00      RA0  O
ATOM   2905  N   GLY A 309     137.138 124.708 151.962  1.00  0.00      RA0  N
ATOM   2906  H   GLY A 309     136.478 125.362 151.605  1.00  0.00      RA0  H
ATOM   2907  CA  GLY A 309     138.264 124.341 151.127  1.00  0.00      RA0  C
ATOM   2908  C   GLY A 309     139.310 125.448 151.111  1.00  0.00      RA0  C
ATOM   2909  O   GLY A 309     138.980 126.622 150.982  1.00  0.00      RA0  O
ATOM   2910  N   ALA A 310     140.566 125.047 151.264  1.00  0.00      RA0  N
ATOM   2911  H   ALA A 310     140.738 124.070 151.237  1.00  0.00      RA0  H
ATOM   2912  CA  ALA A 310     141.714 125.947 151.156  1.00  0.00      RA0  C
ATOM   2913  CB  ALA A 310     142.455 126.099 152.481  1.00  0.00      RA0  C
ATOM   2914  C   ALA A 310     142.660 125.332 150.139  1.00  0.00      RA0  C
ATOM   2915  O   ALA A 310     143.689 124.751 150.501  1.00  0.00      RA0  O
ATOM   2916  N   PRO A 311     142.341 125.447 148.847  1.00  0.00      RA0  N
ATOM   2917  CD  PRO A 311     141.292 126.278 148.282  1.00  0.00      RA0  C
ATOM   2918  CA  PRO A 311     143.067 124.667 147.835  1.00  0.00      RA0  C
ATOM   2919  CB  PRO A 311     142.236 124.917 146.581  1.00  0.00      RA0  C
ATOM   2920  CG  PRO A 311     141.592 126.280 146.792  1.00  0.00      RA0  C
ATOM   2921  C   PRO A 311     144.525 125.049 147.675  1.00  0.00      RA0  C
ATOM   2922  O   PRO A 311     145.282 124.278 147.077  1.00  0.00      RA0  O
ATOM   2923  N   LEU A 312     144.945 126.209 148.171  1.00  0.00      RA0  N
ATOM   2924  H   LEU A 312     144.345 126.780 148.737  1.00  0.00      RA0  H
ATOM   2925  CA  LEU A 312     146.330 126.639 148.067  1.00  0.00      RA0  C
ATOM   2926  CB  LEU A 312     146.415 128.114 147.683  1.00  0.00      RA0  C
ATOM   2927  CG  LEU A 312     145.506 128.517 146.527  1.00  0.00      RA0  C
ATOM   2928  CD1 LEU A 312     145.544 130.025 146.287  1.00  0.00      RA0  C
ATOM   2929  CD2 LEU A 312     145.832 127.736 145.261  1.00  0.00      RA0  C
ATOM   2930  C   LEU A 312     147.088 126.467 149.372  1.00  0.00      RA0  C
ATOM   2931  O   LEU A 312     148.143 127.079 149.550  1.00  0.00      RA0  O
ATOM   2932  N   TYR A 313     146.568 125.659 150.288  1.00  0.00      RA0  N
ATOM   2933  H   TYR A 313     145.725 125.156 150.098  1.00  0.00      RA0  H
ATOM   2934  CA  TYR A 313     147.233 125.451 151.564  1.00  0.00      RA0  C
ATOM   2935  CB  TYR A 313     146.323 124.684 152.521  1.00  0.00      RA0  C
ATOM   2936  CG  TYR A 313     147.032 124.413 153.826  1.00  0.00      RA0  C
ATOM   2937  CD1 TYR A 313     147.003 125.360 154.842  1.00  0.00      RA0  C
ATOM   2938  CE1 TYR A 313     147.637 125.099 156.050  1.00  0.00      RA0  C
ATOM   2939  CD2 TYR A 313     147.715 123.216 154.010  1.00  0.00      RA0  C
ATOM   2940  CE2 TYR A 313     148.359 122.963 155.212  1.00  0.00      RA0  C
ATOM   2941  CZ  TYR A 313     148.296 123.891 156.244  1.00  0.00      RA0  C
ATOM   2942  OH  TYR A 313     148.856 123.588 157.470  1.00  0.00      RA0  O
ATOM   2943  HH  TYR A 313     148.515 124.217 158.112  1.00  0.00      RA0  H
ATOM   2944  C   TYR A 313     148.547 124.712 151.359  1.00  0.00      RA0  C
ATOM   2945  O   TYR A 313     148.604 123.712 150.638  1.00  0.00      RA0  O
ATOM   2946  N   MET A 314     149.604 125.201 152.000  1.00  0.00      RA0  N
ATOM   2947  H   MET A 314     149.475 125.964 152.631  1.00  0.00      RA0  H
ATOM   2948  CA  MET A 314     150.932 124.614 151.900  1.00  0.00      RA0  C
ATOM   2949  CB  MET A 314     151.957 125.723 151.695  1.00  0.00      RA0  C
ATOM   2950  CG  MET A 314     151.686 126.567 150.450  1.00  0.00      RA0  C
ATOM   2951  SD  MET A 314     152.834 127.942 150.306  1.00  0.00      RA0  S
ATOM   2952  CE  MET A 314     152.367 128.784 151.827  1.00  0.00      RA0  C
ATOM   2953  C   MET A 314     151.239 123.831 153.169  1.00  0.00      RA0  C
ATOM   2954  O   MET A 314     151.240 124.399 154.265  1.00  0.00      RA0  O
ATOM   2955  N   GLU A 315     151.500 122.537 153.019  1.00  0.00      RA0  N
ATOM   2956  H   GLU A 315     151.528 122.142 152.102  1.00  0.00      RA0  H
ATOM   2957  CA  GLU A 315     151.895 121.682 154.127  1.00  0.00      RA0  C
ATOM   2958  CB  GLU A 315     151.306 120.282 153.963  1.00  0.00      RA0  C
ATOM   2959  CG  GLU A 315     151.977 119.527 152.811  1.00  0.00      RA0  C
ATOM   2960  CD  GLU A 315     151.402 118.135 152.693  1.00  0.00      RA0  C
ATOM   2961  OE1 GLU A 315     150.734 117.698 153.623  1.00  0.00      RA0  O
ATOM   2962  OE2 GLU A 315     151.621 117.491 151.669  1.00  0.00      RA0  O
ATOM   2963  C   GLU A 315     153.414 121.566 154.193  1.00  0.00      RA0  C
ATOM   2964  O   GLU A 315     154.138 122.000 153.297  1.00  0.00      RA0  O
ATOM   2965  N   SER A 316     153.894 120.954 155.271  1.00  0.00      RA0  N
ATOM   2966  H   SER A 316     153.307 120.525 155.956  1.00  0.00      RA0  H
ATOM   2967  CA  SER A 316     155.324 120.845 155.528  1.00  0.00      RA0  C
ATOM   2968  CB  SER A 316     155.369 121.032 157.023  1.00  0.00      RA0  C
ATOM   2969  OG  SER A 316     154.154 121.738 157.321  1.00  0.00      RA0  O
ATOM   2970  HG  SER A 316     154.208 122.556 156.842  1.00  0.00      RA0  H
ATOM   2971  C   SER A 316     155.873 119.528 154.992  1.00  0.00      RA0  C
ATOM   2972  O   SER A 316     155.324 118.457 155.271  1.00  0.00      RA0  O
ATOM   2973  N   ARG A 317     156.960 119.613 154.224  1.00  0.00      RA0  N
ATOM   2974  H   ARG A 317     157.419 120.489 154.046  1.00  0.00      RA0  H
ATOM   2975  CA  ARG A 317     157.642 118.445 153.682  1.00  0.00      RA0  C
ATOM   2976  CB  ARG A 317     157.289 118.168 152.222  1.00  0.00      RA0  C
ATOM   2977  CG  ARG A 317     155.869 117.646 152.084  1.00  0.00      RA0  C
ATOM   2978  CD  ARG A 317     155.570 117.075 150.706  1.00  0.00      RA0  C
ATOM   2979  NE  ARG A 317     154.150 116.762 150.646  1.00  0.00      RA0  N
ATOM   2980  HE  ARG A 317     153.538 117.273 151.270  1.00  0.00      RA0  H
ATOM   2981  CZ  ARG A 317     153.649 115.869 149.755  1.00  0.00      RA0  C
ATOM   2982  NH1 ARG A 317     154.490 115.156 148.968  1.00  0.00      RA0  N
ATOM   2983 HH11 ARG A 317     154.163 114.490 148.291  1.00  0.00      RA0  H
ATOM   2984 HH12 ARG A 317     155.489 115.255 149.039  1.00  0.00      RA0  H
ATOM   2985  NH2 ARG A 317     152.312 115.732 149.689  1.00  0.00      RA0  N
ATOM   2986 HH21 ARG A 317     151.840 115.167 149.003  1.00  0.00      RA0  H
ATOM   2987 HH22 ARG A 317     151.736 116.238 150.358  1.00  0.00      RA0  H
ATOM   2988  C   ARG A 317     159.147 118.637 153.836  1.00  0.00      RA0  C
ATOM   2989  O   ARG A 317     159.612 119.584 154.477  1.00  0.00      RA0  O
ATOM   2990  N   ALA A 318     159.916 117.726 153.238  1.00  0.00      RA0  N
ATOM   2991  H   ALA A 318     159.498 117.017 152.672  1.00  0.00      RA0  H
ATOM   2992  CA  ALA A 318     161.373 117.764 153.306  1.00  0.00      RA0  C
ATOM   2993  CB  ALA A 318     161.926 116.399 153.716  1.00  0.00      RA0  C
ATOM   2994  C   ALA A 318     162.012 118.182 151.987  1.00  0.00      RA0  C
ATOM   2995  O   ALA A 318     162.825 119.110 151.961  1.00  0.00      RA0  O
ATOM   2996  N   ASP A 319     161.662 117.511 150.888  1.00  0.00      RA0  N
ATOM   2997  H   ASP A 319     160.926 116.832 150.861  1.00  0.00      RA0  H
ATOM   2998  CA  ASP A 319     162.127 117.934 149.572  1.00  0.00      RA0  C
ATOM   2999  CB  ASP A 319     161.800 116.841 148.560  1.00  0.00      RA0  C
ATOM   3000  CG  ASP A 319     160.306 116.875 148.269  1.00  0.00      RA0  C
ATOM   3001  OD1 ASP A 319     159.502 116.939 149.203  1.00  0.00      RA0  O
ATOM   3002  OD2 ASP A 319     159.947 116.872 147.097  1.00  0.00      RA0  O
ATOM   3003  C   ASP A 319     161.449 119.213 149.102  1.00  0.00      RA0  C
ATOM   3004  O   ASP A 319     161.940 119.846 148.160  1.00  0.00      RA0  O
ATOM   3005  N   ARG A 320     160.341 119.600 149.729  1.00  0.00      RA0  N
ATOM   3006  H   ARG A 320     159.913 118.954 150.361  1.00  0.00      RA0  H
ATOM   3007  CA  ARG A 320     159.682 120.876 149.493  1.00  0.00      RA0  C
ATOM   3008  CB  ARG A 320     158.332 120.688 148.803  1.00  0.00      RA0  C
ATOM   3009  CG  ARG A 320     157.940 121.867 147.905  1.00  0.00      RA0  C
ATOM   3010  CD  ARG A 320     158.177 121.638 146.401  1.00  0.00      RA0  C
ATOM   3011  NE  ARG A 320     159.587 121.479 146.031  1.00  0.00      RA0  N
ATOM   3012  HE  ARG A 320     160.123 122.325 145.958  1.00  0.00      RA0  H
ATOM   3013  CZ  ARG A 320     160.087 120.221 145.804  1.00  0.00      RA0  C
ATOM   3014  NH1 ARG A 320     159.278 119.159 145.968  1.00  0.00      RA0  N
ATOM   3015 HH11 ARG A 320     159.632 118.208 145.978  1.00  0.00      RA0  H
ATOM   3016 HH12 ARG A 320     158.299 119.232 146.151  1.00  0.00      RA0  H
ATOM   3017  NH2 ARG A 320     161.376 120.049 145.438  1.00  0.00      RA0  N
ATOM   3018 HH21 ARG A 320     161.751 119.131 145.258  1.00  0.00      RA0  H
ATOM   3019 HH22 ARG A 320     162.016 120.814 145.357  1.00  0.00      RA0  H
ATOM   3020  C   ARG A 320     159.478 121.538 150.845  1.00  0.00      RA0  C
ATOM   3021  O   ARG A 320     158.952 120.906 151.767  1.00  0.00      RA0  O
ATOM   3022  N   LYS A 321     159.910 122.794 150.974  1.00  0.00      RA0  N
ATOM   3023  H   LYS A 321     160.296 123.249 150.175  1.00  0.00      RA0  H
ATOM   3024  CA  LYS A 321     159.756 123.495 152.245  1.00  0.00      RA0  C
ATOM   3025  CB  LYS A 321     160.372 124.914 152.179  1.00  0.00      RA0  C
ATOM   3026  CG  LYS A 321     160.390 125.740 153.487  1.00  0.00      RA0  C
ATOM   3027  CD  LYS A 321     161.549 125.477 154.472  1.00  0.00      RA0  C
ATOM   3028  CE  LYS A 321     162.876 126.213 154.183  1.00  0.00      RA0  C
ATOM   3029  NZ  LYS A 321     163.026 127.482 154.928  1.00  0.00      RA0  N
ATOM   3030  HZ1 LYS A 321     163.764 128.086 154.492  1.00  0.00      RA0  H
ATOM   3031  HZ2 LYS A 321     162.141 128.020 154.997  1.00  0.00      RA0  H
ATOM   3032  HZ3 LYS A 321     163.419 127.335 155.886  1.00  0.00      RA0  H
ATOM   3033  C   LYS A 321     158.291 123.540 152.663  1.00  0.00      RA0  C
ATOM   3034  O   LYS A 321     157.903 122.980 153.694  1.00  0.00      RA0  O
ATOM   3035  N   LEU A 322     157.463 124.196 151.859  1.00  0.00      RA0  N
ATOM   3036  H   LEU A 322     157.764 124.621 151.006  1.00  0.00      RA0  H
ATOM   3037  CA  LEU A 322     156.020 124.192 152.038  1.00  0.00      RA0  C
ATOM   3038  CB  LEU A 322     155.538 125.582 152.438  1.00  0.00      RA0  C
ATOM   3039  CG  LEU A 322     155.865 125.909 153.894  1.00  0.00      RA0  C
ATOM   3040  CD1 LEU A 322     155.556 127.364 154.227  1.00  0.00      RA0  C
ATOM   3041  CD2 LEU A 322     155.169 124.947 154.859  1.00  0.00      RA0  C
ATOM   3042  C   LEU A 322     155.386 123.736 150.736  1.00  0.00      RA0  C
ATOM   3043  O   LEU A 322     155.601 124.355 149.689  1.00  0.00      RA0  O
ATOM   3044  N   ALA A 323     154.614 122.659 150.800  1.00  0.00      RA0  N
ATOM   3045  H   ALA A 323     154.429 122.185 151.640  1.00  0.00      RA0  H
ATOM   3046  CA  ALA A 323     154.053 122.021 149.617  1.00  0.00      RA0  C
ATOM   3047  CB  ALA A 323     154.137 120.501 149.731  1.00  0.00      RA0  C
ATOM   3048  C   ALA A 323     152.597 122.435 149.466  1.00  0.00      RA0  C
ATOM   3049  O   ALA A 323     151.751 122.046 150.275  1.00  0.00      RA0  O
ATOM   3050  N   GLU A 324     152.301 123.198 148.417  1.00  0.00      RA0  N
ATOM   3051  H   GLU A 324     153.018 123.443 147.767  1.00  0.00      RA0  H
ATOM   3052  CA  GLU A 324     150.933 123.627 148.141  1.00  0.00      RA0  C
ATOM   3053  CB  GLU A 324     150.997 124.681 147.030  1.00  0.00      RA0  C
ATOM   3054  CG  GLU A 324     149.668 125.210 146.482  1.00  0.00      RA0  C
ATOM   3055  CD  GLU A 324     149.936 126.061 145.248  1.00  0.00      RA0  C
ATOM   3056  OE1 GLU A 324     150.988 126.696 145.168  1.00  0.00      RA0  O
ATOM   3057  OE2 GLU A 324     149.096 126.096 144.350  1.00  0.00      RA0  O
ATOM   3058  C   GLU A 324     150.137 122.413 147.691  1.00  0.00      RA0  C
ATOM   3059  O   GLU A 324     150.217 121.994 146.537  1.00  0.00      RA0  O
ATOM   3060  N   VAL A 325     149.368 121.835 148.608  1.00  0.00      RA0  N
ATOM   3061  H   VAL A 325     149.337 122.257 149.517  1.00  0.00      RA0  H
ATOM   3062  CA  VAL A 325     148.635 120.608 148.329  1.00  0.00      RA0  C
ATOM   3063  CB  VAL A 325     149.073 119.472 149.246  1.00  0.00      RA0  C
ATOM   3064  CG1 VAL A 325     150.481 118.998 148.886  1.00  0.00      RA0  C
ATOM   3065  CG2 VAL A 325     148.936 119.877 150.710  1.00  0.00      RA0  C
ATOM   3066  C   VAL A 325     147.141 120.872 148.433  1.00  0.00      RA0  C
ATOM   3067  O   VAL A 325     146.333 120.178 147.809  1.00  0.00      RA0  O
ATOM   3068  N   GLY A 326     146.769 121.877 149.214  1.00  0.00      RA0  N
ATOM   3069  H   GLY A 326     147.455 122.368 149.751  1.00  0.00      RA0  H
ATOM   3070  CA  GLY A 326     145.380 122.144 149.508  1.00  0.00      RA0  C
ATOM   3071  C   GLY A 326     144.917 121.450 150.776  1.00  0.00      RA0  C
ATOM   3072  O   GLY A 326     145.475 120.449 151.215  1.00  0.00      RA0  O
ATOM   3073  N   ARG A 327     143.867 122.004 151.371  1.00  0.00      RA0  N
ATOM   3074  H   ARG A 327     143.398 122.802 150.985  1.00  0.00      RA0  H
ATOM   3075  CA  ARG A 327     143.337 121.463 152.610  1.00  0.00      RA0  C
ATOM   3076  CB  ARG A 327     144.104 121.993 153.831  1.00  0.00      RA0  C
ATOM   3077  CG  ARG A 327     143.438 121.670 155.172  1.00  0.00      RA0  C
ATOM   3078  CD  ARG A 327     144.324 121.884 156.388  1.00  0.00      RA0  C
ATOM   3079  NE  ARG A 327     145.383 120.882 156.427  1.00  0.00      RA0  N
ATOM   3080  HE  ARG A 327     145.287 120.056 155.856  1.00  0.00      RA0  H
ATOM   3081  CZ  ARG A 327     146.455 121.130 157.225  1.00  0.00      RA0  C
ATOM   3082  NH1 ARG A 327     146.458 122.233 157.999  1.00  0.00      RA0  N
ATOM   3083 HH11 ARG A 327     147.239 122.550 158.556  1.00  0.00      RA0  H
ATOM   3084 HH12 ARG A 327     145.699 122.900 158.073  1.00  0.00      RA0  H
ATOM   3085  NH2 ARG A 327     147.499 120.275 157.204  1.00  0.00      RA0  N
ATOM   3086 HH21 ARG A 327     148.336 120.449 157.731  1.00  0.00      RA0  H
ATOM   3087 HH22 ARG A 327     147.469 119.440 156.640  1.00  0.00      RA0  H
ATOM   3088  C   ARG A 327     141.849 121.759 152.701  1.00  0.00      RA0  C
ATOM   3089  O   ARG A 327     141.379 122.800 152.239  1.00  0.00      RA0  O
ATOM   3090  N   VAL A 328     141.114 120.821 153.289  1.00  0.00      RA0  N
ATOM   3091  H   VAL A 328     141.521 120.125 153.856  1.00  0.00      RA0  H
ATOM   3092  CA  VAL A 328     139.700 120.988 153.594  1.00  0.00      RA0  C
ATOM   3093  CB  VAL A 328     138.860 119.894 152.944  1.00  0.00      RA0  C
ATOM   3094  CG1 VAL A 328     137.425 119.855 153.477  1.00  0.00      RA0  C
ATOM   3095  CG2 VAL A 328     138.886 120.091 151.440  1.00  0.00      RA0  C
ATOM   3096  C   VAL A 328     139.535 120.936 155.102  1.00  0.00      RA0  C
ATOM   3097  O   VAL A 328     140.034 120.014 155.756  1.00  0.00      RA0  O
ATOM   3098  N   TYR A 329     138.840 121.923 155.647  1.00  0.00      RA0  N
ATOM   3099  H   TYR A 329     138.328 122.548 155.077  1.00  0.00      RA0  H
ATOM   3100  CA  TYR A 329     138.602 122.029 157.076  1.00  0.00      RA0  C
ATOM   3101  CB  TYR A 329     138.746 123.482 157.535  1.00  0.00      RA0  C
ATOM   3102  CG  TYR A 329     140.083 124.088 157.183  1.00  0.00      RA0  C
ATOM   3103  CD1 TYR A 329     140.386 124.432 155.870  1.00  0.00      RA0  C
ATOM   3104  CE1 TYR A 329     141.620 124.984 155.563  1.00  0.00      RA0  C
ATOM   3105  CD2 TYR A 329     141.010 124.323 158.188  1.00  0.00      RA0  C
ATOM   3106  CE2 TYR A 329     142.241 124.884 157.880  1.00  0.00      RA0  C
ATOM   3107  CZ  TYR A 329     142.553 125.206 156.566  1.00  0.00      RA0  C
ATOM   3108  OH  TYR A 329     143.786 125.737 156.250  1.00  0.00      RA0  O
ATOM   3109  HH  TYR A 329     144.384 125.543 156.973  1.00  0.00      RA0  H
ATOM   3110  C   TYR A 329     137.171 121.621 157.375  1.00  0.00      RA0  C
ATOM   3111  O   TYR A 329     136.236 122.141 156.762  1.00  0.00      RA0  O
ATOM   3112  N   LEU A 330     137.002 120.700 158.312  1.00  0.00      RA0  N
ATOM   3113  H   LEU A 330     137.802 120.361 158.813  1.00  0.00      RA0  H
ATOM   3114  CA  LEU A 330     135.684 120.271 158.750  1.00  0.00      RA0  C
ATOM   3115  CB  LEU A 330     135.653 118.749 158.863  1.00  0.00      RA0  C
ATOM   3116  CG  LEU A 330     134.356 118.196 159.454  1.00  0.00      RA0  C
ATOM   3117  CD1 LEU A 330     133.127 118.571 158.626  1.00  0.00      RA0  C
ATOM   3118  CD2 LEU A 330     134.456 116.691 159.684  1.00  0.00      RA0  C
ATOM   3119  C   LEU A 330     135.362 120.927 160.083  1.00  0.00      RA0  C
ATOM   3120  O   LEU A 330     136.130 120.806 161.040  1.00  0.00      RA0  O
ATOM   3121  N   PHE A 331     134.231 121.619 160.139  1.00  0.00      RA0  N
ATOM   3122  H   PHE A 331     133.604 121.621 159.363  1.00  0.00      RA0  H
ATOM   3123  CA  PHE A 331     133.759 122.261 161.360  1.00  0.00      RA0  C
ATOM   3124  CB  PHE A 331     133.541 123.754 161.132  1.00  0.00      RA0  C
ATOM   3125  CG  PHE A 331     134.843 124.477 160.899  1.00  0.00      RA0  C
ATOM   3126  CD1 PHE A 331     135.317 124.663 159.606  1.00  0.00      RA0  C
ATOM   3127  CD2 PHE A 331     135.553 124.981 161.982  1.00  0.00      RA0  C
ATOM   3128  CE1 PHE A 331     136.489 125.380 159.397  1.00  0.00      RA0  C
ATOM   3129  CE2 PHE A 331     136.724 125.697 161.769  1.00  0.00      RA0  C
ATOM   3130  CZ  PHE A 331     137.188 125.906 160.476  1.00  0.00      RA0  C
ATOM   3131  C   PHE A 331     132.426 121.622 161.722  1.00  0.00      RA0  C
ATOM   3132  O   PHE A 331     131.392 121.965 161.142  1.00  0.00      RA0  O
ATOM   3133  N   LEU A 332     132.445 120.698 162.676  1.00  0.00      RA0  N
ATOM   3134  H   LEU A 332     133.285 120.527 163.193  1.00  0.00      RA0  H
ATOM   3135  CA  LEU A 332     131.214 120.092 163.155  1.00  0.00      RA0  C
ATOM   3136  CB  LEU A 332     131.496 118.850 164.006  1.00  0.00      RA0  C
ATOM   3137  CG  LEU A 332     132.265 117.712 163.334  1.00  0.00      RA0  C
ATOM   3138  CD1 LEU A 332     132.625 116.616 164.337  1.00  0.00      RA0  C
ATOM   3139  CD2 LEU A 332     131.513 117.126 162.146  1.00  0.00      RA0  C
ATOM   3140  C   LEU A 332     130.471 121.077 164.043  1.00  0.00      RA0  C
ATOM   3141  O   LEU A 332     131.058 121.698 164.932  1.00  0.00      RA0  O
ATOM   3142  N   GLN A 333     129.179 121.223 163.798  1.00  0.00      RA0  N
ATOM   3143  H   GLN A 333     128.745 120.585 163.149  1.00  0.00      RA0  H
ATOM   3144  CA  GLN A 333     128.375 122.144 164.585  1.00  0.00      RA0  C
ATOM   3145  CB  GLN A 333     127.102 122.549 163.849  1.00  0.00      RA0  C
ATOM   3146  CG  GLN A 333     126.373 123.701 164.542  1.00  0.00      RA0  C
ATOM   3147  CD  GLN A 333     124.913 123.766 164.131  1.00  0.00      RA0  C
ATOM   3148  OE1 GLN A 333     124.047 124.029 164.960  1.00  0.00      RA0  O
ATOM   3149  NE2 GLN A 333     124.676 123.518 162.831  1.00  0.00      RA0  N
ATOM   3150 HE21 GLN A 333     125.376 123.238 162.168  1.00  0.00      RA0  H
ATOM   3151 HE22 GLN A 333     123.750 123.612 162.445  1.00  0.00      RA0  H
ATOM   3152  C   GLN A 333     127.979 121.483 165.897  1.00  0.00      RA0  C
ATOM   3153  O   GLN A 333     127.315 120.441 165.876  1.00  0.00      RA0  O
ATOM   3154  N   PRO A 334     128.359 122.037 167.041  1.00  0.00      RA0  N
ATOM   3155  CD  PRO A 334     129.304 123.122 167.213  1.00  0.00      RA0  C
ATOM   3156  CA  PRO A 334     127.960 121.439 168.316  1.00  0.00      RA0  C
ATOM   3157  CB  PRO A 334     129.143 121.806 169.223  1.00  0.00      RA0  C
ATOM   3158  CG  PRO A 334     130.147 122.583 168.361  1.00  0.00      RA0  C
ATOM   3159  C   PRO A 334     126.661 122.028 168.836  1.00  0.00      RA0  C
ATOM   3160  O   PRO A 334     126.229 123.092 168.383  1.00  0.00      RA0  O
ATOM   3161  N   ARG A 335     126.028 121.343 169.782  1.00  0.00      RA0  N
ATOM   3162  H   ARG A 335     126.501 120.533 170.118  1.00  0.00      RA0  H
ATOM   3163  CA  ARG A 335     124.807 121.851 170.396  1.00  0.00      RA0  C
ATOM   3164  CB  ARG A 335     124.057 120.747 171.149  1.00  0.00      RA0  C
ATOM   3165  CG  ARG A 335     124.965 119.779 171.909  1.00  0.00      RA0  C
ATOM   3166  CD  ARG A 335     124.183 118.772 172.754  1.00  0.00      RA0  C
ATOM   3167  NE  ARG A 335     125.079 117.789 173.364  1.00  0.00      RA0  N
ATOM   3168  HE  ARG A 335     125.211 116.951 172.820  1.00  0.00      RA0  H
ATOM   3169  CZ  ARG A 335     125.691 118.061 174.558  1.00  0.00      RA0  C
ATOM   3170  NH1 ARG A 335     125.460 119.244 175.175  1.00  0.00      RA0  N
ATOM   3171 HH11 ARG A 335     125.869 119.492 176.058  1.00  0.00      RA0  H
ATOM   3172 HH12 ARG A 335     124.861 119.938 174.761  1.00  0.00      RA0  H
ATOM   3173  NH2 ARG A 335     126.518 117.138 175.102  1.00  0.00      RA0  N
ATOM   3174 HH21 ARG A 335     126.995 117.281 175.974  1.00  0.00      RA0  H
ATOM   3175 HH22 ARG A 335     126.689 116.258 174.646  1.00  0.00      RA0  H
ATOM   3176  C   ARG A 335     125.153 123.042 171.280  1.00  0.00      RA0  C
ATOM   3177  O   ARG A 335     125.695 122.876 172.378  1.00  0.00      RA0  O
ATOM   3178  N   GLY A 336     124.843 124.243 170.802  1.00  0.00      RA0  N
ATOM   3179  H   GLY A 336     124.503 124.385 169.866  1.00  0.00      RA0  H
ATOM   3180  CA  GLY A 336     125.199 125.460 171.490  1.00  0.00      RA0  C
ATOM   3181  C   GLY A 336     124.837 126.682 170.673  1.00  0.00      RA0  C
ATOM   3182  O   GLY A 336     124.417 126.574 169.516  1.00  0.00      RA0  O
ATOM   3183  N   PRO A 337     124.977 127.875 171.265  1.00  0.00      RA0  N
ATOM   3184  CD  PRO A 337     125.422 128.113 172.629  1.00  0.00      RA0  C
ATOM   3185  CA  PRO A 337     124.617 129.102 170.540  1.00  0.00      RA0  C
ATOM   3186  CB  PRO A 337     124.943 130.198 171.562  1.00  0.00      RA0  C
ATOM   3187  CG  PRO A 337     124.900 129.513 172.929  1.00  0.00      RA0  C
ATOM   3188  C   PRO A 337     125.397 129.259 169.245  1.00  0.00      RA0  C
ATOM   3189  O   PRO A 337     124.803 129.287 168.162  1.00  0.00      RA0  O
ATOM   3190  N   HIS A 338     126.724 129.359 169.333  1.00  0.00      RA0  N
ATOM   3191  H   HIS A 338     127.147 129.322 170.233  1.00  0.00      RA0  H
ATOM   3192  CA  HIS A 338     127.569 129.227 168.151  1.00  0.00      RA0  C
ATOM   3193  CB  HIS A 338     128.384 130.495 167.958  1.00  0.00      RA0  C
ATOM   3194  CG  HIS A 338     127.481 131.638 167.575  1.00  0.00      RA0  C
ATOM   3195  ND1 HIS A 338     126.878 132.462 168.454  1.00  0.00      RA0  N
ATOM   3196  HD1 HIS A 338     126.902 132.411 169.430  1.00  0.00      RA0  H
ATOM   3197  CD2 HIS A 338     127.145 132.033 166.280  1.00  0.00      RA0  C
ATOM   3198  NE2 HIS A 338     126.338 133.113 166.388  1.00  0.00      RA0  N
ATOM   3199  CE1 HIS A 338     126.165 133.376 167.720  1.00  0.00      RA0  C
ATOM   3200  C   HIS A 338     128.501 128.030 168.260  1.00  0.00      RA0  C
ATOM   3201  O   HIS A 338     128.423 127.116 167.433  1.00  0.00      RA0  O
ATOM   3202  N   ALA A 339     129.387 128.013 169.259  1.00  0.00      RA0  N
ATOM   3203  H   ALA A 339     129.497 128.842 169.801  1.00  0.00      RA0  H
ATOM   3204  CA  ALA A 339     130.186 126.851 169.634  1.00  0.00      RA0  C
ATOM   3205  CB  ALA A 339     129.290 125.732 170.172  1.00  0.00      RA0  C
ATOM   3206  C   ALA A 339     131.092 126.346 168.514  1.00  0.00      RA0  C
ATOM   3207  O   ALA A 339     131.807 125.355 168.694  1.00  0.00      RA0  O
ATOM   3208  N   LEU A 340     131.086 127.018 167.364  1.00  0.00      RA0  N
ATOM   3209  H   LEU A 340     130.558 127.854 167.256  1.00  0.00      RA0  H
ATOM   3210  CA  LEU A 340     131.877 126.591 166.214  1.00  0.00      RA0  C
ATOM   3211  CB  LEU A 340     131.210 127.121 164.945  1.00  0.00      RA0  C
ATOM   3212  CG  LEU A 340     131.550 126.314 163.696  1.00  0.00      RA0  C
ATOM   3213  CD1 LEU A 340     131.271 124.829 163.915  1.00  0.00      RA0  C
ATOM   3214  CD2 LEU A 340     130.814 126.845 162.463  1.00  0.00      RA0  C
ATOM   3215  C   LEU A 340     133.297 127.115 166.380  1.00  0.00      RA0  C
ATOM   3216  O   LEU A 340     133.559 128.297 166.143  1.00  0.00      RA0  O
ATOM   3217  N   GLY A 341     134.220 126.243 166.771  1.00  0.00      RA0  N
ATOM   3218  H   GLY A 341     133.976 125.277 166.852  1.00  0.00      RA0  H
ATOM   3219  CA  GLY A 341     135.552 126.701 167.111  1.00  0.00      RA0  C
ATOM   3220  C   GLY A 341     136.634 126.265 166.147  1.00  0.00      RA0  C
ATOM   3221  O   GLY A 341     136.731 126.784 165.032  1.00  0.00      RA0  O
ATOM   3222  N   ALA A 342     137.461 125.324 166.576  1.00  0.00      RA0  N
ATOM   3223  H   ALA A 342     137.218 124.829 167.407  1.00  0.00      RA0  H
ATOM   3224  CA  ALA A 342     138.546 124.801 165.765  1.00  0.00      RA0  C
ATOM   3225  CB  ALA A 342     139.614 124.205 166.691  1.00  0.00      RA0  C
ATOM   3226  C   ALA A 342     138.029 123.727 164.821  1.00  0.00      RA0  C
ATOM   3227  O   ALA A 342     137.027 123.065 165.104  1.00  0.00      RA0  O
ATOM   3228  N   PRO A 343     138.683 123.539 163.676  1.00  0.00      RA0  N
ATOM   3229  CD  PRO A 343     139.827 124.295 163.177  1.00  0.00      RA0  C
ATOM   3230  CA  PRO A 343     138.261 122.471 162.765  1.00  0.00      RA0  C
ATOM   3231  CB  PRO A 343     139.156 122.692 161.541  1.00  0.00      RA0  C
ATOM   3232  CG  PRO A 343     140.392 123.420 162.067  1.00  0.00      RA0  C
ATOM   3233  C   PRO A 343     138.416 121.106 163.415  1.00  0.00      RA0  C
ATOM   3234  O   PRO A 343     139.477 120.764 163.940  1.00  0.00      RA0  O
ATOM   3235  N   SER A 344     137.337 120.325 163.377  1.00  0.00      RA0  N
ATOM   3236  H   SER A 344     136.523 120.725 162.961  1.00  0.00      RA0  H
ATOM   3237  CA  SER A 344     137.351 119.011 164.002  1.00  0.00      RA0  C
ATOM   3238  CB  SER A 344     135.873 118.693 164.174  1.00  0.00      RA0  C
ATOM   3239  OG  SER A 344     135.122 119.645 163.394  1.00  0.00      RA0  O
ATOM   3240  HG  SER A 344     135.382 119.514 162.487  1.00  0.00      RA0  H
ATOM   3241  C   SER A 344     138.116 117.988 163.179  1.00  0.00      RA0  C
ATOM   3242  O   SER A 344     138.470 116.928 163.703  1.00  0.00      RA0  O
ATOM   3243  N   LEU A 345     138.380 118.279 161.910  1.00  0.00      RA0  N
ATOM   3244  H   LEU A 345     138.124 119.154 161.493  1.00  0.00      RA0  H
ATOM   3245  CA  LEU A 345     139.146 117.385 161.059  1.00  0.00      RA0  C
ATOM   3246  CB  LEU A 345     138.247 116.303 160.452  1.00  0.00      RA0  C
ATOM   3247  CG  LEU A 345     139.020 115.156 159.795  1.00  0.00      RA0  C
ATOM   3248  CD1 LEU A 345     139.985 114.484 160.773  1.00  0.00      RA0  C
ATOM   3249  CD2 LEU A 345     138.083 114.140 159.145  1.00  0.00      RA0  C
ATOM   3250  C   LEU A 345     139.829 118.221 159.991  1.00  0.00      RA0  C
ATOM   3251  O   LEU A 345     139.295 119.239 159.551  1.00  0.00      RA0  O
ATOM   3252  N   LEU A 346     141.017 117.785 159.587  1.00  0.00      RA0  N
ATOM   3253  H   LEU A 346     141.398 116.928 159.933  1.00  0.00      RA0  H
ATOM   3254  CA  LEU A 346     141.782 118.445 158.537  1.00  0.00      RA0  C
ATOM   3255  CB  LEU A 346     143.110 118.975 159.075  1.00  0.00      RA0  C
ATOM   3256  CG  LEU A 346     142.938 120.116 160.073  1.00  0.00      RA0  C
ATOM   3257  CD1 LEU A 346     144.276 120.595 160.636  1.00  0.00      RA0  C
ATOM   3258  CD2 LEU A 346     142.140 121.259 159.456  1.00  0.00      RA0  C
ATOM   3259  C   LEU A 346     142.062 117.423 157.450  1.00  0.00      RA0  C
ATOM   3260  O   LEU A 346     142.822 116.475 157.665  1.00  0.00      RA0  O
ATOM   3261  N   LEU A 347     141.449 117.614 156.290  1.00  0.00      RA0  N
ATOM   3262  H   LEU A 347     140.896 118.436 156.162  1.00  0.00      RA0  H
ATOM   3263  CA  LEU A 347     141.768 116.824 155.112  1.00  0.00      RA0  C
ATOM   3264  CB  LEU A 347     140.501 116.564 154.302  1.00  0.00      RA0  C
ATOM   3265  CG  LEU A 347     139.408 115.869 155.111  1.00  0.00      RA0  C
ATOM   3266  CD1 LEU A 347     138.090 115.817 154.341  1.00  0.00      RA0  C
ATOM   3267  CD2 LEU A 347     139.847 114.490 155.602  1.00  0.00      RA0  C
ATOM   3268  C   LEU A 347     142.780 117.607 154.295  1.00  0.00      RA0  C
ATOM   3269  O   LEU A 347     142.522 118.750 153.917  1.00  0.00      RA0  O
ATOM   3270  N   THR A 348     143.928 117.002 154.035  1.00  0.00      RA0  N
ATOM   3271  H   THR A 348     144.058 116.023 154.190  1.00  0.00      RA0  H
ATOM   3272  CA  THR A 348     144.993 117.660 153.304  1.00  0.00      RA0  C
ATOM   3273  CB  THR A 348     146.174 117.762 154.270  1.00  0.00      RA0  C
ATOM   3274  OG1 THR A 348     145.669 118.141 155.568  1.00  0.00      RA0  O
ATOM   3275  HG1 THR A 348     145.170 117.388 155.870  1.00  0.00      RA0  H
ATOM   3276  CG2 THR A 348     147.239 118.755 153.807  1.00  0.00      RA0  C
ATOM   3277  C   THR A 348     145.240 116.907 152.008  1.00  0.00      RA0  C
ATOM   3278  O   THR A 348     145.017 115.698 151.922  1.00  0.00      RA0  O
ATOM   3279  N   GLY A 349     145.688 117.633 150.998  1.00  0.00      RA0  N
ATOM   3280  H   GLY A 349     145.930 118.593 151.145  1.00  0.00      RA0  H
ATOM   3281  CA  GLY A 349     146.042 117.001 149.752  1.00  0.00      RA0  C
ATOM   3282  C   GLY A 349     147.356 116.260 149.860  1.00  0.00      RA0  C
ATOM   3283  O   GLY A 349     148.113 116.387 150.821  1.00  0.00      RA0  O
ATOM   3284  N   THR A 350     147.625 115.460 148.843  1.00  0.00      RA0  N
ATOM   3285  H   THR A 350     146.905 115.209 148.200  1.00  0.00      RA0  H
ATOM   3286  CA  THR A 350     148.875 114.727 148.754  1.00  0.00      RA0  C
ATOM   3287  CB  THR A 350     148.375 113.310 148.812  1.00  0.00      RA0  C
ATOM   3288  OG1 THR A 350     147.003 113.409 149.221  1.00  0.00      RA0  O
ATOM   3289  HG1 THR A 350     147.017 113.666 150.139  1.00  0.00      RA0  H
ATOM   3290  CG2 THR A 350     149.184 112.416 149.754  1.00  0.00      RA0  C
ATOM   3291  C   THR A 350     149.682 115.071 147.519  1.00  0.00      RA0  C
ATOM   3292  O   THR A 350     150.900 114.901 147.530  1.00  0.00      RA0  O
ATOM   3293  N   GLN A 351     149.041 115.565 146.467  1.00  0.00      RA0  N
ATOM   3294  H   GLN A 351     148.097 115.872 146.564  1.00  0.00      RA0  H
ATOM   3295  CA  GLN A 351     149.735 115.949 145.249  1.00  0.00      RA0  C
ATOM   3296  CB  GLN A 351     148.944 115.604 143.985  1.00  0.00      RA0  C
ATOM   3297  CG  GLN A 351     149.603 116.079 142.677  1.00  0.00      RA0  C
ATOM   3298  CD  GLN A 351     150.971 115.445 142.467  1.00  0.00      RA0  C
ATOM   3299  OE1 GLN A 351     151.890 115.581 143.269  1.00  0.00      RA0  O
ATOM   3300  NE2 GLN A 351     151.062 114.757 141.319  1.00  0.00      RA0  N
ATOM   3301 HE21 GLN A 351     150.235 114.652 140.760  1.00  0.00      RA0  H
ATOM   3302 HE22 GLN A 351     151.908 114.335 140.989  1.00  0.00      RA0  H
ATOM   3303  C   GLN A 351     150.088 117.427 145.308  1.00  0.00      RA0  C
ATOM   3304  O   GLN A 351     149.246 118.261 145.655  1.00  0.00      RA0  O
ATOM   3305  N   LEU A 352     151.334 117.742 144.973  1.00  0.00      RA0  N
ATOM   3306  H   LEU A 352     151.902 117.032 144.553  1.00  0.00      RA0  H
ATOM   3307  CA  LEU A 352     151.787 119.123 144.948  1.00  0.00      RA0  C
ATOM   3308  CB  LEU A 352     153.290 119.121 144.673  1.00  0.00      RA0  C
ATOM   3309  CG  LEU A 352     153.928 120.506 144.571  1.00  0.00      RA0  C
ATOM   3310  CD1 LEU A 352     153.842 121.276 145.888  1.00  0.00      RA0  C
ATOM   3311  CD2 LEU A 352     155.363 120.422 144.049  1.00  0.00      RA0  C
ATOM   3312  C   LEU A 352     151.032 119.899 143.877  1.00  0.00      RA0  C
ATOM   3313  O   LEU A 352     150.950 119.462 142.725  1.00  0.00      RA0  O
ATOM   3314  N   TYR A 353     150.475 121.048 144.264  1.00  0.00      RA0  N
ATOM   3315  H   TYR A 353     150.895 121.405 145.083  1.00  0.00      RA0  H
ATOM   3316  CA  TYR A 353     149.645 121.900 143.414  1.00  0.00      RA0  C
ATOM   3317  CB  TYR A 353     150.354 122.412 142.151  1.00  0.00      RA0  C
ATOM   3318  CG  TYR A 353     151.700 123.013 142.467  1.00  0.00      RA0  C
ATOM   3319  CD1 TYR A 353     151.863 123.825 143.580  1.00  0.00      RA0  C
ATOM   3320  CE1 TYR A 353     153.114 124.343 143.880  1.00  0.00      RA0  C
ATOM   3321  CD2 TYR A 353     152.779 122.748 141.633  1.00  0.00      RA0  C
ATOM   3322  CE2 TYR A 353     154.031 123.273 141.927  1.00  0.00      RA0  C
ATOM   3323  CZ  TYR A 353     154.198 124.053 143.063  1.00  0.00      RA0  C
ATOM   3324  OH  TYR A 353     155.442 124.537 143.394  1.00  0.00      RA0  O
ATOM   3325  HH  TYR A 353     156.031 124.432 142.647  1.00  0.00      RA0  H
ATOM   3326  C   TYR A 353     148.354 121.220 142.991  1.00  0.00      RA0  C
ATOM   3327  O   TYR A 353     147.736 121.627 142.004  1.00  0.00      RA0  O
ATOM   3328  N   GLY A 354     147.925 120.192 143.723  1.00  0.00      RA0  N
ATOM   3329  H   GLY A 354     148.454 119.900 144.522  1.00  0.00      RA0  H
ATOM   3330  CA  GLY A 354     146.707 119.491 143.374  1.00  0.00      RA0  C
ATOM   3331  C   GLY A 354     145.453 120.307 143.572  1.00  0.00      RA0  C
ATOM   3332  O   GLY A 354     144.415 119.972 142.995  1.00  0.00      RA0  O
ATOM   3333  N   ARG A 355     145.527 121.368 144.375  1.00  0.00      RA0  N
ATOM   3334  H   ARG A 355     146.388 121.542 144.851  1.00  0.00      RA0  H
ATOM   3335  CA  ARG A 355     144.395 122.254 144.635  1.00  0.00      RA0  C
ATOM   3336  CB  ARG A 355     143.922 122.952 143.342  1.00  0.00      RA0  C
ATOM   3337  CG  ARG A 355     144.168 124.463 143.128  1.00  0.00      RA0  C
ATOM   3338  CD  ARG A 355     145.548 124.955 142.643  1.00  0.00      RA0  C
ATOM   3339  NE  ARG A 355     145.371 126.212 141.895  1.00  0.00      RA0  N
ATOM   3340  HE  ARG A 355     144.483 126.273 141.430  1.00  0.00      RA0  H
ATOM   3341  CZ  ARG A 355     146.322 127.203 141.787  1.00  0.00      RA0  C
ATOM   3342  NH1 ARG A 355     147.503 127.096 142.440  1.00  0.00      RA0  N
ATOM   3343 HH11 ARG A 355     148.230 127.796 142.422  1.00  0.00      RA0  H
ATOM   3344 HH12 ARG A 355     147.749 126.311 143.034  1.00  0.00      RA0  H
ATOM   3345  NH2 ARG A 355     146.048 128.298 141.027  1.00  0.00      RA0  N
ATOM   3346 HH21 ARG A 355     146.688 129.068 140.911  1.00  0.00      RA0  H
ATOM   3347 HH22 ARG A 355     145.179 128.432 140.537  1.00  0.00      RA0  H
ATOM   3348  C   ARG A 355     143.268 121.501 145.341  1.00  0.00      RA0  C
ATOM   3349  O   ARG A 355     142.094 121.617 144.991  1.00  0.00      RA0  O
ATOM   3350  N   PHE A 356     143.644 120.726 146.354  1.00  0.00      RA0  N
ATOM   3351  H   PHE A 356     144.593 120.758 146.678  1.00  0.00      RA0  H
ATOM   3352  CA  PHE A 356     142.687 119.952 147.134  1.00  0.00      RA0  C
ATOM   3353  CB  PHE A 356     143.477 118.980 148.005  1.00  0.00      RA0  C
ATOM   3354  CG  PHE A 356     142.620 118.101 148.880  1.00  0.00      RA0  C
ATOM   3355  CD1 PHE A 356     142.192 116.865 148.411  1.00  0.00      RA0  C
ATOM   3356  CD2 PHE A 356     142.299 118.506 150.170  1.00  0.00      RA0  C
ATOM   3357  CE1 PHE A 356     141.483 116.013 149.249  1.00  0.00      RA0  C
ATOM   3358  CE2 PHE A 356     141.588 117.655 151.004  1.00  0.00      RA0  C
ATOM   3359  CZ  PHE A 356     141.196 116.401 150.552  1.00  0.00      RA0  C
ATOM   3360  C   PHE A 356     141.811 120.892 147.952  1.00  0.00      RA0  C
ATOM   3361  O   PHE A 356     142.312 121.654 148.783  1.00  0.00      RA0  O
ATOM   3362  N   GLY A 357     140.504 120.835 147.725  1.00  0.00      RA0  N
ATOM   3363  H   GLY A 357     140.180 120.228 146.996  1.00  0.00      RA0  H
ATOM   3364  CA  GLY A 357     139.579 121.754 148.345  1.00  0.00      RA0  C
ATOM   3365  C   GLY A 357     139.005 122.806 147.427  1.00  0.00      RA0  C
ATOM   3366  O   GLY A 357     138.329 123.719 147.911  1.00  0.00      RA0  O
ATOM   3367  N   SER A 358     139.255 122.715 146.120  1.00  0.00      RA0  N
ATOM   3368  H   SER A 358     139.819 121.977 145.748  1.00  0.00      RA0  H
ATOM   3369  CA  SER A 358     138.681 123.677 145.188  1.00  0.00      RA0  C
ATOM   3370  CB  SER A 358     139.371 123.582 143.835  1.00  0.00      RA0  C
ATOM   3371  OG  SER A 358     140.774 123.762 144.020  1.00  0.00      RA0  O
ATOM   3372  HG  SER A 358     141.127 122.911 144.255  1.00  0.00      RA0  H
ATOM   3373  C   SER A 358     137.176 123.495 145.073  1.00  0.00      RA0  C
ATOM   3374  O   SER A 358     136.429 124.475 144.996  1.00  0.00      RA0  O
ATOM   3375  N   ALA A 359     136.714 122.252 145.056  1.00  0.00      RA0  N
ATOM   3376  H   ALA A 359     137.321 121.462 145.144  1.00  0.00      RA0  H
ATOM   3377  CA  ALA A 359     135.299 121.942 145.135  1.00  0.00      RA0  C
ATOM   3378  CB  ALA A 359     134.794 121.333 143.830  1.00  0.00      RA0  C
ATOM   3379  C   ALA A 359     135.075 120.983 146.290  1.00  0.00      RA0  C
ATOM   3380  O   ALA A 359     135.906 120.111 146.551  1.00  0.00      RA0  O
ATOM   3381  N   ILE A 360     133.960 121.159 146.991  1.00  0.00      RA0  N
ATOM   3382  H   ILE A 360     133.319 121.897 146.778  1.00  0.00      RA0  H
ATOM   3383  CA  ILE A 360     133.525 120.248 148.042  1.00  0.00      RA0  C
ATOM   3384  CB  ILE A 360     133.744 120.795 149.450  1.00  0.00      RA0  C
ATOM   3385  CG2 ILE A 360     133.467 119.684 150.464  1.00  0.00      RA0  C
ATOM   3386  CG1 ILE A 360     135.135 121.383 149.657  1.00  0.00      RA0  C
ATOM   3387  CD1 ILE A 360     135.247 122.002 151.044  1.00  0.00      RA0  C
ATOM   3388  C   ILE A 360     132.046 120.002 147.808  1.00  0.00      RA0  C
ATOM   3389  O   ILE A 360     131.227 120.908 147.995  1.00  0.00      RA0  O
ATOM   3390  N   ALA A 361     131.699 118.787 147.401  1.00  0.00      RA0  N
ATOM   3391  H   ALA A 361     132.369 118.055 147.370  1.00  0.00      RA0  H
ATOM   3392  CA  ALA A 361     130.317 118.464 147.104  1.00  0.00      RA0  C
ATOM   3393  CB  ALA A 361     130.186 117.623 145.838  1.00  0.00      RA0  C
ATOM   3394  C   ALA A 361     129.727 117.639 148.230  1.00  0.00      RA0  C
ATOM   3395  O   ALA A 361     130.252 116.558 148.531  1.00  0.00      RA0  O
ATOM   3396  N   PRO A 362     128.662 118.098 148.882  1.00  0.00      RA0  N
ATOM   3397  CD  PRO A 362     128.122 119.447 148.810  1.00  0.00      RA0  C
ATOM   3398  CA  PRO A 362     127.870 117.191 149.718  1.00  0.00      RA0  C
ATOM   3399  CB  PRO A 362     126.786 118.123 150.273  1.00  0.00      RA0  C
ATOM   3400  CG  PRO A 362     127.293 119.553 150.082  1.00  0.00      RA0  C
ATOM   3401  C   PRO A 362     127.249 116.104 148.857  1.00  0.00      RA0  C
ATOM   3402  O   PRO A 362     126.403 116.371 148.003  1.00  0.00      RA0  O
ATOM   3403  N   LEU A 363     127.688 114.869 149.075  1.00  0.00      RA0  N
ATOM   3404  H   LEU A 363     128.296 114.684 149.852  1.00  0.00      RA0  H
ATOM   3405  CA  LEU A 363     127.201 113.746 148.289  1.00  0.00      RA0  C
ATOM   3406  CB  LEU A 363     128.208 112.604 148.300  1.00  0.00      RA0  C
ATOM   3407  CG  LEU A 363     129.465 112.900 147.503  1.00  0.00      RA0  C
ATOM   3408  CD1 LEU A 363     130.446 111.730 147.559  1.00  0.00      RA0  C
ATOM   3409  CD2 LEU A 363     129.108 113.282 146.070  1.00  0.00      RA0  C
ATOM   3410  C   LEU A 363     125.903 113.164 148.819  1.00  0.00      RA0  C
ATOM   3411  O   LEU A 363     125.337 112.277 148.174  1.00  0.00      RA0  O
ATOM   3412  N   GLY A 364     125.418 113.634 149.959  1.00  0.00      RA0  N
ATOM   3413  H   GLY A 364     125.980 114.251 150.501  1.00  0.00      RA0  H
ATOM   3414  CA  GLY A 364     124.355 112.924 150.618  1.00  0.00      RA0  C
ATOM   3415  C   GLY A 364     124.885 111.600 151.140  1.00  0.00      RA0  C
ATOM   3416  O   GLY A 364     126.082 111.324 151.135  1.00  0.00      RA0  O
ATOM   3417  N   ASP A 365     123.958 110.769 151.600  1.00  0.00      RA0  N
ATOM   3418  H   ASP A 365     122.988 110.984 151.535  1.00  0.00      RA0  H
ATOM   3419  CA  ASP A 365     124.347 109.448 152.068  1.00  0.00      RA0  C
ATOM   3420  CB  ASP A 365     123.124 108.948 152.853  1.00  0.00      RA0  C
ATOM   3421  CG  ASP A 365     123.415 107.841 153.843  1.00  0.00      RA0  C
ATOM   3422  OD1 ASP A 365     124.537 107.365 153.898  1.00  0.00      RA0  O
ATOM   3423  OD2 ASP A 365     122.502 107.437 154.563  1.00  0.00      RA0  O
ATOM   3424  C   ASP A 365     124.682 108.567 150.873  1.00  0.00      RA0  C
ATOM   3425  O   ASP A 365     123.800 107.912 150.309  1.00  0.00      RA0  O
ATOM   3426  N   LEU A 366     125.956 108.558 150.478  1.00  0.00      RA0  N
ATOM   3427  H   LEU A 366     126.653 108.949 151.089  1.00  0.00      RA0  H
ATOM   3428  CA  LEU A 366     126.363 107.847 149.270  1.00  0.00      RA0  C
ATOM   3429  CB  LEU A 366     127.824 108.149 148.954  1.00  0.00      RA0  C
ATOM   3430  CG  LEU A 366     128.260 107.837 147.533  1.00  0.00      RA0  C
ATOM   3431  CD1 LEU A 366     127.680 108.843 146.542  1.00  0.00      RA0  C
ATOM   3432  CD2 LEU A 366     129.783 107.751 147.442  1.00  0.00      RA0  C
ATOM   3433  C   LEU A 366     126.126 106.349 149.403  1.00  0.00      RA0  C
ATOM   3434  O   LEU A 366     125.533 105.722 148.519  1.00  0.00      RA0  O
ATOM   3435  N   ASP A 367     126.585 105.755 150.503  1.00  0.00      RA0  N
ATOM   3436  H   ASP A 367     127.030 106.263 151.252  1.00  0.00      RA0  H
ATOM   3437  CA  ASP A 367     126.433 104.326 150.731  1.00  0.00      RA0  C
ATOM   3438  CB  ASP A 367     127.747 103.612 151.090  1.00  0.00      RA0  C
ATOM   3439  CG  ASP A 367     128.333 104.072 152.403  1.00  0.00      RA0  C
ATOM   3440  OD1 ASP A 367     127.698 104.862 153.088  1.00  0.00      RA0  O
ATOM   3441  OD2 ASP A 367     129.439 103.641 152.727  1.00  0.00      RA0  O
ATOM   3442  C   ASP A 367     125.252 103.999 151.633  1.00  0.00      RA0  C
ATOM   3443  O   ASP A 367     125.088 102.840 152.024  1.00  0.00      RA0  O
ATOM   3444  N   ARG A 368     124.426 104.992 151.959  1.00  0.00      RA0  N
ATOM   3445  H   ARG A 368     124.755 105.933 151.871  1.00  0.00      RA0  H
ATOM   3446  CA  ARG A 368     123.189 104.795 152.714  1.00  0.00      RA0  C
ATOM   3447  CB  ARG A 368     122.068 104.202 151.877  1.00  0.00      RA0  C
ATOM   3448  CG  ARG A 368     121.777 105.117 150.689  1.00  0.00      RA0  C
ATOM   3449  CD  ARG A 368     120.450 104.777 150.024  1.00  0.00      RA0  C
ATOM   3450  NE  ARG A 368     120.368 103.347 149.743  1.00  0.00      RA0  N
ATOM   3451  HE  ARG A 368     121.074 102.760 150.154  1.00  0.00      RA0  H
ATOM   3452  CZ  ARG A 368     119.345 102.874 148.985  1.00  0.00      RA0  C
ATOM   3453  NH1 ARG A 368     118.479 103.747 148.430  1.00  0.00      RA0  N
ATOM   3454 HH11 ARG A 368     117.642 103.470 147.953  1.00  0.00      RA0  H
ATOM   3455 HH12 ARG A 368     118.667 104.743 148.438  1.00  0.00      RA0  H
ATOM   3456  NH2 ARG A 368     119.241 101.539 148.798  1.00  0.00      RA0  N
ATOM   3457 HH21 ARG A 368     118.487 101.107 148.296  1.00  0.00      RA0  H
ATOM   3458 HH22 ARG A 368     119.965 100.926 149.148  1.00  0.00      RA0  H
ATOM   3459  C   ARG A 368     123.445 104.063 154.030  1.00  0.00      RA0  C
ATOM   3460  O   ARG A 368     122.824 103.045 154.338  1.00  0.00      RA0  O
ATOM   3461  N   ASP A 369     124.378 104.599 154.815  1.00  0.00      RA0  N
ATOM   3462  H   ASP A 369     124.833 105.443 154.512  1.00  0.00      RA0  H
ATOM   3463  CA  ASP A 369     124.717 104.037 156.116  1.00  0.00      RA0  C
ATOM   3464  CB  ASP A 369     126.226 103.687 156.152  1.00  0.00      RA0  C
ATOM   3465  CG  ASP A 369     126.677 102.889 157.385  1.00  0.00      RA0  C
ATOM   3466  OD1 ASP A 369     127.774 103.150 157.896  1.00  0.00      RA0  O
ATOM   3467  OD2 ASP A 369     125.961 101.984 157.821  1.00  0.00      RA0  O
ATOM   3468  C   ASP A 369     124.334 104.956 157.268  1.00  0.00      RA0  C
ATOM   3469  O   ASP A 369     124.671 104.662 158.419  1.00  0.00      RA0  O
ATOM   3470  N   GLY A 370     123.643 106.059 156.990  1.00  0.00      RA0  N
ATOM   3471  H   GLY A 370     123.519 106.344 156.031  1.00  0.00      RA0  H
ATOM   3472  CA  GLY A 370     123.154 106.950 158.013  1.00  0.00      RA0  C
ATOM   3473  C   GLY A 370     123.920 108.249 158.149  1.00  0.00      RA0  C
ATOM   3474  O   GLY A 370     123.400 109.195 158.751  1.00  0.00      RA0  O
ATOM   3475  N   TYR A 371     125.134 108.323 157.614  1.00  0.00      RA0  N
ATOM   3476  H   TYR A 371     125.446 107.628 156.961  1.00  0.00      RA0  H
ATOM   3477  CA  TYR A 371     125.973 109.507 157.723  1.00  0.00      RA0  C
ATOM   3478  CB  TYR A 371     127.294 109.236 158.445  1.00  0.00      RA0  C
ATOM   3479  CG  TYR A 371     127.164 108.001 159.298  1.00  0.00      RA0  C
ATOM   3480  CD1 TYR A 371     126.498 108.041 160.520  1.00  0.00      RA0  C
ATOM   3481  CE1 TYR A 371     126.292 106.864 161.231  1.00  0.00      RA0  C
ATOM   3482  CD2 TYR A 371     127.697 106.809 158.830  1.00  0.00      RA0  C
ATOM   3483  CE2 TYR A 371     127.494 105.640 159.544  1.00  0.00      RA0  C
ATOM   3484  CZ  TYR A 371     126.761 105.658 160.721  1.00  0.00      RA0  C
ATOM   3485  OH  TYR A 371     126.498 104.468 161.365  1.00  0.00      RA0  O
ATOM   3486  HH  TYR A 371     126.425 103.812 160.669  1.00  0.00      RA0  H
ATOM   3487  C   TYR A 371     126.233 110.064 156.334  1.00  0.00      RA0  C
ATOM   3488  O   TYR A 371     126.649 109.326 155.436  1.00  0.00      RA0  O
ATOM   3489  N   ASN A 372     125.993 111.360 156.163  1.00  0.00      RA0  N
ATOM   3490  H   ASN A 372     125.818 111.912 156.976  1.00  0.00      RA0  H
ATOM   3491  CA  ASN A 372     126.227 111.999 154.878  1.00  0.00      RA0  C
ATOM   3492  CB  ASN A 372     125.776 113.458 154.860  1.00  0.00      RA0  C
ATOM   3493  CG  ASN A 372     124.272 113.589 154.807  1.00  0.00      RA0  C
ATOM   3494  OD1 ASN A 372     123.661 113.539 153.742  1.00  0.00      RA0  O
ATOM   3495  ND2 ASN A 372     123.709 113.807 156.011  1.00  0.00      RA0  N
ATOM   3496 HD21 ASN A 372     124.272 113.884 156.844  1.00  0.00      RA0  H
ATOM   3497 HD22 ASN A 372     122.725 113.901 156.164  1.00  0.00      RA0  H
ATOM   3498  C   ASN A 372     127.712 111.997 154.545  1.00  0.00      RA0  C
ATOM   3499  O   ASN A 372     128.571 112.005 155.430  1.00  0.00      RA0  O
ATOM   3500  N   ASP A 373     128.012 111.983 153.253  1.00  0.00      RA0  N
ATOM   3501  H   ASP A 373     127.296 111.896 152.562  1.00  0.00      RA0  H
ATOM   3502  CA  ASP A 373     129.378 111.867 152.776  1.00  0.00      RA0  C
ATOM   3503  CB  ASP A 373     129.526 110.705 151.806  1.00  0.00      RA0  C
ATOM   3504  CG  ASP A 373     129.142 109.432 152.497  1.00  0.00      RA0  C
ATOM   3505  OD1 ASP A 373     129.547 109.240 153.632  1.00  0.00      RA0  O
ATOM   3506  OD2 ASP A 373     128.451 108.627 151.897  1.00  0.00      RA0  O
ATOM   3507  C   ASP A 373     129.768 113.119 152.007  1.00  0.00      RA0  C
ATOM   3508  O   ASP A 373     128.965 114.032 151.807  1.00  0.00      RA0  O
ATOM   3509  N   ILE A 374     131.022 113.152 151.573  1.00  0.00      RA0  N
ATOM   3510  H   ILE A 374     131.628 112.366 151.724  1.00  0.00      RA0  H
ATOM   3511  CA  ILE A 374     131.629 114.357 151.028  1.00  0.00      RA0  C
ATOM   3512  CB  ILE A 374     132.370 115.096 152.149  1.00  0.00      RA0  C
ATOM   3513  CG2 ILE A 374     133.560 115.911 151.648  1.00  0.00      RA0  C
ATOM   3514  CG1 ILE A 374     131.390 115.978 152.916  1.00  0.00      RA0  C
ATOM   3515  CD1 ILE A 374     130.801 117.059 152.010  1.00  0.00      RA0  C
ATOM   3516  C   ILE A 374     132.571 113.969 149.900  1.00  0.00      RA0  C
ATOM   3517  O   ILE A 374     133.318 112.992 149.998  1.00  0.00      RA0  O
ATOM   3518  N   ALA A 375     132.521 114.732 148.814  1.00  0.00      RA0  N
ATOM   3519  H   ALA A 375     131.887 115.507 148.778  1.00  0.00      RA0  H
ATOM   3520  CA  ALA A 375     133.471 114.599 147.721  1.00  0.00      RA0  C
ATOM   3521  CB  ALA A 375     132.764 114.422 146.381  1.00  0.00      RA0  C
ATOM   3522  C   ALA A 375     134.296 115.871 147.642  1.00  0.00      RA0  C
ATOM   3523  O   ALA A 375     133.745 116.963 147.494  1.00  0.00      RA0  O
ATOM   3524  N   VAL A 376     135.611 115.728 147.749  1.00  0.00      RA0  N
ATOM   3525  H   VAL A 376     136.009 114.813 147.813  1.00  0.00      RA0  H
ATOM   3526  CA  VAL A 376     136.540 116.841 147.622  1.00  0.00      RA0  C
ATOM   3527  CB  VAL A 376     137.479 116.910 148.820  1.00  0.00      RA0  C
ATOM   3528  CG1 VAL A 376     138.543 117.977 148.581  1.00  0.00      RA0  C
ATOM   3529  CG2 VAL A 376     136.714 117.142 150.121  1.00  0.00      RA0  C
ATOM   3530  C   VAL A 376     137.346 116.635 146.354  1.00  0.00      RA0  C
ATOM   3531  O   VAL A 376     137.872 115.543 146.116  1.00  0.00      RA0  O
ATOM   3532  N   ALA A 377     137.444 117.677 145.544  1.00  0.00      RA0  N
ATOM   3533  H   ALA A 377     137.075 118.559 145.846  1.00  0.00      RA0  H
ATOM   3534  CA  ALA A 377     138.140 117.603 144.273  1.00  0.00      RA0  C
ATOM   3535  CB  ALA A 377     137.386 118.365 143.214  1.00  0.00      RA0  C
ATOM   3536  C   ALA A 377     139.527 118.215 144.383  1.00  0.00      RA0  C
ATOM   3537  O   ALA A 377     139.688 119.312 144.925  1.00  0.00      RA0  O
ATOM   3538  N   ALA A 378     140.523 117.494 143.873  1.00  0.00      RA0  N
ATOM   3539  H   ALA A 378     140.322 116.576 143.556  1.00  0.00      RA0  H
ATOM   3540  CA  ALA A 378     141.847 118.029 143.584  1.00  0.00      RA0  C
ATOM   3541  CB  ALA A 378     142.927 117.084 144.108  1.00  0.00      RA0  C
ATOM   3542  C   ALA A 378     141.947 118.143 142.071  1.00  0.00      RA0  C
ATOM   3543  O   ALA A 378     142.381 117.195 141.403  1.00  0.00      RA0  O
ATOM   3544  N   PRO A 379     141.539 119.270 141.476  1.00  0.00      RA0  N
ATOM   3545  CD  PRO A 379     141.053 120.476 142.126  1.00  0.00      RA0  C
ATOM   3546  CA  PRO A 379     141.468 119.353 140.008  1.00  0.00      RA0  C
ATOM   3547  CB  PRO A 379     140.902 120.756 139.767  1.00  0.00      RA0  C
ATOM   3548  CG  PRO A 379     140.184 121.129 141.061  1.00  0.00      RA0  C
ATOM   3549  C   PRO A 379     142.795 119.139 139.305  1.00  0.00      RA0  C
ATOM   3550  O   PRO A 379     142.802 118.971 138.080  1.00  0.00      RA0  O
ATOM   3551  N   TYR A 380     143.910 119.148 140.030  1.00  0.00      RA0  N
ATOM   3552  H   TYR A 380     143.888 119.332 141.015  1.00  0.00      RA0  H
ATOM   3553  CA  TYR A 380     145.227 118.892 139.467  1.00  0.00      RA0  C
ATOM   3554  CB  TYR A 380     146.019 120.198 139.327  1.00  0.00      RA0  C
ATOM   3555  CG  TYR A 380     145.151 121.284 138.733  1.00  0.00      RA0  C
ATOM   3556  CD1 TYR A 380     144.814 121.254 137.384  1.00  0.00      RA0  C
ATOM   3557  CE1 TYR A 380     143.969 122.225 136.858  1.00  0.00      RA0  C
ATOM   3558  CD2 TYR A 380     144.674 122.307 139.544  1.00  0.00      RA0  C
ATOM   3559  CE2 TYR A 380     143.832 123.280 139.017  1.00  0.00      RA0  C
ATOM   3560  CZ  TYR A 380     143.470 123.233 137.676  1.00  0.00      RA0  C
ATOM   3561  OH  TYR A 380     142.615 124.187 137.157  1.00  0.00      RA0  O
ATOM   3562  HH  TYR A 380     142.489 124.881 137.791  1.00  0.00      RA0  H
ATOM   3563  C   TYR A 380     145.993 117.917 140.346  1.00  0.00      RA0  C
ATOM   3564  O   TYR A 380     147.223 117.956 140.409  1.00  0.00      RA0  O
ATOM   3565  N   GLY A 381     145.269 117.042 141.035  1.00  0.00      RA0  N
ATOM   3566  H   GLY A 381     144.287 116.991 140.853  1.00  0.00      RA0  H
ATOM   3567  CA  GLY A 381     145.847 116.049 141.903  1.00  0.00      RA0  C
ATOM   3568  C   GLY A 381     146.034 114.720 141.206  1.00  0.00      RA0  C
ATOM   3569  O   GLY A 381     146.004 114.619 139.975  1.00  0.00      RA0  O
ATOM   3570  N   GLY A 382     146.221 113.680 142.006  1.00  0.00      RA0  N
ATOM   3571  H   GLY A 382     146.178 113.792 142.997  1.00  0.00      RA0  H
ATOM   3572  CA  GLY A 382     146.613 112.398 141.482  1.00  0.00      RA0  C
ATOM   3573  C   GLY A 382     148.073 112.415 141.087  1.00  0.00      RA0  C
ATOM   3574  O   GLY A 382     148.658 113.472 140.840  1.00  0.00      RA0  O
ATOM   3575  N   PRO A 383     148.696 111.238 141.021  1.00  0.00      RA0  N
ATOM   3576  CD  PRO A 383     148.086 109.928 141.205  1.00  0.00      RA0  C
ATOM   3577  CA  PRO A 383     150.136 111.191 140.721  1.00  0.00      RA0  C
ATOM   3578  CB  PRO A 383     150.443 109.697 140.881  1.00  0.00      RA0  C
ATOM   3579  CG  PRO A 383     149.119 108.974 140.617  1.00  0.00      RA0  C
ATOM   3580  C   PRO A 383     150.493 111.750 139.357  1.00  0.00      RA0  C
ATOM   3581  O   PRO A 383     151.675 112.003 139.100  1.00  0.00      RA0  O
ATOM   3582  N   SER A 384     149.513 111.958 138.479  1.00  0.00      RA0  N
ATOM   3583  H   SER A 384     148.577 111.662 138.662  1.00  0.00      RA0  H
ATOM   3584  CA  SER A 384     149.752 112.503 137.152  1.00  0.00      RA0  C
ATOM   3585  CB  SER A 384     148.969 111.536 136.305  1.00  0.00      RA0  C
ATOM   3586  OG  SER A 384     148.727 110.433 137.189  1.00  0.00      RA0  O
ATOM   3587  HG  SER A 384     149.537 109.937 137.213  1.00  0.00      RA0  H
ATOM   3588  C   SER A 384     149.365 113.970 137.026  1.00  0.00      RA0  C
ATOM   3589  O   SER A 384     149.655 114.582 135.994  1.00  0.00      RA0  O
ATOM   3590  N   GLY A 385     148.726 114.544 138.043  1.00  0.00      RA0  N
ATOM   3591  H   GLY A 385     148.495 114.036 138.874  1.00  0.00      RA0  H
ATOM   3592  CA  GLY A 385     148.316 115.931 137.978  1.00  0.00      RA0  C
ATOM   3593  C   GLY A 385     147.152 116.204 137.059  1.00  0.00      RA0  C
ATOM   3594  O   GLY A 385     146.968 117.346 136.634  1.00  0.00      RA0  O
ATOM   3595  N   ARG A 386     146.354 115.188 136.740  1.00  0.00      RA0  N
ATOM   3596  H   ARG A 386     146.465 114.340 137.254  1.00  0.00      RA0  H
ATOM   3597  CA  ARG A 386     145.222 115.365 135.842  1.00  0.00      RA0  C
ATOM   3598  CB  ARG A 386     144.984 114.171 134.921  1.00  0.00      RA0  C
ATOM   3599  CG  ARG A 386     146.230 113.580 134.270  1.00  0.00      RA0  C
ATOM   3600  CD  ARG A 386     145.879 112.743 133.037  1.00  0.00      RA0  C
ATOM   3601  NE  ARG A 386     144.785 111.799 133.284  1.00  0.00      RA0  N
ATOM   3602  HE  ARG A 386     144.323 111.816 134.177  1.00  0.00      RA0  H
ATOM   3603  CZ  ARG A 386     144.368 111.000 132.258  1.00  0.00      RA0  C
ATOM   3604  NH1 ARG A 386     145.039 111.030 131.083  1.00  0.00      RA0  N
ATOM   3605 HH11 ARG A 386     144.771 110.468 130.297  1.00  0.00      RA0  H
ATOM   3606 HH12 ARG A 386     145.837 111.625 130.957  1.00  0.00      RA0  H
ATOM   3607  NH2 ARG A 386     143.299 110.192 132.427  1.00  0.00      RA0  N
ATOM   3608 HH21 ARG A 386     142.960 109.557 131.731  1.00  0.00      RA0  H
ATOM   3609 HH22 ARG A 386     142.771 110.212 133.290  1.00  0.00      RA0  H
ATOM   3610  C   ARG A 386     143.928 115.679 136.573  1.00  0.00      RA0  C
ATOM   3611  O   ARG A 386     142.999 116.214 135.959  1.00  0.00      RA0  O
ATOM   3612  N   GLY A 387     143.842 115.360 137.858  1.00  0.00      RA0  N
ATOM   3613  H   GLY A 387     144.576 114.889 138.351  1.00  0.00      RA0  H
ATOM   3614  CA  GLY A 387     142.654 115.677 138.617  1.00  0.00      RA0  C
ATOM   3615  C   GLY A 387     142.095 114.486 139.357  1.00  0.00      RA0  C
ATOM   3616  O   GLY A 387     142.016 113.384 138.811  1.00  0.00      RA0  O
ATOM   3617  N   GLN A 388     141.710 114.693 140.608  1.00  0.00      RA0  N
ATOM   3618  H   GLN A 388     141.628 115.611 140.986  1.00  0.00      RA0  H
ATOM   3619  CA  GLN A 388     141.102 113.652 141.416  1.00  0.00      RA0  C
ATOM   3620  CB  GLN A 388     142.071 113.078 142.440  1.00  0.00      RA0  C
ATOM   3621  CG  GLN A 388     142.850 111.906 141.858  1.00  0.00      RA0  C
ATOM   3622  CD  GLN A 388     143.752 111.335 142.925  1.00  0.00      RA0  C
ATOM   3623  OE1 GLN A 388     144.169 112.029 143.852  1.00  0.00      RA0  O
ATOM   3624  NE2 GLN A 388     144.028 110.036 142.744  1.00  0.00      RA0  N
ATOM   3625 HE21 GLN A 388     143.702 109.589 141.894  1.00  0.00      RA0  H
ATOM   3626 HE22 GLN A 388     144.537 109.444 143.362  1.00  0.00      RA0  H
ATOM   3627  C   GLN A 388     139.872 114.198 142.116  1.00  0.00      RA0  C
ATOM   3628  O   GLN A 388     139.772 115.395 142.388  1.00  0.00      RA0  O
ATOM   3629  N   VAL A 389     138.936 113.303 142.399  1.00  0.00      RA0  N
ATOM   3630  H   VAL A 389     139.023 112.376 142.026  1.00  0.00      RA0  H
ATOM   3631  CA  VAL A 389     137.833 113.563 143.311  1.00  0.00      RA0  C
ATOM   3632  CB  VAL A 389     136.488 113.542 142.595  1.00  0.00      RA0  C
ATOM   3633  CG1 VAL A 389     135.356 113.766 143.597  1.00  0.00      RA0  C
ATOM   3634  CG2 VAL A 389     136.456 114.568 141.465  1.00  0.00      RA0  C
ATOM   3635  C   VAL A 389     137.891 112.487 144.378  1.00  0.00      RA0  C
ATOM   3636  O   VAL A 389     137.829 111.293 144.065  1.00  0.00      RA0  O
ATOM   3637  N   LEU A 390     138.026 112.902 145.630  1.00  0.00      RA0  N
ATOM   3638  H   LEU A 390     137.922 113.854 145.856  1.00  0.00      RA0  H
ATOM   3639  CA  LEU A 390     138.179 111.986 146.749  1.00  0.00      RA0  C
ATOM   3640  CB  LEU A 390     139.352 112.429 147.636  1.00  0.00      RA0  C
ATOM   3641  CG  LEU A 390     140.737 112.553 146.973  1.00  0.00      RA0  C
ATOM   3642  CD1 LEU A 390     140.956 113.864 146.206  1.00  0.00      RA0  C
ATOM   3643  CD2 LEU A 390     141.850 112.375 148.005  1.00  0.00      RA0  C
ATOM   3644  C   LEU A 390     136.890 111.967 147.552  1.00  0.00      RA0  C
ATOM   3645  O   LEU A 390     136.399 113.018 147.971  1.00  0.00      RA0  O
ATOM   3646  N   VAL A 391     136.347 110.775 147.758  1.00  0.00      RA0  N
ATOM   3647  H   VAL A 391     136.863 109.966 147.498  1.00  0.00      RA0  H
ATOM   3648  CA  VAL A 391     135.099 110.592 148.484  1.00  0.00      RA0  C
ATOM   3649  CB  VAL A 391     134.314 109.438 147.872  1.00  0.00      RA0  C
ATOM   3650  CG1 VAL A 391     133.049 109.150 148.679  1.00  0.00      RA0  C
ATOM   3651  CG2 VAL A 391     134.042 109.700 146.391  1.00  0.00      RA0  C
ATOM   3652  C   VAL A 391     135.439 110.279 149.931  1.00  0.00      RA0  C
ATOM   3653  O   VAL A 391     136.098 109.275 150.220  1.00  0.00      RA0  O
ATOM   3654  N   PHE A 392     135.000 111.141 150.838  1.00  0.00      RA0  N
ATOM   3655  H   PHE A 392     134.543 111.965 150.559  1.00  0.00      RA0  H
ATOM   3656  CA  PHE A 392     135.207 110.965 152.267  1.00  0.00      RA0  C
ATOM   3657  CB  PHE A 392     135.744 112.242 152.911  1.00  0.00      RA0  C
ATOM   3658  CG  PHE A 392     137.118 112.579 152.388  1.00  0.00      RA0  C
ATOM   3659  CD1 PHE A 392     138.239 112.017 152.984  1.00  0.00      RA0  C
ATOM   3660  CD2 PHE A 392     137.262 113.463 151.325  1.00  0.00      RA0  C
ATOM   3661  CE1 PHE A 392     139.508 112.354 152.529  1.00  0.00      RA0  C
ATOM   3662  CE2 PHE A 392     138.531 113.796 150.870  1.00  0.00      RA0  C
ATOM   3663  CZ  PHE A 392     139.655 113.248 151.476  1.00  0.00      RA0  C
ATOM   3664  C   PHE A 392     133.869 110.632 152.903  1.00  0.00      RA0  C
ATOM   3665  O   PHE A 392     132.942 111.446 152.865  1.00  0.00      RA0  O
ATOM   3666  N   LEU A 393     133.768 109.442 153.482  1.00  0.00      RA0  N
ATOM   3667  H   LEU A 393     134.569 108.847 153.543  1.00  0.00      RA0  H
ATOM   3668  CA  LEU A 393     132.523 109.012 154.093  1.00  0.00      RA0  C
ATOM   3669  CB  LEU A 393     132.383 107.495 154.159  1.00  0.00      RA0  C
ATOM   3670  CG  LEU A 393     132.508 106.680 152.877  1.00  0.00      RA0  C
ATOM   3671  CD1 LEU A 393     132.386 105.195 153.211  1.00  0.00      RA0  C
ATOM   3672  CD2 LEU A 393     131.550 107.099 151.764  1.00  0.00      RA0  C
ATOM   3673  C   LEU A 393     132.387 109.608 155.484  1.00  0.00      RA0  C
ATOM   3674  O   LEU A 393     133.366 109.728 156.224  1.00  0.00      RA0  O
ATOM   3675  N   GLY A 394     131.164 109.987 155.836  1.00  0.00      RA0  N
ATOM   3676  H   GLY A 394     130.374 109.819 155.239  1.00  0.00      RA0  H
ATOM   3677  CA  GLY A 394     130.906 110.467 157.172  1.00  0.00      RA0  C
ATOM   3678  C   GLY A 394     130.868 109.334 158.178  1.00  0.00      RA0  C
ATOM   3679  O   GLY A 394     130.574 108.185 157.853  1.00  0.00      RA0  O
ATOM   3680  N   GLN A 395     131.176 109.673 159.425  1.00  0.00      RA0  N
ATOM   3681  H   GLN A 395     131.043 110.628 159.686  1.00  0.00      RA0  H
ATOM   3682  CA  GLN A 395     131.187 108.712 160.515  1.00  0.00      RA0  C
ATOM   3683  CB  GLN A 395     132.575 108.169 160.810  1.00  0.00      RA0  C
ATOM   3684  CG  GLN A 395     133.677 109.185 161.067  1.00  0.00      RA0  C
ATOM   3685  CD  GLN A 395     134.936 108.385 161.307  1.00  0.00      RA0  C
ATOM   3686  OE1 GLN A 395     134.990 107.189 161.020  1.00  0.00      RA0  O
ATOM   3687  NE2 GLN A 395     135.943 109.098 161.832  1.00  0.00      RA0  N
ATOM   3688 HE21 GLN A 395     135.865 110.094 161.911  1.00  0.00      RA0  H
ATOM   3689 HE22 GLN A 395     136.772 108.657 162.170  1.00  0.00      RA0  H
ATOM   3690  C   GLN A 395     130.504 109.346 161.716  1.00  0.00      RA0  C
ATOM   3691  O   GLN A 395     129.982 110.460 161.642  1.00  0.00      RA0  O
ATOM   3692  N   SER A 396     130.512 108.629 162.839  1.00  0.00      RA0  N
ATOM   3693  H   SER A 396     131.029 107.782 162.984  1.00  0.00      RA0  H
ATOM   3694  CA  SER A 396     129.863 109.142 164.040  1.00  0.00      RA0  C
ATOM   3695  CB  SER A 396     129.750 107.925 164.937  1.00  0.00      RA0  C
ATOM   3696  OG  SER A 396     129.223 106.879 164.110  1.00  0.00      RA0  O
ATOM   3697  HG  SER A 396     128.325 107.115 163.920  1.00  0.00      RA0  H
ATOM   3698  C   SER A 396     130.590 110.356 164.601  1.00  0.00      RA0  C
ATOM   3699  O   SER A 396     129.994 111.148 165.339  1.00  0.00      RA0  O
ATOM   3700  N   GLU A 397     131.863 110.529 164.257  1.00  0.00      RA0  N
ATOM   3701  H   GLU A 397     132.305 109.815 163.712  1.00  0.00      RA0  H
ATOM   3702  CA  GLU A 397     132.709 111.569 164.825  1.00  0.00      RA0  C
ATOM   3703  CB  GLU A 397     133.829 110.956 165.691  1.00  0.00      RA0  C
ATOM   3704  CG  GLU A 397     134.533 109.709 165.116  1.00  0.00      RA0  C
ATOM   3705  CD  GLU A 397     133.599 108.503 165.116  1.00  0.00      RA0  C
ATOM   3706  OE1 GLU A 397     133.135 108.129 166.186  1.00  0.00      RA0  O
ATOM   3707  OE2 GLU A 397     133.266 107.993 164.044  1.00  0.00      RA0  O
ATOM   3708  C   GLU A 397     133.260 112.489 163.742  1.00  0.00      RA0  C
ATOM   3709  O   GLU A 397     134.374 113.004 163.848  1.00  0.00      RA0  O
ATOM   3710  N   GLY A 398     132.483 112.710 162.680  1.00  0.00      RA0  N
ATOM   3711  H   GLY A 398     131.626 112.204 162.564  1.00  0.00      RA0  H
ATOM   3712  CA  GLY A 398     132.884 113.572 161.585  1.00  0.00      RA0  C
ATOM   3713  C   GLY A 398     133.005 112.794 160.286  1.00  0.00      RA0  C
ATOM   3714  O   GLY A 398     132.106 112.021 159.923  1.00  0.00      RA0  O
ATOM   3715  N   LEU A 399     134.114 113.002 159.588  1.00  0.00      RA0  N
ATOM   3716  H   LEU A 399     134.850 113.524 160.016  1.00  0.00      RA0  H
ATOM   3717  CA  LEU A 399     134.424 112.283 158.366  1.00  0.00      RA0  C
ATOM   3718  CB  LEU A 399     134.941 113.219 157.277  1.00  0.00      RA0  C
ATOM   3719  CG  LEU A 399     133.887 114.112 156.635  1.00  0.00      RA0  C
ATOM   3720  CD1 LEU A 399     134.550 115.197 155.794  1.00  0.00      RA0  C
ATOM   3721  CD2 LEU A 399     132.883 113.312 155.805  1.00  0.00      RA0  C
ATOM   3722  C   LEU A 399     135.502 111.241 158.635  1.00  0.00      RA0  C
ATOM   3723  O   LEU A 399     136.069 111.156 159.725  1.00  0.00      RA0  O
ATOM   3724  N   ARG A 400     135.786 110.437 157.617  1.00  0.00      RA0  N
ATOM   3725  H   ARG A 400     135.242 110.520 156.780  1.00  0.00      RA0  H
ATOM   3726  CA  ARG A 400     136.941 109.553 157.613  1.00  0.00      RA0  C
ATOM   3727  CB  ARG A 400     136.638 108.379 156.661  1.00  0.00      RA0  C
ATOM   3728  CG  ARG A 400     136.130 107.057 157.270  1.00  0.00      RA0  C
ATOM   3729  CD  ARG A 400     134.782 107.048 158.010  1.00  0.00      RA0  C
ATOM   3730  NE  ARG A 400     133.597 106.846 157.171  1.00  0.00      RA0  N
ATOM   3731  HE  ARG A 400     133.556 107.417 156.347  1.00  0.00      RA0  H
ATOM   3732  CZ  ARG A 400     132.581 106.022 157.612  1.00  0.00      RA0  C
ATOM   3733  NH1 ARG A 400     132.712 105.436 158.824  1.00  0.00      RA0  N
ATOM   3734 HH11 ARG A 400     132.012 104.812 159.185  1.00  0.00      RA0  H
ATOM   3735 HH12 ARG A 400     133.502 105.624 159.420  1.00  0.00      RA0  H
ATOM   3736  NH2 ARG A 400     131.467 105.801 156.865  1.00  0.00      RA0  N
ATOM   3737 HH21 ARG A 400     130.711 105.197 157.147  1.00  0.00      RA0  H
ATOM   3738 HH22 ARG A 400     131.294 106.261 155.986  1.00  0.00      RA0  H
ATOM   3739  C   ARG A 400     138.143 110.338 157.111  1.00  0.00      RA0  C
ATOM   3740  O   ARG A 400     138.057 111.020 156.086  1.00  0.00      RA0  O
ATOM   3741  N   SER A 401     139.259 110.246 157.834  1.00  0.00      RA0  N
ATOM   3742  H   SER A 401     139.305 109.679 158.656  1.00  0.00      RA0  H
ATOM   3743  CA  SER A 401     140.447 110.991 157.439  1.00  0.00      RA0  C
ATOM   3744  CB  SER A 401     141.312 110.923 158.676  1.00  0.00      RA0  C
ATOM   3745  OG  SER A 401     140.393 110.695 159.755  1.00  0.00      RA0  O
ATOM   3746  HG  SER A 401     139.962 111.526 159.919  1.00  0.00      RA0  H
ATOM   3747  C   SER A 401     141.068 110.450 156.159  1.00  0.00      RA0  C
ATOM   3748  O   SER A 401     141.862 111.152 155.526  1.00  0.00      RA0  O
ATOM   3749  N   ARG A 402     140.725 109.228 155.766  1.00  0.00      RA0  N
ATOM   3750  H   ARG A 402     139.969 108.762 156.220  1.00  0.00      RA0  H
ATOM   3751  CA  ARG A 402     141.201 108.594 154.547  1.00  0.00      RA0  C
ATOM   3752  CB  ARG A 402     141.794 107.221 154.862  1.00  0.00      RA0  C
ATOM   3753  CG  ARG A 402     143.048 107.304 155.731  1.00  0.00      RA0  C
ATOM   3754  CD  ARG A 402     143.649 105.925 156.006  1.00  0.00      RA0  C
ATOM   3755  NE  ARG A 402     143.975 105.239 154.755  1.00  0.00      RA0  N
ATOM   3756  HE  ARG A 402     144.008 105.822 153.936  1.00  0.00      RA0  H
ATOM   3757  CZ  ARG A 402     144.234 103.897 154.776  1.00  0.00      RA0  C
ATOM   3758  NH1 ARG A 402     144.193 103.235 155.956  1.00  0.00      RA0  N
ATOM   3759 HH11 ARG A 402     144.372 102.250 156.035  1.00  0.00      RA0  H
ATOM   3760 HH12 ARG A 402     143.977 103.710 156.815  1.00  0.00      RA0  H
ATOM   3761  NH2 ARG A 402     144.525 103.256 153.620  1.00  0.00      RA0  N
ATOM   3762 HH21 ARG A 402     144.729 102.273 153.579  1.00  0.00      RA0  H
ATOM   3763 HH22 ARG A 402     144.546 103.745 152.742  1.00  0.00      RA0  H
ATOM   3764  C   ARG A 402     140.067 108.461 153.541  1.00  0.00      RA0  C
ATOM   3765  O   ARG A 402     138.969 108.020 153.899  1.00  0.00      RA0  O
ATOM   3766  N   PRO A 403     140.293 108.841 152.286  1.00  0.00      RA0  N
ATOM   3767  CD  PRO A 403     141.545 109.356 151.746  1.00  0.00      RA0  C
ATOM   3768  CA  PRO A 403     139.220 108.759 151.290  1.00  0.00      RA0  C
ATOM   3769  CB  PRO A 403     139.843 109.452 150.076  1.00  0.00      RA0  C
ATOM   3770  CG  PRO A 403     141.352 109.266 150.238  1.00  0.00      RA0  C
ATOM   3771  C   PRO A 403     138.825 107.316 151.024  1.00  0.00      RA0  C
ATOM   3772  O   PRO A 403     139.671 106.456 150.774  1.00  0.00      RA0  O
ATOM   3773  N   SER A 404     137.519 107.054 151.083  1.00  0.00      RA0  N
ATOM   3774  H   SER A 404     136.909 107.826 151.242  1.00  0.00      RA0  H
ATOM   3775  CA  SER A 404     137.019 105.720 150.787  1.00  0.00      RA0  C
ATOM   3776  CB  SER A 404     135.610 105.763 151.336  1.00  0.00      RA0  C
ATOM   3777  OG  SER A 404     135.451 107.046 151.973  1.00  0.00      RA0  O
ATOM   3778  HG  SER A 404     135.063 107.609 151.309  1.00  0.00      RA0  H
ATOM   3779  C   SER A 404     137.117 105.391 149.309  1.00  0.00      RA0  C
ATOM   3780  O   SER A 404     137.015 104.219 148.936  1.00  0.00      RA0  O
ATOM   3781  N   GLN A 405     137.315 106.398 148.465  1.00  0.00      RA0  N
ATOM   3782  H   GLN A 405     137.376 107.351 148.767  1.00  0.00      RA0  H
ATOM   3783  CA  GLN A 405     137.390 106.205 147.028  1.00  0.00      RA0  C
ATOM   3784  CB  GLN A 405     135.981 105.959 146.501  1.00  0.00      RA0  C
ATOM   3785  CG  GLN A 405     135.918 105.471 145.061  1.00  0.00      RA0  C
ATOM   3786  CD  GLN A 405     134.516 104.988 144.778  1.00  0.00      RA0  C
ATOM   3787  OE1 GLN A 405     133.521 105.608 145.145  1.00  0.00      RA0  O
ATOM   3788  NE2 GLN A 405     134.505 103.843 144.087  1.00  0.00      RA0  N
ATOM   3789 HE21 GLN A 405     135.337 103.319 143.917  1.00  0.00      RA0  H
ATOM   3790 HE22 GLN A 405     133.658 103.489 143.682  1.00  0.00      RA0  H
ATOM   3791  C   GLN A 405     138.017 107.443 146.413  1.00  0.00      RA0  C
ATOM   3792  O   GLN A 405     137.772 108.563 146.863  1.00  0.00      RA0  O
ATOM   3793  N   VAL A 406     138.837 107.229 145.389  1.00  0.00      RA0  N
ATOM   3794  H   VAL A 406     138.967 106.319 144.993  1.00  0.00      RA0  H
ATOM   3795  CA  VAL A 406     139.417 108.316 144.614  1.00  0.00      RA0  C
ATOM   3796  CB  VAL A 406     140.948 108.361 144.728  1.00  0.00      RA0  C
ATOM   3797  CG1 VAL A 406     141.364 108.803 146.131  1.00  0.00      RA0  C
ATOM   3798  CG2 VAL A 406     141.610 107.039 144.335  1.00  0.00      RA0  C
ATOM   3799  C   VAL A 406     138.962 108.144 143.174  1.00  0.00      RA0  C
ATOM   3800  O   VAL A 406     139.013 107.036 142.629  1.00  0.00      RA0  O
ATOM   3801  N   LEU A 407     138.480 109.224 142.575  1.00  0.00      RA0  N
ATOM   3802  H   LEU A 407     138.621 110.108 143.005  1.00  0.00      RA0  H
ATOM   3803  CA  LEU A 407     138.014 109.216 141.193  1.00  0.00      RA0  C
ATOM   3804  CB  LEU A 407     136.642 109.877 141.093  1.00  0.00      RA0  C
ATOM   3805  CG  LEU A 407     135.628 109.237 142.043  1.00  0.00      RA0  C
ATOM   3806  CD1 LEU A 407     134.314 110.010 142.052  1.00  0.00      RA0  C
ATOM   3807  CD2 LEU A 407     135.416 107.748 141.766  1.00  0.00      RA0  C
ATOM   3808  C   LEU A 407     139.052 109.955 140.364  1.00  0.00      RA0  C
ATOM   3809  O   LEU A 407     139.095 111.186 140.357  1.00  0.00      RA0  O
ATOM   3810  N   ASP A 408     139.896 109.200 139.672  1.00  0.00      RA0  N
ATOM   3811  H   ASP A 408     139.862 108.204 139.735  1.00  0.00      RA0  H
ATOM   3812  CA  ASP A 408     140.923 109.795 138.838  1.00  0.00      RA0  C
ATOM   3813  CB  ASP A 408     142.090 108.843 138.582  1.00  0.00      RA0  C
ATOM   3814  CG  ASP A 408     142.996 108.871 139.799  1.00  0.00      RA0  C
ATOM   3815  OD1 ASP A 408     144.048 109.509 139.747  1.00  0.00      RA0  O
ATOM   3816  OD2 ASP A 408     142.642 108.280 140.816  1.00  0.00      RA0  O
ATOM   3817  C   ASP A 408     140.309 110.353 137.562  1.00  0.00      RA0  C
ATOM   3818  O   ASP A 408     139.301 109.851 137.060  1.00  0.00      RA0  O
ATOM   3819  N   SER A 409     140.926 111.404 137.050  1.00  0.00      RA0  N
ATOM   3820  H   SER A 409     141.685 111.798 137.572  1.00  0.00      RA0  H
ATOM   3821  CA  SER A 409     140.423 112.090 135.873  1.00  0.00      RA0  C
ATOM   3822  CB  SER A 409     141.361 113.278 135.651  1.00  0.00      RA0  C
ATOM   3823  OG  SER A 409     140.958 114.115 134.559  1.00  0.00      RA0  O
ATOM   3824  HG  SER A 409     141.407 114.948 134.708  1.00  0.00      RA0  H
ATOM   3825  C   SER A 409     140.409 111.159 134.667  1.00  0.00      RA0  C
ATOM   3826  O   SER A 409     141.467 110.632 134.290  1.00  0.00      RA0  O
ATOM   3827  N   PRO A 410     139.256 110.923 134.042  1.00  0.00      RA0  N
ATOM   3828  CD  PRO A 410     137.932 111.302 134.513  1.00  0.00      RA0  C
ATOM   3829  CA  PRO A 410     139.228 110.216 132.760  1.00  0.00      RA0  C
ATOM   3830  CB  PRO A 410     137.779 109.731 132.716  1.00  0.00      RA0  C
ATOM   3831  CG  PRO A 410     136.989 110.839 133.410  1.00  0.00      RA0  C
ATOM   3832  C   PRO A 410     139.608 111.077 131.567  1.00  0.00      RA0  C
ATOM   3833  O   PRO A 410     139.520 110.604 130.432  1.00  0.00      RA0  O
ATOM   3834  N   PHE A 411     140.022 112.314 131.800  1.00  0.00      RA0  N
ATOM   3835  H   PHE A 411     140.217 112.634 132.728  1.00  0.00      RA0  H
ATOM   3836  CA  PHE A 411     140.332 113.285 130.770  1.00  0.00      RA0  C
ATOM   3837  CB  PHE A 411     139.480 114.523 131.065  1.00  0.00      RA0  C
ATOM   3838  CG  PHE A 411     138.016 114.160 131.122  1.00  0.00      RA0  C
ATOM   3839  CD1 PHE A 411     137.412 113.500 130.059  1.00  0.00      RA0  C
ATOM   3840  CD2 PHE A 411     137.268 114.497 132.243  1.00  0.00      RA0  C
ATOM   3841  CE1 PHE A 411     136.058 113.190 130.116  1.00  0.00      RA0  C
ATOM   3842  CE2 PHE A 411     135.913 114.193 132.298  1.00  0.00      RA0  C
ATOM   3843  CZ  PHE A 411     135.307 113.544 131.230  1.00  0.00      RA0  C
ATOM   3844  C   PHE A 411     141.819 113.609 130.766  1.00  0.00      RA0  C
ATOM   3845  O   PHE A 411     142.528 113.337 131.741  1.00  0.00      RA0  O
ATOM   3846  N   PRO A 412     142.336 114.187 129.675  1.00  0.00      RA0  N
ATOM   3847  CD  PRO A 412     141.663 114.454 128.408  1.00  0.00      RA0  C
ATOM   3848  CA  PRO A 412     143.763 114.533 129.634  1.00  0.00      RA0  C
ATOM   3849  CB  PRO A 412     143.967 115.008 128.190  1.00  0.00      RA0  C
ATOM   3850  CG  PRO A 412     142.796 114.437 127.392  1.00  0.00      RA0  C
ATOM   3851  C   PRO A 412     144.147 115.609 130.635  1.00  0.00      RA0  C
ATOM   3852  O   PRO A 412     143.297 116.136 131.357  1.00  0.00      RA0  O
ATOM   3853  N   THR A 413     145.434 115.939 130.685  1.00  0.00      RA0  N
ATOM   3854  H   THR A 413     146.123 115.567 130.067  1.00  0.00      RA0  H
ATOM   3855  CA  THR A 413     145.909 116.950 131.614  1.00  0.00      RA0  C
ATOM   3856  CB  THR A 413     147.411 116.795 131.545  1.00  0.00      RA0  C
ATOM   3857  OG1 THR A 413     147.674 115.432 131.166  1.00  0.00      RA0  O
ATOM   3858  HG1 THR A 413     148.613 115.320 131.267  1.00  0.00      RA0  H
ATOM   3859  CG2 THR A 413     148.101 117.146 132.865  1.00  0.00      RA0  C
ATOM   3860  C   THR A 413     145.365 118.319 131.224  1.00  0.00      RA0  C
ATOM   3861  O   THR A 413     145.062 118.587 130.058  1.00  0.00      RA0  O
ATOM   3862  N   GLY A 414     145.206 119.180 132.225  1.00  0.00      RA0  N
ATOM   3863  H   GLY A 414     145.390 118.888 133.163  1.00  0.00      RA0  H
ATOM   3864  CA  GLY A 414     144.633 120.488 132.008  1.00  0.00      RA0  C
ATOM   3865  C   GLY A 414     143.124 120.526 132.006  1.00  0.00      RA0  C
ATOM   3866  O   GLY A 414     142.551 121.617 131.913  1.00  0.00      RA0  O
ATOM   3867  N   SER A 415     142.463 119.373 132.107  1.00  0.00      RA0  N
ATOM   3868  H   SER A 415     142.918 118.492 132.236  1.00  0.00      RA0  H
ATOM   3869  CA  SER A 415     141.008 119.331 132.085  1.00  0.00      RA0  C
ATOM   3870  CB  SER A 415     140.710 117.854 132.039  1.00  0.00      RA0  C
ATOM   3871  OG  SER A 415     141.621 117.246 132.961  1.00  0.00      RA0  O
ATOM   3872  HG  SER A 415     141.989 116.484 132.519  1.00  0.00      RA0  H
ATOM   3873  C   SER A 415     140.384 119.963 133.319  1.00  0.00      RA0  C
ATOM   3874  O   SER A 415     139.203 120.321 133.279  1.00  0.00      RA0  O
ATOM   3875  N   ALA A 416     141.146 120.104 134.404  1.00  0.00      RA0  N
ATOM   3876  H   ALA A 416     142.065 119.715 134.383  1.00  0.00      RA0  H
ATOM   3877  CA  ALA A 416     140.632 120.620 135.672  1.00  0.00      RA0  C
ATOM   3878  CB  ALA A 416     140.225 122.089 135.574  1.00  0.00      RA0  C
ATOM   3879  C   ALA A 416     139.472 119.768 136.170  1.00  0.00      RA0  C
ATOM   3880  O   ALA A 416     138.455 120.280 136.639  1.00  0.00      RA0  O
ATOM   3881  N   PHE A 417     139.632 118.452 136.057  1.00  0.00      RA0  N
ATOM   3882  H   PHE A 417     140.538 118.116 135.797  1.00  0.00      RA0  H
ATOM   3883  CA  PHE A 417     138.636 117.488 136.498  1.00  0.00      RA0  C
ATOM   3884  CB  PHE A 417     139.155 116.092 136.197  1.00  0.00      RA0  C
ATOM   3885  CG  PHE A 417     138.223 115.016 136.697  1.00  0.00      RA0  C
ATOM   3886  CD1 PHE A 417     137.096 114.676 135.960  1.00  0.00      RA0  C
ATOM   3887  CD2 PHE A 417     138.514 114.344 137.879  1.00  0.00      RA0  C
ATOM   3888  CE1 PHE A 417     136.278 113.638 136.392  1.00  0.00      RA0  C
ATOM   3889  CE2 PHE A 417     137.696 113.307 138.309  1.00  0.00      RA0  C
ATOM   3890  CZ  PHE A 417     136.586 112.947 137.558  1.00  0.00      RA0  C
ATOM   3891  C   PHE A 417     138.341 117.652 137.980  1.00  0.00      RA0  C
ATOM   3892  O   PHE A 417     139.203 117.398 138.825  1.00  0.00      RA0  O
ATOM   3893  N   GLY A 418     137.121 118.059 138.305  1.00  0.00      RA0  N
ATOM   3894  H   GLY A 418     136.509 118.377 137.579  1.00  0.00      RA0  H
ATOM   3895  CA  GLY A 418     136.724 118.294 139.675  1.00  0.00      RA0  C
ATOM   3896  C   GLY A 418     136.551 119.749 140.033  1.00  0.00      RA0  C
ATOM   3897  O   GLY A 418     136.075 120.040 141.135  1.00  0.00      RA0  O
ATOM   3898  N   PHE A 419     136.913 120.673 139.142  1.00  0.00      RA0  N
ATOM   3899  H   PHE A 419     137.261 120.412 138.240  1.00  0.00      RA0  H
ATOM   3900  CA  PHE A 419     136.723 122.090 139.427  1.00  0.00      RA0  C
ATOM   3901  CB  PHE A 419     137.129 122.953 138.234  1.00  0.00      RA0  C
ATOM   3902  CG  PHE A 419     137.140 124.402 138.661  1.00  0.00      RA0  C
ATOM   3903  CD1 PHE A 419     138.212 124.896 139.394  1.00  0.00      RA0  C
ATOM   3904  CD2 PHE A 419     136.076 125.236 138.335  1.00  0.00      RA0  C
ATOM   3905  CE1 PHE A 419     138.216 126.220 139.816  1.00  0.00      RA0  C
ATOM   3906  CE2 PHE A 419     136.080 126.558 138.762  1.00  0.00      RA0  C
ATOM   3907  CZ  PHE A 419     137.146 127.051 139.505  1.00  0.00      RA0  C
ATOM   3908  C   PHE A 419     135.285 122.380 139.838  1.00  0.00      RA0  C
ATOM   3909  O   PHE A 419     135.037 123.215 140.715  1.00  0.00      RA0  O
ATOM   3910  N   SER A 420     134.325 121.692 139.228  1.00  0.00      RA0  N
ATOM   3911  H   SER A 420     134.482 121.119 138.421  1.00  0.00      RA0  H
ATOM   3912  CA  SER A 420     132.938 121.719 139.664  1.00  0.00      RA0  C
ATOM   3913  CB  SER A 420     132.298 122.244 138.433  1.00  0.00      RA0  C
ATOM   3914  OG  SER A 420     133.419 122.315 137.555  1.00  0.00      RA0  O
ATOM   3915  HG  SER A 420     133.085 122.691 136.754  1.00  0.00      RA0  H
ATOM   3916  C   SER A 420     132.508 120.317 140.062  1.00  0.00      RA0  C
ATOM   3917  O   SER A 420     132.861 119.336 139.404  1.00  0.00      RA0  O
ATOM   3918  N   LEU A 421     131.751 120.231 141.149  1.00  0.00      RA0  N
ATOM   3919  H   LEU A 421     131.432 121.050 141.626  1.00  0.00      RA0  H
ATOM   3920  CA  LEU A 421     131.223 118.976 141.654  1.00  0.00      RA0  C
ATOM   3921  CB  LEU A 421     131.940 118.558 142.931  1.00  0.00      RA0  C
ATOM   3922  CG  LEU A 421     133.337 117.974 142.773  1.00  0.00      RA0  C
ATOM   3923  CD1 LEU A 421     133.908 117.561 144.130  1.00  0.00      RA0  C
ATOM   3924  CD2 LEU A 421     133.339 116.805 141.797  1.00  0.00      RA0  C
ATOM   3925  C   LEU A 421     129.756 119.163 142.000  1.00  0.00      RA0  C
ATOM   3926  O   LEU A 421     129.301 120.276 142.265  1.00  0.00      RA0  O
ATOM   3927  N   ARG A 422     129.018 118.058 142.003  1.00  0.00      RA0  N
ATOM   3928  H   ARG A 422     129.360 117.200 141.610  1.00  0.00      RA0  H
ATOM   3929  CA  ARG A 422     127.607 118.100 142.376  1.00  0.00      RA0  C
ATOM   3930  CB  ARG A 422     126.706 118.749 141.332  1.00  0.00      RA0  C
ATOM   3931  CG  ARG A 422     125.503 119.296 142.095  1.00  0.00      RA0  C
ATOM   3932  CD  ARG A 422     125.938 120.296 143.171  1.00  0.00      RA0  C
ATOM   3933  NE  ARG A 422     126.348 121.546 142.542  1.00  0.00      RA0  N
ATOM   3934  HE  ARG A 422     127.239 121.554 142.069  1.00  0.00      RA0  H
ATOM   3935  CZ  ARG A 422     125.341 122.452 142.386  1.00  0.00      RA0  C
ATOM   3936  NH1 ARG A 422     124.216 122.305 143.114  1.00  0.00      RA0  N
ATOM   3937 HH11 ARG A 422     123.375 122.791 142.808  1.00  0.00      RA0  H
ATOM   3938 HH12 ARG A 422     124.118 121.699 143.902  1.00  0.00      RA0  H
ATOM   3939  NH2 ARG A 422     125.443 123.450 141.486  1.00  0.00      RA0  N
ATOM   3940 HH21 ARG A 422     124.674 124.097 141.349  1.00  0.00      RA0  H
ATOM   3941 HH22 ARG A 422     126.237 123.546 140.882  1.00  0.00      RA0  H
ATOM   3942  C   ARG A 422     127.155 116.691 142.713  1.00  0.00      RA0  C
ATOM   3943  O   ARG A 422     127.281 115.790 141.881  1.00  0.00      RA0  O
ATOM   3944  N   GLY A 423     126.641 116.497 143.922  1.00  0.00      RA0  N
ATOM   3945  H   GLY A 423     126.452 117.259 144.539  1.00  0.00      RA0  H
ATOM   3946  CA  GLY A 423     126.125 115.219 144.353  1.00  0.00      RA0  C
ATOM   3947  C   GLY A 423     124.752 115.363 144.982  1.00  0.00      RA0  C
ATOM   3948  O   GLY A 423     123.999 116.289 144.682  1.00  0.00      RA0  O
ATOM   3949  N   ALA A 424     124.426 114.395 145.841  1.00  0.00      RA0  N
ATOM   3950  H   ALA A 424     125.020 113.591 145.902  1.00  0.00      RA0  H
ATOM   3951  CA  ALA A 424     123.238 114.408 146.691  1.00  0.00      RA0  C
ATOM   3952  CB  ALA A 424     123.120 115.690 147.526  1.00  0.00      RA0  C
ATOM   3953  C   ALA A 424     121.952 114.168 145.912  1.00  0.00      RA0  C
ATOM   3954  O   ALA A 424     120.875 114.076 146.510  1.00  0.00      RA0  O
ATOM   3955  N   VAL A 425     122.041 114.056 144.592  1.00  0.00      RA0  N
ATOM   3956  H   VAL A 425     122.921 114.011 144.120  1.00  0.00      RA0  H
ATOM   3957  CA  VAL A 425     120.867 113.850 143.755  1.00  0.00      RA0  C
ATOM   3958  CB  VAL A 425     120.591 115.068 142.867  1.00  0.00      RA0  C
ATOM   3959  CG1 VAL A 425     119.240 114.958 142.159  1.00  0.00      RA0  C
ATOM   3960  CG2 VAL A 425     120.647 116.359 143.688  1.00  0.00      RA0  C
ATOM   3961  C   VAL A 425     121.043 112.556 142.976  1.00  0.00      RA0  C
ATOM   3962  O   VAL A 425     122.158 112.172 142.612  1.00  0.00      RA0  O
ATOM   3963  N   ASP A 426     119.925 111.884 142.722  1.00  0.00      RA0  N
ATOM   3964  H   ASP A 426     119.034 112.267 142.948  1.00  0.00      RA0  H
ATOM   3965  CA  ASP A 426     119.897 110.566 142.096  1.00  0.00      RA0  C
ATOM   3966  CB  ASP A 426     118.985 109.653 142.908  1.00  0.00      RA0  C
ATOM   3967  CG  ASP A 426     119.164 108.185 142.572  1.00  0.00      RA0  C
ATOM   3968  OD1 ASP A 426     119.614 107.831 141.488  1.00  0.00      RA0  O
ATOM   3969  OD2 ASP A 426     118.833 107.374 143.422  1.00  0.00      RA0  O
ATOM   3970  C   ASP A 426     119.380 110.722 140.669  1.00  0.00      RA0  C
ATOM   3971  O   ASP A 426     118.170 110.798 140.443  1.00  0.00      RA0  O
ATOM   3972  N   ILE A 427     120.299 110.775 139.700  1.00  0.00      RA0  N
ATOM   3973  H   ILE A 427     121.206 110.424 139.957  1.00  0.00      RA0  H
ATOM   3974  CA  ILE A 427     119.897 110.960 138.307  1.00  0.00      RA0  C
ATOM   3975  CB  ILE A 427     121.011 111.441 137.347  1.00  0.00      RA0  C
ATOM   3976  CG2 ILE A 427     120.930 112.955 137.180  1.00  0.00      RA0  C
ATOM   3977  CG1 ILE A 427     122.433 111.017 137.716  1.00  0.00      RA0  C
ATOM   3978  CD1 ILE A 427     122.858 109.672 137.129  1.00  0.00      RA0  C
ATOM   3979  C   ILE A 427     119.189 109.719 137.780  1.00  0.00      RA0  C
ATOM   3980  O   ILE A 427     118.073 109.799 137.254  1.00  0.00      RA0  O
ATOM   3981  N   ASP A 428     119.825 108.557 137.902  1.00  0.00      RA0  N
ATOM   3982  H   ASP A 428     120.612 108.491 138.522  1.00  0.00      RA0  H
ATOM   3983  CA  ASP A 428     119.272 107.341 137.321  1.00  0.00      RA0  C
ATOM   3984  CB  ASP A 428     120.498 106.418 137.201  1.00  0.00      RA0  C
ATOM   3985  CG  ASP A 428     120.412 105.203 136.286  1.00  0.00      RA0  C
ATOM   3986  OD1 ASP A 428     120.616 104.082 136.755  1.00  0.00      RA0  O
ATOM   3987  OD2 ASP A 428     120.376 105.361 135.070  1.00  0.00      RA0  O
ATOM   3988  C   ASP A 428     118.208 106.695 138.196  1.00  0.00      RA0  C
ATOM   3989  O   ASP A 428     117.631 105.682 137.787  1.00  0.00      RA0  O
ATOM   3990  N   ASP A 429     117.946 107.249 139.379  1.00  0.00      RA0  N
ATOM   3991  H   ASP A 429     118.527 107.975 139.747  1.00  0.00      RA0  H
ATOM   3992  CA  ASP A 429     116.835 106.830 140.232  1.00  0.00      RA0  C
ATOM   3993  CB  ASP A 429     115.444 107.439 139.802  1.00  0.00      RA0  C
ATOM   3994  CG  ASP A 429     115.216 108.964 140.103  1.00  0.00      RA0  C
ATOM   3995  OD1 ASP A 429     115.158 109.395 141.256  1.00  0.00      RA0  O
ATOM   3996  OD2 ASP A 429     114.984 109.762 139.191  1.00  0.00      RA0  O
ATOM   3997  C   ASP A 429     116.966 105.365 140.647  1.00  0.00      RA0  C
ATOM   3998  O   ASP A 429     116.033 104.570 140.514  1.00  0.00      RA0  O
ATOM   3999  N   ASN A 430     118.143 105.006 141.156  1.00  0.00      RA0  N
ATOM   4000  H   ASN A 430     118.771 105.775 141.318  1.00  0.00      RA0  H
ATOM   4001  CA  ASN A 430     118.374 103.680 141.711  1.00  0.00      RA0  C
ATOM   4002  CB  ASN A 430     119.752 103.231 141.233  1.00  0.00      RA0  C
ATOM   4003  CG  ASN A 430     120.836 103.835 142.132  1.00  0.00      RA0  C
ATOM   4004  OD1 ASN A 430     121.457 103.120 142.914  1.00  0.00      RA0  O
ATOM   4005  ND2 ASN A 430     121.057 105.164 141.977  1.00  0.00      RA0  N
ATOM   4006 HD21 ASN A 430     120.568 105.808 141.378  1.00  0.00      RA0  H
ATOM   4007 HD22 ASN A 430     121.763 105.704 142.450  1.00  0.00      RA0  H
ATOM   4008  C   ASN A 430     118.471 103.701 143.230  1.00  0.00      RA0  C
ATOM   4009  O   ASN A 430     118.877 102.702 143.832  1.00  0.00      RA0  O
ATOM   4010  N   GLY A 431     118.104 104.814 143.865  1.00  0.00      RA0  N
ATOM   4011  H   GLY A 431     117.965 105.656 143.337  1.00  0.00      RA0  H
ATOM   4012  CA  GLY A 431     118.095 104.922 145.304  1.00  0.00      RA0  C
ATOM   4013  C   GLY A 431     119.349 105.507 145.916  1.00  0.00      RA0  C
ATOM   4014  O   GLY A 431     119.308 105.950 147.068  1.00  0.00      RA0  O
ATOM   4015  N   TYR A 432     120.459 105.524 145.184  1.00  0.00      RA0  N
ATOM   4016  H   TYR A 432     120.396 105.434 144.188  1.00  0.00      RA0  H
ATOM   4017  CA  TYR A 432     121.725 106.018 145.694  1.00  0.00      RA0  C
ATOM   4018  CB  TYR A 432     122.838 105.005 145.411  1.00  0.00      RA0  C
ATOM   4019  CG  TYR A 432     122.735 103.805 146.314  1.00  0.00      RA0  C
ATOM   4020  CD1 TYR A 432     121.857 102.774 146.009  1.00  0.00      RA0  C
ATOM   4021  CE1 TYR A 432     121.694 101.729 146.904  1.00  0.00      RA0  C
ATOM   4022  CD2 TYR A 432     123.518 103.741 147.458  1.00  0.00      RA0  C
ATOM   4023  CE2 TYR A 432     123.359 102.692 148.353  1.00  0.00      RA0  C
ATOM   4024  CZ  TYR A 432     122.396 101.724 148.104  1.00  0.00      RA0  C
ATOM   4025  OH  TYR A 432     122.088 100.784 149.071  1.00  0.00      RA0  O
ATOM   4026  HH  TYR A 432     122.798 100.775 149.714  1.00  0.00      RA0  H
ATOM   4027  C   TYR A 432     122.093 107.320 145.007  1.00  0.00      RA0  C
ATOM   4028  O   TYR A 432     121.985 107.413 143.777  1.00  0.00      RA0  O
ATOM   4029  N   PRO A 433     122.530 108.335 145.749  1.00  0.00      RA0  N
ATOM   4030  CD  PRO A 433     122.712 108.335 147.194  1.00  0.00      RA0  C
ATOM   4031  CA  PRO A 433     122.848 109.620 145.118  1.00  0.00      RA0  C
ATOM   4032  CB  PRO A 433     122.938 110.552 146.327  1.00  0.00      RA0  C
ATOM   4033  CG  PRO A 433     123.406 109.663 147.477  1.00  0.00      RA0  C
ATOM   4034  C   PRO A 433     124.130 109.534 144.309  1.00  0.00      RA0  C
ATOM   4035  O   PRO A 433     125.095 108.881 144.707  1.00  0.00      RA0  O
ATOM   4036  N   ASP A 434     124.134 110.212 143.169  1.00  0.00      RA0  N
ATOM   4037  H   ASP A 434     123.337 110.737 142.878  1.00  0.00      RA0  H
ATOM   4038  CA  ASP A 434     125.236 110.143 142.229  1.00  0.00      RA0  C
ATOM   4039  CB  ASP A 434     124.711 110.005 140.798  1.00  0.00      RA0  C
ATOM   4040  CG  ASP A 434     123.781 108.820 140.651  1.00  0.00      RA0  C
ATOM   4041  OD1 ASP A 434     124.214 107.694 140.879  1.00  0.00      RA0  O
ATOM   4042  OD2 ASP A 434     122.630 109.028 140.274  1.00  0.00      RA0  O
ATOM   4043  C   ASP A 434     126.066 111.418 142.297  1.00  0.00      RA0  C
ATOM   4044  O   ASP A 434     125.703 112.396 142.950  1.00  0.00      RA0  O
ATOM   4045  N   LEU A 435     127.204 111.400 141.611  1.00  0.00      RA0  N
ATOM   4046  H   LEU A 435     127.395 110.627 141.005  1.00  0.00      RA0  H
ATOM   4047  CA  LEU A 435     128.135 112.517 141.603  1.00  0.00      RA0  C
ATOM   4048  CB  LEU A 435     129.439 112.129 142.298  1.00  0.00      RA0  C
ATOM   4049  CG  LEU A 435     130.555 113.179 142.221  1.00  0.00      RA0  C
ATOM   4050  CD1 LEU A 435     130.162 114.545 142.787  1.00  0.00      RA0  C
ATOM   4051  CD2 LEU A 435     131.827 112.668 142.889  1.00  0.00      RA0  C
ATOM   4052  C   LEU A 435     128.382 112.951 140.170  1.00  0.00      RA0  C
ATOM   4053  O   LEU A 435     128.693 112.122 139.312  1.00  0.00      RA0  O
ATOM   4054  N   ILE A 436     128.243 114.246 139.919  1.00  0.00      RA0  N
ATOM   4055  H   ILE A 436     128.131 114.877 140.672  1.00  0.00      RA0  H
ATOM   4056  CA  ILE A 436     128.487 114.836 138.610  1.00  0.00      RA0  C
ATOM   4057  CB  ILE A 436     127.241 115.614 138.150  1.00  0.00      RA0  C
ATOM   4058  CG2 ILE A 436     127.602 116.813 137.284  1.00  0.00      RA0  C
ATOM   4059  CG1 ILE A 436     126.271 114.723 137.362  1.00  0.00      RA0  C
ATOM   4060  CD1 ILE A 436     125.672 113.523 138.095  1.00  0.00      RA0  C
ATOM   4061  C   ILE A 436     129.738 115.696 138.729  1.00  0.00      RA0  C
ATOM   4062  O   ILE A 436     129.773 116.656 139.507  1.00  0.00      RA0  O
ATOM   4063  N   VAL A 437     130.783 115.318 138.000  1.00  0.00      RA0  N
ATOM   4064  H   VAL A 437     130.670 114.601 137.328  1.00  0.00      RA0  H
ATOM   4065  CA  VAL A 437     132.070 115.998 138.045  1.00  0.00      RA0  C
ATOM   4066  CB  VAL A 437     133.187 114.977 138.206  1.00  0.00      RA0  C
ATOM   4067  CG1 VAL A 437     134.507 115.701 138.427  1.00  0.00      RA0  C
ATOM   4068  CG2 VAL A 437     132.884 113.973 139.315  1.00  0.00      RA0  C
ATOM   4069  C   VAL A 437     132.259 116.763 136.747  1.00  0.00      RA0  C
ATOM   4070  O   VAL A 437     131.999 116.236 135.661  1.00  0.00      RA0  O
ATOM   4071  N   GLY A 438     132.724 118.000 136.859  1.00  0.00      RA0  N
ATOM   4072  H   GLY A 438     132.972 118.382 137.752  1.00  0.00      RA0  H
ATOM   4073  CA  GLY A 438     132.909 118.832 135.691  1.00  0.00      RA0  C
ATOM   4074  C   GLY A 438     134.349 119.171 135.387  1.00  0.00      RA0  C
ATOM   4075  O   GLY A 438     135.022 119.832 136.179  1.00  0.00      RA0  O
ATOM   4076  N   ALA A 439     134.828 118.727 134.232  1.00  0.00      RA0  N
ATOM   4077  H   ALA A 439     134.197 118.323 133.564  1.00  0.00      RA0  H
ATOM   4078  CA  ALA A 439     136.157 119.070 133.742  1.00  0.00      RA0  C
ATOM   4079  CB  ALA A 439     136.849 117.844 133.157  1.00  0.00      RA0  C
ATOM   4080  C   ALA A 439     135.983 120.100 132.635  1.00  0.00      RA0  C
ATOM   4081  O   ALA A 439     135.739 119.744 131.481  1.00  0.00      RA0  O
ATOM   4082  N   TYR A 440     136.101 121.380 132.981  1.00  0.00      RA0  N
ATOM   4083  H   TYR A 440     136.355 121.599 133.924  1.00  0.00      RA0  H
ATOM   4084  CA  TYR A 440     135.889 122.417 131.982  1.00  0.00      RA0  C
ATOM   4085  CB  TYR A 440     135.582 123.759 132.655  1.00  0.00      RA0  C
ATOM   4086  CG  TYR A 440     136.805 124.391 133.283  1.00  0.00      RA0  C
ATOM   4087  CD1 TYR A 440     137.660 125.163 132.506  1.00  0.00      RA0  C
ATOM   4088  CE1 TYR A 440     138.792 125.738 133.063  1.00  0.00      RA0  C
ATOM   4089  CD2 TYR A 440     137.074 124.221 134.636  1.00  0.00      RA0  C
ATOM   4090  CE2 TYR A 440     138.199 124.815 135.199  1.00  0.00      RA0  C
ATOM   4091  CZ  TYR A 440     139.067 125.561 134.411  1.00  0.00      RA0  C
ATOM   4092  OH  TYR A 440     140.203 126.131 134.946  1.00  0.00      RA0  O
ATOM   4093  HH  TYR A 440     140.474 125.654 135.723  1.00  0.00      RA0  H
ATOM   4094  C   TYR A 440     137.046 122.533 131.002  1.00  0.00      RA0  C
ATOM   4095  O   TYR A 440     136.854 123.055 129.899  1.00  0.00      RA0  O
ATOM   4096  N   GLY A 441     138.239 122.065 131.372  1.00  0.00      RA0  N
ATOM   4097  H   GLY A 441     138.358 121.657 132.277  1.00  0.00      RA0  H
ATOM   4098  CA  GLY A 441     139.336 122.056 130.424  1.00  0.00      RA0  C
ATOM   4099  C   GLY A 441     139.152 121.020 129.339  1.00  0.00      RA0  C
ATOM   4100  O   GLY A 441     139.618 121.206 128.213  1.00  0.00      RA0  O
ATOM   4101  N   ALA A 442     138.482 119.919 129.658  1.00  0.00      RA0  N
ATOM   4102  H   ALA A 442     138.087 119.846 130.573  1.00  0.00      RA0  H
ATOM   4103  CA  ALA A 442     138.079 118.942 128.663  1.00  0.00      RA0  C
ATOM   4104  CB  ALA A 442     137.979 117.549 129.280  1.00  0.00      RA0  C
ATOM   4105  C   ALA A 442     136.738 119.275 128.034  1.00  0.00      RA0  C
ATOM   4106  O   ALA A 442     136.325 118.584 127.097  1.00  0.00      RA0  O
ATOM   4107  N   ASN A 443     136.061 120.313 128.528  1.00  0.00      RA0  N
ATOM   4108  H   ASN A 443     136.416 120.765 129.342  1.00  0.00      RA0  H
ATOM   4109  CA  ASN A 443     134.729 120.702 128.067  1.00  0.00      RA0  C
ATOM   4110  CB  ASN A 443     134.658 121.198 126.617  1.00  0.00      RA0  C
ATOM   4111  CG  ASN A 443     135.788 122.124 126.218  1.00  0.00      RA0  C
ATOM   4112  OD1 ASN A 443     136.221 122.110 125.074  1.00  0.00      RA0  O
ATOM   4113  ND2 ASN A 443     136.278 122.927 127.184  1.00  0.00      RA0  N
ATOM   4114 HD21 ASN A 443     135.958 122.941 128.134  1.00  0.00      RA0  H
ATOM   4115 HD22 ASN A 443     137.085 123.494 127.015  1.00  0.00      RA0  H
ATOM   4116  C   ASN A 443     133.749 119.542 128.193  1.00  0.00      RA0  C
ATOM   4117  O   ASN A 443     132.877 119.347 127.347  1.00  0.00      RA0  O
ATOM   4118  N   GLN A 444     133.892 118.766 129.264  1.00  0.00      RA0  N
ATOM   4119  H   GLN A 444     134.462 119.044 130.042  1.00  0.00      RA0  H
ATOM   4120  CA  GLN A 444     133.074 117.584 129.471  1.00  0.00      RA0  C
ATOM   4121  CB  GLN A 444     133.847 116.330 129.067  1.00  0.00      RA0  C
ATOM   4122  CG  GLN A 444     133.952 116.204 127.549  1.00  0.00      RA0  C
ATOM   4123  CD  GLN A 444     134.982 115.163 127.188  1.00  0.00      RA0  C
ATOM   4124  OE1 GLN A 444     134.789 113.965 127.363  1.00  0.00      RA0  O
ATOM   4125  NE2 GLN A 444     136.093 115.699 126.657  1.00  0.00      RA0  N
ATOM   4126 HE21 GLN A 444     136.160 116.699 126.570  1.00  0.00      RA0  H
ATOM   4127 HE22 GLN A 444     136.858 115.144 126.335  1.00  0.00      RA0  H
ATOM   4128  C   GLN A 444     132.640 117.502 130.925  1.00  0.00      RA0  C
ATOM   4129  O   GLN A 444     133.207 118.148 131.806  1.00  0.00      RA0  O
ATOM   4130  N   VAL A 445     131.617 116.688 131.161  1.00  0.00      RA0  N
ATOM   4131  H   VAL A 445     131.229 116.129 130.431  1.00  0.00      RA0  H
ATOM   4132  CA  VAL A 445     131.082 116.436 132.491  1.00  0.00      RA0  C
ATOM   4133  CB  VAL A 445     129.675 117.022 132.605  1.00  0.00      RA0  C
ATOM   4134  CG1 VAL A 445     128.944 116.513 133.846  1.00  0.00      RA0  C
ATOM   4135  CG2 VAL A 445     129.716 118.542 132.546  1.00  0.00      RA0  C
ATOM   4136  C   VAL A 445     130.997 114.931 132.673  1.00  0.00      RA0  C
ATOM   4137  O   VAL A 445     130.338 114.245 131.885  1.00  0.00      RA0  O
ATOM   4138  N   ALA A 446     131.664 114.417 133.699  1.00  0.00      RA0  N
ATOM   4139  H   ALA A 446     132.102 115.024 134.354  1.00  0.00      RA0  H
ATOM   4140  CA  ALA A 446     131.610 112.999 134.013  1.00  0.00      RA0  C
ATOM   4141  CB  ALA A 446     132.957 112.523 134.553  1.00  0.00      RA0  C
ATOM   4142  C   ALA A 446     130.529 112.743 135.050  1.00  0.00      RA0  C
ATOM   4143  O   ALA A 446     130.395 113.490 136.022  1.00  0.00      RA0  O
ATOM   4144  N   VAL A 447     129.758 111.685 134.838  1.00  0.00      RA0  N
ATOM   4145  H   VAL A 447     129.895 111.130 134.016  1.00  0.00      RA0  H
ATOM   4146  CA  VAL A 447     128.661 111.316 135.721  1.00  0.00      RA0  C
ATOM   4147  CB  VAL A 447     127.363 111.169 134.940  1.00  0.00      RA0  C
ATOM   4148  CG1 VAL A 447     126.247 110.655 135.844  1.00  0.00      RA0  C
ATOM   4149  CG2 VAL A 447     127.007 112.478 134.240  1.00  0.00      RA0  C
ATOM   4150  C   VAL A 447     129.025 109.999 136.386  1.00  0.00      RA0  C
ATOM   4151  O   VAL A 447     129.019 108.943 135.743  1.00  0.00      RA0  O
ATOM   4152  N   TYR A 448     129.346 110.057 137.671  1.00  0.00      RA0  N
ATOM   4153  H   TYR A 448     129.244 110.924 138.143  1.00  0.00      RA0  H
ATOM   4154  CA  TYR A 448     129.625 108.865 138.453  1.00  0.00      RA0  C
ATOM   4155  CB  TYR A 448     130.727 109.122 139.490  1.00  0.00      RA0  C
ATOM   4156  CG  TYR A 448     132.071 109.357 138.839  1.00  0.00      RA0  C
ATOM   4157  CD1 TYR A 448     132.330 110.547 138.171  1.00  0.00      RA0  C
ATOM   4158  CE1 TYR A 448     133.565 110.756 137.572  1.00  0.00      RA0  C
ATOM   4159  CD2 TYR A 448     133.061 108.383 138.916  1.00  0.00      RA0  C
ATOM   4160  CE2 TYR A 448     134.301 108.595 138.319  1.00  0.00      RA0  C
ATOM   4161  CZ  TYR A 448     134.550 109.780 137.637  1.00  0.00      RA0  C
ATOM   4162  OH  TYR A 448     135.763 110.004 137.017  1.00  0.00      RA0  O
ATOM   4163  HH  TYR A 448     136.382 109.312 137.223  1.00  0.00      RA0  H
ATOM   4164  C   TYR A 448     128.352 108.433 139.163  1.00  0.00      RA0  C
ATOM   4165  O   TYR A 448     127.706 109.240 139.834  1.00  0.00      RA0  O
ATOM   4166  N   ARG A 449     127.995 107.164 139.014  1.00  0.00      RA0  N
ATOM   4167  H   ARG A 449     128.616 106.519 138.569  1.00  0.00      RA0  H
ATOM   4168  CA  ARG A 449     126.766 106.627 139.577  1.00  0.00      RA0  C
ATOM   4169  CB  ARG A 449     126.003 105.900 138.468  1.00  0.00      RA0  C
ATOM   4170  CG  ARG A 449     126.246 106.614 137.133  1.00  0.00      RA0  C
ATOM   4171  CD  ARG A 449     125.379 106.145 135.968  1.00  0.00      RA0  C
ATOM   4172  NE  ARG A 449     125.503 104.713 135.707  1.00  0.00      RA0  N
ATOM   4173  HE  ARG A 449     126.432 104.353 135.558  1.00  0.00      RA0  H
ATOM   4174  CZ  ARG A 449     124.336 104.006 135.637  1.00  0.00      RA0  C
ATOM   4175  NH1 ARG A 449     123.173 104.649 135.863  1.00  0.00      RA0  N
ATOM   4176 HH11 ARG A 449     122.249 104.220 135.859  1.00  0.00      RA0  H
ATOM   4177 HH12 ARG A 449     123.110 105.628 136.069  1.00  0.00      RA0  H
ATOM   4178  NH2 ARG A 449     124.354 102.689 135.344  1.00  0.00      RA0  N
ATOM   4179 HH21 ARG A 449     123.506 102.154 135.323  1.00  0.00      RA0  H
ATOM   4180 HH22 ARG A 449     125.213 102.196 135.131  1.00  0.00      RA0  H
ATOM   4181  C   ARG A 449     127.094 105.722 140.751  1.00  0.00      RA0  C
ATOM   4182  O   ARG A 449     127.997 104.885 140.662  1.00  0.00      RA0  O
ATOM   4183  N   ALA A 450     126.363 105.893 141.846  1.00  0.00      RA0  N
ATOM   4184  H   ALA A 450     125.539 106.468 141.785  1.00  0.00      RA0  H
ATOM   4185  CA  ALA A 450     126.622 105.130 143.056  1.00  0.00      RA0  C
ATOM   4186  CB  ALA A 450     126.105 105.863 144.288  1.00  0.00      RA0  C
ATOM   4187  C   ALA A 450     125.993 103.748 142.953  1.00  0.00      RA0  C
ATOM   4188  O   ALA A 450     124.799 103.618 142.668  1.00  0.00      RA0  O
ATOM   4189  N   GLN A 451     126.799 102.721 143.181  1.00  0.00      RA0  N
ATOM   4190  H   GLN A 451     127.607 102.928 143.705  1.00  0.00      RA0  H
ATOM   4191  CA  GLN A 451     126.318 101.354 143.154  1.00  0.00      RA0  C
ATOM   4192  CB  GLN A 451     127.469 100.399 142.813  1.00  0.00      RA0  C
ATOM   4193  CG  GLN A 451     128.029 100.542 141.397  1.00  0.00      RA0  C
ATOM   4194  CD  GLN A 451     128.932  99.350 141.146  1.00  0.00      RA0  C
ATOM   4195  OE1 GLN A 451     128.967  98.406 141.929  1.00  0.00      RA0  O
ATOM   4196  NE2 GLN A 451     129.649  99.425 140.012  1.00  0.00      RA0  N
ATOM   4197 HE21 GLN A 451     129.597 100.200 139.373  1.00  0.00      RA0  H
ATOM   4198 HE22 GLN A 451     130.310  98.732 139.730  1.00  0.00      RA0  H
ATOM   4199  C   GLN A 451     125.709 100.973 144.497  1.00  0.00      RA0  C
ATOM   4200  O   GLN A 451     126.043 101.556 145.530  1.00  0.00      RA0  O
ATOM   4201  N   PRO A 452     124.793  99.995 144.511  1.00  0.00      RA0  N
ATOM   4202  CD  PRO A 452     124.174  99.378 143.344  1.00  0.00      RA0  C
ATOM   4203  CA  PRO A 452     124.223  99.507 145.770  1.00  0.00      RA0  C
ATOM   4204  CB  PRO A 452     123.130  98.536 145.305  1.00  0.00      RA0  C
ATOM   4205  CG  PRO A 452     122.817  98.925 143.861  1.00  0.00      RA0  C
ATOM   4206  C   PRO A 452     125.252  98.826 146.669  1.00  0.00      RA0  C
ATOM   4207  O   PRO A 452     126.350  98.486 146.233  1.00  0.00      RA0  O
TER    4208      PRO A 452
ATOM   4209  N   VAL B  58     178.684  96.933 155.813  1.00  0.00      RB0  N
ATOM   4210  H   VAL B  58     179.081  97.125 154.912  1.00  0.00      RB0  H
ATOM   4211  CA  VAL B  58     178.537  98.161 156.582  1.00  0.00      RB0  C
ATOM   4212  CB  VAL B  58     179.841  98.522 157.296  1.00  0.00      RB0  C
ATOM   4213  CG1 VAL B  58     180.222  97.427 158.292  1.00  0.00      RB0  C
ATOM   4214  CG2 VAL B  58     180.966  98.822 156.301  1.00  0.00      RB0  C
ATOM   4215  C   VAL B  58     178.081  99.302 155.682  1.00  0.00      RB0  C
ATOM   4216  O   VAL B  58     178.281  99.268 154.468  1.00  0.00      RB0  O
ATOM   4217  N   SER B  59     177.465 100.313 156.286  1.00  0.00      RB0  N
ATOM   4218  H   SER B  59     177.252 100.343 157.262  1.00  0.00      RB0  H
ATOM   4219  CA  SER B  59     176.999 101.491 155.569  1.00  0.00      RB0  C
ATOM   4220  CB  SER B  59     175.636 101.652 156.177  1.00  0.00      RB0  C
ATOM   4221  OG  SER B  59     175.339 100.365 156.753  1.00  0.00      RB0  O
ATOM   4222  HG  SER B  59     174.696 100.573 157.448  1.00  0.00      RB0  H
ATOM   4223  C   SER B  59     177.996 102.624 155.764  1.00  0.00      RB0  C
ATOM   4224  O   SER B  59     178.316 102.985 156.901  1.00  0.00      RB0  O
ATOM   4225  N   GLU B  60     178.480 103.183 154.658  1.00  0.00      RB0  N
ATOM   4226  H   GLU B  60     178.014 103.039 153.783  1.00  0.00      RB0  H
ATOM   4227  CA  GLU B  60     179.505 104.214 154.696  1.00  0.00      RB0  C
ATOM   4228  CB  GLU B  60     180.803 103.666 154.121  1.00  0.00      RB0  C
ATOM   4229  CG  GLU B  60     180.548 103.150 152.706  1.00  0.00      RB0  C
ATOM   4230  CD  GLU B  60     181.856 102.870 152.014  1.00  0.00      RB0  C
ATOM   4231  OE1 GLU B  60     182.725 103.734 152.023  1.00  0.00      RB0  O
ATOM   4232  OE2 GLU B  60     182.017 101.794 151.447  1.00  0.00      RB0  O
ATOM   4233  C   GLU B  60     179.073 105.414 153.867  1.00  0.00      RB0  C
ATOM   4234  O   GLU B  60     178.152 105.337 153.051  1.00  0.00      RB0  O
ATOM   4235  N   ALA B  61     179.762 106.532 154.091  1.00  0.00      RB0  N
ATOM   4236  H   ALA B  61     180.581 106.501 154.662  1.00  0.00      RB0  H
ATOM   4237  CA  ALA B  61     179.551 107.774 153.348  1.00  0.00      RB0  C
ATOM   4238  CB  ALA B  61     179.042 108.887 154.265  1.00  0.00      RB0  C
ATOM   4239  C   ALA B  61     180.903 108.192 152.783  1.00  0.00      RB0  C
ATOM   4240  O   ALA B  61     181.692 108.854 153.463  1.00  0.00      RB0  O
ATOM   4241  N   ARG B  62     181.169 107.802 151.541  1.00  0.00      RB0  N
ATOM   4242  H   ARG B  62     180.446 107.373 151.003  1.00  0.00      RB0  H
ATOM   4243  CA  ARG B  62     182.424 108.129 150.884  1.00  0.00      RB0  C
ATOM   4244  CB  ARG B  62     182.777 106.979 149.947  1.00  0.00      RB0  C
ATOM   4245  CG  ARG B  62     184.246 106.909 149.537  1.00  0.00      RB0  C
ATOM   4246  CD  ARG B  62     184.544 105.582 148.838  1.00  0.00      RB0  C
ATOM   4247  NE  ARG B  62     184.197 104.456 149.707  1.00  0.00      RB0  N
ATOM   4248  HE  ARG B  62     183.381 104.512 150.305  1.00  0.00      RB0  H
ATOM   4249  CZ  ARG B  62     184.931 103.310 149.723  1.00  0.00      RB0  C
ATOM   4250  NH1 ARG B  62     184.541 102.293 150.515  1.00  0.00      RB0  N
ATOM   4251 HH11 ARG B  62     184.997 101.410 150.612  1.00  0.00      RB0  H
ATOM   4252 HH12 ARG B  62     183.695 102.406 151.078  1.00  0.00      RB0  H
ATOM   4253  NH2 ARG B  62     186.033 103.220 148.944  1.00  0.00      RB0  N
ATOM   4254 HH21 ARG B  62     186.605 102.397 148.920  1.00  0.00      RB0  H
ATOM   4255 HH22 ARG B  62     186.313 103.987 148.362  1.00  0.00      RB0  H
ATOM   4256  C   ARG B  62     182.296 109.457 150.151  1.00  0.00      RB0  C
ATOM   4257  O   ARG B  62     181.298 109.713 149.472  1.00  0.00      RB0  O
ATOM   4258  N   VAL B  63     183.313 110.299 150.296  1.00  0.00      RB0  N
ATOM   4259  H   VAL B  63     184.152 109.989 150.740  1.00  0.00      RB0  H
ATOM   4260  CA  VAL B  63     183.330 111.630 149.703  1.00  0.00      RB0  C
ATOM   4261  CB  VAL B  63     184.058 112.595 150.630  1.00  0.00      RB0  C
ATOM   4262  CG1 VAL B  63     184.231 113.950 149.956  1.00  0.00      RB0  C
ATOM   4263  CG2 VAL B  63     183.347 112.694 151.981  1.00  0.00      RB0  C
ATOM   4264  C   VAL B  63     184.028 111.544 148.353  1.00  0.00      RB0  C
ATOM   4265  O   VAL B  63     185.196 111.145 148.273  1.00  0.00      RB0  O
ATOM   4266  N   LEU B  64     183.317 111.921 147.292  1.00  0.00      RB0  N
ATOM   4267  H   LEU B  64     182.459 112.413 147.454  1.00  0.00      RB0  H
ATOM   4268  CA  LEU B  64     183.853 111.831 145.938  1.00  0.00      RB0  C
ATOM   4269  CB  LEU B  64     182.770 111.383 144.961  1.00  0.00      RB0  C
ATOM   4270  CG  LEU B  64     182.155 110.039 145.355  1.00  0.00      RB0  C
ATOM   4271  CD1 LEU B  64     181.061 109.610 144.379  1.00  0.00      RB0  C
ATOM   4272  CD2 LEU B  64     183.213 108.948 145.530  1.00  0.00      RB0  C
ATOM   4273  C   LEU B  64     184.512 113.138 145.508  1.00  0.00      RB0  C
ATOM   4274  O   LEU B  64     185.704 113.163 145.184  1.00  0.00      RB0  O
ATOM   4275  N   GLU B  65     183.750 114.228 145.495  1.00  0.00      RB0  N
ATOM   4276  H   GLU B  65     182.823 114.205 145.867  1.00  0.00      RB0  H
ATOM   4277  CA  GLU B  65     184.269 115.552 145.173  1.00  0.00      RB0  C
ATOM   4278  CB  GLU B  65     183.397 116.153 144.059  1.00  0.00      RB0  C
ATOM   4279  CG  GLU B  65     183.571 115.347 142.758  1.00  0.00      RB0  C
ATOM   4280  CD  GLU B  65     182.315 115.306 141.893  1.00  0.00      RB0  C
ATOM   4281  OE1 GLU B  65     181.396 116.095 142.085  1.00  0.00      RB0  O
ATOM   4282  OE2 GLU B  65     182.220 114.433 141.035  1.00  0.00      RB0  O
ATOM   4283  C   GLU B  65     184.310 116.373 146.454  1.00  0.00      RB0  C
ATOM   4284  O   GLU B  65     183.266 116.664 147.043  1.00  0.00      RB0  O
ATOM   4285  N   ASP B  66     185.512 116.745 146.886  1.00  0.00      RB0  N
ATOM   4286  H   ASP B  66     186.341 116.480 146.396  1.00  0.00      RB0  H
ATOM   4287  CA  ASP B  66     185.692 117.616 148.047  1.00  0.00      RB0  C
ATOM   4288  CB  ASP B  66     186.128 117.002 149.363  1.00  0.00      RB0  C
ATOM   4289  CG  ASP B  66     185.707 118.031 150.399  1.00  0.00      RB0  C
ATOM   4290  OD1 ASP B  66     185.082 119.026 150.019  1.00  0.00      RB0  O
ATOM   4291  OD2 ASP B  66     185.969 117.834 151.581  1.00  0.00      RB0  O
ATOM   4292  C   ASP B  66     186.638 118.740 147.640  1.00  0.00      RB0  C
ATOM   4293  O   ASP B  66     187.849 118.652 147.856  1.00  0.00      RB0  O
ATOM   4294  N   ARG B  67     186.083 119.796 147.056  1.00  0.00      RB0  N
ATOM   4295  H   ARG B  67     185.092 119.824 146.976  1.00  0.00      RB0  H
ATOM   4296  CA  ARG B  67     186.964 120.939 146.875  1.00  0.00      RB0  C
ATOM   4297  CB  ARG B  67     186.526 121.786 145.669  1.00  0.00      RB0  C
ATOM   4298  CG  ARG B  67     186.259 121.003 144.382  1.00  0.00      RB0  C
ATOM   4299  CD  ARG B  67     185.939 121.896 143.174  1.00  0.00      RB0  C
ATOM   4300  NE  ARG B  67     184.753 122.738 143.362  1.00  0.00      RB0  N
ATOM   4301  HE  ARG B  67     184.423 122.916 144.300  1.00  0.00      RB0  H
ATOM   4302  CZ  ARG B  67     184.184 123.340 142.271  1.00  0.00      RB0  C
ATOM   4303  NH1 ARG B  67     184.662 123.065 141.036  1.00  0.00      RB0  N
ATOM   4304 HH11 ARG B  67     184.299 123.505 140.210  1.00  0.00      RB0  H
ATOM   4305 HH12 ARG B  67     185.405 122.404 140.903  1.00  0.00      RB0  H
ATOM   4306  NH2 ARG B  67     183.159 124.203 142.436  1.00  0.00      RB0  N
ATOM   4307 HH21 ARG B  67     182.679 124.670 141.690  1.00  0.00      RB0  H
ATOM   4308 HH22 ARG B  67     182.840 124.415 143.373  1.00  0.00      RB0  H
ATOM   4309  C   ARG B  67     186.926 121.818 148.120  1.00  0.00      RB0  C
ATOM   4310  O   ARG B  67     185.859 122.008 148.711  1.00  0.00      RB0  O
ATOM   4311  N   PRO B  68     188.063 122.354 148.553  1.00  0.00      RB0  N
ATOM   4312  CD  PRO B  68     189.387 122.181 147.970  1.00  0.00      RB0  C
ATOM   4313  CA  PRO B  68     188.056 123.216 149.737  1.00  0.00      RB0  C
ATOM   4314  CB  PRO B  68     189.552 123.427 149.995  1.00  0.00      RB0  C
ATOM   4315  CG  PRO B  68     190.220 123.273 148.629  1.00  0.00      RB0  C
ATOM   4316  C   PRO B  68     187.292 124.501 149.471  1.00  0.00      RB0  C
ATOM   4317  O   PRO B  68     187.267 125.017 148.351  1.00  0.00      RB0  O
ATOM   4318  N   LEU B  69     186.650 125.008 150.520  1.00  0.00      RB0  N
ATOM   4319  H   LEU B  69     186.736 124.549 151.401  1.00  0.00      RB0  H
ATOM   4320  CA  LEU B  69     185.878 126.235 150.398  1.00  0.00      RB0  C
ATOM   4321  CB  LEU B  69     185.269 126.606 151.744  1.00  0.00      RB0  C
ATOM   4322  CG  LEU B  69     184.353 125.535 152.323  1.00  0.00      RB0  C
ATOM   4323  CD1 LEU B  69     184.384 125.560 153.848  1.00  0.00      RB0  C
ATOM   4324  CD2 LEU B  69     182.933 125.639 151.768  1.00  0.00      RB0  C
ATOM   4325  C   LEU B  69     186.777 127.390 149.974  1.00  0.00      RB0  C
ATOM   4326  O   LEU B  69     187.926 127.505 150.406  1.00  0.00      RB0  O
ATOM   4327  N   SER B  70     186.242 128.250 149.114  1.00  0.00      RB0  N
ATOM   4328  H   SER B  70     185.297 128.141 148.798  1.00  0.00      RB0  H
ATOM   4329  CA  SER B  70     186.999 129.399 148.651  1.00  0.00      RB0  C
ATOM   4330  CB  SER B  70     186.377 129.751 147.327  1.00  0.00      RB0  C
ATOM   4331  OG  SER B  70     186.145 128.477 146.723  1.00  0.00      RB0  O
ATOM   4332  HG  SER B  70     186.839 127.906 147.042  1.00  0.00      RB0  H
ATOM   4333  C   SER B  70     187.050 130.475 149.729  1.00  0.00      RB0  C
ATOM   4334  O   SER B  70     186.282 130.467 150.693  1.00  0.00      RB0  O
ATOM   4335  N   ASP B  71     187.976 131.414 149.553  1.00  0.00      RB0  N
ATOM   4336  H   ASP B  71     188.636 131.322 148.811  1.00  0.00      RB0  H
ATOM   4337  CA  ASP B  71     188.126 132.540 150.466  1.00  0.00      RB0  C
ATOM   4338  CB  ASP B  71     189.548 132.667 151.013  1.00  0.00      RB0  C
ATOM   4339  CG  ASP B  71     189.642 131.657 152.146  1.00  0.00      RB0  C
ATOM   4340  OD1 ASP B  71     189.723 130.462 151.882  1.00  0.00      RB0  O
ATOM   4341  OD2 ASP B  71     189.503 132.031 153.308  1.00  0.00      RB0  O
ATOM   4342  C   ASP B  71     187.482 133.813 149.939  1.00  0.00      RB0  C
ATOM   4343  O   ASP B  71     186.884 134.565 150.715  1.00  0.00      RB0  O
ATOM   4344  N   LYS B  72     187.591 134.071 148.639  1.00  0.00      RB0  N
ATOM   4345  H   LYS B  72     188.038 133.437 148.009  1.00  0.00      RB0  H
ATOM   4346  CA  LYS B  72     186.966 135.220 148.003  1.00  0.00      RB0  C
ATOM   4347  CB  LYS B  72     187.939 136.372 147.750  1.00  0.00      RB0  C
ATOM   4348  CG  LYS B  72     187.466 137.566 148.586  1.00  0.00      RB0  C
ATOM   4349  CD  LYS B  72     188.305 138.837 148.458  1.00  0.00      RB0  C
ATOM   4350  CE  LYS B  72     187.699 140.006 149.245  1.00  0.00      RB0  C
ATOM   4351  NZ  LYS B  72     187.685 139.702 150.681  1.00  0.00      RB0  N
ATOM   4352  HZ1 LYS B  72     187.032 140.315 151.220  1.00  0.00      RB0  H
ATOM   4353  HZ2 LYS B  72     187.294 138.759 150.899  1.00  0.00      RB0  H
ATOM   4354  HZ3 LYS B  72     188.608 139.747 151.142  1.00  0.00      RB0  H
ATOM   4355  C   LYS B  72     186.197 134.768 146.771  1.00  0.00      RB0  C
ATOM   4356  O   LYS B  72     186.669 133.915 146.012  1.00  0.00      RB0  O
ATOM   4357  N   GLY B  73     185.009 135.344 146.578  1.00  0.00      RB0  N
ATOM   4358  H   GLY B  73     184.620 135.783 147.364  1.00  0.00      RB0  H
ATOM   4359  CA  GLY B  73     184.226 135.023 145.400  1.00  0.00      RB0  C
ATOM   4360  C   GLY B  73     184.638 135.818 144.180  1.00  0.00      RB0  C
ATOM   4361  O   GLY B  73     184.132 135.578 143.079  1.00  0.00      RB0  O
ATOM   4362  N   SER B  74     185.550 136.769 144.351  1.00  0.00      RB0  N
ATOM   4363  H   SER B  74     185.995 136.942 145.226  1.00  0.00      RB0  H
ATOM   4364  CA  SER B  74     186.025 137.566 143.232  1.00  0.00      RB0  C
ATOM   4365  CB  SER B  74     186.638 138.820 143.817  1.00  0.00      RB0  C
ATOM   4366  OG  SER B  74     186.891 138.594 145.208  1.00  0.00      RB0  O
ATOM   4367  HG  SER B  74     186.781 139.471 145.584  1.00  0.00      RB0  H
ATOM   4368  C   SER B  74     187.024 136.775 142.397  1.00  0.00      RB0  C
ATOM   4369  O   SER B  74     187.478 135.695 142.784  1.00  0.00      RB0  O
ATOM   4370  N   GLY B  75     187.358 137.322 141.239  1.00  0.00      RB0  N
ATOM   4371  H   GLY B  75     186.807 138.075 140.887  1.00  0.00      RB0  H
ATOM   4372  CA  GLY B  75     188.309 136.708 140.338  1.00  0.00      RB0  C
ATOM   4373  C   GLY B  75     187.635 135.725 139.399  1.00  0.00      RB0  C
ATOM   4374  O   GLY B  75     186.487 135.897 138.978  1.00  0.00      RB0  O
ATOM   4375  N   ASP B  76     188.380 134.674 139.067  1.00  0.00      RB0  N
ATOM   4376  H   ASP B  76     189.329 134.557 139.369  1.00  0.00      RB0  H
ATOM   4377  CA  ASP B  76     187.850 133.633 138.199  1.00  0.00      RB0  C
ATOM   4378  CB  ASP B  76     188.971 132.702 137.748  1.00  0.00      RB0  C
ATOM   4379  CG  ASP B  76     190.212 133.513 137.448  1.00  0.00      RB0  C
ATOM   4380  OD1 ASP B  76     190.365 133.959 136.314  1.00  0.00      RB0  O
ATOM   4381  OD2 ASP B  76     191.018 133.703 138.359  1.00  0.00      RB0  O
ATOM   4382  C   ASP B  76     186.751 132.860 138.915  1.00  0.00      RB0  C
ATOM   4383  O   ASP B  76     187.015 132.070 139.826  1.00  0.00      RB0  O
ATOM   4384  N   SER B  77     185.512 133.090 138.497  1.00  0.00      RB0  N
ATOM   4385  H   SER B  77     185.391 133.712 137.728  1.00  0.00      RB0  H
ATOM   4386  CA  SER B  77     184.357 132.440 139.095  1.00  0.00      RB0  C
ATOM   4387  CB  SER B  77     183.159 133.395 139.028  1.00  0.00      RB0  C
ATOM   4388  OG  SER B  77     182.208 133.048 140.041  1.00  0.00      RB0  O
ATOM   4389  HG  SER B  77     181.501 133.683 140.000  1.00  0.00      RB0  H
ATOM   4390  C   SER B  77     184.153 131.078 138.447  1.00  0.00      RB0  C
ATOM   4391  O   SER B  77     184.932 130.675 137.577  1.00  0.00      RB0  O
ATOM   4392  N   SER B  78     183.123 130.364 138.909  1.00  0.00      RB0  N
ATOM   4393  H   SER B  78     182.476 130.799 139.542  1.00  0.00      RB0  H
ATOM   4394  CA  SER B  78     182.818 128.988 138.521  1.00  0.00      RB0  C
ATOM   4395  CB  SER B  78     182.626 128.868 136.996  1.00  0.00      RB0  C
ATOM   4396  OG  SER B  78     182.005 127.618 136.662  1.00  0.00      RB0  O
ATOM   4397  HG  SER B  78     182.518 126.960 137.118  1.00  0.00      RB0  H
ATOM   4398  C   SER B  78     183.830 128.030 139.140  1.00  0.00      RB0  C
ATOM   4399  O   SER B  78     183.692 126.808 139.024  1.00  0.00      RB0  O
ATOM   4400  N   GLN B  79     184.848 128.579 139.798  1.00  0.00      RB0  N
ATOM   4401  H   GLN B  79     185.012 129.563 139.790  1.00  0.00      RB0  H
ATOM   4402  CA  GLN B  79     185.733 127.825 140.672  1.00  0.00      RB0  C
ATOM   4403  CB  GLN B  79     187.185 128.108 140.314  1.00  0.00      RB0  C
ATOM   4404  CG  GLN B  79     187.466 128.025 138.817  1.00  0.00      RB0  C
ATOM   4405  CD  GLN B  79     188.924 128.349 138.591  1.00  0.00      RB0  C
ATOM   4406  OE1 GLN B  79     189.717 127.492 138.213  1.00  0.00      RB0  O
ATOM   4407  NE2 GLN B  79     189.228 129.631 138.851  1.00  0.00      RB0  N
ATOM   4408 HE21 GLN B  79     188.542 130.292 139.172  1.00  0.00      RB0  H
ATOM   4409 HE22 GLN B  79     190.145 130.013 138.717  1.00  0.00      RB0  H
ATOM   4410  C   GLN B  79     185.528 128.178 142.135  1.00  0.00      RB0  C
ATOM   4411  O   GLN B  79     186.192 127.597 142.999  1.00  0.00      RB0  O
ATOM   4412  N   VAL B  80     184.636 129.116 142.428  1.00  0.00      RB0  N
ATOM   4413  H   VAL B  80     184.019 129.463 141.726  1.00  0.00      RB0  H
ATOM   4414  CA  VAL B  80     184.319 129.499 143.798  1.00  0.00      RB0  C
ATOM   4415  CB  VAL B  80     183.645 130.867 143.803  1.00  0.00      RB0  C
ATOM   4416  CG1 VAL B  80     183.283 131.286 145.226  1.00  0.00      RB0  C
ATOM   4417  CG2 VAL B  80     184.518 131.898 143.086  1.00  0.00      RB0  C
ATOM   4418  C   VAL B  80     183.400 128.437 144.380  1.00  0.00      RB0  C
ATOM   4419  O   VAL B  80     182.234 128.329 143.988  1.00  0.00      RB0  O
ATOM   4420  N   THR B  81     183.923 127.652 145.313  1.00  0.00      RB0  N
ATOM   4421  H   THR B  81     184.854 127.820 145.629  1.00  0.00      RB0  H
ATOM   4422  CA  THR B  81     183.169 126.586 145.956  1.00  0.00      RB0  C
ATOM   4423  CB  THR B  81     183.869 125.221 145.905  1.00  0.00      RB0  C
ATOM   4424  OG1 THR B  81     183.093 124.357 145.057  1.00  0.00      RB0  O
ATOM   4425  HG1 THR B  81     182.205 124.404 145.431  1.00  0.00      RB0  H
ATOM   4426  CG2 THR B  81     184.078 124.548 147.261  1.00  0.00      RB0  C
ATOM   4427  C   THR B  81     182.720 127.072 147.325  1.00  0.00      RB0  C
ATOM   4428  O   THR B  81     183.550 127.311 148.207  1.00  0.00      RB0  O
ATOM   4429  N   GLN B  82     181.409 127.217 147.495  1.00  0.00      RB0  N
ATOM   4430  H   GLN B  82     180.789 126.943 146.748  1.00  0.00      RB0  H
ATOM   4431  CA  GLN B  82     180.830 127.658 148.752  1.00  0.00      RB0  C
ATOM   4432  CB  GLN B  82     179.763 128.690 148.395  1.00  0.00      RB0  C
ATOM   4433  CG  GLN B  82     180.368 129.718 147.438  1.00  0.00      RB0  C
ATOM   4434  CD  GLN B  82     179.295 130.552 146.775  1.00  0.00      RB0  C
ATOM   4435  OE1 GLN B  82     178.942 131.635 147.237  1.00  0.00      RB0  O
ATOM   4436  NE2 GLN B  82     178.846 130.017 145.624  1.00  0.00      RB0  N
ATOM   4437 HE21 GLN B  82     179.135 129.088 145.351  1.00  0.00      RB0  H
ATOM   4438 HE22 GLN B  82     178.252 130.500 144.976  1.00  0.00      RB0  H
ATOM   4439  C   GLN B  82     180.254 126.516 149.570  1.00  0.00      RB0  C
ATOM   4440  O   GLN B  82     179.783 126.752 150.686  1.00  0.00      RB0  O
ATOM   4441  N   VAL B  83     180.278 125.294 149.048  1.00  0.00      RB0  N
ATOM   4442  H   VAL B  83     180.594 125.133 148.110  1.00  0.00      RB0  H
ATOM   4443  CA  VAL B  83     179.807 124.111 149.752  1.00  0.00      RB0  C
ATOM   4444  CB  VAL B  83     178.489 123.645 149.128  1.00  0.00      RB0  C
ATOM   4445  CG1 VAL B  83     178.209 122.156 149.322  1.00  0.00      RB0  C
ATOM   4446  CG2 VAL B  83     177.351 124.506 149.658  1.00  0.00      RB0  C
ATOM   4447  C   VAL B  83     180.874 123.034 149.632  1.00  0.00      RB0  C
ATOM   4448  O   VAL B  83     181.458 122.846 148.560  1.00  0.00      RB0  O
ATOM   4449  N   SER B  84     181.132 122.329 150.735  1.00  0.00      RB0  N
ATOM   4450  H   SER B  84     180.686 122.528 151.610  1.00  0.00      RB0  H
ATOM   4451  CA  SER B  84     182.119 121.272 150.747  1.00  0.00      RB0  C
ATOM   4452  CB  SER B  84     183.463 121.970 151.047  1.00  0.00      RB0  C
ATOM   4453  OG  SER B  84     184.413 121.188 151.777  1.00  0.00      RB0  O
ATOM   4454  HG  SER B  84     184.701 120.455 151.222  1.00  0.00      RB0  H
ATOM   4455  C   SER B  84     181.647 120.193 151.712  1.00  0.00      RB0  C
ATOM   4456  O   SER B  84     181.296 120.519 152.855  1.00  0.00      RB0  O
ATOM   4457  N   PRO B  85     181.623 118.918 151.297  1.00  0.00      RB0  N
ATOM   4458  CD  PRO B  85     181.240 117.836 152.190  1.00  0.00      RB0  C
ATOM   4459  CA  PRO B  85     182.000 118.441 149.964  1.00  0.00      RB0  C
ATOM   4460  CB  PRO B  85     182.176 116.944 150.194  1.00  0.00      RB0  C
ATOM   4461  CG  PRO B  85     181.187 116.610 151.300  1.00  0.00      RB0  C
ATOM   4462  C   PRO B  85     180.948 118.746 148.907  1.00  0.00      RB0  C
ATOM   4463  O   PRO B  85     179.845 119.171 149.242  1.00  0.00      RB0  O
ATOM   4464  N   GLN B  86     181.296 118.535 147.640  1.00  0.00      RB0  N
ATOM   4465  H   GLN B  86     182.197 118.145 147.440  1.00  0.00      RB0  H
ATOM   4466  CA  GLN B  86     180.379 118.776 146.538  1.00  0.00      RB0  C
ATOM   4467  CB  GLN B  86     180.964 119.567 145.365  1.00  0.00      RB0  C
ATOM   4468  CG  GLN B  86     181.648 120.870 145.766  1.00  0.00      RB0  C
ATOM   4469  CD  GLN B  86     183.002 120.496 146.300  1.00  0.00      RB0  C
ATOM   4470  OE1 GLN B  86     183.672 119.632 145.745  1.00  0.00      RB0  O
ATOM   4471  NE2 GLN B  86     183.361 121.154 147.412  1.00  0.00      RB0  N
ATOM   4472 HE21 GLN B  86     182.736 121.855 147.757  1.00  0.00      RB0  H
ATOM   4473 HE22 GLN B  86     184.186 121.042 147.978  1.00  0.00      RB0  H
ATOM   4474  C   GLN B  86     179.734 117.503 146.013  1.00  0.00      RB0  C
ATOM   4475  O   GLN B  86     178.824 117.587 145.183  1.00  0.00      RB0  O
ATOM   4476  N   ARG B  87     180.176 116.336 146.475  1.00  0.00      RB0  N
ATOM   4477  H   ARG B  87     180.974 116.277 147.081  1.00  0.00      RB0  H
ATOM   4478  CA  ARG B  87     179.610 115.070 146.037  1.00  0.00      RB0  C
ATOM   4479  CB  ARG B  87     180.143 114.626 144.695  1.00  0.00      RB0  C
ATOM   4480  CG  ARG B  87     179.291 113.525 144.084  1.00  0.00      RB0  C
ATOM   4481  CD  ARG B  87     180.020 112.880 142.918  1.00  0.00      RB0  C
ATOM   4482  NE  ARG B  87     179.060 112.374 141.957  1.00  0.00      RB0  N
ATOM   4483  HE  ARG B  87     178.570 111.515 142.153  1.00  0.00      RB0  H
ATOM   4484  CZ  ARG B  87     178.767 113.196 140.916  1.00  0.00      RB0  C
ATOM   4485  NH1 ARG B  87     179.504 114.316 140.703  1.00  0.00      RB0  N
ATOM   4486 HH11 ARG B  87     179.307 115.006 140.008  1.00  0.00      RB0  H
ATOM   4487 HH12 ARG B  87     180.350 114.537 141.235  1.00  0.00      RB0  H
ATOM   4488  NH2 ARG B  87     177.728 112.849 140.129  1.00  0.00      RB0  N
ATOM   4489 HH21 ARG B  87     177.429 113.385 139.338  1.00  0.00      RB0  H
ATOM   4490 HH22 ARG B  87     177.219 112.000 140.348  1.00  0.00      RB0  H
ATOM   4491  C   ARG B  87     179.967 114.005 147.061  1.00  0.00      RB0  C
ATOM   4492  O   ARG B  87     181.093 113.970 147.559  1.00  0.00      RB0  O
ATOM   4493  N   ILE B  88     179.001 113.146 147.371  1.00  0.00      RB0  N
ATOM   4494  H   ILE B  88     178.106 113.187 146.914  1.00  0.00      RB0  H
ATOM   4495  CA  ILE B  88     179.160 112.117 148.390  1.00  0.00      RB0  C
ATOM   4496  CB  ILE B  88     178.573 112.555 149.741  1.00  0.00      RB0  C
ATOM   4497  CG2 ILE B  88     178.095 111.381 150.601  1.00  0.00      RB0  C
ATOM   4498  CG1 ILE B  88     179.595 113.363 150.527  1.00  0.00      RB0  C
ATOM   4499  CD1 ILE B  88     179.081 113.673 151.930  1.00  0.00      RB0  C
ATOM   4500  C   ILE B  88     178.463 110.852 147.917  1.00  0.00      RB0  C
ATOM   4501  O   ILE B  88     177.331 110.900 147.425  1.00  0.00      RB0  O
ATOM   4502  N   ALA B  89     179.148 109.721 148.052  1.00  0.00      RB0  N
ATOM   4503  H   ALA B  89     180.104 109.767 148.273  1.00  0.00      RB0  H
ATOM   4504  CA  ALA B  89     178.576 108.414 147.767  1.00  0.00      RB0  C
ATOM   4505  CB  ALA B  89     179.602 107.483 147.123  1.00  0.00      RB0  C
ATOM   4506  C   ALA B  89     178.136 107.795 149.085  1.00  0.00      RB0  C
ATOM   4507  O   ALA B  89     178.949 107.638 150.002  1.00  0.00      RB0  O
ATOM   4508  N   LEU B  90     176.856 107.451 149.180  1.00  0.00      RB0  N
ATOM   4509  H   LEU B  90     176.341 107.246 148.357  1.00  0.00      RB0  H
ATOM   4510  CA  LEU B  90     176.241 107.036 150.435  1.00  0.00      RB0  C
ATOM   4511  CB  LEU B  90     175.142 108.030 150.780  1.00  0.00      RB0  C
ATOM   4512  CG  LEU B  90     174.479 107.788 152.129  1.00  0.00      RB0  C
ATOM   4513  CD1 LEU B  90     175.486 107.780 153.276  1.00  0.00      RB0  C
ATOM   4514  CD2 LEU B  90     173.365 108.802 152.360  1.00  0.00      RB0  C
ATOM   4515  C   LEU B  90     175.706 105.620 150.280  1.00  0.00      RB0  C
ATOM   4516  O   LEU B  90     174.634 105.416 149.701  1.00  0.00      RB0  O
ATOM   4517  N   ARG B  91     176.446 104.645 150.797  1.00  0.00      RB0  N
ATOM   4518  H   ARG B  91     177.208 104.903 151.394  1.00  0.00      RB0  H
ATOM   4519  CA  ARG B  91     176.018 103.252 150.804  1.00  0.00      RB0  C
ATOM   4520  CB  ARG B  91     177.244 102.359 150.844  1.00  0.00      RB0  C
ATOM   4521  CG  ARG B  91     177.737 101.787 149.519  1.00  0.00      RB0  C
ATOM   4522  CD  ARG B  91     178.909 100.839 149.800  1.00  0.00      RB0  C
ATOM   4523  NE  ARG B  91     178.627 100.055 151.005  1.00  0.00      RB0  N
ATOM   4524  HE  ARG B  91     179.018 100.421 151.857  1.00  0.00      RB0  H
ATOM   4525  CZ  ARG B  91     177.745  99.010 150.939  1.00  0.00      RB0  C
ATOM   4526  NH1 ARG B  91     177.397  98.505 149.738  1.00  0.00      RB0  N
ATOM   4527 HH11 ARG B  91     176.743  97.733 149.721  1.00  0.00      RB0  H
ATOM   4528 HH12 ARG B  91     177.734  98.837 148.857  1.00  0.00      RB0  H
ATOM   4529  NH2 ARG B  91     177.205  98.493 152.063  1.00  0.00      RB0  N
ATOM   4530 HH21 ARG B  91     176.449  97.816 151.979  1.00  0.00      RB0  H
ATOM   4531 HH22 ARG B  91     177.487  98.758 152.993  1.00  0.00      RB0  H
ATOM   4532  C   ARG B  91     175.251 102.990 152.091  1.00  0.00      RB0  C
ATOM   4533  O   ARG B  91     175.762 103.248 153.185  1.00  0.00      RB0  O
ATOM   4534  N   LEU B  92     174.025 102.492 151.961  1.00  0.00      RB0  N
ATOM   4535  H   LEU B  92     173.655 102.278 151.053  1.00  0.00      RB0  H
ATOM   4536  CA  LEU B  92     173.146 102.261 153.098  1.00  0.00      RB0  C
ATOM   4537  CB  LEU B  92     172.065 103.336 153.141  1.00  0.00      RB0  C
ATOM   4538  CG  LEU B  92     172.554 104.607 153.834  1.00  0.00      RB0  C
ATOM   4539  CD1 LEU B  92     171.569 105.766 153.706  1.00  0.00      RB0  C
ATOM   4540  CD2 LEU B  92     172.893 104.324 155.295  1.00  0.00      RB0  C
ATOM   4541  C   LEU B  92     172.538 100.869 153.013  1.00  0.00      RB0  C
ATOM   4542  O   LEU B  92     171.778 100.576 152.085  1.00  0.00      RB0  O
ATOM   4543  N   ARG B  93     172.874 100.017 153.980  1.00  0.00      RB0  N
ATOM   4544  H   ARG B  93     173.378 100.374 154.766  1.00  0.00      RB0  H
ATOM   4545  CA  ARG B  93     172.204  98.736 154.110  1.00  0.00      RB0  C
ATOM   4546  CB  ARG B  93     173.020  97.880 155.086  1.00  0.00      RB0  C
ATOM   4547  CG  ARG B  93     172.545  97.968 156.536  1.00  0.00      RB0  C
ATOM   4548  CD  ARG B  93     173.441  97.222 157.523  1.00  0.00      RB0  C
ATOM   4549  NE  ARG B  93     173.596  95.821 157.136  1.00  0.00      RB0  N
ATOM   4550  HE  ARG B  93     172.770  95.261 157.257  1.00  0.00      RB0  H
ATOM   4551  CZ  ARG B  93     174.800  95.429 156.626  1.00  0.00      RB0  C
ATOM   4552  NH1 ARG B  93     175.791  96.344 156.523  1.00  0.00      RB0  N
ATOM   4553 HH11 ARG B  93     176.712  96.135 156.175  1.00  0.00      RB0  H
ATOM   4554 HH12 ARG B  93     175.637  97.302 156.796  1.00  0.00      RB0  H
ATOM   4555  NH2 ARG B  93     174.975  94.148 156.229  1.00  0.00      RB0  N
ATOM   4556 HH21 ARG B  93     175.838  93.817 155.834  1.00  0.00      RB0  H
ATOM   4557 HH22 ARG B  93     174.234  93.475 156.311  1.00  0.00      RB0  H
ATOM   4558  C   ARG B  93     170.757  98.966 154.548  1.00  0.00      RB0  C
ATOM   4559  O   ARG B  93     170.423 100.040 155.053  1.00  0.00      RB0  O
ATOM   4560  N   PRO B  94     169.875  97.987 154.338  1.00  0.00      RB0  N
ATOM   4561  CD  PRO B  94     170.131  96.669 153.763  1.00  0.00      RB0  C
ATOM   4562  CA  PRO B  94     168.444  98.215 154.592  1.00  0.00      RB0  C
ATOM   4563  CB  PRO B  94     167.833  96.832 154.357  1.00  0.00      RB0  C
ATOM   4564  CG  PRO B  94     168.761  96.150 153.357  1.00  0.00      RB0  C
ATOM   4565  C   PRO B  94     168.170  98.707 156.008  1.00  0.00      RB0  C
ATOM   4566  O   PRO B  94     168.655  98.138 156.988  1.00  0.00      RB0  O
ATOM   4567  N   ASP B  95     167.391  99.788 156.095  1.00  0.00      RB0  N
ATOM   4568  H   ASP B  95     167.057 100.185 155.239  1.00  0.00      RB0  H
ATOM   4569  CA  ASP B  95     166.915 100.347 157.362  1.00  0.00      RB0  C
ATOM   4570  CB  ASP B  95     166.038  99.361 158.149  1.00  0.00      RB0  C
ATOM   4571  CG  ASP B  95     164.573  99.559 157.818  1.00  0.00      RB0  C
ATOM   4572  OD1 ASP B  95     164.078 100.679 157.901  1.00  0.00      RB0  O
ATOM   4573  OD2 ASP B  95     163.885  98.594 157.498  1.00  0.00      RB0  O
ATOM   4574  C   ASP B  95     168.063 100.839 158.240  1.00  0.00      RB0  C
ATOM   4575  O   ASP B  95     167.980 100.800 159.470  1.00  0.00      RB0  O
ATOM   4576  N   ASP B  96     169.143 101.307 157.623  1.00  0.00      RB0  N
ATOM   4577  H   ASP B  96     169.178 101.351 156.626  1.00  0.00      RB0  H
ATOM   4578  CA  ASP B  96     170.297 101.815 158.346  1.00  0.00      RB0  C
ATOM   4579  CB  ASP B  96     171.517 101.177 157.666  1.00  0.00      RB0  C
ATOM   4580  CG  ASP B  96     172.856 101.309 158.370  1.00  0.00      RB0  C
ATOM   4581  OD1 ASP B  96     173.350 100.322 158.906  1.00  0.00      RB0  O
ATOM   4582  OD2 ASP B  96     173.485 102.354 158.268  1.00  0.00      RB0  O
ATOM   4583  C   ASP B  96     170.341 103.335 158.274  1.00  0.00      RB0  C
ATOM   4584  O   ASP B  96     169.507 103.977 157.630  1.00  0.00      RB0  O
ATOM   4585  N   SER B  97     171.335 103.903 158.950  1.00  0.00      RB0  N
ATOM   4586  H   SER B  97     172.085 103.354 159.333  1.00  0.00      RB0  H
ATOM   4587  CA  SER B  97     171.508 105.344 159.027  1.00  0.00      RB0  C
ATOM   4588  CB  SER B  97     170.913 105.767 160.367  1.00  0.00      RB0  C
ATOM   4589  OG  SER B  97     169.618 106.347 160.194  1.00  0.00      RB0  O
ATOM   4590  HG  SER B  97     169.786 106.998 159.506  1.00  0.00      RB0  H
ATOM   4591  C   SER B  97     172.992 105.676 159.030  1.00  0.00      RB0  C
ATOM   4592  O   SER B  97     173.758 105.115 159.817  1.00  0.00      RB0  O
ATOM   4593  N   LYS B  98     173.391 106.589 158.148  1.00  0.00      RB0  N
ATOM   4594  H   LYS B  98     172.704 107.040 157.569  1.00  0.00      RB0  H
ATOM   4595  CA  LYS B  98     174.769 107.051 158.069  1.00  0.00      RB0  C
ATOM   4596  CB  LYS B  98     175.535 106.466 156.877  1.00  0.00      RB0  C
ATOM   4597  CG  LYS B  98     177.024 106.837 156.888  1.00  0.00      RB0  C
ATOM   4598  CD  LYS B  98     177.750 106.342 158.144  1.00  0.00      RB0  C
ATOM   4599  CE  LYS B  98     179.186 106.867 158.280  1.00  0.00      RB0  C
ATOM   4600  NZ  LYS B  98     179.216 108.297 158.636  1.00  0.00      RB0  N
ATOM   4601  HZ1 LYS B  98     180.194 108.640 158.671  1.00  0.00      RB0  H
ATOM   4602  HZ2 LYS B  98     178.695 108.901 157.963  1.00  0.00      RB0  H
ATOM   4603  HZ3 LYS B  98     178.794 108.467 159.575  1.00  0.00      RB0  H
ATOM   4604  C   LYS B  98     174.791 108.571 158.076  1.00  0.00      RB0  C
ATOM   4605  O   LYS B  98     173.946 109.214 157.448  1.00  0.00      RB0  O
ATOM   4606  N   ASN B  99     175.757 109.139 158.790  1.00  0.00      RB0  N
ATOM   4607  H   ASN B  99     176.403 108.566 159.288  1.00  0.00      RB0  H
ATOM   4608  CA  ASN B  99     175.866 110.581 158.947  1.00  0.00      RB0  C
ATOM   4609  CB  ASN B  99     176.111 110.973 160.403  1.00  0.00      RB0  C
ATOM   4610  CG  ASN B  99     177.576 110.736 160.727  1.00  0.00      RB0  C
ATOM   4611  OD1 ASN B  99     178.100 109.629 160.566  1.00  0.00      RB0  O
ATOM   4612  ND2 ASN B  99     178.212 111.832 161.183  1.00  0.00      RB0  N
ATOM   4613 HD21 ASN B  99     177.738 112.711 161.270  1.00  0.00      RB0  H
ATOM   4614 HD22 ASN B  99     179.175 111.841 161.459  1.00  0.00      RB0  H
ATOM   4615  C   ASN B  99     177.029 111.124 158.129  1.00  0.00      RB0  C
ATOM   4616  O   ASN B  99     178.091 110.500 158.046  1.00  0.00      RB0  O
ATOM   4617  N   PHE B 100     176.818 112.290 157.525  1.00  0.00      RB0  N
ATOM   4618  H   PHE B 100     175.956 112.787 157.588  1.00  0.00      RB0  H
ATOM   4619  CA  PHE B 100     177.854 113.014 156.808  1.00  0.00      RB0  C
ATOM   4620  CB  PHE B 100     177.766 112.748 155.300  1.00  0.00      RB0  C
ATOM   4621  CG  PHE B 100     176.362 112.918 154.765  1.00  0.00      RB0  C
ATOM   4622  CD1 PHE B 100     175.476 111.845 154.776  1.00  0.00      RB0  C
ATOM   4623  CD2 PHE B 100     175.961 114.139 154.237  1.00  0.00      RB0  C
ATOM   4624  CE1 PHE B 100     174.196 111.990 154.255  1.00  0.00      RB0  C
ATOM   4625  CE2 PHE B 100     174.684 114.280 153.710  1.00  0.00      RB0  C
ATOM   4626  CZ  PHE B 100     173.801 113.207 153.716  1.00  0.00      RB0  C
ATOM   4627  C   PHE B 100     177.766 114.488 157.176  1.00  0.00      RB0  C
ATOM   4628  O   PHE B 100     176.802 114.940 157.797  1.00  0.00      RB0  O
ATOM   4629  N   SER B 101     178.790 115.243 156.790  1.00  0.00      RB0  N
ATOM   4630  H   SER B 101     179.541 114.906 156.225  1.00  0.00      RB0  H
ATOM   4631  CA  SER B 101     178.906 116.645 157.160  1.00  0.00      RB0  C
ATOM   4632  CB  SER B 101     180.041 116.663 158.163  1.00  0.00      RB0  C
ATOM   4633  OG  SER B 101     179.863 115.484 158.963  1.00  0.00      RB0  O
ATOM   4634  HG  SER B 101     179.021 115.593 159.391  1.00  0.00      RB0  H
ATOM   4635  C   SER B 101     179.060 117.501 155.914  1.00  0.00      RB0  C
ATOM   4636  O   SER B 101     179.653 117.069 154.922  1.00  0.00      RB0  O
ATOM   4637  N   ILE B 102     178.519 118.713 155.972  1.00  0.00      RB0  N
ATOM   4638  H   ILE B 102     178.018 119.013 156.787  1.00  0.00      RB0  H
ATOM   4639  CA  ILE B 102     178.606 119.680 154.887  1.00  0.00      RB0  C
ATOM   4640  CB  ILE B 102     177.288 119.788 154.104  1.00  0.00      RB0  C
ATOM   4641  CG2 ILE B 102     176.155 120.318 154.972  1.00  0.00      RB0  C
ATOM   4642  CG1 ILE B 102     177.436 120.656 152.856  1.00  0.00      RB0  C
ATOM   4643  CD1 ILE B 102     176.069 120.969 152.243  1.00  0.00      RB0  C
ATOM   4644  C   ILE B 102     179.022 121.021 155.471  1.00  0.00      RB0  C
ATOM   4645  O   ILE B 102     178.524 121.431 156.524  1.00  0.00      RB0  O
ATOM   4646  N   GLN B 103     179.950 121.696 154.797  1.00  0.00      RB0  N
ATOM   4647  H   GLN B 103     180.196 121.404 153.881  1.00  0.00      RB0  H
ATOM   4648  CA  GLN B 103     180.383 123.034 155.177  1.00  0.00      RB0  C
ATOM   4649  CB  GLN B 103     181.904 123.060 155.296  1.00  0.00      RB0  C
ATOM   4650  CG  GLN B 103     182.385 123.311 156.728  1.00  0.00      RB0  C
ATOM   4651  CD  GLN B 103     182.197 124.771 157.088  1.00  0.00      RB0  C
ATOM   4652  OE1 GLN B 103     182.092 125.640 156.226  1.00  0.00      RB0  O
ATOM   4653  NE2 GLN B 103     182.201 125.009 158.410  1.00  0.00      RB0  N
ATOM   4654 HE21 GLN B 103     182.149 124.256 159.073  1.00  0.00      RB0  H
ATOM   4655 HE22 GLN B 103     182.171 125.919 158.827  1.00  0.00      RB0  H
ATOM   4656  C   GLN B 103     179.867 124.016 154.139  1.00  0.00      RB0  C
ATOM   4657  O   GLN B 103     180.023 123.789 152.936  1.00  0.00      RB0  O
ATOM   4658  N   VAL B 104     179.254 125.099 154.600  1.00  0.00      RB0  N
ATOM   4659  H   VAL B 104     179.261 125.289 155.584  1.00  0.00      RB0  H
ATOM   4660  CA  VAL B 104     178.665 126.104 153.726  1.00  0.00      RB0  C
ATOM   4661  CB  VAL B 104     177.145 126.144 153.800  1.00  0.00      RB0  C
ATOM   4662  CG1 VAL B 104     176.650 127.166 152.776  1.00  0.00      RB0  C
ATOM   4663  CG2 VAL B 104     176.512 124.767 153.599  1.00  0.00      RB0  C
ATOM   4664  C   VAL B 104     179.238 127.455 154.120  1.00  0.00      RB0  C
ATOM   4665  O   VAL B 104     178.821 128.044 155.124  1.00  0.00      RB0  O
ATOM   4666  N   ARG B 105     180.189 127.948 153.337  1.00  0.00      RB0  N
ATOM   4667  H   ARG B 105     180.347 127.496 152.455  1.00  0.00      RB0  H
ATOM   4668  CA  ARG B 105     180.752 129.275 153.532  1.00  0.00      RB0  C
ATOM   4669  CB  ARG B 105     182.253 129.256 153.264  1.00  0.00      RB0  C
ATOM   4670  CG  ARG B 105     182.933 130.604 153.511  1.00  0.00      RB0  C
ATOM   4671  CD  ARG B 105     184.434 130.579 153.225  1.00  0.00      RB0  C
ATOM   4672  NE  ARG B 105     185.167 129.720 154.155  1.00  0.00      RB0  N
ATOM   4673  HE  ARG B 105     184.608 129.157 154.779  1.00  0.00      RB0  H
ATOM   4674  CZ  ARG B 105     186.535 129.796 154.131  1.00  0.00      RB0  C
ATOM   4675  NH1 ARG B 105     187.143 130.499 153.165  1.00  0.00      RB0  N
ATOM   4676 HH11 ARG B 105     188.144 130.693 153.136  1.00  0.00      RB0  H
ATOM   4677 HH12 ARG B 105     186.648 130.866 152.370  1.00  0.00      RB0  H
ATOM   4678  NH2 ARG B 105     187.274 129.168 155.067  1.00  0.00      RB0  N
ATOM   4679 HH21 ARG B 105     188.278 129.237 155.036  1.00  0.00      RB0  H
ATOM   4680 HH22 ARG B 105     186.857 128.630 155.801  1.00  0.00      RB0  H
ATOM   4681  C   ARG B 105     180.149 130.235 152.520  1.00  0.00      RB0  C
ATOM   4682  O   ARG B 105     180.053 129.910 151.334  1.00  0.00      RB0  O
ATOM   4683  N   GLN B 106     179.744 131.410 152.986  1.00  0.00      RB0  N
ATOM   4684  H   GLN B 106     179.882 131.614 153.957  1.00  0.00      RB0  H
ATOM   4685  CA  GLN B 106     179.289 132.478 152.099  1.00  0.00      RB0  C
ATOM   4686  CB  GLN B 106     178.048 133.173 152.654  1.00  0.00      RB0  C
ATOM   4687  CG  GLN B 106     176.882 132.181 152.711  1.00  0.00      RB0  C
ATOM   4688  CD  GLN B 106     175.599 132.918 153.024  1.00  0.00      RB0  C
ATOM   4689  OE1 GLN B 106     175.585 134.128 153.190  1.00  0.00      RB0  O
ATOM   4690  NE2 GLN B 106     174.509 132.131 153.085  1.00  0.00      RB0  N
ATOM   4691 HE21 GLN B 106     174.591 131.155 152.882  1.00  0.00      RB0  H
ATOM   4692 HE22 GLN B 106     173.612 132.486 153.361  1.00  0.00      RB0  H
ATOM   4693  C   GLN B 106     180.472 133.405 151.859  1.00  0.00      RB0  C
ATOM   4694  O   GLN B 106     180.821 134.223 152.712  1.00  0.00      RB0  O
ATOM   4695  N   VAL B 107     181.095 133.270 150.692  1.00  0.00      RB0  N
ATOM   4696  H   VAL B 107     180.658 132.701 149.996  1.00  0.00      RB0  H
ATOM   4697  CA  VAL B 107     182.349 133.957 150.421  1.00  0.00      RB0  C
ATOM   4698  CB  VAL B 107     183.015 133.346 149.193  1.00  0.00      RB0  C
ATOM   4699  CG1 VAL B 107     183.425 131.896 149.456  1.00  0.00      RB0  C
ATOM   4700  CG2 VAL B 107     182.084 133.461 147.988  1.00  0.00      RB0  C
ATOM   4701  C   VAL B 107     182.101 135.448 150.219  1.00  0.00      RB0  C
ATOM   4702  O   VAL B 107     180.977 135.902 149.996  1.00  0.00      RB0  O
ATOM   4703  N   GLU B 108     183.182 136.216 150.296  1.00  0.00      RB0  N
ATOM   4704  H   GLU B 108     184.083 135.798 150.412  1.00  0.00      RB0  H
ATOM   4705  CA  GLU B 108     183.130 137.657 150.119  1.00  0.00      RB0  C
ATOM   4706  CB  GLU B 108     184.229 138.385 150.874  1.00  0.00      RB0  C
ATOM   4707  CG  GLU B 108     184.546 138.047 152.321  1.00  0.00      RB0  C
ATOM   4708  CD  GLU B 108     185.866 138.752 152.536  1.00  0.00      RB0  C
ATOM   4709  OE1 GLU B 108     186.908 138.105 152.521  1.00  0.00      RB0  O
ATOM   4710  OE2 GLU B 108     185.899 139.978 152.533  1.00  0.00      RB0  O
ATOM   4711  C   GLU B 108     183.420 138.028 148.672  1.00  0.00      RB0  C
ATOM   4712  O   GLU B 108     184.033 137.262 147.924  1.00  0.00      RB0  O
ATOM   4713  N   ASP B 109     182.963 139.219 148.285  1.00  0.00      RB0  N
ATOM   4714  H   ASP B 109     182.481 139.803 148.937  1.00  0.00      RB0  H
ATOM   4715  CA  ASP B 109     183.130 139.737 146.928  1.00  0.00      RB0  C
ATOM   4716  CB  ASP B 109     184.630 139.891 146.771  1.00  0.00      RB0  C
ATOM   4717  CG  ASP B 109     185.020 141.194 146.161  1.00  0.00      RB0  C
ATOM   4718  OD1 ASP B 109     184.166 142.055 146.029  1.00  0.00      RB0  O
ATOM   4719  OD2 ASP B 109     186.190 141.346 145.827  1.00  0.00      RB0  O
ATOM   4720  C   ASP B 109     182.537 138.798 145.885  1.00  0.00      RB0  C
ATOM   4721  O   ASP B 109     182.991 138.758 144.740  1.00  0.00      RB0  O
ATOM   4722  N   TYR B 110     181.521 138.041 146.274  1.00  0.00      RB0  N
ATOM   4723  H   TYR B 110     181.127 138.204 147.176  1.00  0.00      RB0  H
ATOM   4724  CA  TYR B 110     180.823 137.193 145.325  1.00  0.00      RB0  C
ATOM   4725  CB  TYR B 110     180.016 136.208 146.182  1.00  0.00      RB0  C
ATOM   4726  CG  TYR B 110     179.323 135.116 145.401  1.00  0.00      RB0  C
ATOM   4727  CD1 TYR B 110     180.053 134.108 144.779  1.00  0.00      RB0  C
ATOM   4728  CE1 TYR B 110     179.392 133.059 144.147  1.00  0.00      RB0  C
ATOM   4729  CD2 TYR B 110     177.936 135.098 145.349  1.00  0.00      RB0  C
ATOM   4730  CE2 TYR B 110     177.277 134.046 144.726  1.00  0.00      RB0  C
ATOM   4731  CZ  TYR B 110     178.001 133.017 144.140  1.00  0.00      RB0  C
ATOM   4732  OH  TYR B 110     177.330 131.957 143.558  1.00  0.00      RB0  O
ATOM   4733  HH  TYR B 110     176.430 132.218 143.396  1.00  0.00      RB0  H
ATOM   4734  C   TYR B 110     179.941 138.056 144.426  1.00  0.00      RB0  C
ATOM   4735  O   TYR B 110     179.278 138.977 144.911  1.00  0.00      RB0  O
ATOM   4736  N   PRO B 111     179.920 137.796 143.119  1.00  0.00      RB0  N
ATOM   4737  CD  PRO B 111     180.693 136.767 142.439  1.00  0.00      RB0  C
ATOM   4738  CA  PRO B 111     179.128 138.636 142.214  1.00  0.00      RB0  C
ATOM   4739  CB  PRO B 111     179.469 138.061 140.835  1.00  0.00      RB0  C
ATOM   4740  CG  PRO B 111     180.037 136.665 141.074  1.00  0.00      RB0  C
ATOM   4741  C   PRO B 111     177.646 138.609 142.555  1.00  0.00      RB0  C
ATOM   4742  O   PRO B 111     177.107 137.601 143.010  1.00  0.00      RB0  O
ATOM   4743  N   VAL B 112     176.988 139.745 142.334  1.00  0.00      RB0  N
ATOM   4744  H   VAL B 112     177.466 140.504 141.882  1.00  0.00      RB0  H
ATOM   4745  CA  VAL B 112     175.588 139.932 142.689  1.00  0.00      RB0  C
ATOM   4746  CB  VAL B 112     175.439 140.972 143.805  1.00  0.00      RB0  C
ATOM   4747  CG1 VAL B 112     173.998 141.054 144.297  1.00  0.00      RB0  C
ATOM   4748  CG2 VAL B 112     176.365 140.660 144.979  1.00  0.00      RB0  C
ATOM   4749  C   VAL B 112     174.806 140.315 141.443  1.00  0.00      RB0  C
ATOM   4750  O   VAL B 112     175.284 141.092 140.612  1.00  0.00      RB0  O
ATOM   4751  N   ASP B 113     173.606 139.760 141.315  1.00  0.00      RB0  N
ATOM   4752  H   ASP B 113     173.171 139.389 142.121  1.00  0.00      RB0  H
ATOM   4753  CA  ASP B 113     172.625 140.181 140.324  1.00  0.00      RB0  C
ATOM   4754  CB  ASP B 113     172.116 138.994 139.511  1.00  0.00      RB0  C
ATOM   4755  CG  ASP B 113     173.014 138.739 138.329  1.00  0.00      RB0  C
ATOM   4756  OD1 ASP B 113     173.290 139.667 137.581  1.00  0.00      RB0  O
ATOM   4757  OD2 ASP B 113     173.496 137.627 138.169  1.00  0.00      RB0  O
ATOM   4758  C   ASP B 113     171.451 140.800 141.062  1.00  0.00      RB0  C
ATOM   4759  O   ASP B 113     170.764 140.112 141.822  1.00  0.00      RB0  O
ATOM   4760  N   ILE B 114     171.221 142.087 140.843  1.00  0.00      RB0  N
ATOM   4761  H   ILE B 114     171.743 142.556 140.132  1.00  0.00      RB0  H
ATOM   4762  CA  ILE B 114     170.133 142.809 141.488  1.00  0.00      RB0  C
ATOM   4763  CB  ILE B 114     170.641 144.062 142.199  1.00  0.00      RB0  C
ATOM   4764  CG2 ILE B 114     169.492 144.860 142.815  1.00  0.00      RB0  C
ATOM   4765  CG1 ILE B 114     171.682 143.695 143.248  1.00  0.00      RB0  C
ATOM   4766  CD1 ILE B 114     172.174 144.909 144.029  1.00  0.00      RB0  C
ATOM   4767  C   ILE B 114     169.137 143.187 140.403  1.00  0.00      RB0  C
ATOM   4768  O   ILE B 114     169.285 144.219 139.743  1.00  0.00      RB0  O
ATOM   4769  N   TYR B 115     168.108 142.370 140.220  1.00  0.00      RB0  N
ATOM   4770  H   TYR B 115     167.998 141.613 140.869  1.00  0.00      RB0  H
ATOM   4771  CA  TYR B 115     167.009 142.713 139.329  1.00  0.00      RB0  C
ATOM   4772  CB  TYR B 115     166.389 141.468 138.710  1.00  0.00      RB0  C
ATOM   4773  CG  TYR B 115     165.434 141.848 137.606  1.00  0.00      RB0  C
ATOM   4774  CD1 TYR B 115     165.920 142.363 136.410  1.00  0.00      RB0  C
ATOM   4775  CE1 TYR B 115     165.043 142.634 135.367  1.00  0.00      RB0  C
ATOM   4776  CD2 TYR B 115     164.069 141.660 137.776  1.00  0.00      RB0  C
ATOM   4777  CE2 TYR B 115     163.192 141.931 136.737  1.00  0.00      RB0  C
ATOM   4778  CZ  TYR B 115     163.684 142.394 135.524  1.00  0.00      RB0  C
ATOM   4779  OH  TYR B 115     162.814 142.605 134.475  1.00  0.00      RB0  O
ATOM   4780  HH  TYR B 115     161.977 142.197 134.692  1.00  0.00      RB0  H
ATOM   4781  C   TYR B 115     165.995 143.518 140.127  1.00  0.00      RB0  C
ATOM   4782  O   TYR B 115     165.370 142.999 141.056  1.00  0.00      RB0  O
ATOM   4783  N   TYR B 116     165.834 144.785 139.768  1.00  0.00      RB0  N
ATOM   4784  H   TYR B 116     166.315 145.119 138.971  1.00  0.00      RB0  H
ATOM   4785  CA  TYR B 116     164.910 145.676 140.453  1.00  0.00      RB0  C
ATOM   4786  CB  TYR B 116     165.431 147.104 140.350  1.00  0.00      RB0  C
ATOM   4787  CG  TYR B 116     164.704 147.971 141.339  1.00  0.00      RB0  C
ATOM   4788  CD1 TYR B 116     163.981 149.075 140.910  1.00  0.00      RB0  C
ATOM   4789  CE1 TYR B 116     163.291 149.849 141.831  1.00  0.00      RB0  C
ATOM   4790  CD2 TYR B 116     164.765 147.651 142.686  1.00  0.00      RB0  C
ATOM   4791  CE2 TYR B 116     164.076 148.425 143.606  1.00  0.00      RB0  C
ATOM   4792  CZ  TYR B 116     163.328 149.511 143.177  1.00  0.00      RB0  C
ATOM   4793  OH  TYR B 116     162.617 150.242 144.097  1.00  0.00      RB0  O
ATOM   4794  HH  TYR B 116     162.312 149.641 144.774  1.00  0.00      RB0  H
ATOM   4795  C   TYR B 116     163.538 145.525 139.812  1.00  0.00      RB0  C
ATOM   4796  O   TYR B 116     163.311 145.995 138.694  1.00  0.00      RB0  O
ATOM   4797  N   LEU B 117     162.624 144.873 140.517  1.00  0.00      RB0  N
ATOM   4798  H   LEU B 117     162.852 144.581 141.440  1.00  0.00      RB0  H
ATOM   4799  CA  LEU B 117     161.274 144.622 140.023  1.00  0.00      RB0  C
ATOM   4800  CB  LEU B 117     160.903 143.193 140.375  1.00  0.00      RB0  C
ATOM   4801  CG  LEU B 117     159.548 142.788 139.823  1.00  0.00      RB0  C
ATOM   4802  CD1 LEU B 117     159.464 143.011 138.315  1.00  0.00      RB0  C
ATOM   4803  CD2 LEU B 117     159.231 141.352 140.216  1.00  0.00      RB0  C
ATOM   4804  C   LEU B 117     160.352 145.625 140.703  1.00  0.00      RB0  C
ATOM   4805  O   LEU B 117     159.997 145.464 141.871  1.00  0.00      RB0  O
ATOM   4806  N   MET B 118     159.962 146.658 139.966  1.00  0.00      RB0  N
ATOM   4807  H   MET B 118     160.090 146.673 138.988  1.00  0.00      RB0  H
ATOM   4808  CA  MET B 118     159.327 147.835 140.536  1.00  0.00      RB0  C
ATOM   4809  CB  MET B 118     160.026 149.094 140.047  1.00  0.00      RB0  C
ATOM   4810  CG  MET B 118     159.520 150.363 140.725  1.00  0.00      RB0  C
ATOM   4811  SD  MET B 118     160.393 151.820 140.143  1.00  0.00      RB0  S
ATOM   4812  CE  MET B 118     159.485 153.020 141.123  1.00  0.00      RB0  C
ATOM   4813  C   MET B 118     157.842 147.865 140.214  1.00  0.00      RB0  C
ATOM   4814  O   MET B 118     157.449 147.768 139.048  1.00  0.00      RB0  O
ATOM   4815  N   ASP B 119     157.026 148.000 141.252  1.00  0.00      RB0  N
ATOM   4816  H   ASP B 119     157.360 147.971 142.194  1.00  0.00      RB0  H
ATOM   4817  CA  ASP B 119     155.624 148.341 141.074  1.00  0.00      RB0  C
ATOM   4818  CB  ASP B 119     155.020 148.455 142.456  1.00  0.00      RB0  C
ATOM   4819  CG  ASP B 119     153.535 148.385 142.339  1.00  0.00      RB0  C
ATOM   4820  OD1 ASP B 119     153.044 148.367 141.215  1.00  0.00      RB0  O
ATOM   4821  OD2 ASP B 119     152.884 148.328 143.374  1.00  0.00      RB0  O
ATOM   4822  C   ASP B 119     155.520 149.684 140.374  1.00  0.00      RB0  C
ATOM   4823  O   ASP B 119     155.991 150.698 140.894  1.00  0.00      RB0  O
ATOM   4824  N   LEU B 120     154.935 149.697 139.183  1.00  0.00      RB0  N
ATOM   4825  H   LEU B 120     154.403 148.878 138.971  1.00  0.00      RB0  H
ATOM   4826  CA  LEU B 120     154.725 150.933 138.442  1.00  0.00      RB0  C
ATOM   4827  CB  LEU B 120     155.367 150.909 137.056  1.00  0.00      RB0  C
ATOM   4828  CG  LEU B 120     156.860 151.224 137.122  1.00  0.00      RB0  C
ATOM   4829  CD1 LEU B 120     157.424 151.594 135.751  1.00  0.00      RB0  C
ATOM   4830  CD2 LEU B 120     157.149 152.321 138.142  1.00  0.00      RB0  C
ATOM   4831  C   LEU B 120     153.243 151.262 138.331  1.00  0.00      RB0  C
ATOM   4832  O   LEU B 120     152.761 151.691 137.285  1.00  0.00      RB0  O
ATOM   4833  N   SER B 121     152.509 151.054 139.418  1.00  0.00      RB0  N
ATOM   4834  H   SER B 121     152.893 150.653 140.254  1.00  0.00      RB0  H
ATOM   4835  CA  SER B 121     151.152 151.554 139.526  1.00  0.00      RB0  C
ATOM   4836  CB  SER B 121     150.598 150.740 140.689  1.00  0.00      RB0  C
ATOM   4837  OG  SER B 121     151.661 150.666 141.642  1.00  0.00      RB0  O
ATOM   4838  HG  SER B 121     151.741 149.737 141.900  1.00  0.00      RB0  H
ATOM   4839  C   SER B 121     151.193 153.056 139.788  1.00  0.00      RB0  C
ATOM   4840  O   SER B 121     152.258 153.659 139.925  1.00  0.00      RB0  O
ATOM   4841  N   TYR B 122     150.018 153.673 139.877  1.00  0.00      RB0  N
ATOM   4842  H   TYR B 122     149.189 153.118 139.832  1.00  0.00      RB0  H
ATOM   4843  CA  TYR B 122     149.966 155.128 139.902  1.00  0.00      RB0  C
ATOM   4844  CB  TYR B 122     148.538 155.615 139.662  1.00  0.00      RB0  C
ATOM   4845  CG  TYR B 122     148.576 157.051 139.205  1.00  0.00      RB0  C
ATOM   4846  CD1 TYR B 122     149.187 157.339 137.970  1.00  0.00      RB0  C
ATOM   4847  CE1 TYR B 122     149.232 158.669 137.527  1.00  0.00      RB0  C
ATOM   4848  CD2 TYR B 122     148.012 158.057 140.015  1.00  0.00      RB0  C
ATOM   4849  CE2 TYR B 122     148.060 159.390 139.573  1.00  0.00      RB0  C
ATOM   4850  CZ  TYR B 122     148.665 159.675 138.331  1.00  0.00      RB0  C
ATOM   4851  OH  TYR B 122     148.703 160.977 137.877  1.00  0.00      RB0  O
ATOM   4852  HH  TYR B 122     148.723 161.579 138.616  1.00  0.00      RB0  H
ATOM   4853  C   TYR B 122     150.498 155.692 141.210  1.00  0.00      RB0  C
ATOM   4854  O   TYR B 122     151.000 156.819 141.235  1.00  0.00      RB0  O
ATOM   4855  N   SER B 123     150.415 154.930 142.298  1.00  0.00      RB0  N
ATOM   4856  H   SER B 123     150.089 153.979 142.284  1.00  0.00      RB0  H
ATOM   4857  CA  SER B 123     150.959 155.370 143.575  1.00  0.00      RB0  C
ATOM   4858  CB  SER B 123     150.435 154.451 144.680  1.00  0.00      RB0  C
ATOM   4859  OG  SER B 123     150.190 153.151 144.135  1.00  0.00      RB0  O
ATOM   4860  HG  SER B 123     150.656 152.531 144.713  1.00  0.00      RB0  H
ATOM   4861  C   SER B 123     152.475 155.391 143.598  1.00  0.00      RB0  C
ATOM   4862  O   SER B 123     153.053 155.813 144.602  1.00  0.00      RB0  O
ATOM   4863  N   MET B 124     153.132 154.957 142.526  1.00  0.00      RB0  N
ATOM   4864  H   MET B 124     152.627 154.549 141.764  1.00  0.00      RB0  H
ATOM   4865  CA  MET B 124     154.583 154.867 142.471  1.00  0.00      RB0  C
ATOM   4866  CB  MET B 124     154.995 153.447 142.098  1.00  0.00      RB0  C
ATOM   4867  CG  MET B 124     154.610 152.416 143.163  1.00  0.00      RB0  C
ATOM   4868  SD  MET B 124     155.673 152.471 144.616  1.00  0.00      RB0  S
ATOM   4869  CE  MET B 124     157.100 151.631 143.919  1.00  0.00      RB0  C
ATOM   4870  C   MET B 124     155.187 155.879 141.507  1.00  0.00      RB0  C
ATOM   4871  O   MET B 124     156.312 155.688 141.038  1.00  0.00      RB0  O
ATOM   4872  N   LYS B 125     154.460 156.951 141.199  1.00  0.00      RB0  N
ATOM   4873  H   LYS B 125     153.546 157.003 141.599  1.00  0.00      RB0  H
ATOM   4874  CA  LYS B 125     154.987 157.992 140.328  1.00  0.00      RB0  C
ATOM   4875  CB  LYS B 125     153.875 158.865 139.717  1.00  0.00      RB0  C
ATOM   4876  CG  LYS B 125     153.287 159.943 140.644  1.00  0.00      RB0  C
ATOM   4877  CD  LYS B 125     151.844 159.679 141.052  1.00  0.00      RB0  C
ATOM   4878  CE  LYS B 125     151.322 160.584 142.164  1.00  0.00      RB0  C
ATOM   4879  NZ  LYS B 125     151.986 160.301 143.442  1.00  0.00      RB0  N
ATOM   4880  HZ1 LYS B 125     151.335 160.383 144.247  1.00  0.00      RB0  H
ATOM   4881  HZ2 LYS B 125     152.431 159.363 143.513  1.00  0.00      RB0  H
ATOM   4882  HZ3 LYS B 125     152.793 160.933 143.629  1.00  0.00      RB0  H
ATOM   4883  C   LYS B 125     155.988 158.880 141.052  1.00  0.00      RB0  C
ATOM   4884  O   LYS B 125     156.845 159.496 140.410  1.00  0.00      RB0  O
ATOM   4885  N   ASP B 126     155.885 158.964 142.378  1.00  0.00      RB0  N
ATOM   4886  H   ASP B 126     155.165 158.479 142.876  1.00  0.00      RB0  H
ATOM   4887  CA  ASP B 126     156.897 159.645 143.173  1.00  0.00      RB0  C
ATOM   4888  CB  ASP B 126     156.279 159.999 144.552  1.00  0.00      RB0  C
ATOM   4889  CG  ASP B 126     154.758 160.219 144.482  1.00  0.00      RB0  C
ATOM   4890  OD1 ASP B 126     154.295 161.354 144.376  1.00  0.00      RB0  O
ATOM   4891  OD2 ASP B 126     154.010 159.239 144.496  1.00  0.00      RB0  O
ATOM   4892  C   ASP B 126     158.158 158.808 143.311  1.00  0.00      RB0  C
ATOM   4893  O   ASP B 126     159.256 159.359 143.429  1.00  0.00      RB0  O
ATOM   4894  N   ASP B 127     158.019 157.481 143.310  1.00  0.00      RB0  N
ATOM   4895  H   ASP B 127     157.107 157.071 143.334  1.00  0.00      RB0  H
ATOM   4896  CA  ASP B 127     159.169 156.611 143.516  1.00  0.00      RB0  C
ATOM   4897  CB  ASP B 127     158.566 155.236 143.867  1.00  0.00      RB0  C
ATOM   4898  CG  ASP B 127     157.523 155.317 145.002  1.00  0.00      RB0  C
ATOM   4899  OD1 ASP B 127     156.452 155.898 144.822  1.00  0.00      RB0  O
ATOM   4900  OD2 ASP B 127     157.767 154.789 146.079  1.00  0.00      RB0  O
ATOM   4901  C   ASP B 127     160.125 156.651 142.334  1.00  0.00      RB0  C
ATOM   4902  O   ASP B 127     161.333 156.453 142.509  1.00  0.00      RB0  O
ATOM   4903  N   LEU B 128     159.612 156.916 141.133  1.00  0.00      RB0  N
ATOM   4904  H   LEU B 128     158.621 157.030 141.050  1.00  0.00      RB0  H
ATOM   4905  CA  LEU B 128     160.465 157.003 139.958  1.00  0.00      RB0  C
ATOM   4906  CB  LEU B 128     159.623 157.092 138.690  1.00  0.00      RB0  C
ATOM   4907  CG  LEU B 128     159.152 155.732 138.188  1.00  0.00      RB0  C
ATOM   4908  CD1 LEU B 128     158.136 155.878 137.058  1.00  0.00      RB0  C
ATOM   4909  CD2 LEU B 128     160.334 154.849 137.783  1.00  0.00      RB0  C
ATOM   4910  C   LEU B 128     161.397 158.201 140.015  1.00  0.00      RB0  C
ATOM   4911  O   LEU B 128     162.408 158.218 139.307  1.00  0.00      RB0  O
ATOM   4912  N   TRP B 129     161.081 159.200 140.839  1.00  0.00      RB0  N
ATOM   4913  H   TRP B 129     160.293 159.133 141.454  1.00  0.00      RB0  H
ATOM   4914  CA  TRP B 129     162.005 160.305 141.051  1.00  0.00      RB0  C
ATOM   4915  CB  TRP B 129     161.223 161.478 141.650  1.00  0.00      RB0  C
ATOM   4916  CG  TRP B 129     162.086 162.710 141.764  1.00  0.00      RB0  C
ATOM   4917  CD2 TRP B 129     162.433 163.646 140.724  1.00  0.00      RB0  C
ATOM   4918  CE2 TRP B 129     163.260 164.638 141.301  1.00  0.00      RB0  C
ATOM   4919  CE3 TRP B 129     162.114 163.717 139.373  1.00  0.00      RB0  C
ATOM   4920  CD1 TRP B 129     162.723 163.190 142.917  1.00  0.00      RB0  C
ATOM   4921  NE1 TRP B 129     163.418 164.328 142.649  1.00  0.00      RB0  N
ATOM   4922  HE1 TRP B 129     163.933 164.845 143.303  1.00  0.00      RB0  H
ATOM   4923  CZ2 TRP B 129     163.746 165.673 140.512  1.00  0.00      RB0  C
ATOM   4924  CZ3 TRP B 129     162.607 164.757 138.595  1.00  0.00      RB0  C
ATOM   4925  CH2 TRP B 129     163.420 165.731 139.162  1.00  0.00      RB0  C
ATOM   4926  C   TRP B 129     163.167 159.890 141.941  1.00  0.00      RB0  C
ATOM   4927  O   TRP B 129     164.265 160.440 141.824  1.00  0.00      RB0  O
ATOM   4928  N   SER B 130     162.946 158.926 142.831  1.00  0.00      RB0  N
ATOM   4929  H   SER B 130     162.038 158.536 142.996  1.00  0.00      RB0  H
ATOM   4930  CA  SER B 130     164.006 158.470 143.718  1.00  0.00      RB0  C
ATOM   4931  CB  SER B 130     163.223 158.122 144.951  1.00  0.00      RB0  C
ATOM   4932  OG  SER B 130     162.067 158.959 144.838  1.00  0.00      RB0  O
ATOM   4933  HG  SER B 130     161.435 158.632 145.481  1.00  0.00      RB0  H
ATOM   4934  C   SER B 130     164.847 157.373 143.085  1.00  0.00      RB0  C
ATOM   4935  O   SER B 130     166.022 157.219 143.433  1.00  0.00      RB0  O
ATOM   4936  N   ILE B 131     164.268 156.604 142.161  1.00  0.00      RB0  N
ATOM   4937  H   ILE B 131     163.291 156.732 141.969  1.00  0.00      RB0  H
ATOM   4938  CA  ILE B 131     165.022 155.556 141.476  1.00  0.00      RB0  C
ATOM   4939  CB  ILE B 131     164.039 154.470 140.982  1.00  0.00      RB0  C
ATOM   4940  CG2 ILE B 131     164.713 153.223 140.403  1.00  0.00      RB0  C
ATOM   4941  CG1 ILE B 131     163.101 154.035 142.100  1.00  0.00      RB0  C
ATOM   4942  CD1 ILE B 131     163.827 153.298 143.215  1.00  0.00      RB0  C
ATOM   4943  C   ILE B 131     165.850 156.099 140.322  1.00  0.00      RB0  C
ATOM   4944  O   ILE B 131     166.646 155.356 139.735  1.00  0.00      RB0  O
ATOM   4945  N   GLN B 132     165.729 157.392 140.009  1.00  0.00      RB0  N
ATOM   4946  H   GLN B 132     165.072 157.956 140.509  1.00  0.00      RB0  H
ATOM   4947  CA  GLN B 132     166.300 157.907 138.768  1.00  0.00      RB0  C
ATOM   4948  CB  GLN B 132     165.785 159.303 138.447  1.00  0.00      RB0  C
ATOM   4949  CG  GLN B 132     166.334 160.336 139.421  1.00  0.00      RB0  C
ATOM   4950  CD  GLN B 132     166.042 161.706 138.877  1.00  0.00      RB0  C
ATOM   4951  OE1 GLN B 132     166.498 162.065 137.794  1.00  0.00      RB0  O
ATOM   4952  NE2 GLN B 132     165.267 162.435 139.692  1.00  0.00      RB0  N
ATOM   4953 HE21 GLN B 132     164.930 162.025 140.548  1.00  0.00      RB0  H
ATOM   4954 HE22 GLN B 132     164.992 163.375 139.488  1.00  0.00      RB0  H
ATOM   4955  C   GLN B 132     167.823 157.907 138.789  1.00  0.00      RB0  C
ATOM   4956  O   GLN B 132     168.451 157.874 137.726  1.00  0.00      RB0  O
ATOM   4957  N   ASN B 133     168.434 157.946 139.970  1.00  0.00      RB0  N
ATOM   4958  H   ASN B 133     167.863 157.977 140.790  1.00  0.00      RB0  H
ATOM   4959  CA  ASN B 133     169.878 157.814 140.090  1.00  0.00      RB0  C
ATOM   4960  CB  ASN B 133     170.558 158.986 140.788  1.00  0.00      RB0  C
ATOM   4961  CG  ASN B 133     170.405 160.265 140.005  1.00  0.00      RB0  C
ATOM   4962  OD1 ASN B 133     169.827 161.219 140.508  1.00  0.00      RB0  O
ATOM   4963  ND2 ASN B 133     170.966 160.252 138.780  1.00  0.00      RB0  N
ATOM   4964 HD21 ASN B 133     171.369 159.425 138.377  1.00  0.00      RB0  H
ATOM   4965 HD22 ASN B 133     171.011 161.098 138.249  1.00  0.00      RB0  H
ATOM   4966  C   ASN B 133     170.293 156.551 140.825  1.00  0.00      RB0  C
ATOM   4967  O   ASN B 133     171.493 156.320 140.999  1.00  0.00      RB0  O
ATOM   4968  N   LEU B 134     169.339 155.740 141.272  1.00  0.00      RB0  N
ATOM   4969  H   LEU B 134     168.408 155.859 140.926  1.00  0.00      RB0  H
ATOM   4970  CA  LEU B 134     169.662 154.403 141.741  1.00  0.00      RB0  C
ATOM   4971  CB  LEU B 134     168.392 153.680 142.199  1.00  0.00      RB0  C
ATOM   4972  CG  LEU B 134     168.656 152.311 142.830  1.00  0.00      RB0  C
ATOM   4973  CD1 LEU B 134     169.353 152.447 144.183  1.00  0.00      RB0  C
ATOM   4974  CD2 LEU B 134     167.395 151.452 142.914  1.00  0.00      RB0  C
ATOM   4975  C   LEU B 134     170.340 153.630 140.623  1.00  0.00      RB0  C
ATOM   4976  O   LEU B 134     169.978 153.754 139.452  1.00  0.00      RB0  O
ATOM   4977  N   GLY B 135     171.339 152.842 140.984  1.00  0.00      RB0  N
ATOM   4978  H   GLY B 135     171.534 152.720 141.952  1.00  0.00      RB0  H
ATOM   4979  CA  GLY B 135     172.100 152.116 139.992  1.00  0.00      RB0  C
ATOM   4980  C   GLY B 135     173.523 152.618 139.948  1.00  0.00      RB0  C
ATOM   4981  O   GLY B 135     174.466 151.828 139.887  1.00  0.00      RB0  O
ATOM   4982  N   THR B 136     173.687 153.936 140.002  1.00  0.00      RB0  N
ATOM   4983  H   THR B 136     172.909 154.563 139.936  1.00  0.00      RB0  H
ATOM   4984  CA  THR B 136     174.988 154.534 140.262  1.00  0.00      RB0  C
ATOM   4985  CB  THR B 136     174.825 155.885 139.616  1.00  0.00      RB0  C
ATOM   4986  OG1 THR B 136     173.735 155.741 138.691  1.00  0.00      RB0  O
ATOM   4987  HG1 THR B 136     174.087 155.246 137.956  1.00  0.00      RB0  H
ATOM   4988  CG2 THR B 136     176.093 156.388 138.924  1.00  0.00      RB0  C
ATOM   4989  C   THR B 136     175.281 154.559 141.754  1.00  0.00      RB0  C
ATOM   4990  O   THR B 136     176.366 154.155 142.185  1.00  0.00      RB0  O
ATOM   4991  N   LYS B 137     174.308 155.004 142.549  1.00  0.00      RB0  N
ATOM   4992  H   LYS B 137     173.479 155.378 142.128  1.00  0.00      RB0  H
ATOM   4993  CA  LYS B 137     174.421 154.887 143.996  1.00  0.00      RB0  C
ATOM   4994  CB  LYS B 137     173.207 155.546 144.662  1.00  0.00      RB0  C
ATOM   4995  CG  LYS B 137     172.898 156.995 144.267  1.00  0.00      RB0  C
ATOM   4996  CD  LYS B 137     171.590 157.489 144.906  1.00  0.00      RB0  C
ATOM   4997  CE  LYS B 137     171.234 158.940 144.552  1.00  0.00      RB0  C
ATOM   4998  NZ  LYS B 137     169.946 159.324 145.156  1.00  0.00      RB0  N
ATOM   4999  HZ1 LYS B 137     169.705 160.294 144.863  1.00  0.00      RB0  H
ATOM   5000  HZ2 LYS B 137     169.187 158.683 144.845  1.00  0.00      RB0  H
ATOM   5001  HZ3 LYS B 137     170.015 159.293 146.193  1.00  0.00      RB0  H
ATOM   5002  C   LYS B 137     174.444 153.426 144.419  1.00  0.00      RB0  C
ATOM   5003  O   LYS B 137     175.155 153.052 145.358  1.00  0.00      RB0  O
ATOM   5004  N   LEU B 138     173.673 152.582 143.730  1.00  0.00      RB0  N
ATOM   5005  H   LEU B 138     173.172 152.925 142.943  1.00  0.00      RB0  H
ATOM   5006  CA  LEU B 138     173.690 151.155 144.026  1.00  0.00      RB0  C
ATOM   5007  CB  LEU B 138     172.535 150.473 143.298  1.00  0.00      RB0  C
ATOM   5008  CG  LEU B 138     172.298 149.007 143.648  1.00  0.00      RB0  C
ATOM   5009  CD1 LEU B 138     172.200 148.770 145.156  1.00  0.00      RB0  C
ATOM   5010  CD2 LEU B 138     171.060 148.484 142.918  1.00  0.00      RB0  C
ATOM   5011  C   LEU B 138     175.035 150.537 143.677  1.00  0.00      RB0  C
ATOM   5012  O   LEU B 138     175.517 149.649 144.385  1.00  0.00      RB0  O
ATOM   5013  N   ALA B 139     175.664 151.001 142.596  1.00  0.00      RB0  N
ATOM   5014  H   ALA B 139     175.225 151.633 141.959  1.00  0.00      RB0  H
ATOM   5015  CA  ALA B 139     176.993 150.511 142.252  1.00  0.00      RB0  C
ATOM   5016  CB  ALA B 139     177.414 150.972 140.861  1.00  0.00      RB0  C
ATOM   5017  C   ALA B 139     178.043 151.001 143.237  1.00  0.00      RB0  C
ATOM   5018  O   ALA B 139     179.010 150.285 143.516  1.00  0.00      RB0  O
ATOM   5019  N   THR B 140     177.877 152.213 143.769  1.00  0.00      RB0  N
ATOM   5020  H   THR B 140     177.093 152.779 143.516  1.00  0.00      RB0  H
ATOM   5021  CA  THR B 140     178.838 152.730 144.736  1.00  0.00      RB0  C
[truncated: 898,199 more chars]
