# Supplementary material for: Peptides for Coating TiO2 Implants: An In Silico Approach
Source: Int J Mol Sci. 2022 Nov 14;23(22):14048. doi: 10.3390/ijms232214048 (PMC9693858; doi:10.3390/ijms232214048)
Supplement: Supplementary file 1 [file ijms-23-14048-s001.zip › SI2/pep1_avb3_overlap.pdb]

HEADER rec.pdb
REMARK original generated coordinate pdb file
HELIX    1   1 SER A  176  TRP A  179  1                                   4
HELIX    2   2 VAL A  188  SER A  193  1                                   6
HELIX    3   3 ALA A  215  PHE A  217  1                                   3
HELIX    4   4 GLU A  367  LYS A  369  1                                   3
HELIX    5   5 GLU A  545  GLU A  547  1                                   3
HELIX    6   6 GLU A  769  ASP A  771  1                                   3
HELIX    7   7 GLY B    9  SER B   11  1                                   3
HELIX    8   8 GLN B   14  LEU B   17  1                                   4
HELIX    9   9 ASN B   43  LYS B   46  1                                   4
HELIX   10  10 TYR B  122  MET B  124  1                                   3
HELIX   11  11 LEU B  128  ILE B  131  1                                   4
HELIX   12  12 LEU B  134  MET B  142  1                                   9
HELIX   13  13 PRO B  170  GLU B  174  1                                   5
HELIX   14  14 ASP B  179  LYS B  181  1                                   3
HELIX   15  15 THR B  201  LYS B  208  1                                   8
HELIX   16  16 GLY B  222  VAL B  231  1                                  10
HELIX   17  17 ASP B  233  ILE B  236  1                                   4
HELIX   18  18 ASP B  259  ARG B  261  1                                   3
HELIX   19  19 LEU B  292  GLN B  301  1                                  10
HELIX   20  20 GLU B  312  LEU B  324  1                                  13
HELIX   21  21 ASN B  339  SER B  353  1                                  15
HELIX   22  22 ALA B  436  GLN B  440  1                                   5
HELIX   23  23 MET B  535  GLY B  538  1                                   4
HELIX   24  24 ASP B  565  CYS B  567  1                                   3
HELIX   25  25 LEU B  574  GLY B  577  1                                   4
HELIX   26  26 ALA B  607  LYS B  618  1                                  12
HELIX   27  27 CYS B  631  TYR B  634  1                                   4
SHEET    1   1 1 ALA A   9  SER A  12  0
SHEET    2   2 1 ALA A  22  PHE A  26  0
SHEET    3   3 1 PHE A  35  ALA A  40  0
SHEET    4   4 1 GLN A  55  ASP A  60  0
SHEET    5   5 1 CYS A  67  ILE A  70  0
SHEET    6   6 1 SER A  97  LYS A 101  0
SHEET    7   7 1 LYS A 104  ALA A 109  0
SHEET    8   8 1 THR A 127  ASP A 132  0
SHEET    9   9 1 LYS A 135  TYR A 139  0
SHEET   10  10 1 SER A 160  PHE A 163  0
SHEET   11  11 1 ARG A 168  GLY A 173  0
SHEET   12  12 1 GLN A 182  GLN A 187  0
SHEET   13  13 1 SER A 225  GLY A 229  0
SHEET   14  14 1 ASP A 238  VAL A 243  0
SHEET   15  15 1 MET A 252  TYR A 256  0
SHEET   16  16 1 SER A 263  THR A 268  0
SHEET   17  17 1 SER A 279  THR A 283  0
SHEET   18  18 1 ASP A 292  ALA A 297  0
SHEET   19  19 1 MET A 301  ARG A 303  0
SHEET   20  20 1 LEU A 309  GLU A 311  0
SHEET   21  21 1 GLN A 314  LEU A 319  0
SHEET   22  22 1 GLN A 327  ASN A 332  0
SHEET   23  23 1 ALA A 343  GLY A 348  0
SHEET   24  24 1 ASP A 357  ALA A 362  0
SHEET   25  25 1 ILE A 372  PHE A 376  0
SHEET   26  26 1 GLN A 389  GLU A 392  0
SHEET   27  27 1 PHE A 404  LYS A 409  0
SHEET   28  28 1 LEU A 422  ALA A 426  0
SHEET   29  29 1 ARG A 431  TYR A 435  0
SHEET   30  30 1 THR A 442  VAL A 449  0
SHEET   31  31 1 SER A 471  ASP A 482  0
SHEET   32  32 1 LEU A 491  LEU A 499  0
SHEET   33  33 1 ALA A 511  PHE A 513  0
SHEET   34  34 1 SER A 520  ILE A 527  0
SHEET   35  35 1 GLN A 534  LEU A 542  0
SHEET   36  36 1 ILE A 555  TYR A 561  0
SHEET   37  37 1 ASN A 585  ALA A 590  0
SHEET   38  38 1 LEU A 606  ASP A 611  0
SHEET   39  39 1 LYS A 616  TYR A 618  0
SHEET   40  40 1 LEU A 625  ASN A 633  0
SHEET   41  41 1 ALA A 641  SER A 646  0
SHEET   42  42 1 ASP A 652  VAL A 656  0
SHEET   43  43 1 CYS A 668  GLU A 673  0
SHEET   44  44 1 THR A 676  GLY A 684  0
SHEET   45  45 1 THR A 691  SER A 700  0
SHEET   46  46 1 SER A 710  GLN A 718  0
SHEET   47  47 1 VAL A 729  ALA A 737  0
SHEET   48  48 1 VAL A 742  SER A 749  0
SHEET   49  49 1 HIS A 752  LEU A 755  0
SHEET   50  50 1 VAL A 775  ASN A 784  0
SHEET   51  51 1 LYS A 792  LYS A 802  0
SHEET   52  52 1 LEU A 809  ASP A 817  0
SHEET   53  53 1 MET A 820  SER A 824  0
SHEET   54  54 1 ILE A 869  LEU A 872  0
SHEET   55  55 1 GLN A 878  GLY A 887  0
SHEET   56  56 1 SER A 894  LEU A 903  0
SHEET   57  57 1 SER A 917  GLU A 930  0
SHEET   58  58 1 ILE A 941  TRP A 953  0
SHEET   59  59 1 GLU B  60  GLU B  65  0
SHEET   60  60 1 ARG B  87  LEU B  92  0
SHEET   61  61 1 SER B  97  ARG B 105  0
SHEET   62  62 1 VAL B 112  ASP B 119  0
SHEET   63  63 1 ARG B 150  PHE B 156  0
SHEET   64  64 1 LYS B 191  LEU B 194  0
SHEET   65  65 1 SER B 243  THR B 250  0
SHEET   66  66 1 ILE B 304  THR B 311  0
SHEET   67  67 1 THR B 329  LEU B 333  0
SHEET   68  68 1 LYS B 354  ARG B 360  0
SHEET   69  69 1 LEU B 366  THR B 373  0
SHEET   70  70 1 SER B 385  MET B 387  0
SHEET   71  71 1 THR B 394  VAL B 403  0
SHEET   72  72 1 LYS B 412  PRO B 418  0
SHEET   73  73 1 LEU B 425  PHE B 431  0
SHEET   74  74 1 GLY B 540  SER B 543  0
SHEET   75  75 1 ASP B 546  CYS B 549  0
SHEET   76  76 1 GLY B 579  GLU B 582  0
SHEET   77  77 1 SER B 585  CYS B 588  0
SHEET   78  78 1 ILE B 639  VAL B 642  0
SHEET   79  79 1 ALA B 652  LYS B 658  0
SHEET   80  80 1 VAL B 664  TYR B 670  0
SHEET   81  81 1 LEU B 679  VAL B 682  0
MODEL        1
ATOM      1  N   PHE A   1     -17.475  49.743   8.391  1.00  0.00      RA0  N
ATOM      2  H   PHE A   1     -16.496  49.942   8.380  1.00  0.00      RA0  H
ATOM      3  CA  PHE A   1     -17.988  48.933   7.293  1.00  0.00      RA0  C
ATOM      4  CB  PHE A   1     -19.486  48.663   7.457  1.00  0.00      RA0  C
ATOM      5  CG  PHE A   1     -20.305  49.818   6.941  1.00  0.00      RA0  C
ATOM      6  CD1 PHE A   1     -21.065  49.641   5.794  1.00  0.00      RA0  C
ATOM      7  CD2 PHE A   1     -20.307  51.042   7.598  1.00  0.00      RA0  C
ATOM      8  CE1 PHE A   1     -21.815  50.694   5.296  1.00  0.00      RA0  C
ATOM      9  CE2 PHE A   1     -21.060  52.095   7.095  1.00  0.00      RA0  C
ATOM     10  CZ  PHE A   1     -21.810  51.923   5.940  1.00  0.00      RA0  C
ATOM     11  C   PHE A   1     -17.682  49.579   5.947  1.00  0.00      RA0  C
ATOM     12  O   PHE A   1     -17.834  48.953   4.897  1.00  0.00      RA0  O
ATOM     13  N   ASN A   2     -17.248  50.834   5.987  1.00  0.00      RA0  N
ATOM     14  H   ASN A   2     -17.041  51.269   6.865  1.00  0.00      RA0  H
ATOM     15  CA  ASN A   2     -17.029  51.614   4.775  1.00  0.00      RA0  C
ATOM     16  CB  ASN A   2     -17.485  53.062   4.909  1.00  0.00      RA0  C
ATOM     17  CG  ASN A   2     -16.459  53.849   5.690  1.00  0.00      RA0  C
ATOM     18  OD1 ASN A   2     -15.659  53.282   6.423  1.00  0.00      RA0  O
ATOM     19  ND2 ASN A   2     -16.582  55.181   5.558  1.00  0.00      RA0  N
ATOM     20 HD21 ASN A   2     -17.152  55.609   4.850  1.00  0.00      RA0  H
ATOM     21 HD22 ASN A   2     -16.141  55.825   6.193  1.00  0.00      RA0  H
ATOM     22  C   ASN A   2     -15.592  51.596   4.257  1.00  0.00      RA0  C
ATOM     23  O   ASN A   2     -15.269  52.302   3.305  1.00  0.00      RA0  O
ATOM     24  N   LEU A   3     -14.725  50.812   4.887  1.00  0.00      RA0  N
ATOM     25  H   LEU A   3     -15.032  50.184   5.603  1.00  0.00      RA0  H
ATOM     26  CA  LEU A   3     -13.356  50.681   4.399  1.00  0.00      RA0  C
ATOM     27  CB  LEU A   3     -12.422  50.094   5.455  1.00  0.00      RA0  C
ATOM     28  CG  LEU A   3     -12.069  51.103   6.545  1.00  0.00      RA0  C
ATOM     29  CD1 LEU A   3     -11.261  50.461   7.670  1.00  0.00      RA0  C
ATOM     30  CD2 LEU A   3     -11.361  52.332   5.971  1.00  0.00      RA0  C
ATOM     31  C   LEU A   3     -13.321  49.837   3.127  1.00  0.00      RA0  C
ATOM     32  O   LEU A   3     -13.997  48.813   3.035  1.00  0.00      RA0  O
ATOM     33  N   ASP A   4     -12.535  50.275   2.149  1.00  0.00      RA0  N
ATOM     34  H   ASP A   4     -11.996  51.111   2.265  1.00  0.00      RA0  H
ATOM     35  CA  ASP A   4     -12.463  49.601   0.855  1.00  0.00      RA0  C
ATOM     36  CB  ASP A   4     -12.312  50.562  -0.316  1.00  0.00      RA0  C
ATOM     37  CG  ASP A   4     -13.065  49.925  -1.459  1.00  0.00      RA0  C
ATOM     38  OD1 ASP A   4     -13.208  48.702  -1.464  1.00  0.00      RA0  O
ATOM     39  OD2 ASP A   4     -13.645  50.648  -2.268  1.00  0.00      RA0  O
ATOM     40  C   ASP A   4     -11.313  48.599   0.816  1.00  0.00      RA0  C
ATOM     41  O   ASP A   4     -10.144  48.982   0.819  1.00  0.00      RA0  O
ATOM     42  N   VAL A   5     -11.653  47.313   0.778  1.00  0.00      RA0  N
ATOM     43  H   VAL A   5     -12.610  47.114   0.571  1.00  0.00      RA0  H
ATOM     44  CA  VAL A   5     -10.649  46.255   0.839  1.00  0.00      RA0  C
ATOM     45  CB  VAL A   5     -11.136  45.158   1.797  1.00  0.00      RA0  C
ATOM     46  CG1 VAL A   5      -9.980  44.333   2.373  1.00  0.00      RA0  C
ATOM     47  CG2 VAL A   5     -11.992  45.766   2.910  1.00  0.00      RA0  C
ATOM     48  C   VAL A   5     -10.269  45.680  -0.529  1.00  0.00      RA0  C
ATOM     49  O   VAL A   5      -9.370  44.844  -0.624  1.00  0.00      RA0  O
ATOM     50  N   ASP A   6     -10.936  46.124  -1.590  1.00  0.00      RA0  N
ATOM     51  H   ASP A   6     -11.572  46.897  -1.537  1.00  0.00      RA0  H
ATOM     52  CA  ASP A   6     -10.678  45.546  -2.908  1.00  0.00      RA0  C
ATOM     53  CB  ASP A   6     -11.939  45.781  -3.745  1.00  0.00      RA0  C
ATOM     54  CG  ASP A   6     -11.616  46.009  -5.205  1.00  0.00      RA0  C
ATOM     55  OD1 ASP A   6     -11.402  47.159  -5.580  1.00  0.00      RA0  O
ATOM     56  OD2 ASP A   6     -11.629  45.052  -5.971  1.00  0.00      RA0  O
ATOM     57  C   ASP A   6      -9.416  46.130  -3.543  1.00  0.00      RA0  C
ATOM     58  O   ASP A   6      -8.662  45.417  -4.205  1.00  0.00      RA0  O
ATOM     59  N   SER A   7      -9.184  47.423  -3.334  1.00  0.00      RA0  N
ATOM     60  H   SER A   7      -9.894  47.984  -2.912  1.00  0.00      RA0  H
ATOM     61  CA  SER A   7      -8.026  48.087  -3.923  1.00  0.00      RA0  C
ATOM     62  CB  SER A   7      -8.437  48.686  -5.267  1.00  0.00      RA0  C
ATOM     63  OG  SER A   7      -8.696  47.651  -6.220  1.00  0.00      RA0  O
ATOM     64  HG  SER A   7      -9.519  47.223  -5.961  1.00  0.00      RA0  H
ATOM     65  C   SER A   7      -7.397  49.116  -2.986  1.00  0.00      RA0  C
ATOM     66  O   SER A   7      -7.560  50.320  -3.184  1.00  0.00      RA0  O
ATOM     67  N   PRO A   8      -6.673  48.645  -1.960  1.00  0.00      RA0  N
ATOM     68  CD  PRO A   8      -6.481  47.242  -1.603  1.00  0.00      RA0  C
ATOM     69  CA  PRO A   8      -5.968  49.556  -1.055  1.00  0.00      RA0  C
ATOM     70  CB  PRO A   8      -5.846  48.682   0.191  1.00  0.00      RA0  C
ATOM     71  CG  PRO A   8      -5.593  47.281  -0.364  1.00  0.00      RA0  C
ATOM     72  C   PRO A   8      -4.612  49.973  -1.616  1.00  0.00      RA0  C
ATOM     73  O   PRO A   8      -4.282  49.620  -2.748  1.00  0.00      RA0  O
ATOM     74  N   ALA A   9      -3.838  50.713  -0.829  1.00  0.00      RA0  N
ATOM     75  H   ALA A   9      -4.135  50.919   0.104  1.00  0.00      RA0  H
ATOM     76  CA  ALA A   9      -2.501  51.123  -1.240  1.00  0.00      RA0  C
ATOM     77  CB  ALA A   9      -2.297  52.619  -0.998  1.00  0.00      RA0  C
ATOM     78  C   ALA A   9      -1.443  50.329  -0.481  1.00  0.00      RA0  C
ATOM     79  O   ALA A   9      -1.366  50.397   0.745  1.00  0.00      RA0  O
ATOM     80  N   GLU A  10      -0.630  49.577  -1.216  1.00  0.00      RA0  N
ATOM     81  H   GLU A  10      -0.639  49.595  -2.213  1.00  0.00      RA0  H
ATOM     82  CA  GLU A  10       0.384  48.728  -0.600  1.00  0.00      RA0  C
ATOM     83  CB  GLU A  10       0.316  47.336  -1.230  1.00  0.00      RA0  C
ATOM     84  CG  GLU A  10      -0.069  46.217  -0.260  1.00  0.00      RA0  C
ATOM     85  CD  GLU A  10       1.091  45.899   0.668  1.00  0.00      RA0  C
ATOM     86  OE1 GLU A  10       2.173  46.455   0.486  1.00  0.00      RA0  O
ATOM     87  OE2 GLU A  10       0.918  45.070   1.558  1.00  0.00      RA0  O
ATOM     88  C   GLU A  10       1.786  49.309  -0.755  1.00  0.00      RA0  C
ATOM     89  O   GLU A  10       2.259  49.535  -1.869  1.00  0.00      RA0  O
ATOM     90  N   TYR A  11       2.442  49.550   0.375  1.00  0.00      RA0  N
ATOM     91  H   TYR A  11       2.088  49.121   1.206  1.00  0.00      RA0  H
ATOM     92  CA  TYR A  11       3.810  50.055   0.388  1.00  0.00      RA0  C
ATOM     93  CB  TYR A  11       3.884  51.338   1.226  1.00  0.00      RA0  C
ATOM     94  CG  TYR A  11       3.191  52.492   0.536  1.00  0.00      RA0  C
ATOM     95  CD1 TYR A  11       1.807  52.631   0.573  1.00  0.00      RA0  C
ATOM     96  CE1 TYR A  11       1.194  53.687  -0.095  1.00  0.00      RA0  C
ATOM     97  CD2 TYR A  11       3.957  53.432  -0.139  1.00  0.00      RA0  C
ATOM     98  CE2 TYR A  11       3.347  54.498  -0.788  1.00  0.00      RA0  C
ATOM     99  CZ  TYR A  11       1.964  54.610  -0.795  1.00  0.00      RA0  C
ATOM    100  OH  TYR A  11       1.364  55.626  -1.520  1.00  0.00      RA0  O
ATOM    101  HH  TYR A  11       2.019  56.304  -1.687  1.00  0.00      RA0  H
ATOM    102  C   TYR A  11       4.748  49.006   0.976  1.00  0.00      RA0  C
ATOM    103  O   TYR A  11       4.411  48.349   1.960  1.00  0.00      RA0  O
ATOM    104  N   SER A  12       5.924  48.851   0.377  1.00  0.00      RA0  N
ATOM    105  H   SER A  12       6.183  49.376  -0.432  1.00  0.00      RA0  H
ATOM    106  CA  SER A  12       6.865  47.826   0.815  1.00  0.00      RA0  C
ATOM    107  CB  SER A  12       6.790  46.777  -0.270  1.00  0.00      RA0  C
ATOM    108  OG  SER A  12       5.429  46.631  -0.702  1.00  0.00      RA0  O
ATOM    109  HG  SER A  12       4.848  46.742   0.052  1.00  0.00      RA0  H
ATOM    110  C   SER A  12       8.286  48.357   0.953  1.00  0.00      RA0  C
ATOM    111  O   SER A  12       8.823  48.969   0.029  1.00  0.00      RA0  O
ATOM    112  N   GLY A  13       8.892  48.113   2.110  1.00  0.00      RA0  N
ATOM    113  H   GLY A  13       8.469  47.471   2.756  1.00  0.00      RA0  H
ATOM    114  CA  GLY A  13      10.278  48.474   2.340  1.00  0.00      RA0  C
ATOM    115  C   GLY A  13      11.183  47.276   2.130  1.00  0.00      RA0  C
ATOM    116  O   GLY A  13      10.711  46.203   1.754  1.00  0.00      RA0  O
ATOM    117  N   PRO A  14      12.491  47.449   2.371  1.00  0.00      RA0  N
ATOM    118  CD  PRO A  14      13.095  48.693   2.828  1.00  0.00      RA0  C
ATOM    119  CA  PRO A  14      13.451  46.349   2.226  1.00  0.00      RA0  C
ATOM    120  CB  PRO A  14      14.794  47.064   2.419  1.00  0.00      RA0  C
ATOM    121  CG  PRO A  14      14.488  48.282   3.291  1.00  0.00      RA0  C
ATOM    122  C   PRO A  14      13.186  45.240   3.240  1.00  0.00      RA0  C
ATOM    123  O   PRO A  14      12.865  45.537   4.389  1.00  0.00      RA0  O
ATOM    124  N   GLU A  15      13.315  43.986   2.819  1.00  0.00      RA0  N
ATOM    125  H   GLU A  15      13.716  43.812   1.924  1.00  0.00      RA0  H
ATOM    126  CA  GLU A  15      13.018  42.856   3.693  1.00  0.00      RA0  C
ATOM    127  CB  GLU A  15      12.690  41.637   2.823  1.00  0.00      RA0  C
ATOM    128  CG  GLU A  15      11.696  42.216   1.796  1.00  0.00      RA0  C
ATOM    129  CD  GLU A  15      10.909  41.185   1.008  1.00  0.00      RA0  C
ATOM    130  OE1 GLU A  15      10.084  41.579   0.180  1.00  0.00      RA0  O
ATOM    131  OE2 GLU A  15      11.053  39.992   1.243  1.00  0.00      RA0  O
ATOM    132  C   GLU A  15      14.008  42.765   4.851  1.00  0.00      RA0  C
ATOM    133  O   GLU A  15      15.198  43.038   4.689  1.00  0.00      RA0  O
ATOM    134  N   GLY A  16      13.503  42.388   6.021  1.00  0.00      RA0  N
ATOM    135  H   GLY A  16      12.501  42.378   6.111  1.00  0.00      RA0  H
ATOM    136  CA  GLY A  16      14.328  42.253   7.207  1.00  0.00      RA0  C
ATOM    137  C   GLY A  16      14.490  43.555   7.966  1.00  0.00      RA0  C
ATOM    138  O   GLY A  16      15.180  43.607   8.983  1.00  0.00      RA0  O
ATOM    139  N   SER A  17      13.854  44.612   7.469  1.00  0.00      RA0  N
ATOM    140  H   SER A  17      13.200  44.518   6.713  1.00  0.00      RA0  H
ATOM    141  CA  SER A  17      13.970  45.933   8.077  1.00  0.00      RA0  C
ATOM    142  CB  SER A  17      14.085  46.975   6.963  1.00  0.00      RA0  C
ATOM    143  OG  SER A  17      12.838  47.212   6.304  1.00  0.00      RA0  O
ATOM    144  HG  SER A  17      12.515  46.366   5.977  1.00  0.00      RA0  H
ATOM    145  C   SER A  17      12.834  46.219   9.051  1.00  0.00      RA0  C
ATOM    146  O   SER A  17      12.794  47.284   9.671  1.00  0.00      RA0  O
ATOM    147  N   TYR A  18      11.920  45.260   9.179  1.00  0.00      RA0  N
ATOM    148  H   TYR A  18      11.898  44.531   8.491  1.00  0.00      RA0  H
ATOM    149  CA  TYR A  18      10.695  45.430   9.959  1.00  0.00      RA0  C
ATOM    150  CB  TYR A  18      10.952  45.594  11.458  1.00  0.00      RA0  C
ATOM    151  CG  TYR A  18      11.350  44.299  12.112  1.00  0.00      RA0  C
ATOM    152  CD1 TYR A  18      11.824  44.330  13.416  1.00  0.00      RA0  C
ATOM    153  CE1 TYR A  18      12.184  43.149  14.049  1.00  0.00      RA0  C
ATOM    154  CD2 TYR A  18      11.234  43.091  11.435  1.00  0.00      RA0  C
ATOM    155  CE2 TYR A  18      11.597  41.910  12.069  1.00  0.00      RA0  C
ATOM    156  CZ  TYR A  18      12.070  41.941  13.376  1.00  0.00      RA0  C
ATOM    157  OH  TYR A  18      12.429  40.773  14.015  1.00  0.00      RA0  O
ATOM    158  HH  TYR A  18      12.110  40.034  13.515  1.00  0.00      RA0  H
ATOM    159  C   TYR A  18       9.927  46.661   9.489  1.00  0.00      RA0  C
ATOM    160  O   TYR A  18       9.372  47.402  10.299  1.00  0.00      RA0  O
ATOM    161  N   PHE A  19       9.918  46.880   8.177  1.00  0.00      RA0  N
ATOM    162  H   PHE A  19      10.314  46.185   7.575  1.00  0.00      RA0  H
ATOM    163  CA  PHE A  19       9.185  47.991   7.584  1.00  0.00      RA0  C
ATOM    164  CB  PHE A  19       9.427  48.025   6.077  1.00  0.00      RA0  C
ATOM    165  CG  PHE A  19       8.667  49.139   5.392  1.00  0.00      RA0  C
ATOM    166  CD1 PHE A  19       7.390  48.912   4.890  1.00  0.00      RA0  C
ATOM    167  CD2 PHE A  19       9.265  50.382   5.222  1.00  0.00      RA0  C
ATOM    168  CE1 PHE A  19       6.738  49.900   4.162  1.00  0.00      RA0  C
ATOM    169  CE2 PHE A  19       8.615  51.370   4.490  1.00  0.00      RA0  C
ATOM    170  CZ  PHE A  19       7.366  51.119   3.934  1.00  0.00      RA0  C
ATOM    171  C   PHE A  19       7.705  47.866   7.922  1.00  0.00      RA0  C
ATOM    172  O   PHE A  19       7.083  46.841   7.652  1.00  0.00      RA0  O
ATOM    173  N   GLY A  20       7.144  48.913   8.516  1.00  0.00      RA0  N
ATOM    174  H   GLY A  20       7.745  49.660   8.810  1.00  0.00      RA0  H
ATOM    175  CA  GLY A  20       5.756  48.883   8.936  1.00  0.00      RA0  C
ATOM    176  C   GLY A  20       5.593  48.579  10.412  1.00  0.00      RA0  C
ATOM    177  O   GLY A  20       4.487  48.305  10.876  1.00  0.00      RA0  O
ATOM    178  N   PHE A  21       6.695  48.624  11.153  1.00  0.00      RA0  N
ATOM    179  H   PHE A  21       7.589  48.794  10.732  1.00  0.00      RA0  H
ATOM    180  CA  PHE A  21       6.653  48.378  12.590  1.00  0.00      RA0  C
ATOM    181  CB  PHE A  21       8.066  48.156  13.130  1.00  0.00      RA0  C
ATOM    182  CG  PHE A  21       8.025  47.765  14.587  1.00  0.00      RA0  C
ATOM    183  CD1 PHE A  21       7.476  46.545  14.964  1.00  0.00      RA0  C
ATOM    184  CD2 PHE A  21       8.538  48.623  15.553  1.00  0.00      RA0  C
ATOM    185  CE1 PHE A  21       7.436  46.186  16.305  1.00  0.00      RA0  C
ATOM    186  CE2 PHE A  21       8.498  48.264  16.895  1.00  0.00      RA0  C
ATOM    187  CZ  PHE A  21       7.945  47.046  17.271  1.00  0.00      RA0  C
ATOM    188  C   PHE A  21       5.981  49.542  13.309  1.00  0.00      RA0  C
ATOM    189  O   PHE A  21       5.414  49.379  14.390  1.00  0.00      RA0  O
ATOM    190  N   ALA A  22       6.059  50.719  12.699  1.00  0.00      RA0  N
ATOM    191  H   ALA A  22       6.544  50.833  11.832  1.00  0.00      RA0  H
ATOM    192  CA  ALA A  22       5.401  51.908  13.223  1.00  0.00      RA0  C
ATOM    193  CB  ALA A  22       6.384  52.759  14.028  1.00  0.00      RA0  C
ATOM    194  C   ALA A  22       4.854  52.738  12.071  1.00  0.00      RA0  C
ATOM    195  O   ALA A  22       5.527  52.924  11.056  1.00  0.00      RA0  O
ATOM    196  N   VAL A  23       3.630  53.231  12.225  1.00  0.00      RA0  N
ATOM    197  H   VAL A  23       3.130  53.179  13.089  1.00  0.00      RA0  H
ATOM    198  CA  VAL A  23       2.989  54.012  11.175  1.00  0.00      RA0  C
ATOM    199  CB  VAL A  23       2.002  53.175  10.347  1.00  0.00      RA0  C
ATOM    200  CG1 VAL A  23       2.714  52.155   9.454  1.00  0.00      RA0  C
ATOM    201  CG2 VAL A  23       0.952  52.522  11.240  1.00  0.00      RA0  C
ATOM    202  C   VAL A  23       2.310  55.259  11.725  1.00  0.00      RA0  C
ATOM    203  O   VAL A  23       1.854  55.278  12.868  1.00  0.00      RA0  O
ATOM    204  N   ASP A  24       2.250  56.298  10.898  1.00  0.00      RA0  N
ATOM    205  H   ASP A  24       2.691  56.284   9.995  1.00  0.00      RA0  H
ATOM    206  CA  ASP A  24       1.514  57.509  11.235  1.00  0.00      RA0  C
ATOM    207  CB  ASP A  24       2.244  58.321  12.319  1.00  0.00      RA0  C
ATOM    208  CG  ASP A  24       1.230  58.984  13.237  1.00  0.00      RA0  C
ATOM    209  OD1 ASP A  24       0.850  60.123  12.997  1.00  0.00      RA0  O
ATOM    210  OD2 ASP A  24       0.782  58.371  14.201  1.00  0.00      RA0  O
ATOM    211  C   ASP A  24       1.273  58.336   9.977  1.00  0.00      RA0  C
ATOM    212  O   ASP A  24       1.744  57.989   8.895  1.00  0.00      RA0  O
ATOM    213  N   PHE A  25       0.546  59.437  10.128  1.00  0.00      RA0  N
ATOM    214  H   PHE A  25       0.403  59.795  11.051  1.00  0.00      RA0  H
ATOM    215  CA  PHE A  25       0.290  60.343   9.018  1.00  0.00      RA0  C
ATOM    216  CB  PHE A  25      -1.165  60.805   9.006  1.00  0.00      RA0  C
ATOM    217  CG  PHE A  25      -2.101  59.723   8.517  1.00  0.00      RA0  C
ATOM    218  CD1 PHE A  25      -2.704  58.854   9.420  1.00  0.00      RA0  C
ATOM    219  CD2 PHE A  25      -2.396  59.624   7.162  1.00  0.00      RA0  C
ATOM    220  CE1 PHE A  25      -3.651  57.937   8.980  1.00  0.00      RA0  C
ATOM    221  CE2 PHE A  25      -3.342  58.706   6.720  1.00  0.00      RA0  C
ATOM    222  CZ  PHE A  25      -3.995  57.886   7.634  1.00  0.00      RA0  C
ATOM    223  C   PHE A  25       1.190  61.565   9.100  1.00  0.00      RA0  C
ATOM    224  O   PHE A  25       1.449  62.086  10.185  1.00  0.00      RA0  O
ATOM    225  N   PHE A  26       1.669  62.017   7.948  1.00  0.00      RA0  N
ATOM    226  H   PHE A  26       1.423  61.569   7.085  1.00  0.00      RA0  H
ATOM    227  CA  PHE A  26       2.389  63.279   7.874  1.00  0.00      RA0  C
ATOM    228  CB  PHE A  26       3.750  63.118   7.206  1.00  0.00      RA0  C
ATOM    229  CG  PHE A  26       4.501  64.425   7.286  1.00  0.00      RA0  C
ATOM    230  CD1 PHE A  26       5.270  64.850   6.210  1.00  0.00      RA0  C
ATOM    231  CD2 PHE A  26       4.427  65.203   8.436  1.00  0.00      RA0  C
ATOM    232  CE1 PHE A  26       5.963  66.053   6.284  1.00  0.00      RA0  C
ATOM    233  CE2 PHE A  26       5.118  66.406   8.510  1.00  0.00      RA0  C
ATOM    234  CZ  PHE A  26       5.888  66.830   7.434  1.00  0.00      RA0  C
ATOM    235  C   PHE A  26       1.557  64.292   7.103  1.00  0.00      RA0  C
ATOM    236  O   PHE A  26       1.383  64.173   5.889  1.00  0.00      RA0  O
ATOM    237  N   VAL A  27       1.040  65.287   7.814  1.00  0.00      RA0  N
ATOM    238  H   VAL A  27       1.290  65.416   8.776  1.00  0.00      RA0  H
ATOM    239  CA  VAL A  27       0.221  66.318   7.193  1.00  0.00      RA0  C
ATOM    240  CB  VAL A  27      -1.240  66.186   7.650  1.00  0.00      RA0  C
ATOM    241  CG1 VAL A  27      -1.362  65.949   9.159  1.00  0.00      RA0  C
ATOM    242  CG2 VAL A  27      -2.085  67.357   7.140  1.00  0.00      RA0  C
ATOM    243  C   VAL A  27       0.830  67.693   7.492  1.00  0.00      RA0  C
ATOM    244  O   VAL A  27       0.525  68.327   8.504  1.00  0.00      RA0  O
ATOM    245  N   PRO A  28       1.729  68.144   6.606  1.00  0.00      RA0  N
ATOM    246  CD  PRO A  28       2.089  67.456   5.371  1.00  0.00      RA0  C
ATOM    247  CA  PRO A  28       2.460  69.402   6.783  1.00  0.00      RA0  C
ATOM    248  CB  PRO A  28       3.569  69.287   5.734  1.00  0.00      RA0  C
ATOM    249  CG  PRO A  28       2.953  68.454   4.611  1.00  0.00      RA0  C
ATOM    250  C   PRO A  28       1.575  70.625   6.579  1.00  0.00      RA0  C
ATOM    251  O   PRO A  28       0.622  70.578   5.802  1.00  0.00      RA0  O
ATOM    252  N   SER A  29       1.895  71.708   7.278  1.00  0.00      RA0  N
ATOM    253  H   SER A  29       2.612  71.685   7.975  1.00  0.00      RA0  H
ATOM    254  CA  SER A  29       1.145  72.951   7.156  1.00  0.00      RA0  C
ATOM    255  CB  SER A  29       1.314  73.565   8.531  1.00  0.00      RA0  C
ATOM    256  OG  SER A  29       1.701  72.488   9.401  1.00  0.00      RA0  O
ATOM    257  HG  SER A  29       2.438  72.822   9.920  1.00  0.00      RA0  H
ATOM    258  C   SER A  29       1.666  73.793   5.996  1.00  0.00      RA0  C
ATOM    259  O   SER A  29       1.033  74.767   5.589  1.00  0.00      RA0  O
ATOM    260  N   ALA A  30       2.821  73.406   5.465  1.00  0.00      RA0  N
ATOM    261  H   ALA A  30       3.267  72.577   5.793  1.00  0.00      RA0  H
ATOM    262  CA  ALA A  30       3.451  74.145   4.378  1.00  0.00      RA0  C
ATOM    263  CB  ALA A  30       4.973  74.105   4.518  1.00  0.00      RA0  C
ATOM    264  C   ALA A  30       3.064  73.580   3.015  1.00  0.00      RA0  C
ATOM    265  O   ALA A  30       3.483  74.096   1.979  1.00  0.00      RA0  O
ATOM    266  N   SER A  31       2.261  72.521   3.019  1.00  0.00      RA0  N
ATOM    267  H   SER A  31       1.850  72.120   3.839  1.00  0.00      RA0  H
ATOM    268  CA  SER A  31       1.868  71.863   1.779  1.00  0.00      RA0  C
ATOM    269  CB  SER A  31       2.939  70.839   1.441  1.00  0.00      RA0  C
ATOM    270  OG  SER A  31       4.223  71.426   1.676  1.00  0.00      RA0  O
ATOM    271  HG  SER A  31       4.174  72.315   1.329  1.00  0.00      RA0  H
ATOM    272  C   SER A  31       0.465  71.271   1.858  1.00  0.00      RA0  C
ATOM    273  O   SER A  31       0.017  70.843   2.922  1.00  0.00      RA0  O
ATOM    274  N   SER A  32      -0.222  71.248   0.720  1.00  0.00      RA0  N
ATOM    275  H   SER A  32       0.162  71.637  -0.118  1.00  0.00      RA0  H
ATOM    276  CA  SER A  32      -1.551  70.658   0.637  1.00  0.00      RA0  C
ATOM    277  CB  SER A  32      -2.148  71.405  -0.533  1.00  0.00      RA0  C
ATOM    278  OG  SER A  32      -1.332  72.577  -0.663  1.00  0.00      RA0  O
ATOM    279  HG  SER A  32      -1.677  73.221  -0.054  1.00  0.00      RA0  H
ATOM    280  C   SER A  32      -1.455  69.144   0.494  1.00  0.00      RA0  C
ATOM    281  O   SER A  32      -2.440  68.427   0.669  1.00  0.00      RA0  O
ATOM    282  N   ARG A  33      -0.258  68.665   0.171  1.00  0.00      RA0  N
ATOM    283  H   ARG A  33       0.538  69.264   0.199  1.00  0.00      RA0  H
ATOM    284  CA  ARG A  33      -0.007  67.235   0.045  1.00  0.00      RA0  C
ATOM    285  CB  ARG A  33       1.285  66.966  -0.730  1.00  0.00      RA0  C
ATOM    286  CG  ARG A  33       1.154  67.014  -2.256  1.00  0.00      RA0  C
ATOM    287  CD  ARG A  33       0.270  65.897  -2.823  1.00  0.00      RA0  C
ATOM    288  NE  ARG A  33       0.728  64.581  -2.377  1.00  0.00      RA0  N
ATOM    289  HE  ARG A  33       1.723  64.384  -2.394  1.00  0.00      RA0  H
ATOM    290  CZ  ARG A  33      -0.187  63.665  -1.946  1.00  0.00      RA0  C
ATOM    291  NH1 ARG A  33      -1.512  63.908  -2.091  1.00  0.00      RA0  N
ATOM    292 HH11 ARG A  33      -2.217  63.270  -1.760  1.00  0.00      RA0  H
ATOM    293 HH12 ARG A  33      -1.844  64.733  -2.556  1.00  0.00      RA0  H
ATOM    294  NH2 ARG A  33       0.250  62.540  -1.363  1.00  0.00      RA0  N
ATOM    295 HH21 ARG A  33      -0.336  61.844  -0.944  1.00  0.00      RA0  H
ATOM    296 HH22 ARG A  33       1.248  62.368  -1.303  1.00  0.00      RA0  H
ATOM    297  C   ARG A  33       0.074  66.552   1.406  1.00  0.00      RA0  C
ATOM    298  O   ARG A  33       0.353  67.192   2.421  1.00  0.00      RA0  O
ATOM    299  N   MET A  34      -0.176  65.246   1.417  1.00  0.00      RA0  N
ATOM    300  H   MET A  34      -0.260  64.710   0.580  1.00  0.00      RA0  H
ATOM    301  CA  MET A  34      -0.066  64.444   2.630  1.00  0.00      RA0  C
ATOM    302  CB  MET A  34      -1.428  63.952   3.113  1.00  0.00      RA0  C
ATOM    303  CG  MET A  34      -2.339  64.992   3.761  1.00  0.00      RA0  C
ATOM    304  SD  MET A  34      -3.891  64.220   4.248  1.00  0.00      RA0  S
ATOM    305  CE  MET A  34      -4.654  65.607   5.101  1.00  0.00      RA0  C
ATOM    306  C   MET A  34       0.798  63.218   2.361  1.00  0.00      RA0  C
ATOM    307  O   MET A  34       0.904  62.766   1.221  1.00  0.00      RA0  O
ATOM    308  N   PHE A  35       1.417  62.681   3.407  1.00  0.00      RA0  N
ATOM    309  H   PHE A  35       1.276  63.021   4.341  1.00  0.00      RA0  H
ATOM    310  CA  PHE A  35       2.335  61.559   3.245  1.00  0.00      RA0  C
ATOM    311  CB  PHE A  35       3.788  62.035   3.303  1.00  0.00      RA0  C
ATOM    312  CG  PHE A  35       4.021  63.157   2.321  1.00  0.00      RA0  C
ATOM    313  CD1 PHE A  35       4.100  64.469   2.775  1.00  0.00      RA0  C
ATOM    314  CD2 PHE A  35       4.150  62.880   0.966  1.00  0.00      RA0  C
ATOM    315  CE1 PHE A  35       4.295  65.506   1.872  1.00  0.00      RA0  C
ATOM    316  CE2 PHE A  35       4.346  63.918   0.063  1.00  0.00      RA0  C
ATOM    317  CZ  PHE A  35       4.414  65.230   0.516  1.00  0.00      RA0  C
ATOM    318  C   PHE A  35       2.137  60.483   4.306  1.00  0.00      RA0  C
ATOM    319  O   PHE A  35       1.516  60.720   5.342  1.00  0.00      RA0  O
ATOM    320  N   LEU A  36       2.675  59.298   4.036  1.00  0.00      RA0  N
ATOM    321  H   LEU A  36       3.204  59.176   3.195  1.00  0.00      RA0  H
ATOM    322  CA  LEU A  36       2.637  58.198   4.992  1.00  0.00      RA0  C
ATOM    323  CB  LEU A  36       2.259  56.860   4.345  1.00  0.00      RA0  C
ATOM    324  CG  LEU A  36       0.909  56.773   3.626  1.00  0.00      RA0  C
ATOM    325  CD1 LEU A  36       0.975  57.228   2.165  1.00  0.00      RA0  C
ATOM    326  CD2 LEU A  36       0.344  55.356   3.717  1.00  0.00      RA0  C
ATOM    327  C   LEU A  36       3.995  58.032   5.660  1.00  0.00      RA0  C
ATOM    328  O   LEU A  36       5.014  57.891   4.985  1.00  0.00      RA0  O
ATOM    329  N   LEU A  37       4.007  58.056   6.988  1.00  0.00      RA0  N
ATOM    330  H   LEU A  37       3.145  58.057   7.502  1.00  0.00      RA0  H
ATOM    331  CA  LEU A  37       5.233  57.818   7.738  1.00  0.00      RA0  C
ATOM    332  CB  LEU A  37       5.354  58.732   8.949  1.00  0.00      RA0  C
ATOM    333  CG  LEU A  37       5.526  60.190   8.548  1.00  0.00      RA0  C
ATOM    334  CD1 LEU A  37       5.914  61.040   9.753  1.00  0.00      RA0  C
ATOM    335  CD2 LEU A  37       6.512  60.358   7.391  1.00  0.00      RA0  C
ATOM    336  C   LEU A  37       5.304  56.366   8.188  1.00  0.00      RA0  C
ATOM    337  O   LEU A  37       4.417  55.877   8.888  1.00  0.00      RA0  O
ATOM    338  N   VAL A  38       6.361  55.677   7.773  1.00  0.00      RA0  N
ATOM    339  H   VAL A  38       7.065  56.122   7.213  1.00  0.00      RA0  H
ATOM    340  CA  VAL A  38       6.533  54.272   8.111  1.00  0.00      RA0  C
ATOM    341  CB  VAL A  38       6.360  53.415   6.859  1.00  0.00      RA0  C
ATOM    342  CG1 VAL A  38       6.350  51.951   7.262  1.00  0.00      RA0  C
ATOM    343  CG2 VAL A  38       5.112  53.778   6.049  1.00  0.00      RA0  C
ATOM    344  C   VAL A  38       7.899  54.022   8.743  1.00  0.00      RA0  C
ATOM    345  O   VAL A  38       8.933  54.325   8.146  1.00  0.00      RA0  O
ATOM    346  N   GLY A  39       7.899  53.475   9.954  1.00  0.00      RA0  N
ATOM    347  H   GLY A  39       7.062  53.052  10.262  1.00  0.00      RA0  H
ATOM    348  CA  GLY A  39       9.138  53.153  10.639  1.00  0.00      RA0  C
ATOM    349  C   GLY A  39       9.717  51.816  10.215  1.00  0.00      RA0  C
ATOM    350  O   GLY A  39       8.982  50.860   9.963  1.00  0.00      RA0  O
ATOM    351  N   ALA A  40      11.043  51.752  10.142  1.00  0.00      RA0  N
ATOM    352  H   ALA A  40      11.606  52.571  10.278  1.00  0.00      RA0  H
ATOM    353  CA  ALA A  40      11.749  50.524   9.789  1.00  0.00      RA0  C
ATOM    354  CB  ALA A  40      12.117  50.519   8.305  1.00  0.00      RA0  C
ATOM    355  C   ALA A  40      13.021  50.397  10.619  1.00  0.00      RA0  C
ATOM    356  O   ALA A  40      14.113  50.693  10.135  1.00  0.00      RA0  O
ATOM    357  N   PRO A  41      12.880  49.954  11.877  1.00  0.00      RA0  N
ATOM    358  CD  PRO A  41      11.635  49.414  12.411  1.00  0.00      RA0  C
ATOM    359  CA  PRO A  41      13.955  49.986  12.877  1.00  0.00      RA0  C
ATOM    360  CB  PRO A  41      13.216  49.595  14.159  1.00  0.00      RA0  C
ATOM    361  CG  PRO A  41      12.045  48.732  13.707  1.00  0.00      RA0  C
ATOM    362  C   PRO A  41      15.159  49.095  12.564  1.00  0.00      RA0  C
ATOM    363  O   PRO A  41      16.241  49.346  13.095  1.00  0.00      RA0  O
ATOM    364  N   LYS A  42      14.977  48.063  11.748  1.00  0.00      RA0  N
ATOM    365  H   LYS A  42      14.108  47.945  11.262  1.00  0.00      RA0  H
ATOM    366  CA  LYS A  42      16.084  47.169  11.415  1.00  0.00      RA0  C
ATOM    367  CB  LYS A  42      15.613  45.727  11.381  1.00  0.00      RA0  C
ATOM    368  CG  LYS A  42      15.657  44.955  12.697  1.00  0.00      RA0  C
ATOM    369  CD  LYS A  42      15.420  43.458  12.460  1.00  0.00      RA0  C
ATOM    370  CE  LYS A  42      16.622  42.649  11.945  1.00  0.00      RA0  C
ATOM    371  NZ  LYS A  42      17.255  43.274  10.777  1.00  0.00      RA0  N
ATOM    372  HZ1 LYS A  42      18.080  42.735  10.436  1.00  0.00      RA0  H
ATOM    373  HZ2 LYS A  42      16.595  43.483  10.001  1.00  0.00      RA0  H
ATOM    374  HZ3 LYS A  42      17.738  44.149  11.086  1.00  0.00      RA0  H
ATOM    375  C   LYS A  42      16.742  47.499  10.074  1.00  0.00      RA0  C
ATOM    376  O   LYS A  42      17.642  46.786   9.629  1.00  0.00      RA0  O
ATOM    377  N   ALA A  43      16.287  48.569   9.430  1.00  0.00      RA0  N
ATOM    378  H   ALA A  43      15.656  49.199   9.884  1.00  0.00      RA0  H
ATOM    379  CA  ALA A  43      16.817  48.962   8.126  1.00  0.00      RA0  C
ATOM    380  CB  ALA A  43      15.992  50.087   7.512  1.00  0.00      RA0  C
ATOM    381  C   ALA A  43      18.270  49.424   8.204  1.00  0.00      RA0  C
ATOM    382  O   ALA A  43      18.690  50.020   9.196  1.00  0.00      RA0  O
ATOM    383  N   ASN A  44      19.032  49.143   7.150  1.00  0.00      RA0  N
ATOM    384  H   ASN A  44      18.588  48.786   6.332  1.00  0.00      RA0  H
ATOM    385  CA  ASN A  44      20.417  49.594   7.056  1.00  0.00      RA0  C
ATOM    386  CB  ASN A  44      21.247  48.685   6.154  1.00  0.00      RA0  C
ATOM    387  CG  ASN A  44      22.147  47.859   7.045  1.00  0.00      RA0  C
ATOM    388  OD1 ASN A  44      22.911  48.380   7.849  1.00  0.00      RA0  O
ATOM    389  ND2 ASN A  44      21.981  46.531   6.899  1.00  0.00      RA0  N
ATOM    390 HD21 ASN A  44      21.347  46.158   6.221  1.00  0.00      RA0  H
ATOM    391 HD22 ASN A  44      22.469  45.871   7.472  1.00  0.00      RA0  H
ATOM    392  C   ASN A  44      20.514  51.051   6.619  1.00  0.00      RA0  C
ATOM    393  O   ASN A  44      19.676  51.536   5.860  1.00  0.00      RA0  O
ATOM    394  N   THR A  45      21.543  51.742   7.097  1.00  0.00      RA0  N
ATOM    395  H   THR A  45      22.220  51.373   7.734  1.00  0.00      RA0  H
ATOM    396  CA  THR A  45      21.710  53.161   6.802  1.00  0.00      RA0  C
ATOM    397  CB  THR A  45      21.458  53.842   8.134  1.00  0.00      RA0  C
ATOM    398  OG1 THR A  45      21.567  52.867   9.183  1.00  0.00      RA0  O
ATOM    399  HG1 THR A  45      21.612  53.399   9.979  1.00  0.00      RA0  H
ATOM    400  CG2 THR A  45      20.082  54.511   8.175  1.00  0.00      RA0  C
ATOM    401  C   THR A  45      23.057  53.468   6.160  1.00  0.00      RA0  C
ATOM    402  O   THR A  45      23.987  52.663   6.213  1.00  0.00      RA0  O
ATOM    403  N   THR A  46      23.146  54.648   5.554  1.00  0.00      RA0  N
ATOM    404  H   THR A  46      22.360  55.266   5.543  1.00  0.00      RA0  H
ATOM    405  CA  THR A  46      24.386  55.127   4.958  1.00  0.00      RA0  C
ATOM    406  CB  THR A  46      24.027  56.185   3.903  1.00  0.00      RA0  C
ATOM    407  OG1 THR A  46      25.040  56.283   2.897  1.00  0.00      RA0  O
ATOM    408  HG1 THR A  46      25.856  56.425   3.368  1.00  0.00      RA0  H
ATOM    409  CG2 THR A  46      23.720  57.547   4.533  1.00  0.00      RA0  C
ATOM    410  C   THR A  46      25.344  55.631   6.035  1.00  0.00      RA0  C
ATOM    411  O   THR A  46      26.488  55.985   5.746  1.00  0.00      RA0  O
ATOM    412  N   GLN A  47      24.859  55.670   7.273  1.00  0.00      RA0  N
ATOM    413  H   GLN A  47      23.976  55.258   7.470  1.00  0.00      RA0  H
ATOM    414  CA  GLN A  47      25.658  56.093   8.418  1.00  0.00      RA0  C
ATOM    415  CB  GLN A  47      24.850  55.924   9.696  1.00  0.00      RA0  C
ATOM    416  CG  GLN A  47      23.500  56.623   9.750  1.00  0.00      RA0  C
ATOM    417  CD  GLN A  47      22.799  56.117  10.989  1.00  0.00      RA0  C
ATOM    418  OE1 GLN A  47      22.161  55.064  10.983  1.00  0.00      RA0  O
ATOM    419  NE2 GLN A  47      22.968  56.914  12.054  1.00  0.00      RA0  N
ATOM    420 HE21 GLN A  47      23.537  57.746  12.000  1.00  0.00      RA0  H
ATOM    421 HE22 GLN A  47      22.558  56.750  12.948  1.00  0.00      RA0  H
ATOM    422  C   GLN A  47      26.909  55.233   8.567  1.00  0.00      RA0  C
ATOM    423  O   GLN A  47      26.819  54.005   8.606  1.00  0.00      RA0  O
ATOM    424  N   PRO A  48      28.083  55.880   8.647  1.00  0.00      RA0  N
ATOM    425  CD  PRO A  48      28.215  57.329   8.584  1.00  0.00      RA0  C
ATOM    426  CA  PRO A  48      29.377  55.194   8.743  1.00  0.00      RA0  C
ATOM    427  CB  PRO A  48      30.371  56.357   8.834  1.00  0.00      RA0  C
ATOM    428  CG  PRO A  48      29.667  57.546   8.184  1.00  0.00      RA0  C
ATOM    429  C   PRO A  48      29.476  54.252   9.941  1.00  0.00      RA0  C
ATOM    430  O   PRO A  48      29.183  54.651  11.068  1.00  0.00      RA0  O
ATOM    431  N   GLY A  49      29.895  53.016   9.686  1.00  0.00      RA0  N
ATOM    432  H   GLY A  49      30.006  52.747   8.731  1.00  0.00      RA0  H
ATOM    433  CA  GLY A  49      30.091  52.030  10.734  1.00  0.00      RA0  C
ATOM    434  C   GLY A  49      28.842  51.672  11.516  1.00  0.00      RA0  C
ATOM    435  O   GLY A  49      28.930  51.200  12.650  1.00  0.00      RA0  O
ATOM    436  N   ILE A  50      27.676  51.888  10.915  1.00  0.00      RA0  N
ATOM    437  H   ILE A  50      27.598  52.236   9.978  1.00  0.00      RA0  H
ATOM    438  CA  ILE A  50      26.412  51.604  11.587  1.00  0.00      RA0  C
ATOM    439  CB  ILE A  50      25.572  52.872  11.750  1.00  0.00      RA0  C
ATOM    440  CG2 ILE A  50      24.227  52.553  12.400  1.00  0.00      RA0  C
ATOM    441  CG1 ILE A  50      26.337  53.934  12.540  1.00  0.00      RA0  C
ATOM    442  CD1 ILE A  50      26.809  53.414  13.896  1.00  0.00      RA0  C
ATOM    443  C   ILE A  50      25.622  50.517  10.866  1.00  0.00      RA0  C
ATOM    444  O   ILE A  50      25.220  50.687   9.715  1.00  0.00      RA0  O
ATOM    445  N   VAL A  51      25.402  49.401  11.554  1.00  0.00      RA0  N
ATOM    446  H   VAL A  51      25.646  49.361  12.519  1.00  0.00      RA0  H
ATOM    447  CA  VAL A  51      24.656  48.284  10.988  1.00  0.00      RA0  C
ATOM    448  CB  VAL A  51      25.427  46.970  11.185  1.00  0.00      RA0  C
ATOM    449  CG1 VAL A  51      25.828  46.743  12.644  1.00  0.00      RA0  C
ATOM    450  CG2 VAL A  51      24.673  45.785  10.578  1.00  0.00      RA0  C
ATOM    451  C   VAL A  51      23.235  48.230  11.549  1.00  0.00      RA0  C
ATOM    452  O   VAL A  51      23.038  48.238  12.766  1.00  0.00      RA0  O
ATOM    453  N   GLU A  52      22.256  48.186  10.647  1.00  0.00      RA0  N
ATOM    454  H   GLU A  52      22.526  48.218   9.685  1.00  0.00      RA0  H
ATOM    455  CA  GLU A  52      20.838  48.147  11.006  1.00  0.00      RA0  C
ATOM    456  CB  GLU A  52      20.400  46.790  11.546  1.00  0.00      RA0  C
ATOM    457  CG  GLU A  52      20.640  45.655  10.552  1.00  0.00      RA0  C
ATOM    458  CD  GLU A  52      19.834  44.461  11.005  1.00  0.00      RA0  C
ATOM    459  OE1 GLU A  52      19.224  44.526  12.070  1.00  0.00      RA0  O
ATOM    460  OE2 GLU A  52      19.734  43.480  10.270  1.00  0.00      RA0  O
ATOM    461  C   GLU A  52      20.453  49.275  11.957  1.00  0.00      RA0  C
ATOM    462  O   GLU A  52      19.789  49.048  12.969  1.00  0.00      RA0  O
ATOM    463  N   GLY A  53      20.873  50.491  11.624  1.00  0.00      RA0  N
ATOM    464  H   GLY A  53      21.291  50.627  10.726  1.00  0.00      RA0  H
ATOM    465  CA  GLY A  53      20.589  51.650  12.448  1.00  0.00      RA0  C
ATOM    466  C   GLY A  53      19.117  52.010  12.477  1.00  0.00      RA0  C
ATOM    467  O   GLY A  53      18.655  52.689  13.393  1.00  0.00      RA0  O
ATOM    468  N   GLY A  54      18.377  51.551  11.472  1.00  0.00      RA0  N
ATOM    469  H   GLY A  54      18.832  51.136  10.687  1.00  0.00      RA0  H
ATOM    470  CA  GLY A  54      16.961  51.850  11.366  1.00  0.00      RA0  C
ATOM    471  C   GLY A  54      16.726  53.192  10.707  1.00  0.00      RA0  C
ATOM    472  O   GLY A  54      17.658  53.981  10.559  1.00  0.00      RA0  O
ATOM    473  N   GLN A  55      15.476  53.466  10.345  1.00  0.00      RA0  N
ATOM    474  H   GLN A  55      14.728  52.824  10.526  1.00  0.00      RA0  H
ATOM    475  CA  GLN A  55      15.135  54.694   9.633  1.00  0.00      RA0  C
ATOM    476  CB  GLN A  55      15.795  54.753   8.253  1.00  0.00      RA0  C
ATOM    477  CG  GLN A  55      15.245  53.676   7.320  1.00  0.00      RA0  C
ATOM    478  CD  GLN A  55      15.931  53.761   5.977  1.00  0.00      RA0  C
ATOM    479  OE1 GLN A  55      16.671  54.690   5.686  1.00  0.00      RA0  O
ATOM    480  NE2 GLN A  55      15.635  52.733   5.163  1.00  0.00      RA0  N
ATOM    481 HE21 GLN A  55      15.002  52.018   5.459  1.00  0.00      RA0  H
ATOM    482 HE22 GLN A  55      16.058  52.669   4.259  1.00  0.00      RA0  H
ATOM    483  C   GLN A  55      13.634  54.845   9.434  1.00  0.00      RA0  C
ATOM    484  O   GLN A  55      12.870  53.891   9.582  1.00  0.00      RA0  O
ATOM    485  N   VAL A  56      13.227  56.064   9.097  1.00  0.00      RA0  N
ATOM    486  H   VAL A  56      13.892  56.785   8.894  1.00  0.00      RA0  H
ATOM    487  CA  VAL A  56      11.828  56.384   8.853  1.00  0.00      RA0  C
ATOM    488  CB  VAL A  56      11.344  57.459   9.825  1.00  0.00      RA0  C
ATOM    489  CG1 VAL A  56       9.846  57.732   9.665  1.00  0.00      RA0  C
ATOM    490  CG2 VAL A  56      11.711  57.083  11.256  1.00  0.00      RA0  C
ATOM    491  C   VAL A  56      11.663  56.870   7.421  1.00  0.00      RA0  C
ATOM    492  O   VAL A  56      12.428  57.715   6.954  1.00  0.00      RA0  O
ATOM    493  N   LEU A  57      10.666  56.339   6.722  1.00  0.00      RA0  N
ATOM    494  H   LEU A  57      10.007  55.723   7.163  1.00  0.00      RA0  H
ATOM    495  CA  LEU A  57      10.478  56.674   5.317  1.00  0.00      RA0  C
ATOM    496  CB  LEU A  57      10.395  55.414   4.445  1.00  0.00      RA0  C
ATOM    497  CG  LEU A  57      11.651  54.531   4.442  1.00  0.00      RA0  C
ATOM    498  CD1 LEU A  57      11.665  53.495   5.570  1.00  0.00      RA0  C
ATOM    499  CD2 LEU A  57      11.854  53.863   3.083  1.00  0.00      RA0  C
ATOM    500  C   LEU A  57       9.247  57.543   5.091  1.00  0.00      RA0  C
ATOM    501  O   LEU A  57       8.247  57.428   5.800  1.00  0.00      RA0  O
ATOM    502  N   LYS A  58       9.339  58.420   4.097  1.00  0.00      RA0  N
ATOM    503  H   LYS A  58      10.247  58.739   3.921  1.00  0.00      RA0  H
ATOM    504  CA  LYS A  58       8.217  59.253   3.688  1.00  0.00      RA0  C
ATOM    505  CB  LYS A  58       8.707  60.689   3.482  1.00  0.00      RA0  C
ATOM    506  CG  LYS A  58       7.578  61.702   3.299  1.00  0.00      RA0  C
ATOM    507  CD  LYS A  58       8.019  63.165   3.129  1.00  0.00      RA0  C
ATOM    508  CE  LYS A  58       8.644  63.837   4.363  1.00  0.00      RA0  C
ATOM    509  NZ  LYS A  58      10.069  63.500   4.513  1.00  0.00      RA0  N
ATOM    510  HZ1 LYS A  58      10.452  63.986   5.350  1.00  0.00      RA0  H
ATOM    511  HZ2 LYS A  58      10.183  62.474   4.629  1.00  0.00      RA0  H
ATOM    512  HZ3 LYS A  58      10.590  63.814   3.669  1.00  0.00      RA0  H
ATOM    513  C   LYS A  58       7.592  58.673   2.426  1.00  0.00      RA0  C
ATOM    514  O   LYS A  58       8.211  58.680   1.362  1.00  0.00      RA0  O
ATOM    515  CB  CYS A  59       5.091  56.214   1.869  1.00  0.00      RA0  C
ATOM    516  SG  CYS A  59       6.284  55.002   2.503  1.00  0.00      RA0  S
ATOM    517  N   CYS A  59       6.370  58.167   2.544  1.00  0.00      RA0  N
ATOM    518  H   CYS A  59       5.883  58.213   3.413  1.00  0.00      RA0  H
ATOM    519  CA  CYS A  59       5.703  57.532   1.412  1.00  0.00      RA0  C
ATOM    520  C   CYS A  59       4.690  58.461   0.749  1.00  0.00      RA0  C
ATOM    521  O   CYS A  59       3.774  58.966   1.397  1.00  0.00      RA0  O
ATOM    522  N   ASP A  60       4.867  58.677  -0.551  1.00  0.00      RA0  N
ATOM    523  H   ASP A  60       5.578  58.166  -1.042  1.00  0.00      RA0  H
ATOM    524  CA  ASP A  60       4.002  59.567  -1.315  1.00  0.00      RA0  C
ATOM    525  CB  ASP A  60       4.664  60.411  -2.408  1.00  0.00      RA0  C
ATOM    526  CG  ASP A  60       3.798  61.652  -2.646  1.00  0.00      RA0  C
ATOM    527  OD1 ASP A  60       4.151  62.488  -3.469  1.00  0.00      RA0  O
ATOM    528  OD2 ASP A  60       2.740  61.793  -2.036  1.00  0.00      RA0  O
ATOM    529  C   ASP A  60       2.741  58.844  -1.782  1.00  0.00      RA0  C
ATOM    530  O   ASP A  60       2.817  57.803  -2.433  1.00  0.00      RA0  O
ATOM    531  N   TRP A  61       1.584  59.403  -1.442  1.00  0.00      RA0  N
ATOM    532  H   TRP A  61       1.687  60.310  -1.034  1.00  0.00      RA0  H
ATOM    533  CA  TRP A  61       0.306  58.789  -1.781  1.00  0.00      RA0  C
ATOM    534  CB  TRP A  61      -0.791  59.224  -0.802  1.00  0.00      RA0  C
ATOM    535  CG  TRP A  61      -2.003  58.345  -0.998  1.00  0.00      RA0  C
ATOM    536  CD2 TRP A  61      -3.121  58.553  -1.889  1.00  0.00      RA0  C
ATOM    537  CE2 TRP A  61      -3.971  57.430  -1.772  1.00  0.00      RA0  C
ATOM    538  CE3 TRP A  61      -3.445  59.578  -2.769  1.00  0.00      RA0  C
ATOM    539  CD1 TRP A  61      -2.250  57.109  -0.384  1.00  0.00      RA0  C
ATOM    540  NE1 TRP A  61      -3.411  56.567  -0.838  1.00  0.00      RA0  N
ATOM    541  HE1 TRP A  61      -3.813  55.726  -0.532  1.00  0.00      RA0  H
ATOM    542  CZ2 TRP A  61      -5.120  57.357  -2.548  1.00  0.00      RA0  C
ATOM    543  CZ3 TRP A  61      -4.597  59.494  -3.539  1.00  0.00      RA0  C
ATOM    544  CH2 TRP A  61      -5.426  58.384  -3.431  1.00  0.00      RA0  C
ATOM    545  C   TRP A  61      -0.118  59.050  -3.224  1.00  0.00      RA0  C
ATOM    546  O   TRP A  61      -0.890  58.277  -3.795  1.00  0.00      RA0  O
ATOM    547  N   SER A  62       0.388  60.136  -3.805  1.00  0.00      RA0  N
ATOM    548  H   SER A  62       1.189  60.599  -3.417  1.00  0.00      RA0  H
ATOM    549  CA  SER A  62      -0.052  60.600  -5.122  1.00  0.00      RA0  C
ATOM    550  CB  SER A  62       0.926  61.721  -5.390  1.00  0.00      RA0  C
ATOM    551  OG  SER A  62       2.167  61.189  -4.926  1.00  0.00      RA0  O
ATOM    552  HG  SER A  62       2.692  61.897  -4.540  1.00  0.00      RA0  H
ATOM    553  C   SER A  62       0.014  59.510  -6.188  1.00  0.00      RA0  C
ATOM    554  O   SER A  62      -0.993  59.192  -6.821  1.00  0.00      RA0  O
ATOM    555  N   SER A  63       1.198  58.936  -6.372  1.00  0.00      RA0  N
ATOM    556  H   SER A  63       2.002  59.255  -5.860  1.00  0.00      RA0  H
ATOM    557  CA  SER A  63       1.382  57.838  -7.315  1.00  0.00      RA0  C
ATOM    558  CB  SER A  63       1.316  58.389  -8.745  1.00  0.00      RA0  C
ATOM    559  OG  SER A  63      -0.039  58.435  -9.201  1.00  0.00      RA0  O
ATOM    560  HG  SER A  63      -0.556  58.875  -8.531  1.00  0.00      RA0  H
ATOM    561  C   SER A  63       2.702  57.119  -7.072  1.00  0.00      RA0  C
ATOM    562  O   SER A  63       3.476  57.504  -6.194  1.00  0.00      RA0  O
ATOM    563  N   THR A  64       2.929  56.056  -7.842  1.00  0.00      RA0  N
ATOM    564  H   THR A  64       2.232  55.790  -8.507  1.00  0.00      RA0  H
ATOM    565  CA  THR A  64       4.172  55.275  -7.839  1.00  0.00      RA0  C
ATOM    566  CB  THR A  64       5.393  56.054  -8.366  1.00  0.00      RA0  C
ATOM    567  OG1 THR A  64       5.364  57.463  -8.067  1.00  0.00      RA0  O
ATOM    568  HG1 THR A  64       4.992  57.550  -7.188  1.00  0.00      RA0  H
ATOM    569  CG2 THR A  64       5.531  55.850  -9.876  1.00  0.00      RA0  C
ATOM    570  C   THR A  64       4.414  54.528  -6.525  1.00  0.00      RA0  C
ATOM    571  O   THR A  64       5.263  53.637  -6.466  1.00  0.00      RA0  O
ATOM    572  N   ARG A  65       3.656  54.885  -5.489  1.00  0.00      RA0  N
ATOM    573  H   ARG A  65       3.050  55.670  -5.529  1.00  0.00      RA0  H
ATOM    574  CA  ARG A  65       3.790  54.302  -4.155  1.00  0.00      RA0  C
ATOM    575  CB  ARG A  65       3.229  52.874  -4.128  1.00  0.00      RA0  C
ATOM    576  CG  ARG A  65       1.821  52.639  -4.696  1.00  0.00      RA0  C
ATOM    577  CD  ARG A  65       0.649  52.857  -3.730  1.00  0.00      RA0  C
ATOM    578  NE  ARG A  65       0.154  54.235  -3.703  1.00  0.00      RA0  N
ATOM    579  HE  ARG A  65       0.671  54.888  -3.132  1.00  0.00      RA0  H
ATOM    580  CZ  ARG A  65      -1.009  54.527  -4.364  1.00  0.00      RA0  C
ATOM    581  NH1 ARG A  65      -1.649  53.543  -5.038  1.00  0.00      RA0  N
ATOM    582 HH11 ARG A  65      -2.503  53.701  -5.541  1.00  0.00      RA0  H
ATOM    583 HH12 ARG A  65      -1.292  52.604  -5.061  1.00  0.00      RA0  H
ATOM    584  NH2 ARG A  65      -1.509  55.782  -4.341  1.00  0.00      RA0  N
ATOM    585 HH21 ARG A  65      -2.358  56.058  -4.798  1.00  0.00      RA0  H
ATOM    586 HH22 ARG A  65      -1.049  56.541  -3.855  1.00  0.00      RA0  H
ATOM    587  C   ARG A  65       5.242  54.270  -3.687  1.00  0.00      RA0  C
ATOM    588  O   ARG A  65       5.668  53.334  -3.011  1.00  0.00      RA0  O
ATOM    589  N   ARG A  66       5.996  55.302  -4.050  1.00  0.00      RA0  N
ATOM    590  H   ARG A  66       5.535  56.133  -4.354  1.00  0.00      RA0  H
ATOM    591  CA  ARG A  66       7.423  55.347  -3.763  1.00  0.00      RA0  C
ATOM    592  CB  ARG A  66       8.123  56.254  -4.771  1.00  0.00      RA0  C
ATOM    593  CG  ARG A  66       9.065  55.533  -5.733  1.00  0.00      RA0  C
ATOM    594  CD  ARG A  66       9.631  56.520  -6.756  1.00  0.00      RA0  C
ATOM    595  NE  ARG A  66       8.526  57.165  -7.462  1.00  0.00      RA0  N
ATOM    596  HE  ARG A  66       7.699  56.604  -7.560  1.00  0.00      RA0  H
ATOM    597  CZ  ARG A  66       8.634  58.432  -7.958  1.00  0.00      RA0  C
ATOM    598  NH1 ARG A  66       9.804  59.099  -7.824  1.00  0.00      RA0  N
ATOM    599 HH11 ARG A  66       9.938  60.035  -8.165  1.00  0.00      RA0  H
ATOM    600 HH12 ARG A  66      10.594  58.678  -7.368  1.00  0.00      RA0  H
ATOM    601  NH2 ARG A  66       7.563  58.989  -8.567  1.00  0.00      RA0  N
ATOM    602 HH21 ARG A  66       7.572  59.902  -8.984  1.00  0.00      RA0  H
ATOM    603 HH22 ARG A  66       6.682  58.489  -8.615  1.00  0.00      RA0  H
ATOM    604  C   ARG A  66       7.694  55.881  -2.363  1.00  0.00      RA0  C
ATOM    605  O   ARG A  66       7.081  56.856  -1.928  1.00  0.00      RA0  O
ATOM    606  SG  CYS A  67       7.001  53.993   0.870  1.00  0.00      RA0  S
ATOM    607  CB  CYS A  67       8.729  54.503   0.678  1.00  0.00      RA0  C
ATOM    608  N   CYS A  67       8.616  55.231  -1.662  1.00  0.00      RA0  N
ATOM    609  H   CYS A  67       9.114  54.456  -2.048  1.00  0.00      RA0  H
ATOM    610  CA  CYS A  67       8.980  55.638  -0.313  1.00  0.00      RA0  C
ATOM    611  C   CYS A  67      10.430  56.102  -0.253  1.00  0.00      RA0  C
ATOM    612  O   CYS A  67      11.326  55.434  -0.769  1.00  0.00      RA0  O
ATOM    613  N   GLN A  68      10.655  57.249   0.379  1.00  0.00      RA0  N
ATOM    614  H   GLN A  68       9.902  57.764   0.801  1.00  0.00      RA0  H
ATOM    615  CA  GLN A  68      12.007  57.760   0.557  1.00  0.00      RA0  C
ATOM    616  CB  GLN A  68      12.144  59.061  -0.239  1.00  0.00      RA0  C
ATOM    617  CG  GLN A  68      11.911  58.888  -1.744  1.00  0.00      RA0  C
ATOM    618  CD  GLN A  68      13.134  58.295  -2.422  1.00  0.00      RA0  C
ATOM    619  OE1 GLN A  68      13.932  59.012  -3.012  1.00  0.00      RA0  O
ATOM    620  NE2 GLN A  68      13.234  56.955  -2.345  1.00  0.00      RA0  N
ATOM    621 HE21 GLN A  68      12.563  56.391  -1.856  1.00  0.00      RA0  H
ATOM    622 HE22 GLN A  68      13.998  56.471  -2.771  1.00  0.00      RA0  H
ATOM    623  C   GLN A  68      12.289  57.987   2.037  1.00  0.00      RA0  C
ATOM    624  O   GLN A  68      11.426  58.471   2.769  1.00  0.00      RA0  O
ATOM    625  N   PRO A  69      13.506  57.643   2.479  1.00  0.00      RA0  N
ATOM    626  CD  PRO A  69      14.546  57.011   1.678  1.00  0.00      RA0  C
ATOM    627  CA  PRO A  69      13.894  57.791   3.885  1.00  0.00      RA0  C
ATOM    628  CB  PRO A  69      15.239  57.062   3.954  1.00  0.00      RA0  C
ATOM    629  CG  PRO A  69      15.323  56.194   2.699  1.00  0.00      RA0  C
ATOM    630  C   PRO A  69      14.040  59.249   4.300  1.00  0.00      RA0  C
ATOM    631  O   PRO A  69      14.633  60.040   3.567  1.00  0.00      RA0  O
ATOM    632  N   ILE A  70      13.502  59.596   5.464  1.00  0.00      RA0  N
ATOM    633  H   ILE A  70      13.404  58.864   6.120  1.00  0.00      RA0  H
ATOM    634  CA  ILE A  70      13.707  60.923   6.028  1.00  0.00      RA0  C
ATOM    635  CB  ILE A  70      12.588  61.255   7.006  1.00  0.00      RA0  C
ATOM    636  CG2 ILE A  70      12.636  62.729   7.406  1.00  0.00      RA0  C
ATOM    637  CG1 ILE A  70      11.231  60.850   6.443  1.00  0.00      RA0  C
ATOM    638  CD1 ILE A  70      10.119  61.077   7.463  1.00  0.00      RA0  C
ATOM    639  C   ILE A  70      15.045  60.947   6.752  1.00  0.00      RA0  C
ATOM    640  O   ILE A  70      15.309  60.103   7.607  1.00  0.00      RA0  O
ATOM    641  N   GLU A  71      15.889  61.913   6.411  1.00  0.00      RA0  N
ATOM    642  H   GLU A  71      15.618  62.653   5.803  1.00  0.00      RA0  H
ATOM    643  CA  GLU A  71      17.239  61.949   6.955  1.00  0.00      RA0  C
ATOM    644  CB  GLU A  71      18.313  62.387   5.970  1.00  0.00      RA0  C
ATOM    645  CG  GLU A  71      19.677  62.121   6.613  1.00  0.00      RA0  C
ATOM    646  CD  GLU A  71      19.744  60.696   7.161  1.00  0.00      RA0  C
ATOM    647  OE1 GLU A  71      19.765  59.762   6.367  1.00  0.00      RA0  O
ATOM    648  OE2 GLU A  71      19.795  60.519   8.383  1.00  0.00      RA0  O
ATOM    649  C   GLU A  71      17.290  62.709   8.274  1.00  0.00      RA0  C
ATOM    650  O   GLU A  71      17.005  63.906   8.329  1.00  0.00      RA0  O
ATOM    651  N   PHE A  72      17.659  62.001   9.336  1.00  0.00      RA0  N
ATOM    652  H   PHE A  72      18.038  61.093   9.140  1.00  0.00      RA0  H
ATOM    653  CA  PHE A  72      17.761  62.595  10.662  1.00  0.00      RA0  C
ATOM    654  CB  PHE A  72      17.018  61.748  11.696  1.00  0.00      RA0  C
ATOM    655  CG  PHE A  72      15.532  61.755  11.428  1.00  0.00      RA0  C
ATOM    656  CD1 PHE A  72      14.930  60.666  10.807  1.00  0.00      RA0  C
ATOM    657  CD2 PHE A  72      14.762  62.844  11.817  1.00  0.00      RA0  C
ATOM    658  CE1 PHE A  72      13.556  60.653  10.604  1.00  0.00      RA0  C
ATOM    659  CE2 PHE A  72      13.387  62.831  11.614  1.00  0.00      RA0  C
ATOM    660  CZ  PHE A  72      12.783  61.730  11.020  1.00  0.00      RA0  C
ATOM    661  C   PHE A  72      19.217  62.757  11.085  1.00  0.00      RA0  C
ATOM    662  O   PHE A  72      19.716  63.875  11.209  1.00  0.00      RA0  O
ATOM    663  N   ASP A  73      19.893  61.633  11.300  1.00  0.00      RA0  N
ATOM    664  H   ASP A  73      19.541  60.799  10.875  1.00  0.00      RA0  H
ATOM    665  CA  ASP A  73      21.260  61.642  11.809  1.00  0.00      RA0  C
ATOM    666  CB  ASP A  73      21.471  60.446  12.723  1.00  0.00      RA0  C
ATOM    667  CG  ASP A  73      22.893  60.475  13.215  1.00  0.00      RA0  C
ATOM    668  OD1 ASP A  73      23.254  61.369  13.965  1.00  0.00      RA0  O
ATOM    669  OD2 ASP A  73      23.662  59.582  12.895  1.00  0.00      RA0  O
ATOM    670  C   ASP A  73      22.286  61.634  10.678  1.00  0.00      RA0  C
ATOM    671  O   ASP A  73      23.055  62.585  10.529  1.00  0.00      RA0  O
ATOM    672  N   ALA A  74      22.312  60.538   9.920  1.00  0.00      RA0  N
ATOM    673  H   ALA A  74      21.560  59.889  10.015  1.00  0.00      RA0  H
ATOM    674  CA  ALA A  74      23.187  60.373   8.753  1.00  0.00      RA0  C
ATOM    675  CB  ALA A  74      23.038  61.484   7.710  1.00  0.00      RA0  C
ATOM    676  C   ALA A  74      24.675  60.303   9.104  1.00  0.00      RA0  C
ATOM    677  O   ALA A  74      25.509  60.080   8.228  1.00  0.00      RA0  O
ATOM    678  N   THR A  75      25.008  60.491  10.377  1.00  0.00      RA0  N
ATOM    679  H   THR A  75      24.325  60.503  11.108  1.00  0.00      RA0  H
ATOM    680  CA  THR A  75      26.404  60.495  10.804  1.00  0.00      RA0  C
ATOM    681  CB  THR A  75      26.616  61.749  11.665  1.00  0.00      RA0  C
ATOM    682  OG1 THR A  75      25.838  61.713  12.870  1.00  0.00      RA0  O
ATOM    683  HG1 THR A  75      24.904  61.683  12.653  1.00  0.00      RA0  H
ATOM    684  CG2 THR A  75      26.329  63.024  10.871  1.00  0.00      RA0  C
ATOM    685  C   THR A  75      26.798  59.201  11.510  1.00  0.00      RA0  C
ATOM    686  O   THR A  75      25.996  58.277  11.637  1.00  0.00      RA0  O
ATOM    687  N   GLY A  76      28.040  59.154  11.984  1.00  0.00      RA0  N
ATOM    688  H   GLY A  76      28.576  59.995  11.984  1.00  0.00      RA0  H
ATOM    689  CA  GLY A  76      28.540  58.020  12.740  1.00  0.00      RA0  C
ATOM    690  C   GLY A  76      28.058  58.161  14.167  1.00  0.00      RA0  C
ATOM    691  O   GLY A  76      27.010  58.762  14.402  1.00  0.00      RA0  O
ATOM    692  N   ASN A  77      28.786  57.609  15.132  1.00  0.00      RA0  N
ATOM    693  H   ASN A  77      29.692  57.244  14.930  1.00  0.00      RA0  H
ATOM    694  CA  ASN A  77      28.312  57.742  16.498  1.00  0.00      RA0  C
ATOM    695  CB  ASN A  77      28.780  56.559  17.349  1.00  0.00      RA0  C
ATOM    696  CG  ASN A  77      28.303  55.223  16.840  1.00  0.00      RA0  C
ATOM    697  OD1 ASN A  77      27.116  54.966  16.694  1.00  0.00      RA0  O
ATOM    698  ND2 ASN A  77      29.309  54.377  16.548  1.00  0.00      RA0  N
ATOM    699 HD21 ASN A  77      30.255  54.623  16.762  1.00  0.00      RA0  H
ATOM    700 HD22 ASN A  77      29.147  53.485  16.124  1.00  0.00      RA0  H
ATOM    701  C   ASN A  77      28.862  58.983  17.187  1.00  0.00      RA0  C
ATOM    702  O   ASN A  77      28.228  60.038  17.159  1.00  0.00      RA0  O
ATOM    703  N   ARG A  78      30.075  58.860  17.724  1.00  0.00      RA0  N
ATOM    704  H   ARG A  78      30.662  58.048  17.718  1.00  0.00      RA0  H
ATOM    705  CA  ARG A  78      30.785  59.938  18.418  1.00  0.00      RA0  C
ATOM    706  CB  ARG A  78      29.913  60.681  19.458  1.00  0.00      RA0  C
ATOM    707  CG  ARG A  78      29.516  62.096  18.992  1.00  0.00      RA0  C
ATOM    708  CD  ARG A  78      28.351  62.765  19.744  1.00  0.00      RA0  C
ATOM    709  NE  ARG A  78      27.061  62.106  19.513  1.00  0.00      RA0  N
ATOM    710  HE  ARG A  78      27.053  61.111  19.325  1.00  0.00      RA0  H
ATOM    711  CZ  ARG A  78      25.867  62.775  19.632  1.00  0.00      RA0  C
ATOM    712  NH1 ARG A  78      25.846  64.116  19.804  1.00  0.00      RA0  N
ATOM    713 HH11 ARG A  78      24.976  64.615  19.900  1.00  0.00      RA0  H
ATOM    714 HH12 ARG A  78      26.691  64.657  19.841  1.00  0.00      RA0  H
ATOM    715  NH2 ARG A  78      24.715  62.079  19.582  1.00  0.00      RA0  N
ATOM    716 HH21 ARG A  78      23.783  62.468  19.642  1.00  0.00      RA0  H
ATOM    717 HH22 ARG A  78      24.773  61.066  19.507  1.00  0.00      RA0  H
ATOM    718  C   ARG A  78      32.028  59.353  19.081  1.00  0.00      RA0  C
ATOM    719  O   ARG A  78      32.216  58.137  19.080  1.00  0.00      RA0  O
ATOM    720  N   ASP A  79      32.868  60.206  19.658  1.00  0.00      RA0  N
ATOM    721  H   ASP A  79      32.854  61.193  19.484  1.00  0.00      RA0  H
ATOM    722  CA  ASP A  79      34.060  59.728  20.354  1.00  0.00      RA0  C
ATOM    723  CB  ASP A  79      35.262  59.986  19.438  1.00  0.00      RA0  C
ATOM    724  CG  ASP A  79      34.771  60.633  18.147  1.00  0.00      RA0  C
ATOM    725  OD1 ASP A  79      34.518  59.914  17.179  1.00  0.00      RA0  O
ATOM    726  OD2 ASP A  79      34.598  61.852  18.119  1.00  0.00      RA0  O
ATOM    727  C   ASP A  79      34.252  60.370  21.728  1.00  0.00      RA0  C
ATOM    728  O   ASP A  79      34.262  61.594  21.860  1.00  0.00      RA0  O
ATOM    729  N   TYR A  80      34.386  59.526  22.746  1.00  0.00      RA0  N
ATOM    730  H   TYR A  80      34.358  58.561  22.523  1.00  0.00      RA0  H
ATOM    731  CA  TYR A  80      34.752  59.964  24.090  1.00  0.00      RA0  C
ATOM    732  CB  TYR A  80      34.253  58.997  25.168  1.00  0.00      RA0  C
ATOM    733  CG  TYR A  80      34.658  59.524  26.525  1.00  0.00      RA0  C
ATOM    734  CD1 TYR A  80      33.879  60.484  27.160  1.00  0.00      RA0  C
ATOM    735  CE1 TYR A  80      34.290  61.018  28.376  1.00  0.00      RA0  C
ATOM    736  CD2 TYR A  80      35.825  59.068  27.130  1.00  0.00      RA0  C
ATOM    737  CE2 TYR A  80      36.239  59.605  28.341  1.00  0.00      RA0  C
ATOM    738  CZ  TYR A  80      35.478  60.590  28.958  1.00  0.00      RA0  C
ATOM    739  OH  TYR A  80      35.908  61.141  30.147  1.00  0.00      RA0  O
ATOM    740  HH  TYR A  80      36.739  60.762  30.396  1.00  0.00      RA0  H
ATOM    741  C   TYR A  80      36.266  60.154  24.206  1.00  0.00      RA0  C
ATOM    742  O   TYR A  80      36.741  61.020  24.941  1.00  0.00      RA0  O
ATOM    743  N   ALA A  81      37.013  59.336  23.470  1.00  0.00      RA0  N
ATOM    744  H   ALA A  81      36.598  58.702  22.817  1.00  0.00      RA0  H
ATOM    745  CA  ALA A  81      38.476  59.361  23.483  1.00  0.00      RA0  C
ATOM    746  CB  ALA A  81      39.041  58.491  24.610  1.00  0.00      RA0  C
ATOM    747  C   ALA A  81      39.012  58.905  22.128  1.00  0.00      RA0  C
ATOM    748  O   ALA A  81      38.257  58.858  21.156  1.00  0.00      RA0  O
ATOM    749  N   LYS A  82      40.311  58.606  22.063  1.00  0.00      RA0  N
ATOM    750  H   LYS A  82      40.861  58.660  22.891  1.00  0.00      RA0  H
ATOM    751  CA  LYS A  82      40.959  58.183  20.817  1.00  0.00      RA0  C
ATOM    752  CB  LYS A  82      42.324  57.554  21.061  1.00  0.00      RA0  C
ATOM    753  CG  LYS A  82      43.488  58.438  21.485  1.00  0.00      RA0  C
ATOM    754  CD  LYS A  82      44.712  57.525  21.502  1.00  0.00      RA0  C
ATOM    755  CE  LYS A  82      46.046  58.206  21.782  1.00  0.00      RA0  C
ATOM    756  NZ  LYS A  82      47.088  57.178  21.660  1.00  0.00      RA0  N
ATOM    757  HZ1 LYS A  82      48.025  57.596  21.829  1.00  0.00      RA0  H
ATOM    758  HZ2 LYS A  82      46.904  56.422  22.350  1.00  0.00      RA0  H
ATOM    759  HZ3 LYS A  82      47.049  56.772  20.702  1.00  0.00      RA0  H
ATOM    760  C   LYS A  82      40.154  57.098  20.105  1.00  0.00      RA0  C
ATOM    761  O   LYS A  82      39.556  57.363  19.062  1.00  0.00      RA0  O
ATOM    762  N   ASP A  83      40.130  55.884  20.647  1.00  0.00      RA0  N
ATOM    763  H   ASP A  83      40.748  55.518  21.345  1.00  0.00      RA0  H
ATOM    764  CA  ASP A  83      39.018  55.001  20.329  1.00  0.00      RA0  C
ATOM    765  CB  ASP A  83      39.670  53.722  19.781  1.00  0.00      RA0  C
ATOM    766  CG  ASP A  83      41.186  53.758  20.026  1.00  0.00      RA0  C
ATOM    767  OD1 ASP A  83      41.937  53.977  19.075  1.00  0.00      RA0  O
ATOM    768  OD2 ASP A  83      41.629  53.598  21.167  1.00  0.00      RA0  O
ATOM    769  C   ASP A  83      38.242  54.724  21.607  1.00  0.00      RA0  C
ATOM    770  O   ASP A  83      38.609  53.855  22.397  1.00  0.00      RA0  O
ATOM    771  N   ASP A  84      37.160  55.468  21.794  1.00  0.00      RA0  N
ATOM    772  H   ASP A  84      36.961  56.204  21.146  1.00  0.00      RA0  H
ATOM    773  CA  ASP A  84      36.221  55.235  22.880  1.00  0.00      RA0  C
ATOM    774  CB  ASP A  84      36.649  55.863  24.211  1.00  0.00      RA0  C
ATOM    775  CG  ASP A  84      35.801  55.359  25.375  1.00  0.00      RA0  C
ATOM    776  OD1 ASP A  84      34.886  54.567  25.175  1.00  0.00      RA0  O
ATOM    777  OD2 ASP A  84      36.056  55.751  26.511  1.00  0.00      RA0  O
ATOM    778  C   ASP A  84      34.840  55.709  22.457  1.00  0.00      RA0  C
ATOM    779  O   ASP A  84      34.452  56.824  22.803  1.00  0.00      RA0  O
ATOM    780  N   PRO A  85      34.110  54.894  21.681  1.00  0.00      RA0  N
ATOM    781  CD  PRO A  85      34.440  53.523  21.323  1.00  0.00      RA0  C
ATOM    782  CA  PRO A  85      32.817  55.342  21.149  1.00  0.00      RA0  C
ATOM    783  CB  PRO A  85      32.298  54.097  20.418  1.00  0.00      RA0  C
ATOM    784  CG  PRO A  85      33.088  52.914  20.982  1.00  0.00      RA0  C
ATOM    785  C   PRO A  85      31.896  55.887  22.240  1.00  0.00      RA0  C
ATOM    786  O   PRO A  85      31.693  55.242  23.267  1.00  0.00      RA0  O
ATOM    787  N   LEU A  86      31.363  57.083  22.010  1.00  0.00      RA0  N
ATOM    788  H   LEU A  86      31.540  57.506  21.120  1.00  0.00      RA0  H
ATOM    789  CA  LEU A  86      30.560  57.778  23.009  1.00  0.00      RA0  C
ATOM    790  CB  LEU A  86      30.766  59.286  22.860  1.00  0.00      RA0  C
ATOM    791  CG  LEU A  86      30.098  60.160  23.924  1.00  0.00      RA0  C
ATOM    792  CD1 LEU A  86      30.476  59.753  25.349  1.00  0.00      RA0  C
ATOM    793  CD2 LEU A  86      30.375  61.638  23.661  1.00  0.00      RA0  C
ATOM    794  C   LEU A  86      29.095  57.377  22.910  1.00  0.00      RA0  C
ATOM    795  O   LEU A  86      28.295  57.673  23.794  1.00  0.00      RA0  O
ATOM    796  N   GLU A  87      28.749  56.711  21.818  1.00  0.00      RA0  N
ATOM    797  H   GLU A  87      29.390  56.440  21.101  1.00  0.00      RA0  H
ATOM    798  CA  GLU A  87      27.404  56.185  21.640  1.00  0.00      RA0  C
ATOM    799  CB  GLU A  87      26.413  57.292  21.277  1.00  0.00      RA0  C
ATOM    800  CG  GLU A  87      26.752  57.996  19.971  1.00  0.00      RA0  C
ATOM    801  CD  GLU A  87      25.831  59.176  19.782  1.00  0.00      RA0  C
ATOM    802  OE1 GLU A  87      25.648  59.627  18.658  1.00  0.00      RA0  O
ATOM    803  OE2 GLU A  87      25.311  59.688  20.762  1.00  0.00      RA0  O
ATOM    804  C   GLU A  87      27.414  55.058  20.619  1.00  0.00      RA0  C
ATOM    805  O   GLU A  87      28.389  54.880  19.892  1.00  0.00      RA0  O
ATOM    806  N   PHE A  88      26.343  54.275  20.591  1.00  0.00      RA0  N
ATOM    807  H   PHE A  88      25.563  54.478  21.189  1.00  0.00      RA0  H
ATOM    808  CA  PHE A  88      26.253  53.170  19.649  1.00  0.00      RA0  C
ATOM    809  CB  PHE A  88      26.389  51.838  20.398  1.00  0.00      RA0  C
ATOM    810  CG  PHE A  88      27.540  51.886  21.379  1.00  0.00      RA0  C
ATOM    811  CD1 PHE A  88      28.818  51.528  20.971  1.00  0.00      RA0  C
ATOM    812  CD2 PHE A  88      27.326  52.295  22.693  1.00  0.00      RA0  C
ATOM    813  CE1 PHE A  88      29.875  51.598  21.869  1.00  0.00      RA0  C
ATOM    814  CE2 PHE A  88      28.385  52.374  23.588  1.00  0.00      RA0  C
ATOM    815  CZ  PHE A  88      29.665  52.032  23.172  1.00  0.00      RA0  C
ATOM    816  C   PHE A  88      24.926  53.189  18.897  1.00  0.00      RA0  C
ATOM    817  O   PHE A  88      23.863  52.988  19.484  1.00  0.00      RA0  O
ATOM    818  N   LYS A  89      25.000  53.431  17.592  1.00  0.00      RA0  N
ATOM    819  H   LYS A  89      25.891  53.606  17.170  1.00  0.00      RA0  H
ATOM    820  CA  LYS A  89      23.813  53.506  16.750  1.00  0.00      RA0  C
ATOM    821  CB  LYS A  89      23.921  54.631  15.719  1.00  0.00      RA0  C
ATOM    822  CG  LYS A  89      23.936  56.006  16.392  1.00  0.00      RA0  C
ATOM    823  CD  LYS A  89      24.231  57.160  15.433  1.00  0.00      RA0  C
ATOM    824  CE  LYS A  89      24.224  58.503  16.167  1.00  0.00      RA0  C
ATOM    825  NZ  LYS A  89      24.782  59.570  15.329  1.00  0.00      RA0  N
ATOM    826  HZ1 LYS A  89      25.306  60.256  15.902  1.00  0.00      RA0  H
ATOM    827  HZ2 LYS A  89      25.426  59.187  14.610  1.00  0.00      RA0  H
ATOM    828  HZ3 LYS A  89      24.045  60.062  14.783  1.00  0.00      RA0  H
ATOM    829  C   LYS A  89      23.480  52.150  16.140  1.00  0.00      RA0  C
ATOM    830  O   LYS A  89      22.443  51.987  15.501  1.00  0.00      RA0  O
ATOM    831  N   SER A  90      24.368  51.180  16.333  1.00  0.00      RA0  N
ATOM    832  H   SER A  90      25.155  51.308  16.931  1.00  0.00      RA0  H
ATOM    833  CA  SER A  90      24.185  49.857  15.748  1.00  0.00      RA0  C
ATOM    834  CB  SER A  90      25.552  49.228  15.915  1.00  0.00      RA0  C
ATOM    835  OG  SER A  90      26.472  50.323  16.079  1.00  0.00      RA0  O
ATOM    836  HG  SER A  90      26.802  50.529  15.209  1.00  0.00      RA0  H
ATOM    837  C   SER A  90      23.028  49.117  16.407  1.00  0.00      RA0  C
ATOM    838  O   SER A  90      23.006  48.944  17.626  1.00  0.00      RA0  O
ATOM    839  N   HIS A  91      22.075  48.683  15.584  1.00  0.00      RA0  N
ATOM    840  H   HIS A  91      22.184  48.810  14.594  1.00  0.00      RA0  H
ATOM    841  CA  HIS A  91      20.880  47.981  16.048  1.00  0.00      RA0  C
ATOM    842  CB  HIS A  91      21.164  46.556  16.539  1.00  0.00      RA0  C
ATOM    843  CG  HIS A  91      21.966  45.770  15.525  1.00  0.00      RA0  C
ATOM    844  ND1 HIS A  91      21.476  45.239  14.385  1.00  0.00      RA0  N
ATOM    845  HD1 HIS A  91      20.561  45.289  14.021  1.00  0.00      RA0  H
ATOM    846  CD2 HIS A  91      23.325  45.457  15.613  1.00  0.00      RA0  C
ATOM    847  NE2 HIS A  91      23.654  44.732  14.518  1.00  0.00      RA0  N
ATOM    848  CE1 HIS A  91      22.516  44.598  13.763  1.00  0.00      RA0  C
ATOM    849  C   HIS A  91      20.137  48.784  17.111  1.00  0.00      RA0  C
ATOM    850  O   HIS A  91      19.608  48.223  18.071  1.00  0.00      RA0  O
ATOM    851  N   GLN A  92      20.096  50.101  16.929  1.00  0.00      RA0  N
ATOM    852  H   GLN A  92      20.513  50.477  16.100  1.00  0.00      RA0  H
ATOM    853  CA  GLN A  92      19.485  50.994  17.906  1.00  0.00      RA0  C
ATOM    854  CB  GLN A  92      20.054  52.400  17.758  1.00  0.00      RA0  C
ATOM    855  CG  GLN A  92      19.612  52.993  16.423  1.00  0.00      RA0  C
ATOM    856  CD  GLN A  92      20.189  54.373  16.224  1.00  0.00      RA0  C
ATOM    857  OE1 GLN A  92      20.656  55.025  17.152  1.00  0.00      RA0  O
ATOM    858  NE2 GLN A  92      20.121  54.782  14.946  1.00  0.00      RA0  N
ATOM    859 HE21 GLN A  92      19.703  54.171  14.264  1.00  0.00      RA0  H
ATOM    860 HE22 GLN A  92      20.456  55.668  14.632  1.00  0.00      RA0  H
ATOM    861  C   GLN A  92      17.972  51.051  17.747  1.00  0.00      RA0  C
ATOM    862  O   GLN A  92      17.284  51.684  18.550  1.00  0.00      RA0  O
ATOM    863  N   TRP A  93      17.466  50.392  16.706  1.00  0.00      RA0  N
ATOM    864  H   TRP A  93      18.072  49.920  16.069  1.00  0.00      RA0  H
ATOM    865  CA  TRP A  93      16.035  50.356  16.418  1.00  0.00      RA0  C
ATOM    866  CB  TRP A  93      15.263  49.576  17.485  1.00  0.00      RA0  C
ATOM    867  CG  TRP A  93      15.312  48.098  17.189  1.00  0.00      RA0  C
ATOM    868  CD2 TRP A  93      14.202  47.179  17.174  1.00  0.00      RA0  C
ATOM    869  CE2 TRP A  93      14.709  45.902  16.847  1.00  0.00      RA0  C
ATOM    870  CE3 TRP A  93      12.844  47.343  17.421  1.00  0.00      RA0  C
ATOM    871  CD1 TRP A  93      16.434  47.322  16.862  1.00  0.00      RA0  C
ATOM    872  NE1 TRP A  93      16.081  46.025  16.657  1.00  0.00      RA0  N
ATOM    873  HE1 TRP A  93      16.697  45.295  16.434  1.00  0.00      RA0  H
ATOM    874  CZ2 TRP A  93      13.839  44.822  16.762  1.00  0.00      RA0  C
ATOM    875  CZ3 TRP A  93      11.985  46.254  17.334  1.00  0.00      RA0  C
ATOM    876  CH2 TRP A  93      12.483  44.998  17.010  1.00  0.00      RA0  C
ATOM    877  C   TRP A  93      15.448  51.752  16.246  1.00  0.00      RA0  C
ATOM    878  O   TRP A  93      14.429  52.080  16.853  1.00  0.00      RA0  O
ATOM    879  N   PHE A  94      16.089  52.578  15.425  1.00  0.00      RA0  N
ATOM    880  H   PHE A  94      16.834  52.242  14.845  1.00  0.00      RA0  H
ATOM    881  CA  PHE A  94      15.565  53.912  15.164  1.00  0.00      RA0  C
ATOM    882  CB  PHE A  94      16.659  54.804  14.584  1.00  0.00      RA0  C
ATOM    883  CG  PHE A  94      16.157  56.208  14.369  1.00  0.00      RA0  C
ATOM    884  CD1 PHE A  94      15.862  57.015  15.461  1.00  0.00      RA0  C
ATOM    885  CD2 PHE A  94      16.004  56.696  13.078  1.00  0.00      RA0  C
ATOM    886  CE1 PHE A  94      15.435  58.321  15.262  1.00  0.00      RA0  C
ATOM    887  CE2 PHE A  94      15.576  58.002  12.879  1.00  0.00      RA0  C
ATOM    888  CZ  PHE A  94      15.305  58.818  13.971  1.00  0.00      RA0  C
ATOM    889  C   PHE A  94      14.384  53.846  14.207  1.00  0.00      RA0  C
ATOM    890  O   PHE A  94      14.496  53.320  13.099  1.00  0.00      RA0  O
ATOM    891  N   GLY A  95      13.254  54.395  14.639  1.00  0.00      RA0  N
ATOM    892  H   GLY A  95      13.231  54.751  15.575  1.00  0.00      RA0  H
ATOM    893  CA  GLY A  95      12.030  54.324  13.866  1.00  0.00      RA0  C
ATOM    894  C   GLY A  95      11.056  53.330  14.464  1.00  0.00      RA0  C
ATOM    895  O   GLY A  95       9.976  53.097  13.919  1.00  0.00      RA0  O
ATOM    896  N   ALA A  96      11.442  52.740  15.592  1.00  0.00      RA0  N
ATOM    897  H   ALA A  96      12.318  52.961  16.024  1.00  0.00      RA0  H
ATOM    898  CA  ALA A  96      10.586  51.795  16.299  1.00  0.00      RA0  C
ATOM    899  CB  ALA A  96      11.308  51.166  17.489  1.00  0.00      RA0  C
ATOM    900  C   ALA A  96       9.311  52.477  16.784  1.00  0.00      RA0  C
ATOM    901  O   ALA A  96       8.277  51.832  16.957  1.00  0.00      RA0  O
ATOM    902  N   SER A  97       9.396  53.784  17.010  1.00  0.00      RA0  N
ATOM    903  H   SER A  97      10.270  54.253  17.106  1.00  0.00      RA0  H
ATOM    904  CA  SER A  97       8.230  54.584  17.361  1.00  0.00      RA0  C
ATOM    905  CB  SER A  97       8.445  54.710  18.851  1.00  0.00      RA0  C
ATOM    906  OG  SER A  97       9.766  54.189  19.079  1.00  0.00      RA0  O
ATOM    907  HG  SER A  97       9.935  54.342  20.007  1.00  0.00      RA0  H
ATOM    908  C   SER A  97       8.237  55.898  16.586  1.00  0.00      RA0  C
ATOM    909  O   SER A  97       9.193  56.670  16.666  1.00  0.00      RA0  O
ATOM    910  N   VAL A  98       7.169  56.147  15.834  1.00  0.00      RA0  N
ATOM    911  H   VAL A  98       6.377  55.537  15.822  1.00  0.00      RA0  H
ATOM    912  CA  VAL A  98       7.072  57.347  15.009  1.00  0.00      RA0  C
ATOM    913  CB  VAL A  98       7.232  57.005  13.520  1.00  0.00      RA0  C
ATOM    914  CG1 VAL A  98       7.159  58.268  12.659  1.00  0.00      RA0  C
ATOM    915  CG2 VAL A  98       8.506  56.208  13.241  1.00  0.00      RA0  C
ATOM    916  C   VAL A  98       5.741  58.064  15.211  1.00  0.00      RA0  C
ATOM    917  O   VAL A  98       4.675  57.471  15.046  1.00  0.00      RA0  O
ATOM    918  N   ARG A  99       5.810  59.341  15.572  1.00  0.00      RA0  N
ATOM    919  H   ARG A  99       6.698  59.800  15.686  1.00  0.00      RA0  H
ATOM    920  CA  ARG A  99       4.613  60.155  15.748  1.00  0.00      RA0  C
ATOM    921  CB  ARG A  99       4.331  60.240  17.254  1.00  0.00      RA0  C
ATOM    922  CG  ARG A  99       3.110  61.007  17.784  1.00  0.00      RA0  C
ATOM    923  CD  ARG A  99       1.759  60.746  17.103  1.00  0.00      RA0  C
ATOM    924  NE  ARG A  99       1.618  59.372  16.627  1.00  0.00      RA0  N
ATOM    925  HE  ARG A  99       1.869  59.200  15.664  1.00  0.00      RA0  H
ATOM    926  CZ  ARG A  99       1.160  58.351  17.406  1.00  0.00      RA0  C
ATOM    927  NH1 ARG A  99       0.817  58.573  18.691  1.00  0.00      RA0  N
ATOM    928 HH11 ARG A  99       0.500  57.895  19.363  1.00  0.00      RA0  H
ATOM    929 HH12 ARG A  99       0.844  59.493  19.117  1.00  0.00      RA0  H
ATOM    930  NH2 ARG A  99       1.056  57.133  16.834  1.00  0.00      RA0  N
ATOM    931 HH21 ARG A  99       0.774  56.316  17.340  1.00  0.00      RA0  H
ATOM    932 HH22 ARG A  99       1.263  57.028  15.849  1.00  0.00      RA0  H
ATOM    933  C   ARG A  99       4.788  61.503  15.058  1.00  0.00      RA0  C
ATOM    934  O   ARG A  99       5.892  62.044  15.009  1.00  0.00      RA0  O
ATOM    935  N   SER A 100       3.697  62.042  14.523  1.00  0.00      RA0  N
ATOM    936  H   SER A 100       2.802  61.594  14.505  1.00  0.00      RA0  H
ATOM    937  CA  SER A 100       3.755  63.305  13.797  1.00  0.00      RA0  C
ATOM    938  CB  SER A 100       3.873  62.808  12.344  1.00  0.00      RA0  C
ATOM    939  OG  SER A 100       3.437  63.729  11.344  1.00  0.00      RA0  O
ATOM    940  HG  SER A 100       2.635  63.340  11.000  1.00  0.00      RA0  H
ATOM    941  C   SER A 100       2.585  64.223  14.127  1.00  0.00      RA0  C
ATOM    942  O   SER A 100       1.424  63.826  14.032  1.00  0.00      RA0  O
ATOM    943  N   LYS A 101       2.901  65.455  14.511  1.00  0.00      RA0  N
ATOM    944  H   LYS A 101       3.851  65.767  14.417  1.00  0.00      RA0  H
ATOM    945  CA  LYS A 101       1.884  66.479  14.711  1.00  0.00      RA0  C
ATOM    946  CB  LYS A 101       1.676  66.901  16.160  1.00  0.00      RA0  C
ATOM    947  CG  LYS A 101       0.320  67.609  16.233  1.00  0.00      RA0  C
ATOM    948  CD  LYS A 101      -0.122  67.983  17.642  1.00  0.00      RA0  C
ATOM    949  CE  LYS A 101       0.903  68.871  18.334  1.00  0.00      RA0  C
ATOM    950  NZ  LYS A 101       1.090  70.120  17.592  1.00  0.00      RA0  N
ATOM    951  HZ1 LYS A 101       2.109  70.335  17.501  1.00  0.00      RA0  H
ATOM    952  HZ2 LYS A 101       0.626  70.162  16.668  1.00  0.00      RA0  H
ATOM    953  HZ3 LYS A 101       0.788  70.948  18.148  1.00  0.00      RA0  H
ATOM    954  C   LYS A 101       2.153  67.663  13.792  1.00  0.00      RA0  C
ATOM    955  O   LYS A 101       3.184  68.328  13.914  1.00  0.00      RA0  O
ATOM    956  N   GLN A 102       1.221  67.913  12.876  1.00  0.00      RA0  N
ATOM    957  H   GLN A 102       0.492  67.243  12.753  1.00  0.00      RA0  H
ATOM    958  CA  GLN A 102       1.347  68.990  11.899  1.00  0.00      RA0  C
ATOM    959  CB  GLN A 102       1.191  70.349  12.573  1.00  0.00      RA0  C
ATOM    960  CG  GLN A 102      -0.192  70.547  13.177  1.00  0.00      RA0  C
ATOM    961  CD  GLN A 102      -0.031  71.409  14.404  1.00  0.00      RA0  C
ATOM    962  OE1 GLN A 102      -0.250  70.952  15.524  1.00  0.00      RA0  O
ATOM    963  NE2 GLN A 102       0.406  72.653  14.149  1.00  0.00      RA0  N
ATOM    964 HE21 GLN A 102       0.587  72.954  13.209  1.00  0.00      RA0  H
ATOM    965 HE22 GLN A 102       0.592  73.316  14.876  1.00  0.00      RA0  H
ATOM    966  C   GLN A 102       2.641  68.859  11.097  1.00  0.00      RA0  C
ATOM    967  O   GLN A 102       2.854  67.859  10.412  1.00  0.00      RA0  O
ATOM    968  N   ASP A 103       3.502  69.866  11.186  1.00  0.00      RA0  N
ATOM    969  H   ASP A 103       3.413  70.607  11.847  1.00  0.00      RA0  H
ATOM    970  CA  ASP A 103       4.750  69.867  10.432  1.00  0.00      RA0  C
ATOM    971  CB  ASP A 103       5.077  71.304   9.990  1.00  0.00      RA0  C
ATOM    972  CG  ASP A 103       4.533  72.374  10.941  1.00  0.00      RA0  C
ATOM    973  OD1 ASP A 103       4.161  73.441  10.472  1.00  0.00      RA0  O
ATOM    974  OD2 ASP A 103       4.467  72.174  12.152  1.00  0.00      RA0  O
ATOM    975  C   ASP A 103       5.892  69.238  11.234  1.00  0.00      RA0  C
ATOM    976  O   ASP A 103       6.991  69.040  10.716  1.00  0.00      RA0  O
ATOM    977  N   LYS A 104       5.624  68.921  12.498  1.00  0.00      RA0  N
ATOM    978  H   LYS A 104       4.681  68.936  12.827  1.00  0.00      RA0  H
ATOM    979  CA  LYS A 104       6.626  68.307  13.365  1.00  0.00      RA0  C
ATOM    980  CB  LYS A 104       6.395  68.823  14.787  1.00  0.00      RA0  C
ATOM    981  CG  LYS A 104       6.076  70.326  14.800  1.00  0.00      RA0  C
ATOM    982  CD  LYS A 104       7.291  71.228  14.569  1.00  0.00      RA0  C
ATOM    983  CE  LYS A 104       6.948  72.699  14.282  1.00  0.00      RA0  C
ATOM    984  NZ  LYS A 104       6.790  72.930  12.838  1.00  0.00      RA0  N
ATOM    985  HZ1 LYS A 104       5.824  73.188  12.546  1.00  0.00      RA0  H
ATOM    986  HZ2 LYS A 104       7.480  73.619  12.468  1.00  0.00      RA0  H
ATOM    987  HZ3 LYS A 104       7.041  72.085  12.279  1.00  0.00      RA0  H
ATOM    988  C   LYS A 104       6.554  66.784  13.300  1.00  0.00      RA0  C
ATOM    989  O   LYS A 104       5.464  66.211  13.280  1.00  0.00      RA0  O
ATOM    990  N   ILE A 105       7.711  66.129  13.262  1.00  0.00      RA0  N
ATOM    991  H   ILE A 105       8.584  66.620  13.207  1.00  0.00      RA0  H
ATOM    992  CA  ILE A 105       7.761  64.671  13.359  1.00  0.00      RA0  C
ATOM    993  CB  ILE A 105       8.118  64.061  11.994  1.00  0.00      RA0  C
ATOM    994  CG2 ILE A 105       7.062  64.390  10.941  1.00  0.00      RA0  C
ATOM    995  CG1 ILE A 105       9.500  64.514  11.520  1.00  0.00      RA0  C
ATOM    996  CD1 ILE A 105       9.838  63.997  10.123  1.00  0.00      RA0  C
ATOM    997  C   ILE A 105       8.782  64.236  14.408  1.00  0.00      RA0  C
ATOM    998  O   ILE A 105       9.814  64.883  14.593  1.00  0.00      RA0  O
ATOM    999  N   LEU A 106       8.479  63.144  15.101  1.00  0.00      RA0  N
ATOM   1000  H   LEU A 106       7.651  62.618  14.907  1.00  0.00      RA0  H
ATOM   1001  CA  LEU A 106       9.350  62.645  16.157  1.00  0.00      RA0  C
ATOM   1002  CB  LEU A 106       8.735  62.972  17.518  1.00  0.00      RA0  C
ATOM   1003  CG  LEU A 106       9.571  62.503  18.710  1.00  0.00      RA0  C
ATOM   1004  CD1 LEU A 106      10.916  63.221  18.798  1.00  0.00      RA0  C
ATOM   1005  CD2 LEU A 106       8.790  62.617  20.016  1.00  0.00      RA0  C
ATOM   1006  C   LEU A 106       9.590  61.145  16.028  1.00  0.00      RA0  C
ATOM   1007  O   LEU A 106       8.657  60.347  16.119  1.00  0.00      RA0  O
ATOM   1008  N   ALA A 107      10.847  60.769  15.820  1.00  0.00      RA0  N
ATOM   1009  H   ALA A 107      11.581  61.455  15.831  1.00  0.00      RA0  H
ATOM   1010  CA  ALA A 107      11.223  59.365  15.712  1.00  0.00      RA0  C
ATOM   1011  CB  ALA A 107      11.793  59.076  14.329  1.00  0.00      RA0  C
ATOM   1012  C   ALA A 107      12.253  59.018  16.779  1.00  0.00      RA0  C
ATOM   1013  O   ALA A 107      13.096  59.844  17.123  1.00  0.00      RA0  O
ATOM   1014  CB  CYS A 108      12.155  57.297  19.660  1.00  0.00      RA0  C
ATOM   1015  SG  CYS A 108      11.393  58.846  20.194  1.00  0.00      RA0  S
ATOM   1016  N   CYS A 108      12.186  57.796  17.299  1.00  0.00      RA0  N
ATOM   1017  H   CYS A 108      11.481  57.149  17.001  1.00  0.00      RA0  H
ATOM   1018  CA  CYS A 108      13.033  57.410  18.423  1.00  0.00      RA0  C
ATOM   1019  C   CYS A 108      13.774  56.094  18.204  1.00  0.00      RA0  C
ATOM   1020  O   CYS A 108      13.345  55.243  17.424  1.00  0.00      RA0  O
ATOM   1021  N   ALA A 109      14.892  55.942  18.908  1.00  0.00      RA0  N
ATOM   1022  H   ALA A 109      15.056  56.521  19.688  1.00  0.00      RA0  H
ATOM   1023  CA  ALA A 109      15.691  54.723  18.865  1.00  0.00      RA0  C
ATOM   1024  CB  ALA A 109      17.097  55.053  18.375  1.00  0.00      RA0  C
ATOM   1025  C   ALA A 109      15.829  54.139  20.267  1.00  0.00      RA0  C
ATOM   1026  O   ALA A 109      16.811  54.404  20.959  1.00  0.00      RA0  O
ATOM   1027  N   PRO A 110      14.840  53.339  20.690  1.00  0.00      RA0  N
ATOM   1028  CD  PRO A 110      13.685  52.948  19.895  1.00  0.00      RA0  C
ATOM   1029  CA  PRO A 110      14.774  52.805  22.056  1.00  0.00      RA0  C
ATOM   1030  CB  PRO A 110      13.462  52.013  22.065  1.00  0.00      RA0  C
ATOM   1031  CG  PRO A 110      12.628  52.599  20.931  1.00  0.00      RA0  C
ATOM   1032  C   PRO A 110      15.971  51.937  22.444  1.00  0.00      RA0  C
ATOM   1033  O   PRO A 110      16.265  51.818  23.632  1.00  0.00      RA0  O
ATOM   1034  N   LEU A 111      16.643  51.336  21.468  1.00  0.00      RA0  N
ATOM   1035  H   LEU A 111      16.454  51.533  20.503  1.00  0.00      RA0  H
ATOM   1036  CA  LEU A 111      17.778  50.461  21.759  1.00  0.00      RA0  C
ATOM   1037  CB  LEU A 111      17.759  49.186  20.906  1.00  0.00      RA0  C
ATOM   1038  CG  LEU A 111      16.879  48.045  21.439  1.00  0.00      RA0  C
ATOM   1039  CD1 LEU A 111      15.376  48.322  21.351  1.00  0.00      RA0  C
ATOM   1040  CD2 LEU A 111      17.236  46.723  20.760  1.00  0.00      RA0  C
ATOM   1041  C   LEU A 111      19.131  51.169  21.652  1.00  0.00      RA0  C
ATOM   1042  O   LEU A 111      20.179  50.533  21.755  1.00  0.00      RA0  O
ATOM   1043  N   TYR A 112      19.100  52.478  21.424  1.00  0.00      RA0  N
ATOM   1044  H   TYR A 112      18.221  52.954  21.378  1.00  0.00      RA0  H
ATOM   1045  CA  TYR A 112      20.309  53.302  21.413  1.00  0.00      RA0  C
ATOM   1046  CB  TYR A 112      19.942  54.746  21.063  1.00  0.00      RA0  C
ATOM   1047  CG  TYR A 112      20.961  55.772  21.509  1.00  0.00      RA0  C
ATOM   1048  CD1 TYR A 112      22.007  56.160  20.679  1.00  0.00      RA0  C
ATOM   1049  CE1 TYR A 112      22.836  57.213  21.058  1.00  0.00      RA0  C
ATOM   1050  CD2 TYR A 112      20.811  56.378  22.750  1.00  0.00      RA0  C
ATOM   1051  CE2 TYR A 112      21.636  57.426  23.128  1.00  0.00      RA0  C
ATOM   1052  CZ  TYR A 112      22.628  57.869  22.269  1.00  0.00      RA0  C
ATOM   1053  OH  TYR A 112      23.383  58.968  22.630  1.00  0.00      RA0  O
ATOM   1054  HH  TYR A 112      24.142  59.009  22.042  1.00  0.00      RA0  H
ATOM   1055  C   TYR A 112      21.076  53.187  22.733  1.00  0.00      RA0  C
ATOM   1056  O   TYR A 112      20.481  53.260  23.806  1.00  0.00      RA0  O
ATOM   1057  N   HIS A 113      22.396  53.023  22.649  1.00  0.00      RA0  N
ATOM   1058  H   HIS A 113      22.847  53.145  21.762  1.00  0.00      RA0  H
ATOM   1059  CA  HIS A 113      23.231  52.787  23.831  1.00  0.00      RA0  C
ATOM   1060  CB  HIS A 113      24.045  51.500  23.696  1.00  0.00      RA0  C
ATOM   1061  CG  HIS A 113      23.240  50.243  23.904  1.00  0.00      RA0  C
ATOM   1062  ND1 HIS A 113      22.301  49.785  23.062  1.00  0.00      RA0  N
ATOM   1063  HD1 HIS A 113      21.941  50.235  22.262  1.00  0.00      RA0  H
ATOM   1064  CD2 HIS A 113      23.361  49.339  24.958  1.00  0.00      RA0  C
ATOM   1065  NE2 HIS A 113      22.486  48.332  24.734  1.00  0.00      RA0  N
ATOM   1066  CE1 HIS A 113      21.823  48.605  23.568  1.00  0.00      RA0  C
ATOM   1067  C   HIS A 113      24.255  53.904  24.046  1.00  0.00      RA0  C
ATOM   1068  O   HIS A 113      24.573  54.642  23.115  1.00  0.00      RA0  O
ATOM   1069  N   TRP A 114      24.772  54.023  25.269  1.00  0.00      RA0  N
ATOM   1070  H   TRP A 114      24.414  53.422  25.980  1.00  0.00      RA0  H
ATOM   1071  CA  TRP A 114      25.492  55.239  25.656  1.00  0.00      RA0  C
ATOM   1072  CB  TRP A 114      24.660  56.042  26.664  1.00  0.00      RA0  C
ATOM   1073  CG  TRP A 114      25.159  57.468  26.738  1.00  0.00      RA0  C
ATOM   1074  CD2 TRP A 114      24.976  58.420  27.807  1.00  0.00      RA0  C
ATOM   1075  CE2 TRP A 114      25.666  59.604  27.452  1.00  0.00      RA0  C
ATOM   1076  CE3 TRP A 114      24.293  58.360  29.015  1.00  0.00      RA0  C
ATOM   1077  CD1 TRP A 114      25.942  58.142  25.790  1.00  0.00      RA0  C
ATOM   1078  NE1 TRP A 114      26.247  59.396  26.206  1.00  0.00      RA0  N
ATOM   1079  HE1 TRP A 114      26.804  60.029  25.704  1.00  0.00      RA0  H
ATOM   1080  CZ2 TRP A 114      25.664  60.690  28.320  1.00  0.00      RA0  C
ATOM   1081  CZ3 TRP A 114      24.297  59.454  29.871  1.00  0.00      RA0  C
ATOM   1082  CH2 TRP A 114      24.982  60.614  29.528  1.00  0.00      RA0  C
ATOM   1083  C   TRP A 114      26.969  55.102  26.077  1.00  0.00      RA0  C
ATOM   1084  O   TRP A 114      27.824  55.663  25.398  1.00  0.00      RA0  O
ATOM   1085  N   ARG A 115      27.242  54.399  27.186  1.00  0.00      RA0  N
ATOM   1086  H   ARG A 115      26.466  54.066  27.716  1.00  0.00      RA0  H
ATOM   1087  CA  ARG A 115      28.560  54.337  27.877  1.00  0.00      RA0  C
ATOM   1088  CB  ARG A 115      29.714  54.220  26.853  1.00  0.00      RA0  C
ATOM   1089  CG  ARG A 115      31.157  54.499  27.246  1.00  0.00      RA0  C
ATOM   1090  CD  ARG A 115      31.634  55.835  26.678  1.00  0.00      RA0  C
ATOM   1091  NE  ARG A 115      33.034  56.033  27.024  1.00  0.00      RA0  N
ATOM   1092  HE  ARG A 115      33.723  55.603  26.414  1.00  0.00      RA0  H
ATOM   1093  CZ  ARG A 115      33.338  56.655  28.192  1.00  0.00      RA0  C
ATOM   1094  NH1 ARG A 115      32.370  57.297  28.882  1.00  0.00      RA0  N
ATOM   1095 HH11 ARG A 115      32.546  57.744  29.760  1.00  0.00      RA0  H
ATOM   1096 HH12 ARG A 115      31.424  57.369  28.528  1.00  0.00      RA0  H
ATOM   1097  NH2 ARG A 115      34.609  56.619  28.636  1.00  0.00      RA0  N
ATOM   1098 HH21 ARG A 115      34.924  57.009  29.503  1.00  0.00      RA0  H
ATOM   1099 HH22 ARG A 115      35.307  56.182  28.042  1.00  0.00      RA0  H
ATOM   1100  C   ARG A 115      28.723  55.505  28.858  1.00  0.00      RA0  C
ATOM   1101  O   ARG A 115      29.626  55.524  29.696  1.00  0.00      RA0  O
ATOM   1102  N   THR A 116      27.801  56.452  28.760  1.00  0.00      RA0  N
ATOM   1103  H   THR A 116      27.161  56.427  28.001  1.00  0.00      RA0  H
ATOM   1104  CA  THR A 116      27.812  57.712  29.502  1.00  0.00      RA0  C
ATOM   1105  CB  THR A 116      27.441  57.385  30.968  1.00  0.00      RA0  C
ATOM   1106  OG1 THR A 116      28.552  56.832  31.699  1.00  0.00      RA0  O
ATOM   1107  HG1 THR A 116      28.776  56.013  31.260  1.00  0.00      RA0  H
ATOM   1108  CG2 THR A 116      26.251  56.429  31.036  1.00  0.00      RA0  C
ATOM   1109  C   THR A 116      29.131  58.478  29.399  1.00  0.00      RA0  C
ATOM   1110  O   THR A 116      29.860  58.347  28.416  1.00  0.00      RA0  O
ATOM   1111  N   GLU A 117      29.437  59.272  30.424  1.00  0.00      RA0  N
ATOM   1112  H   GLU A 117      28.818  59.391  31.200  1.00  0.00      RA0  H
ATOM   1113  CA  GLU A 117      30.706  59.994  30.490  1.00  0.00      RA0  C
ATOM   1114  CB  GLU A 117      30.320  61.461  30.723  1.00  0.00      RA0  C
ATOM   1115  CG  GLU A 117      29.073  61.858  29.908  1.00  0.00      RA0  C
ATOM   1116  CD  GLU A 117      28.371  63.048  30.541  1.00  0.00      RA0  C
ATOM   1117  OE1 GLU A 117      27.147  63.167  30.428  1.00  0.00      RA0  O
ATOM   1118  OE2 GLU A 117      29.045  63.841  31.187  1.00  0.00      RA0  O
ATOM   1119  C   GLU A 117      31.699  59.505  31.547  1.00  0.00      RA0  C
ATOM   1120  O   GLU A 117      32.815  60.017  31.630  1.00  0.00      RA0  O
ATOM   1121  N   MET A 118      31.303  58.528  32.355  1.00  0.00      RA0  N
ATOM   1122  H   MET A 118      30.447  58.038  32.174  1.00  0.00      RA0  H
ATOM   1123  CA  MET A 118      32.089  58.190  33.539  1.00  0.00      RA0  C
ATOM   1124  CB  MET A 118      31.167  58.013  34.747  1.00  0.00      RA0  C
ATOM   1125  CG  MET A 118      30.210  59.194  34.924  1.00  0.00      RA0  C
ATOM   1126  SD  MET A 118      29.143  59.013  36.361  1.00  0.00      RA0  S
ATOM   1127  CE  MET A 118      28.029  60.387  36.018  1.00  0.00      RA0  C
ATOM   1128  C   MET A 118      32.963  56.962  33.333  1.00  0.00      RA0  C
ATOM   1129  O   MET A 118      34.178  57.076  33.171  1.00  0.00      RA0  O
ATOM   1130  N   LYS A 119      32.343  55.790  33.331  1.00  0.00      RA0  N
ATOM   1131  H   LYS A 119      31.345  55.737  33.283  1.00  0.00      RA0  H
ATOM   1132  CA  LYS A 119      33.070  54.551  33.102  1.00  0.00      RA0  C
ATOM   1133  CB  LYS A 119      32.704  53.579  34.249  1.00  0.00      RA0  C
ATOM   1134  CG  LYS A 119      31.224  53.487  34.755  1.00  0.00      RA0  C
ATOM   1135  CD  LYS A 119      30.112  52.731  33.967  1.00  0.00      RA0  C
ATOM   1136  CE  LYS A 119      28.755  52.636  34.726  1.00  0.00      RA0  C
ATOM   1137  NZ  LYS A 119      27.660  51.932  34.018  1.00  0.00      RA0  N
ATOM   1138  HZ1 LYS A 119      26.897  51.677  34.683  1.00  0.00      RA0  H
ATOM   1139  HZ2 LYS A 119      27.190  52.512  33.288  1.00  0.00      RA0  H
ATOM   1140  HZ3 LYS A 119      27.942  51.027  33.581  1.00  0.00      RA0  H
ATOM   1141  C   LYS A 119      32.587  53.906  31.815  1.00  0.00      RA0  C
ATOM   1142  O   LYS A 119      31.461  54.147  31.382  1.00  0.00      RA0  O
ATOM   1143  N   GLN A 120      33.446  53.101  31.196  1.00  0.00      RA0  N
ATOM   1144  H   GLN A 120      34.292  52.845  31.658  1.00  0.00      RA0  H
ATOM   1145  CA  GLN A 120      33.069  52.388  29.984  1.00  0.00      RA0  C
ATOM   1146  CB  GLN A 120      34.255  51.677  29.336  1.00  0.00      RA0  C
ATOM   1147  CG  GLN A 120      34.154  51.767  27.810  1.00  0.00      RA0  C
ATOM   1148  CD  GLN A 120      35.408  51.210  27.176  1.00  0.00      RA0  C
ATOM   1149  OE1 GLN A 120      35.814  50.086  27.452  1.00  0.00      RA0  O
ATOM   1150  NE2 GLN A 120      36.000  52.059  26.320  1.00  0.00      RA0  N
ATOM   1151 HE21 GLN A 120      35.617  52.971  26.118  1.00  0.00      RA0  H
ATOM   1152 HE22 GLN A 120      36.843  51.856  25.823  1.00  0.00      RA0  H
ATOM   1153  C   GLN A 120      31.874  51.491  30.276  1.00  0.00      RA0  C
ATOM   1154  O   GLN A 120      31.791  50.890  31.347  1.00  0.00      RA0  O
ATOM   1155  N   GLU A 121      30.958  51.405  29.317  1.00  0.00      RA0  N
ATOM   1156  H   GLU A 121      31.051  51.843  28.421  1.00  0.00      RA0  H
ATOM   1157  CA  GLU A 121      29.675  50.742  29.516  1.00  0.00      RA0  C
ATOM   1158  CB  GLU A 121      28.913  51.439  30.654  1.00  0.00      RA0  C
ATOM   1159  CG  GLU A 121      27.495  50.985  31.015  1.00  0.00      RA0  C
ATOM   1160  CD  GLU A 121      27.381  49.595  31.612  1.00  0.00      RA0  C
ATOM   1161  OE1 GLU A 121      27.081  48.656  30.880  1.00  0.00      RA0  O
ATOM   1162  OE2 GLU A 121      27.505  49.458  32.826  1.00  0.00      RA0  O
ATOM   1163  C   GLU A 121      28.897  50.752  28.207  1.00  0.00      RA0  C
ATOM   1164  O   GLU A 121      29.329  51.358  27.232  1.00  0.00      RA0  O
ATOM   1165  N   ARG A 122      27.781  50.035  28.163  1.00  0.00      RA0  N
ATOM   1166  H   ARG A 122      27.490  49.462  28.938  1.00  0.00      RA0  H
ATOM   1167  CA  ARG A 122      26.775  50.277  27.138  1.00  0.00      RA0  C
ATOM   1168  CB  ARG A 122      26.744  49.148  26.112  1.00  0.00      RA0  C
ATOM   1169  CG  ARG A 122      27.838  49.116  25.051  1.00  0.00      RA0  C
ATOM   1170  CD  ARG A 122      27.624  47.941  24.091  1.00  0.00      RA0  C
ATOM   1171  NE  ARG A 122      26.266  47.944  23.538  1.00  0.00      RA0  N
ATOM   1172  HE  ARG A 122      25.528  47.760  24.199  1.00  0.00      RA0  H
ATOM   1173  CZ  ARG A 122      26.074  48.160  22.201  1.00  0.00      RA0  C
ATOM   1174  NH1 ARG A 122      27.152  48.348  21.405  1.00  0.00      RA0  N
ATOM   1175 HH11 ARG A 122      27.077  48.510  20.417  1.00  0.00      RA0  H
ATOM   1176 HH12 ARG A 122      28.085  48.331  21.779  1.00  0.00      RA0  H
ATOM   1177  NH2 ARG A 122      24.815  48.182  21.699  1.00  0.00      RA0  N
ATOM   1178 HH21 ARG A 122      24.609  48.320  20.724  1.00  0.00      RA0  H
ATOM   1179 HH22 ARG A 122      24.014  48.057  22.296  1.00  0.00      RA0  H
ATOM   1180  C   ARG A 122      25.412  50.311  27.812  1.00  0.00      RA0  C
ATOM   1181  O   ARG A 122      24.926  49.288  28.295  1.00  0.00      RA0  O
ATOM   1182  N   GLU A 123      24.794  51.485  27.844  1.00  0.00      RA0  N
ATOM   1183  H   GLU A 123      25.212  52.291  27.438  1.00  0.00      RA0  H
ATOM   1184  CA  GLU A 123      23.505  51.639  28.506  1.00  0.00      RA0  C
ATOM   1185  CB  GLU A 123      23.642  52.661  29.657  1.00  0.00      RA0  C
ATOM   1186  CG  GLU A 123      24.253  52.113  30.957  1.00  0.00      RA0  C
ATOM   1187  CD  GLU A 123      24.679  53.222  31.921  1.00  0.00      RA0  C
ATOM   1188  OE1 GLU A 123      25.792  53.171  32.453  1.00  0.00      RA0  O
ATOM   1189  OE2 GLU A 123      23.903  54.140  32.154  1.00  0.00      RA0  O
ATOM   1190  C   GLU A 123      22.418  52.098  27.545  1.00  0.00      RA0  C
ATOM   1191  O   GLU A 123      22.497  53.192  26.987  1.00  0.00      RA0  O
ATOM   1192  N   PRO A 124      21.395  51.255  27.352  1.00  0.00      RA0  N
ATOM   1193  CD  PRO A 124      21.246  49.966  28.008  1.00  0.00      RA0  C
ATOM   1194  CA  PRO A 124      20.284  51.568  26.450  1.00  0.00      RA0  C
ATOM   1195  CB  PRO A 124      19.551  50.231  26.354  1.00  0.00      RA0  C
ATOM   1196  CG  PRO A 124      19.809  49.573  27.704  1.00  0.00      RA0  C
ATOM   1197  C   PRO A 124      19.411  52.706  26.974  1.00  0.00      RA0  C
ATOM   1198  O   PRO A 124      18.268  52.467  27.357  1.00  0.00      RA0  O
ATOM   1199  N   VAL A 125      19.947  53.923  26.999  1.00  0.00      RA0  N
ATOM   1200  H   VAL A 125      20.873  54.050  26.649  1.00  0.00      RA0  H
ATOM   1201  CA  VAL A 125      19.165  55.079  27.417  1.00  0.00      RA0  C
ATOM   1202  CB  VAL A 125      20.051  56.313  27.666  1.00  0.00      RA0  C
ATOM   1203  CG1 VAL A 125      20.972  56.135  28.867  1.00  0.00      RA0  C
ATOM   1204  CG2 VAL A 125      20.868  56.696  26.436  1.00  0.00      RA0  C
ATOM   1205  C   VAL A 125      18.100  55.399  26.377  1.00  0.00      RA0  C
ATOM   1206  O   VAL A 125      17.019  55.885  26.709  1.00  0.00      RA0  O
ATOM   1207  N   GLY A 126      18.411  55.113  25.117  1.00  0.00      RA0  N
ATOM   1208  H   GLY A 126      19.312  54.738  24.901  1.00  0.00      RA0  H
ATOM   1209  CA  GLY A 126      17.531  55.454  24.018  1.00  0.00      RA0  C
ATOM   1210  C   GLY A 126      17.642  56.924  23.669  1.00  0.00      RA0  C
ATOM   1211  O   GLY A 126      18.110  57.730  24.474  1.00  0.00      RA0  O
ATOM   1212  N   THR A 127      17.210  57.278  22.465  1.00  0.00      RA0  N
ATOM   1213  H   THR A 127      16.825  56.617  21.819  1.00  0.00      RA0  H
ATOM   1214  CA  THR A 127      17.249  58.663  22.020  1.00  0.00      RA0  C
ATOM   1215  CB  THR A 127      18.670  58.999  21.525  1.00  0.00      RA0  C
ATOM   1216  OG1 THR A 127      18.939  60.406  21.587  1.00  0.00      RA0  O
ATOM   1217  HG1 THR A 127      19.752  60.558  21.116  1.00  0.00      RA0  H
ATOM   1218  CG2 THR A 127      18.917  58.470  20.109  1.00  0.00      RA0  C
ATOM   1219  C   THR A 127      16.206  58.900  20.941  1.00  0.00      RA0  C
ATOM   1220  O   THR A 127      15.712  57.955  20.326  1.00  0.00      RA0  O
ATOM   1221  SG  CYS A 128      12.824  59.691  21.374  1.00  0.00      RA0  S
ATOM   1222  CB  CYS A 128      13.599  60.926  20.307  1.00  0.00      RA0  C
ATOM   1223  N   CYS A 128      15.867  60.163  20.716  1.00  0.00      RA0  N
ATOM   1224  H   CYS A 128      16.341  60.912  21.178  1.00  0.00      RA0  H
ATOM   1225  CA  CYS A 128      14.918  60.503  19.668  1.00  0.00      RA0  C
ATOM   1226  C   CYS A 128      15.444  61.628  18.793  1.00  0.00      RA0  C
ATOM   1227  O   CYS A 128      16.513  62.182  19.047  1.00  0.00      RA0  O
ATOM   1228  N   PHE A 129      14.684  61.957  17.756  1.00  0.00      RA0  N
ATOM   1229  H   PHE A 129      13.834  61.479  17.536  1.00  0.00      RA0  H
ATOM   1230  CA  PHE A 129      15.015  63.075  16.888  1.00  0.00      RA0  C
ATOM   1231  CB  PHE A 129      15.719  62.602  15.612  1.00  0.00      RA0  C
ATOM   1232  CG  PHE A 129      17.162  62.241  15.876  1.00  0.00      RA0  C
ATOM   1233  CD1 PHE A 129      17.516  60.929  16.168  1.00  0.00      RA0  C
ATOM   1234  CD2 PHE A 129      18.140  63.226  15.818  1.00  0.00      RA0  C
ATOM   1235  CE1 PHE A 129      18.846  60.601  16.401  1.00  0.00      RA0  C
ATOM   1236  CE2 PHE A 129      19.471  62.899  16.048  1.00  0.00      RA0  C
ATOM   1237  CZ  PHE A 129      19.824  61.587  16.341  1.00  0.00      RA0  C
ATOM   1238  C   PHE A 129      13.754  63.825  16.486  1.00  0.00      RA0  C
ATOM   1239  O   PHE A 129      12.795  63.228  15.998  1.00  0.00      RA0  O
ATOM   1240  N   LEU A 130      13.760  65.135  16.698  1.00  0.00      RA0  N
ATOM   1241  H   LEU A 130      14.604  65.585  16.992  1.00  0.00      RA0  H
ATOM   1242  CA  LEU A 130      12.647  65.979  16.288  1.00  0.00      RA0  C
ATOM   1243  CB  LEU A 130      12.129  66.784  17.485  1.00  0.00      RA0  C
ATOM   1244  CG  LEU A 130      10.611  67.015  17.512  1.00  0.00      RA0  C
ATOM   1245  CD1 LEU A 130      10.146  67.434  18.907  1.00  0.00      RA0  C
ATOM   1246  CD2 LEU A 130      10.115  67.991  16.443  1.00  0.00      RA0  C
ATOM   1247  C   LEU A 130      13.100  66.866  15.137  1.00  0.00      RA0  C
ATOM   1248  O   LEU A 130      14.136  67.526  15.220  1.00  0.00      RA0  O
ATOM   1249  N   GLN A 131      12.323  66.872  14.061  1.00  0.00      RA0  N
ATOM   1250  H   GLN A 131      11.468  66.344  14.039  1.00  0.00      RA0  H
ATOM   1251  CA  GLN A 131      12.674  67.636  12.873  1.00  0.00      RA0  C
ATOM   1252  CB  GLN A 131      13.213  66.670  11.812  1.00  0.00      RA0  C
ATOM   1253  CG  GLN A 131      13.438  67.288  10.428  1.00  0.00      RA0  C
ATOM   1254  CD  GLN A 131      13.794  66.194   9.439  1.00  0.00      RA0  C
ATOM   1255  OE1 GLN A 131      12.948  65.685   8.705  1.00  0.00      RA0  O
ATOM   1256  NE2 GLN A 131      15.095  65.866   9.464  1.00  0.00      RA0  N
ATOM   1257 HE21 GLN A 131      15.699  66.389  10.071  1.00  0.00      RA0  H
ATOM   1258 HE22 GLN A 131      15.545  65.150   8.920  1.00  0.00      RA0  H
ATOM   1259  C   GLN A 131      11.474  68.376  12.305  1.00  0.00      RA0  C
ATOM   1260  O   GLN A 131      10.439  67.765  12.038  1.00  0.00      RA0  O
ATOM   1261  N   ASP A 132      11.597  69.688  12.125  1.00  0.00      RA0  N
ATOM   1262  H   ASP A 132      12.469  70.145  12.308  1.00  0.00      RA0  H
ATOM   1263  CA  ASP A 132      10.580  70.394  11.362  1.00  0.00      RA0  C
ATOM   1264  CB  ASP A 132      10.190  71.557  12.258  1.00  0.00      RA0  C
ATOM   1265  CG  ASP A 132       9.176  72.459  11.609  1.00  0.00      RA0  C
ATOM   1266  OD1 ASP A 132       9.164  73.652  11.906  1.00  0.00      RA0  O
ATOM   1267  OD2 ASP A 132       8.289  71.963  10.929  1.00  0.00      RA0  O
ATOM   1268  C   ASP A 132      11.149  70.950  10.061  1.00  0.00      RA0  C
ATOM   1269  O   ASP A 132      11.770  72.013  10.036  1.00  0.00      RA0  O
ATOM   1270  N   GLY A 133      10.937  70.202   8.984  1.00  0.00      RA0  N
ATOM   1271  H   GLY A 133      10.487  69.328   9.165  1.00  0.00      RA0  H
ATOM   1272  CA  GLY A 133      11.055  70.660   7.610  1.00  0.00      RA0  C
ATOM   1273  C   GLY A 133      12.471  70.923   7.131  1.00  0.00      RA0  C
ATOM   1274  O   GLY A 133      12.787  70.740   5.956  1.00  0.00      RA0  O
ATOM   1275  N   THR A 134      13.327  71.349   8.056  1.00  0.00      RA0  N
ATOM   1276  H   THR A 134      13.088  71.482   9.006  1.00  0.00      RA0  H
ATOM   1277  CA  THR A 134      14.745  71.554   7.790  1.00  0.00      RA0  C
ATOM   1278  CB  THR A 134      14.895  73.014   7.288  1.00  0.00      RA0  C
ATOM   1279  OG1 THR A 134      16.252  73.376   7.022  1.00  0.00      RA0  O
ATOM   1280  HG1 THR A 134      16.218  74.085   6.393  1.00  0.00      RA0  H
ATOM   1281  CG2 THR A 134      14.201  74.057   8.172  1.00  0.00      RA0  C
ATOM   1282  C   THR A 134      15.601  71.083   8.963  1.00  0.00      RA0  C
ATOM   1283  O   THR A 134      16.361  70.120   8.865  1.00  0.00      RA0  O
ATOM   1284  N   LYS A 135      15.453  71.800  10.075  1.00  0.00      RA0  N
ATOM   1285  H   LYS A 135      14.667  72.412  10.133  1.00  0.00      RA0  H
ATOM   1286  CA  LYS A 135      16.274  71.632  11.266  1.00  0.00      RA0  C
ATOM   1287  CB  LYS A 135      16.120  72.848  12.199  1.00  0.00      RA0  C
ATOM   1288  CG  LYS A 135      17.098  72.940  13.389  1.00  0.00      RA0  C
ATOM   1289  CD  LYS A 135      16.888  74.224  14.211  1.00  0.00      RA0  C
ATOM   1290  CE  LYS A 135      17.971  74.564  15.254  1.00  0.00      RA0  C
ATOM   1291  NZ  LYS A 135      17.902  73.718  16.458  1.00  0.00      RA0  N
ATOM   1292  HZ1 LYS A 135      18.658  73.991  17.121  1.00  0.00      RA0  H
ATOM   1293  HZ2 LYS A 135      16.991  73.849  16.943  1.00  0.00      RA0  H
ATOM   1294  HZ3 LYS A 135      18.024  72.718  16.202  1.00  0.00      RA0  H
ATOM   1295  C   LYS A 135      15.949  70.343  12.010  1.00  0.00      RA0  C
ATOM   1296  O   LYS A 135      14.784  69.981  12.167  1.00  0.00      RA0  O
ATOM   1297  N   THR A 136      16.990  69.656  12.468  1.00  0.00      RA0  N
ATOM   1298  H   THR A 136      17.932  69.914  12.267  1.00  0.00      RA0  H
ATOM   1299  CA  THR A 136      16.824  68.403  13.192  1.00  0.00      RA0  C
ATOM   1300  CB  THR A 136      17.356  67.318  12.272  1.00  0.00      RA0  C
ATOM   1301  OG1 THR A 136      16.903  67.591  10.940  1.00  0.00      RA0  O
ATOM   1302  HG1 THR A 136      17.638  67.407  10.363  1.00  0.00      RA0  H
ATOM   1303  CG2 THR A 136      16.972  65.911  12.732  1.00  0.00      RA0  C
ATOM   1304  C   THR A 136      17.556  68.442  14.528  1.00  0.00      RA0  C
ATOM   1305  O   THR A 136      18.769  68.647  14.575  1.00  0.00      RA0  O
ATOM   1306  N   VAL A 137      16.813  68.249  15.612  1.00  0.00      RA0  N
ATOM   1307  H   VAL A 137      15.865  67.950  15.523  1.00  0.00      RA0  H
ATOM   1308  CA  VAL A 137      17.397  68.235  16.947  1.00  0.00      RA0  C
ATOM   1309  CB  VAL A 137      16.742  69.275  17.860  1.00  0.00      RA0  C
ATOM   1310  CG1 VAL A 137      16.922  70.669  17.270  1.00  0.00      RA0  C
ATOM   1311  CG2 VAL A 137      15.275  68.962  18.153  1.00  0.00      RA0  C
ATOM   1312  C   VAL A 137      17.305  66.844  17.563  1.00  0.00      RA0  C
ATOM   1313  O   VAL A 137      16.403  66.071  17.242  1.00  0.00      RA0  O
ATOM   1314  N   GLU A 138      18.251  66.524  18.439  1.00  0.00      RA0  N
ATOM   1315  H   GLU A 138      18.918  67.197  18.752  1.00  0.00      RA0  H
ATOM   1316  CA  GLU A 138      18.237  65.243  19.132  1.00  0.00      RA0  C
ATOM   1317  CB  GLU A 138      19.700  64.797  19.270  1.00  0.00      RA0  C
ATOM   1318  CG  GLU A 138      20.003  63.642  20.229  1.00  0.00      RA0  C
ATOM   1319  CD  GLU A 138      21.505  63.548  20.461  1.00  0.00      RA0  C
ATOM   1320  OE1 GLU A 138      22.125  64.539  20.837  1.00  0.00      RA0  O
ATOM   1321  OE2 GLU A 138      22.068  62.471  20.316  1.00  0.00      RA0  O
ATOM   1322  C   GLU A 138      17.591  65.389  20.504  1.00  0.00      RA0  C
ATOM   1323  O   GLU A 138      17.886  66.327  21.245  1.00  0.00      RA0  O
ATOM   1324  N   TYR A 139      16.706  64.455  20.835  1.00  0.00      RA0  N
ATOM   1325  H   TYR A 139      16.597  63.652  20.247  1.00  0.00      RA0  H
ATOM   1326  CA  TYR A 139      15.983  64.496  22.098  1.00  0.00      RA0  C
ATOM   1327  CB  TYR A 139      14.521  64.749  21.718  1.00  0.00      RA0  C
ATOM   1328  CG  TYR A 139      13.560  64.809  22.882  1.00  0.00      RA0  C
ATOM   1329  CD1 TYR A 139      13.782  65.642  23.974  1.00  0.00      RA0  C
ATOM   1330  CE1 TYR A 139      12.818  65.742  24.976  1.00  0.00      RA0  C
ATOM   1331  CD2 TYR A 139      12.404  64.042  22.819  1.00  0.00      RA0  C
ATOM   1332  CE2 TYR A 139      11.446  64.141  23.817  1.00  0.00      RA0  C
ATOM   1333  CZ  TYR A 139      11.643  64.999  24.889  1.00  0.00      RA0  C
ATOM   1334  OH  TYR A 139      10.662  65.096  25.853  1.00  0.00      RA0  O
ATOM   1335  HH  TYR A 139      10.973  65.643  26.578  1.00  0.00      RA0  H
ATOM   1336  C   TYR A 139      16.191  63.195  22.867  1.00  0.00      RA0  C
ATOM   1337  O   TYR A 139      15.733  62.134  22.443  1.00  0.00      RA0  O
ATOM   1338  N   ALA A 140      16.890  63.282  23.995  1.00  0.00      RA0  N
ATOM   1339  H   ALA A 140      17.223  64.171  24.315  1.00  0.00      RA0  H
ATOM   1340  CA  ALA A 140      17.214  62.101  24.789  1.00  0.00      RA0  C
ATOM   1341  CB  ALA A 140      18.619  61.610  24.455  1.00  0.00      RA0  C
ATOM   1342  C   ALA A 140      17.158  62.389  26.287  1.00  0.00      RA0  C
ATOM   1343  O   ALA A 140      18.199  62.531  26.930  1.00  0.00      RA0  O
ATOM   1344  N   PRO A 141      15.942  62.462  26.851  1.00  0.00      RA0  N
ATOM   1345  CD  PRO A 141      14.677  62.250  26.156  1.00  0.00      RA0  C
ATOM   1346  CA  PRO A 141      15.755  62.783  28.271  1.00  0.00      RA0  C
ATOM   1347  CB  PRO A 141      14.235  62.842  28.423  1.00  0.00      RA0  C
ATOM   1348  CG  PRO A 141      13.663  62.983  27.018  1.00  0.00      RA0  C
ATOM   1349  C   PRO A 141      16.373  61.743  29.199  1.00  0.00      RA0  C
ATOM   1350  O   PRO A 141      16.917  62.099  30.243  1.00  0.00      RA0  O
ATOM   1351  CB  CYS A 142      16.204  58.064  29.234  1.00  0.00      RA0  C
ATOM   1352  SG  CYS A 142      14.555  57.930  29.977  1.00  0.00      RA0  S
ATOM   1353  N   CYS A 142      16.287  60.473  28.818  1.00  0.00      RA0  N
ATOM   1354  H   CYS A 142      15.883  60.235  27.938  1.00  0.00      RA0  H
ATOM   1355  CA  CYS A 142      16.833  59.394  29.634  1.00  0.00      RA0  C
ATOM   1356  C   CYS A 142      18.356  59.400  29.632  1.00  0.00      RA0  C
ATOM   1357  O   CYS A 142      18.990  58.706  30.429  1.00  0.00      RA0  O
ATOM   1358  N   ARG A 143      18.942  60.190  28.741  1.00  0.00      RA0  N
ATOM   1359  H   ARG A 143      18.450  60.911  28.257  1.00  0.00      RA0  H
ATOM   1360  CA  ARG A 143      20.389  60.316  28.685  1.00  0.00      RA0  C
ATOM   1361  CB  ARG A 143      20.786  60.530  27.227  1.00  0.00      RA0  C
ATOM   1362  CG  ARG A 143      22.280  60.443  26.962  1.00  0.00      RA0  C
ATOM   1363  CD  ARG A 143      22.657  60.695  25.505  1.00  0.00      RA0  C
ATOM   1364  NE  ARG A 143      22.410  62.088  25.154  1.00  0.00      RA0  N
ATOM   1365  HE  ARG A 143      22.301  62.743  25.914  1.00  0.00      RA0  H
ATOM   1366  CZ  ARG A 143      22.389  62.462  23.845  1.00  0.00      RA0  C
ATOM   1367  NH1 ARG A 143      22.573  61.540  22.876  1.00  0.00      RA0  N
ATOM   1368 HH11 ARG A 143      22.499  61.793  21.901  1.00  0.00      RA0  H
ATOM   1369 HH12 ARG A 143      22.793  60.569  23.055  1.00  0.00      RA0  H
ATOM   1370  NH2 ARG A 143      22.185  63.761  23.544  1.00  0.00      RA0  N
ATOM   1371 HH21 ARG A 143      22.128  64.081  22.583  1.00  0.00      RA0  H
ATOM   1372 HH22 ARG A 143      22.088  64.450  24.271  1.00  0.00      RA0  H
ATOM   1373  C   ARG A 143      20.813  61.492  29.554  1.00  0.00      RA0  C
ATOM   1374  O   ARG A 143      20.585  62.649  29.202  1.00  0.00      RA0  O
ATOM   1375  N   SER A 144      21.445  61.188  30.683  1.00  0.00      RA0  N
ATOM   1376  H   SER A 144      21.504  60.245  31.008  1.00  0.00      RA0  H
ATOM   1377  CA  SER A 144      21.713  62.197  31.701  1.00  0.00      RA0  C
ATOM   1378  CB  SER A 144      20.333  62.397  32.315  1.00  0.00      RA0  C
ATOM   1379  OG  SER A 144      19.566  61.246  31.947  1.00  0.00      RA0  O
ATOM   1380  HG  SER A 144      18.740  61.284  32.429  1.00  0.00      RA0  H
ATOM   1381  C   SER A 144      22.769  61.751  32.707  1.00  0.00      RA0  C
ATOM   1382  O   SER A 144      23.366  60.686  32.571  1.00  0.00      RA0  O
ATOM   1383  N   GLN A 145      22.972  62.560  33.740  1.00  0.00      RA0  N
ATOM   1384  H   GLN A 145      22.385  63.354  33.881  1.00  0.00      RA0  H
ATOM   1385  CA  GLN A 145      23.987  62.266  34.742  1.00  0.00      RA0  C
ATOM   1386  CB  GLN A 145      24.406  63.567  35.418  1.00  0.00      RA0  C
ATOM   1387  CG  GLN A 145      25.282  64.431  34.511  1.00  0.00      RA0  C
ATOM   1388  CD  GLN A 145      26.699  63.895  34.543  1.00  0.00      RA0  C
ATOM   1389  OE1 GLN A 145      27.275  63.710  35.610  1.00  0.00      RA0  O
ATOM   1390  NE2 GLN A 145      27.240  63.709  33.332  1.00  0.00      RA0  N
ATOM   1391 HE21 GLN A 145      26.793  63.783  32.434  1.00  0.00      RA0  H
ATOM   1392 HE22 GLN A 145      28.203  63.502  33.133  1.00  0.00      RA0  H
ATOM   1393  C   GLN A 145      23.470  61.254  35.762  1.00  0.00      RA0  C
ATOM   1394  O   GLN A 145      24.192  60.849  36.672  1.00  0.00      RA0  O
ATOM   1395  N   ASP A 146      22.212  60.854  35.600  1.00  0.00      RA0  N
ATOM   1396  H   ASP A 146      21.686  61.068  34.782  1.00  0.00      RA0  H
ATOM   1397  CA  ASP A 146      21.637  59.767  36.382  1.00  0.00      RA0  C
ATOM   1398  CB  ASP A 146      20.172  60.139  36.575  1.00  0.00      RA0  C
ATOM   1399  CG  ASP A 146      19.491  59.114  37.433  1.00  0.00      RA0  C
ATOM   1400  OD1 ASP A 146      20.153  58.564  38.307  1.00  0.00      RA0  O
ATOM   1401  OD2 ASP A 146      18.305  58.868  37.219  1.00  0.00      RA0  O
ATOM   1402  C   ASP A 146      21.797  58.474  35.588  1.00  0.00      RA0  C
ATOM   1403  O   ASP A 146      21.182  58.311  34.534  1.00  0.00      RA0  O
ATOM   1404  N   ILE A 147      22.616  57.554  36.091  1.00  0.00      RA0  N
ATOM   1405  H   ILE A 147      22.880  57.618  37.053  1.00  0.00      RA0  H
ATOM   1406  CA  ILE A 147      23.065  56.429  35.275  1.00  0.00      RA0  C
ATOM   1407  CB  ILE A 147      24.545  56.599  34.903  1.00  0.00      RA0  C
ATOM   1408  CG2 ILE A 147      24.793  57.899  34.136  1.00  0.00      RA0  C
ATOM   1409  CG1 ILE A 147      25.452  56.480  36.129  1.00  0.00      RA0  C
ATOM   1410  CD1 ILE A 147      26.918  56.317  35.725  1.00  0.00      RA0  C
ATOM   1411  C   ILE A 147      22.827  55.035  35.860  1.00  0.00      RA0  C
ATOM   1412  O   ILE A 147      22.161  54.862  36.881  1.00  0.00      RA0  O
ATOM   1413  N   ASP A 148      23.396  54.055  35.162  1.00  0.00      RA0  N
ATOM   1414  H   ASP A 148      23.802  54.263  34.266  1.00  0.00      RA0  H
ATOM   1415  CA  ASP A 148      23.259  52.622  35.426  1.00  0.00      RA0  C
ATOM   1416  CB  ASP A 148      24.177  52.094  36.535  1.00  0.00      RA0  C
ATOM   1417  CG  ASP A 148      24.694  50.732  36.082  1.00  0.00      RA0  C
ATOM   1418  OD1 ASP A 148      23.978  49.740  36.210  1.00  0.00      RA0  O
ATOM   1419  OD2 ASP A 148      25.809  50.656  35.566  1.00  0.00      RA0  O
ATOM   1420  C   ASP A 148      21.808  52.148  35.450  1.00  0.00      RA0  C
ATOM   1421  O   ASP A 148      20.968  52.665  34.715  1.00  0.00      RA0  O
ATOM   1422  N   ALA A 149      21.513  51.175  36.307  1.00  0.00      RA0  N
ATOM   1423  H   ALA A 149      22.217  50.767  36.894  1.00  0.00      RA0  H
ATOM   1424  CA  ALA A 149      20.157  50.643  36.403  1.00  0.00      RA0  C
ATOM   1425  CB  ALA A 149      20.190  49.142  36.684  1.00  0.00      RA0  C
ATOM   1426  C   ALA A 149      19.350  51.368  37.466  1.00  0.00      RA0  C
ATOM   1427  O   ALA A 149      18.121  51.303  37.483  1.00  0.00      RA0  O
ATOM   1428  N   ASP A 150      20.051  52.084  38.337  1.00  0.00      RA0  N
ATOM   1429  H   ASP A 150      21.051  52.040  38.379  1.00  0.00      RA0  H
ATOM   1430  CA  ASP A 150      19.410  52.803  39.426  1.00  0.00      RA0  C
ATOM   1431  CB  ASP A 150      20.451  53.148  40.496  1.00  0.00      RA0  C
ATOM   1432  CG  ASP A 150      21.184  51.893  40.941  1.00  0.00      RA0  C
ATOM   1433  OD1 ASP A 150      20.937  51.422  42.047  1.00  0.00      RA0  O
ATOM   1434  OD2 ASP A 150      21.996  51.371  40.179  1.00  0.00      RA0  O
ATOM   1435  C   ASP A 150      18.784  54.066  38.862  1.00  0.00      RA0  C
ATOM   1436  O   ASP A 150      17.734  54.519  39.317  1.00  0.00      RA0  O
ATOM   1437  N   GLY A 151      19.444  54.617  37.850  1.00  0.00      RA0  N
ATOM   1438  H   GLY A 151      20.303  54.218  37.527  1.00  0.00      RA0  H
ATOM   1439  CA  GLY A 151      18.983  55.816  37.181  1.00  0.00      RA0  C
ATOM   1440  C   GLY A 151      18.265  55.526  35.879  1.00  0.00      RA0  C
ATOM   1441  O   GLY A 151      17.582  54.511  35.738  1.00  0.00      RA0  O
ATOM   1442  N   GLN A 152      18.425  56.436  34.925  1.00  0.00      RA0  N
ATOM   1443  H   GLN A 152      19.030  57.214  35.126  1.00  0.00      RA0  H
ATOM   1444  CA  GLN A 152      17.741  56.361  33.641  1.00  0.00      RA0  C
ATOM   1445  CB  GLN A 152      17.413  57.764  33.143  1.00  0.00      RA0  C
ATOM   1446  CG  GLN A 152      16.693  58.649  34.157  1.00  0.00      RA0  C
ATOM   1447  CD  GLN A 152      16.487  60.012  33.531  1.00  0.00      RA0  C
ATOM   1448  OE1 GLN A 152      17.340  60.894  33.568  1.00  0.00      RA0  O
ATOM   1449  NE2 GLN A 152      15.296  60.136  32.922  1.00  0.00      RA0  N
ATOM   1450 HE21 GLN A 152      14.626  59.386  32.950  1.00  0.00      RA0  H
ATOM   1451 HE22 GLN A 152      15.061  60.971  32.426  1.00  0.00      RA0  H
ATOM   1452  C   GLN A 152      18.568  55.640  32.578  1.00  0.00      RA0  C
ATOM   1453  O   GLN A 152      18.189  55.611  31.408  1.00  0.00      RA0  O
ATOM   1454  N   GLY A 153      19.705  55.082  32.983  1.00  0.00      RA0  N
ATOM   1455  H   GLY A 153      19.970  55.116  33.945  1.00  0.00      RA0  H
ATOM   1456  CA  GLY A 153      20.610  54.416  32.061  1.00  0.00      RA0  C
ATOM   1457  C   GLY A 153      19.980  53.355  31.175  1.00  0.00      RA0  C
ATOM   1458  O   GLY A 153      20.295  53.256  29.989  1.00  0.00      RA0  O
ATOM   1459  N   PHE A 154      19.101  52.545  31.751  1.00  0.00      RA0  N
ATOM   1460  H   PHE A 154      18.908  52.676  32.724  1.00  0.00      RA0  H
ATOM   1461  CA  PHE A 154      18.439  51.480  31.003  1.00  0.00      RA0  C
ATOM   1462  CB  PHE A 154      18.390  50.207  31.847  1.00  0.00      RA0  C
ATOM   1463  CG  PHE A 154      19.760  49.573  31.875  1.00  0.00      RA0  C
ATOM   1464  CD1 PHE A 154      20.787  50.131  32.627  1.00  0.00      RA0  C
ATOM   1465  CD2 PHE A 154      19.995  48.428  31.126  1.00  0.00      RA0  C
ATOM   1466  CE1 PHE A 154      22.059  49.578  32.584  1.00  0.00      RA0  C
ATOM   1467  CE2 PHE A 154      21.266  47.871  31.082  1.00  0.00      RA0  C
ATOM   1468  CZ  PHE A 154      22.302  48.468  31.786  1.00  0.00      RA0  C
ATOM   1469  C   PHE A 154      17.048  51.848  30.504  1.00  0.00      RA0  C
ATOM   1470  O   PHE A 154      16.337  50.997  29.968  1.00  0.00      RA0  O
ATOM   1471  SG  CYS A 155      14.039  55.994  29.638  1.00  0.00      RA0  S
ATOM   1472  CB  CYS A 155      15.312  55.103  30.559  1.00  0.00      RA0  C
ATOM   1473  N   CYS A 155      16.669  53.109  30.692  1.00  0.00      RA0  N
ATOM   1474  H   CYS A 155      17.344  53.785  30.992  1.00  0.00      RA0  H
ATOM   1475  CA  CYS A 155      15.317  53.585  30.396  1.00  0.00      RA0  C
ATOM   1476  C   CYS A 155      14.774  53.164  29.036  1.00  0.00      RA0  C
ATOM   1477  O   CYS A 155      13.608  52.780  28.928  1.00  0.00      RA0  O
ATOM   1478  N   GLN A 156      15.621  53.235  28.012  1.00  0.00      RA0  N
ATOM   1479  H   GLN A 156      16.596  53.396  28.171  1.00  0.00      RA0  H
ATOM   1480  CA  GLN A 156      15.197  53.023  26.631  1.00  0.00      RA0  C
ATOM   1481  CB  GLN A 156      14.715  51.589  26.377  1.00  0.00      RA0  C
ATOM   1482  CG  GLN A 156      15.709  50.504  26.784  1.00  0.00      RA0  C
ATOM   1483  CD  GLN A 156      15.169  49.155  26.368  1.00  0.00      RA0  C
ATOM   1484  OE1 GLN A 156      14.620  48.392  27.157  1.00  0.00      RA0  O
ATOM   1485  NE2 GLN A 156      15.377  48.897  25.065  1.00  0.00      RA0  N
ATOM   1486 HE21 GLN A 156      15.796  49.606  24.492  1.00  0.00      RA0  H
ATOM   1487 HE22 GLN A 156      15.125  48.013  24.660  1.00  0.00      RA0  H
ATOM   1488  C   GLN A 156      14.072  53.989  26.283  1.00  0.00      RA0  C
ATOM   1489  O   GLN A 156      13.054  53.594  25.714  1.00  0.00      RA0  O
ATOM   1490  N   GLY A 157      14.263  55.255  26.647  1.00  0.00      RA0  N
ATOM   1491  H   GLY A 157      15.170  55.510  26.981  1.00  0.00      RA0  H
ATOM   1492  CA  GLY A 157      13.282  56.291  26.380  1.00  0.00      RA0  C
ATOM   1493  C   GLY A 157      12.994  56.427  24.899  1.00  0.00      RA0  C
ATOM   1494  O   GLY A 157      13.903  56.362  24.071  1.00  0.00      RA0  O
ATOM   1495  N   GLY A 158      11.722  56.615  24.564  1.00  0.00      RA0  N
ATOM   1496  H   GLY A 158      11.019  56.600  25.279  1.00  0.00      RA0  H
ATOM   1497  CA  GLY A 158      11.304  56.678  23.177  1.00  0.00      RA0  C
ATOM   1498  C   GLY A 158      10.618  55.393  22.757  1.00  0.00      RA0  C
ATOM   1499  O   GLY A 158      10.229  55.233  21.600  1.00  0.00      RA0  O
ATOM   1500  N   PHE A 159      10.478  54.475  23.709  1.00  0.00      RA0  N
ATOM   1501  H   PHE A 159      10.870  54.619  24.617  1.00  0.00      RA0  H
ATOM   1502  CA  PHE A 159       9.787  53.210  23.484  1.00  0.00      RA0  C
ATOM   1503  CB  PHE A 159       9.815  52.409  24.782  1.00  0.00      RA0  C
ATOM   1504  CG  PHE A 159       9.463  50.961  24.548  1.00  0.00      RA0  C
ATOM   1505  CD1 PHE A 159      10.382  50.114  23.940  1.00  0.00      RA0  C
ATOM   1506  CD2 PHE A 159       8.230  50.468  24.960  1.00  0.00      RA0  C
ATOM   1507  CE1 PHE A 159      10.077  48.769  23.763  1.00  0.00      RA0  C
ATOM   1508  CE2 PHE A 159       7.925  49.124  24.783  1.00  0.00      RA0  C
ATOM   1509  CZ  PHE A 159       8.853  48.274  24.195  1.00  0.00      RA0  C
ATOM   1510  C   PHE A 159       8.355  53.468  23.020  1.00  0.00      RA0  C
ATOM   1511  O   PHE A 159       7.836  52.770  22.148  1.00  0.00      RA0  O
ATOM   1512  N   SER A 160       7.728  54.479  23.613  1.00  0.00      RA0  N
ATOM   1513  H   SER A 160       8.115  55.000  24.376  1.00  0.00      RA0  H
ATOM   1514  CA  SER A 160       6.404  54.929  23.199  1.00  0.00      RA0  C
ATOM   1515  CB  SER A 160       5.358  54.111  23.964  1.00  0.00      RA0  C
ATOM   1516  OG  SER A 160       5.573  54.186  25.377  1.00  0.00      RA0  O
ATOM   1517  HG  SER A 160       6.185  53.499  25.636  1.00  0.00      RA0  H
ATOM   1518  C   SER A 160       6.304  56.448  23.316  1.00  0.00      RA0  C
ATOM   1519  O   SER A 160       6.724  57.026  24.320  1.00  0.00      RA0  O
ATOM   1520  N   ILE A 161       5.747  57.094  22.294  1.00  0.00      RA0  N
ATOM   1521  H   ILE A 161       5.285  56.628  21.540  1.00  0.00      RA0  H
ATOM   1522  CA  ILE A 161       5.667  58.554  22.266  1.00  0.00      RA0  C
ATOM   1523  CB  ILE A 161       6.771  59.116  21.362  1.00  0.00      RA0  C
ATOM   1524  CG2 ILE A 161       8.160  58.974  21.981  1.00  0.00      RA0  C
ATOM   1525  CG1 ILE A 161       6.704  58.456  19.982  1.00  0.00      RA0  C
ATOM   1526  CD1 ILE A 161       7.822  58.914  19.047  1.00  0.00      RA0  C
ATOM   1527  C   ILE A 161       4.317  59.066  21.773  1.00  0.00      RA0  C
ATOM   1528  O   ILE A 161       3.593  58.360  21.071  1.00  0.00      RA0  O
ATOM   1529  N   ASP A 162       3.985  60.299  22.148  1.00  0.00      RA0  N
ATOM   1530  H   ASP A 162       4.544  60.824  22.795  1.00  0.00      RA0  H
ATOM   1531  CA  ASP A 162       2.755  60.937  21.690  1.00  0.00      RA0  C
ATOM   1532  CB  ASP A 162       1.483  60.380  22.334  1.00  0.00      RA0  C
ATOM   1533  CG  ASP A 162       0.510  60.102  21.200  1.00  0.00      RA0  C
ATOM   1534  OD1 ASP A 162       0.504  60.849  20.223  1.00  0.00      RA0  O
ATOM   1535  OD2 ASP A 162      -0.184  59.089  21.231  1.00  0.00      RA0  O
ATOM   1536  C   ASP A 162       2.835  62.463  21.789  1.00  0.00      RA0  C
ATOM   1537  O   ASP A 162       3.668  63.007  22.515  1.00  0.00      RA0  O
ATOM   1538  N   PHE A 163       1.959  63.144  21.054  1.00  0.00      RA0  N
ATOM   1539  H   PHE A 163       1.205  62.639  20.626  1.00  0.00      RA0  H
ATOM   1540  CA  PHE A 163       1.863  64.601  21.096  1.00  0.00      RA0  C
ATOM   1541  CB  PHE A 163       1.891  65.198  19.690  1.00  0.00      RA0  C
ATOM   1542  CG  PHE A 163       3.294  65.323  19.145  1.00  0.00      RA0  C
ATOM   1543  CD1 PHE A 163       3.833  64.312  18.360  1.00  0.00      RA0  C
ATOM   1544  CD2 PHE A 163       4.037  66.469  19.401  1.00  0.00      RA0  C
ATOM   1545  CE1 PHE A 163       5.101  64.452  17.809  1.00  0.00      RA0  C
ATOM   1546  CE2 PHE A 163       5.304  66.611  18.847  1.00  0.00      RA0  C
ATOM   1547  CZ  PHE A 163       5.833  65.609  18.043  1.00  0.00      RA0  C
ATOM   1548  C   PHE A 163       0.565  65.036  21.766  1.00  0.00      RA0  C
ATOM   1549  O   PHE A 163      -0.437  64.327  21.704  1.00  0.00      RA0  O
ATOM   1550  N   THR A 164       0.582  66.202  22.403  1.00  0.00      RA0  N
ATOM   1551  H   THR A 164       1.406  66.763  22.449  1.00  0.00      RA0  H
ATOM   1552  CA  THR A 164      -0.646  66.789  22.923  1.00  0.00      RA0  C
ATOM   1553  CB  THR A 164      -0.330  67.254  24.330  1.00  0.00      RA0  C
ATOM   1554  OG1 THR A 164       0.949  67.876  24.293  1.00  0.00      RA0  O
ATOM   1555  HG1 THR A 164       1.559  67.154  24.430  1.00  0.00      RA0  H
ATOM   1556  CG2 THR A 164      -0.275  66.098  25.329  1.00  0.00      RA0  C
ATOM   1557  C   THR A 164      -1.103  67.927  22.014  1.00  0.00      RA0  C
ATOM   1558  O   THR A 164      -0.417  68.273  21.052  1.00  0.00      RA0  O
ATOM   1559  N   LYS A 165      -2.254  68.516  22.326  1.00  0.00      RA0  N
ATOM   1560  H   LYS A 165      -2.761  68.212  23.142  1.00  0.00      RA0  H
ATOM   1561  CA  LYS A 165      -2.776  69.626  21.536  1.00  0.00      RA0  C
ATOM   1562  CB  LYS A 165      -4.307  69.718  21.546  1.00  0.00      RA0  C
ATOM   1563  CG  LYS A 165      -5.018  69.882  22.884  1.00  0.00      RA0  C
ATOM   1564  CD  LYS A 165      -6.471  69.421  22.750  1.00  0.00      RA0  C
ATOM   1565  CE  LYS A 165      -7.262  69.465  24.055  1.00  0.00      RA0  C
ATOM   1566  NZ  LYS A 165      -6.708  68.555  25.064  1.00  0.00      RA0  N
ATOM   1567  HZ1 LYS A 165      -6.919  68.909  26.021  1.00  0.00      RA0  H
ATOM   1568  HZ2 LYS A 165      -7.180  67.625  25.036  1.00  0.00      RA0  H
ATOM   1569  HZ3 LYS A 165      -5.689  68.364  24.943  1.00  0.00      RA0  H
ATOM   1570  C   LYS A 165      -2.008  70.906  21.834  1.00  0.00      RA0  C
ATOM   1571  O   LYS A 165      -2.061  71.870  21.071  1.00  0.00      RA0  O
ATOM   1572  N   ALA A 166      -1.284  70.896  22.947  1.00  0.00      RA0  N
ATOM   1573  H   ALA A 166      -1.252  70.072  23.510  1.00  0.00      RA0  H
ATOM   1574  CA  ALA A 166      -0.511  72.049  23.388  1.00  0.00      RA0  C
ATOM   1575  CB  ALA A 166      -0.415  72.072  24.914  1.00  0.00      RA0  C
ATOM   1576  C   ALA A 166       0.896  72.010  22.804  1.00  0.00      RA0  C
ATOM   1577  O   ALA A 166       1.746  72.824  23.168  1.00  0.00      RA0  O
ATOM   1578  N   ASP A 167       1.129  71.051  21.910  1.00  0.00      RA0  N
ATOM   1579  H   ASP A 167       0.390  70.449  21.617  1.00  0.00      RA0  H
ATOM   1580  CA  ASP A 167       2.452  70.791  21.346  1.00  0.00      RA0  C
ATOM   1581  CB  ASP A 167       3.007  71.964  20.524  1.00  0.00      RA0  C
ATOM   1582  CG  ASP A 167       2.836  71.687  19.051  1.00  0.00      RA0  C
ATOM   1583  OD1 ASP A 167       3.483  70.782  18.527  1.00  0.00      RA0  O
ATOM   1584  OD2 ASP A 167       1.989  72.312  18.418  1.00  0.00      RA0  O
ATOM   1585  C   ASP A 167       3.446  70.470  22.453  1.00  0.00      RA0  C
ATOM   1586  O   ASP A 167       4.497  71.099  22.571  1.00  0.00      RA0  O
ATOM   1587  N   ARG A 168       3.081  69.494  23.276  1.00  0.00      RA0  N
ATOM   1588  H   ARG A 168       2.203  69.026  23.167  1.00  0.00      RA0  H
ATOM   1589  CA  ARG A 168       3.957  68.978  24.316  1.00  0.00      RA0  C
ATOM   1590  CB  ARG A 168       3.366  69.314  25.690  1.00  0.00      RA0  C
ATOM   1591  CG  ARG A 168       3.803  68.358  26.794  1.00  0.00      RA0  C
ATOM   1592  CD  ARG A 168       3.260  68.717  28.182  1.00  0.00      RA0  C
ATOM   1593  NE  ARG A 168       3.913  69.905  28.731  1.00  0.00      RA0  N
ATOM   1594  HE  ARG A 168       3.437  70.774  28.562  1.00  0.00      RA0  H
ATOM   1595  CZ  ARG A 168       5.093  69.754  29.409  1.00  0.00      RA0  C
ATOM   1596  NH1 ARG A 168       5.618  68.523  29.564  1.00  0.00      RA0  N
ATOM   1597 HH11 ARG A 168       6.506  68.363  30.017  1.00  0.00      RA0  H
ATOM   1598 HH12 ARG A 168       5.144  67.695  29.222  1.00  0.00      RA0  H
ATOM   1599  NH2 ARG A 168       5.724  70.836  29.913  1.00  0.00      RA0  N
ATOM   1600 HH21 ARG A 168       6.622  70.770  30.377  1.00  0.00      RA0  H
ATOM   1601 HH22 ARG A 168       5.330  71.754  29.857  1.00  0.00      RA0  H
ATOM   1602  C   ARG A 168       4.178  67.486  24.085  1.00  0.00      RA0  C
ATOM   1603  O   ARG A 168       3.222  66.732  23.899  1.00  0.00      RA0  O
ATOM   1604  N   VAL A 169       5.438  67.066  24.080  1.00  0.00      RA0  N
ATOM   1605  H   VAL A 169       6.177  67.685  24.337  1.00  0.00      RA0  H
ATOM   1606  CA  VAL A 169       5.774  65.672  23.812  1.00  0.00      RA0  C
ATOM   1607  CB  VAL A 169       7.199  65.555  23.261  1.00  0.00      RA0  C
ATOM   1608  CG1 VAL A 169       7.698  64.109  23.277  1.00  0.00      RA0  C
ATOM   1609  CG2 VAL A 169       7.295  66.156  21.864  1.00  0.00      RA0  C
ATOM   1610  C   VAL A 169       5.657  64.806  25.059  1.00  0.00      RA0  C
ATOM   1611  O   VAL A 169       6.263  65.102  26.085  1.00  0.00      RA0  O
ATOM   1612  N   LEU A 170       4.872  63.738  24.964  1.00  0.00      RA0  N
ATOM   1613  H   LEU A 170       4.447  63.514  24.088  1.00  0.00      RA0  H
ATOM   1614  CA  LEU A 170       4.815  62.739  26.024  1.00  0.00      RA0  C
ATOM   1615  CB  LEU A 170       3.375  62.306  26.304  1.00  0.00      RA0  C
ATOM   1616  CG  LEU A 170       3.301  61.159  27.321  1.00  0.00      RA0  C
ATOM   1617  CD1 LEU A 170       3.877  61.550  28.685  1.00  0.00      RA0  C
ATOM   1618  CD2 LEU A 170       1.891  60.576  27.425  1.00  0.00      RA0  C
ATOM   1619  C   LEU A 170       5.652  61.526  25.635  1.00  0.00      RA0  C
ATOM   1620  O   LEU A 170       5.353  60.841  24.657  1.00  0.00      RA0  O
ATOM   1621  N   LEU A 171       6.700  61.265  26.408  1.00  0.00      RA0  N
ATOM   1622  H   LEU A 171       6.928  61.823  27.208  1.00  0.00      RA0  H
ATOM   1623  CA  LEU A 171       7.632  60.188  26.097  1.00  0.00      RA0  C
ATOM   1624  CB  LEU A 171       8.926  60.840  25.581  1.00  0.00      RA0  C
ATOM   1625  CG  LEU A 171      10.130  59.944  25.260  1.00  0.00      RA0  C
ATOM   1626  CD1 LEU A 171      10.940  60.536  24.109  1.00  0.00      RA0  C
ATOM   1627  CD2 LEU A 171      11.053  59.693  26.458  1.00  0.00      RA0  C
ATOM   1628  C   LEU A 171       7.887  59.311  27.312  1.00  0.00      RA0  C
ATOM   1629  O   LEU A 171       8.415  59.778  28.322  1.00  0.00      RA0  O
ATOM   1630  N   GLY A 172       7.506  58.043  27.220  1.00  0.00      RA0  N
ATOM   1631  H   GLY A 172       7.167  57.680  26.347  1.00  0.00      RA0  H
ATOM   1632  CA  GLY A 172       7.831  57.098  28.268  1.00  0.00      RA0  C
ATOM   1633  C   GLY A 172       8.939  56.135  27.890  1.00  0.00      RA0  C
ATOM   1634  O   GLY A 172       9.313  56.023  26.722  1.00  0.00      RA0  O
ATOM   1635  N   GLY A 173       9.462  55.434  28.890  1.00  0.00      RA0  N
ATOM   1636  H   GLY A 173       9.211  55.607  29.848  1.00  0.00      RA0  H
ATOM   1637  CA  GLY A 173      10.280  54.262  28.648  1.00  0.00      RA0  C
ATOM   1638  C   GLY A 173      10.227  53.341  29.850  1.00  0.00      RA0  C
ATOM   1639  O   GLY A 173      10.097  53.800  30.984  1.00  0.00      RA0  O
ATOM   1640  N   PRO A 174      10.357  52.032  29.603  1.00  0.00      RA0  N
ATOM   1641  CD  PRO A 174      10.580  51.519  28.259  1.00  0.00      RA0  C
ATOM   1642  CA  PRO A 174      10.217  50.968  30.606  1.00  0.00      RA0  C
ATOM   1643  CB  PRO A 174       9.979  49.740  29.726  1.00  0.00      RA0  C
ATOM   1644  CG  PRO A 174      10.763  50.023  28.446  1.00  0.00      RA0  C
ATOM   1645  C   PRO A 174      11.380  50.817  31.588  1.00  0.00      RA0  C
ATOM   1646  O   PRO A 174      11.152  50.381  32.712  1.00  0.00      RA0  O
ATOM   1647  N   GLY A 175      12.593  51.173  31.178  1.00  0.00      RA0  N
ATOM   1648  H   GLY A 175      12.713  51.665  30.312  1.00  0.00      RA0  H
ATOM   1649  CA  GLY A 175      13.782  50.753  31.900  1.00  0.00      RA0  C
ATOM   1650  C   GLY A 175      14.291  51.616  33.040  1.00  0.00      RA0  C
ATOM   1651  O   GLY A 175      15.240  51.233  33.724  1.00  0.00      RA0  O
ATOM   1652  N   SER A 176      13.680  52.778  33.249  1.00  0.00      RA0  N
ATOM   1653  H   SER A 176      12.882  53.058  32.718  1.00  0.00      RA0  H
ATOM   1654  CA  SER A 176      14.132  53.686  34.301  1.00  0.00      RA0  C
ATOM   1655  CB  SER A 176      13.365  54.958  34.057  1.00  0.00      RA0  C
ATOM   1656  OG  SER A 176      12.996  54.928  32.671  1.00  0.00      RA0  O
ATOM   1657  HG  SER A 176      12.817  55.834  32.433  1.00  0.00      RA0  H
ATOM   1658  C   SER A 176      13.977  53.081  35.693  1.00  0.00      RA0  C
ATOM   1659  O   SER A 176      12.961  52.454  35.997  1.00  0.00      RA0  O
ATOM   1660  N   PHE A 177      14.999  53.281  36.522  1.00  0.00      RA0  N
ATOM   1661  H   PHE A 177      15.839  53.716  36.189  1.00  0.00      RA0  H
ATOM   1662  CA  PHE A 177      14.995  52.852  37.920  1.00  0.00      RA0  C
ATOM   1663  CB  PHE A 177      13.999  53.677  38.736  1.00  0.00      RA0  C
ATOM   1664  CG  PHE A 177      14.001  55.118  38.277  1.00  0.00      RA0  C
ATOM   1665  CD1 PHE A 177      12.827  55.680  37.786  1.00  0.00      RA0  C
ATOM   1666  CD2 PHE A 177      15.161  55.880  38.341  1.00  0.00      RA0  C
ATOM   1667  CE1 PHE A 177      12.816  57.001  37.357  1.00  0.00      RA0  C
ATOM   1668  CE2 PHE A 177      15.151  57.201  37.910  1.00  0.00      RA0  C
ATOM   1669  CZ  PHE A 177      13.979  57.760  37.416  1.00  0.00      RA0  C
ATOM   1670  C   PHE A 177      14.693  51.366  38.066  1.00  0.00      RA0  C
ATOM   1671  O   PHE A 177      13.676  50.987  38.647  1.00  0.00      RA0  O
ATOM   1672  N   TYR A 178      15.593  50.538  37.546  1.00  0.00      RA0  N
ATOM   1673  H   TYR A 178      16.388  50.948  37.106  1.00  0.00      RA0  H
ATOM   1674  CA  TYR A 178      15.421  49.088  37.543  1.00  0.00      RA0  C
ATOM   1675  CB  TYR A 178      15.540  48.482  38.947  1.00  0.00      RA0  C
ATOM   1676  CG  TYR A 178      16.951  48.551  39.474  1.00  0.00      RA0  C
ATOM   1677  CD1 TYR A 178      17.844  47.525  39.186  1.00  0.00      RA0  C
ATOM   1678  CE1 TYR A 178      19.141  47.573  39.683  1.00  0.00      RA0  C
ATOM   1679  CD2 TYR A 178      17.354  49.623  40.260  1.00  0.00      RA0  C
ATOM   1680  CE2 TYR A 178      18.652  49.669  40.751  1.00  0.00      RA0  C
ATOM   1681  CZ  TYR A 178      19.552  48.653  40.455  1.00  0.00      RA0  C
ATOM   1682  OH  TYR A 178      20.853  48.707  40.913  1.00  0.00      RA0  O
ATOM   1683  HH  TYR A 178      21.079  49.629  41.101  1.00  0.00      RA0  H
ATOM   1684  C   TYR A 178      14.066  48.684  36.971  1.00  0.00      RA0  C
ATOM   1685  O   TYR A 178      13.320  47.912  37.577  1.00  0.00      RA0  O
ATOM   1686  N   TRP A 179      13.770  49.230  35.796  1.00  0.00      RA0  N
ATOM   1687  H   TRP A 179      14.424  49.883  35.413  1.00  0.00      RA0  H
ATOM   1688  CA  TRP A 179      12.581  48.889  35.022  1.00  0.00      RA0  C
ATOM   1689  CB  TRP A 179      12.677  47.432  34.547  1.00  0.00      RA0  C
ATOM   1690  CG  TRP A 179      13.831  47.283  33.581  1.00  0.00      RA0  C
ATOM   1691  CD2 TRP A 179      15.230  47.052  33.862  1.00  0.00      RA0  C
ATOM   1692  CE2 TRP A 179      15.919  47.054  32.628  1.00  0.00      RA0  C
ATOM   1693  CE3 TRP A 179      15.941  46.841  35.038  1.00  0.00      RA0  C
ATOM   1694  CD1 TRP A 179      13.760  47.397  32.187  1.00  0.00      RA0  C
ATOM   1695  NE1 TRP A 179      14.987  47.268  31.618  1.00  0.00      RA0  N
ATOM   1696  HE1 TRP A 179      15.188  47.292  30.658  1.00  0.00      RA0  H
ATOM   1697  CZ2 TRP A 179      17.294  46.862  32.614  1.00  0.00      RA0  C
ATOM   1698  CZ3 TRP A 179      17.316  46.647  35.010  1.00  0.00      RA0  C
ATOM   1699  CH2 TRP A 179      17.993  46.660  33.798  1.00  0.00      RA0  C
ATOM   1700  C   TRP A 179      11.272  49.171  35.753  1.00  0.00      RA0  C
ATOM   1701  O   TRP A 179      10.264  48.504  35.518  1.00  0.00      RA0  O
ATOM   1702  N   GLN A 180      11.288  50.171  36.629  1.00  0.00      RA0  N
ATOM   1703  H   GLN A 180      12.141  50.662  36.823  1.00  0.00      RA0  H
ATOM   1704  CA  GLN A 180      10.050  50.717  37.165  1.00  0.00      RA0  C
ATOM   1705  CB  GLN A 180      10.305  51.744  38.269  1.00  0.00      RA0  C
ATOM   1706  CG  GLN A 180      10.759  51.130  39.590  1.00  0.00      RA0  C
ATOM   1707  CD  GLN A 180      11.039  52.231  40.590  1.00  0.00      RA0  C
ATOM   1708  OE1 GLN A 180      10.591  53.365  40.439  1.00  0.00      RA0  O
ATOM   1709  NE2 GLN A 180      11.787  51.838  41.631  1.00  0.00      RA0  N
ATOM   1710 HE21 GLN A 180      12.122  50.887  41.632  1.00  0.00      RA0  H
ATOM   1711 HE22 GLN A 180      12.049  52.395  42.421  1.00  0.00      RA0  H
ATOM   1712  C   GLN A 180       9.294  51.391  36.033  1.00  0.00      RA0  C
ATOM   1713  O   GLN A 180       8.068  51.328  35.959  1.00  0.00      RA0  O
ATOM   1714  N   GLY A 181      10.049  52.032  35.148  1.00  0.00      RA0  N
ATOM   1715  H   GLY A 181      11.020  52.153  35.361  1.00  0.00      RA0  H
ATOM   1716  CA  GLY A 181       9.478  52.792  34.056  1.00  0.00      RA0  C
ATOM   1717  C   GLY A 181       9.402  54.264  34.405  1.00  0.00      RA0  C
ATOM   1718  O   GLY A 181       9.441  54.635  35.578  1.00  0.00      RA0  O
ATOM   1719  N   GLN A 182       9.308  55.109  33.386  1.00  0.00      RA0  N
ATOM   1720  H   GLN A 182       9.284  54.777  32.438  1.00  0.00      RA0  H
ATOM   1721  CA  GLN A 182       9.213  56.545  33.604  1.00  0.00      RA0  C
ATOM   1722  CB  GLN A 182      10.621  57.122  33.730  1.00  0.00      RA0  C
ATOM   1723  CG  GLN A 182      10.747  58.567  34.200  1.00  0.00      RA0  C
ATOM   1724  CD  GLN A 182      12.215  58.919  34.278  1.00  0.00      RA0  C
ATOM   1725  OE1 GLN A 182      13.042  58.388  33.539  1.00  0.00      RA0  O
ATOM   1726  NE2 GLN A 182      12.494  59.841  35.213  1.00  0.00      RA0  N
ATOM   1727 HE21 GLN A 182      11.761  60.189  35.807  1.00  0.00      RA0  H
ATOM   1728 HE22 GLN A 182      13.415  60.200  35.372  1.00  0.00      RA0  H
ATOM   1729  C   GLN A 182       8.458  57.227  32.472  1.00  0.00      RA0  C
ATOM   1730  O   GLN A 182       8.539  56.806  31.320  1.00  0.00      RA0  O
ATOM   1731  N   LEU A 183       7.721  58.279  32.808  1.00  0.00      RA0  N
ATOM   1732  H   LEU A 183       7.656  58.602  33.748  1.00  0.00      RA0  H
ATOM   1733  CA  LEU A 183       7.116  59.138  31.802  1.00  0.00      RA0  C
ATOM   1734  CB  LEU A 183       5.626  59.347  32.040  1.00  0.00      RA0  C
ATOM   1735  CG  LEU A 183       4.751  58.112  31.893  1.00  0.00      RA0  C
ATOM   1736  CD1 LEU A 183       3.278  58.506  31.965  1.00  0.00      RA0  C
ATOM   1737  CD2 LEU A 183       5.057  57.344  30.613  1.00  0.00      RA0  C
ATOM   1738  C   LEU A 183       7.766  60.510  31.867  1.00  0.00      RA0  C
ATOM   1739  O   LEU A 183       7.823  61.122  32.930  1.00  0.00      RA0  O
ATOM   1740  N   ILE A 184       8.266  60.984  30.732  1.00  0.00      RA0  N
ATOM   1741  H   ILE A 184       8.117  60.513  29.873  1.00  0.00      RA0  H
ATOM   1742  CA  ILE A 184       8.896  62.295  30.671  1.00  0.00      RA0  C
ATOM   1743  CB  ILE A 184      10.383  62.137  30.349  1.00  0.00      RA0  C
ATOM   1744  CG2 ILE A 184      11.100  63.487  30.386  1.00  0.00      RA0  C
ATOM   1745  CG1 ILE A 184      11.034  61.106  31.271  1.00  0.00      RA0  C
ATOM   1746  CD1 ILE A 184      12.454  60.726  30.859  1.00  0.00      RA0  C
ATOM   1747  C   ILE A 184       8.216  63.150  29.611  1.00  0.00      RA0  C
ATOM   1748  O   ILE A 184       7.980  62.694  28.493  1.00  0.00      RA0  O
ATOM   1749  N   SER A 185       7.895  64.389  29.965  1.00  0.00      RA0  N
ATOM   1750  H   SER A 185       8.223  64.787  30.817  1.00  0.00      RA0  H
ATOM   1751  CA  SER A 185       7.185  65.265  29.046  1.00  0.00      RA0  C
ATOM   1752  CB  SER A 185       5.718  65.240  29.468  1.00  0.00      RA0  C
ATOM   1753  OG  SER A 185       4.935  65.954  28.508  1.00  0.00      RA0  O
ATOM   1754  HG  SER A 185       5.152  65.537  27.670  1.00  0.00      RA0  H
ATOM   1755  C   SER A 185       7.833  66.641  28.939  1.00  0.00      RA0  C
ATOM   1756  O   SER A 185       8.224  67.238  29.943  1.00  0.00      RA0  O
ATOM   1757  N   ASP A 186       7.938  67.140  27.711  1.00  0.00      RA0  N
ATOM   1758  H   ASP A 186       7.650  66.604  26.913  1.00  0.00      RA0  H
ATOM   1759  CA  ASP A 186       8.564  68.431  27.457  1.00  0.00      RA0  C
ATOM   1760  CB  ASP A 186       9.989  68.255  26.940  1.00  0.00      RA0  C
ATOM   1761  CG  ASP A 186      10.920  67.853  28.050  1.00  0.00      RA0  C
ATOM   1762  OD1 ASP A 186      11.236  68.703  28.868  1.00  0.00      RA0  O
ATOM   1763  OD2 ASP A 186      11.343  66.701  28.093  1.00  0.00      RA0  O
ATOM   1764  C   ASP A 186       7.827  69.226  26.388  1.00  0.00      RA0  C
ATOM   1765  O   ASP A 186       7.175  68.657  25.513  1.00  0.00      RA0  O
ATOM   1766  N   GLN A 187       7.941  70.547  26.466  1.00  0.00      RA0  N
ATOM   1767  H   GLN A 187       8.650  70.887  27.085  1.00  0.00      RA0  H
ATOM   1768  CA  GLN A 187       7.394  71.426  25.443  1.00  0.00      RA0  C
ATOM   1769  CB  GLN A 187       7.360  72.891  25.855  1.00  0.00      RA0  C
ATOM   1770  CG  GLN A 187       6.585  73.263  27.115  1.00  0.00      RA0  C
ATOM   1771  CD  GLN A 187       6.553  74.777  27.135  1.00  0.00      RA0  C
ATOM   1772  OE1 GLN A 187       6.617  75.408  26.089  1.00  0.00      RA0  O
ATOM   1773  NE2 GLN A 187       6.469  75.326  28.361  1.00  0.00      RA0  N
ATOM   1774 HE21 GLN A 187       6.427  74.800  29.208  1.00  0.00      RA0  H
ATOM   1775 HE22 GLN A 187       6.464  76.323  28.458  1.00  0.00      RA0  H
ATOM   1776  C   GLN A 187       8.224  71.304  24.170  1.00  0.00      RA0  C
ATOM   1777  O   GLN A 187       9.452  71.357  24.223  1.00  0.00      RA0  O
ATOM   1778  N   VAL A 188       7.553  71.134  23.034  1.00  0.00      RA0  N
ATOM   1779  H   VAL A 188       6.548  71.127  23.044  1.00  0.00      RA0  H
ATOM   1780  CA  VAL A 188       8.236  70.982  21.751  1.00  0.00      RA0  C
ATOM   1781  CB  VAL A 188       7.244  70.793  20.598  1.00  0.00      RA0  C
ATOM   1782  CG1 VAL A 188       7.937  70.845  19.233  1.00  0.00      RA0  C
ATOM   1783  CG2 VAL A 188       6.472  69.488  20.759  1.00  0.00      RA0  C
ATOM   1784  C   VAL A 188       9.146  72.169  21.458  1.00  0.00      RA0  C
ATOM   1785  O   VAL A 188      10.316  71.997  21.115  1.00  0.00      RA0  O
ATOM   1786  N   ALA A 189       8.602  73.373  21.606  1.00  0.00      RA0  N
ATOM   1787  H   ALA A 189       7.639  73.429  21.870  1.00  0.00      RA0  H
ATOM   1788  CA  ALA A 189       9.364  74.597  21.392  1.00  0.00      RA0  C
ATOM   1789  CB  ALA A 189       8.479  75.824  21.611  1.00  0.00      RA0  C
ATOM   1790  C   ALA A 189      10.558  74.674  22.339  1.00  0.00      RA0  C
ATOM   1791  O   ALA A 189      11.601  75.227  21.994  1.00  0.00      RA0  O
ATOM   1792  N   GLU A 190      10.396  74.113  23.532  1.00  0.00      RA0  N
ATOM   1793  H   GLU A 190       9.570  73.591  23.735  1.00  0.00      RA0  H
ATOM   1794  CA  GLU A 190      11.459  74.104  24.528  1.00  0.00      RA0  C
ATOM   1795  CB  GLU A 190      10.953  73.770  25.934  1.00  0.00      RA0  C
ATOM   1796  CG  GLU A 190      10.367  74.959  26.696  1.00  0.00      RA0  C
ATOM   1797  CD  GLU A 190      11.466  75.958  26.981  1.00  0.00      RA0  C
ATOM   1798  OE1 GLU A 190      11.435  77.054  26.433  1.00  0.00      RA0  O
ATOM   1799  OE2 GLU A 190      12.405  75.637  27.708  1.00  0.00      RA0  O
ATOM   1800  C   GLU A 190      12.553  73.110  24.146  1.00  0.00      RA0  C
ATOM   1801  O   GLU A 190      13.728  73.331  24.432  1.00  0.00      RA0  O
ATOM   1802  N   ILE A 191      12.159  72.018  23.495  1.00  0.00      RA0  N
ATOM   1803  H   ILE A 191      11.183  71.870  23.329  1.00  0.00      RA0  H
ATOM   1804  CA  ILE A 191      13.108  70.996  23.058  1.00  0.00      RA0  C
ATOM   1805  CB  ILE A 191      12.381  69.773  22.490  1.00  0.00      RA0  C
ATOM   1806  CG2 ILE A 191      13.355  68.777  21.857  1.00  0.00      RA0  C
ATOM   1807  CG1 ILE A 191      11.519  69.101  23.553  1.00  0.00      RA0  C
ATOM   1808  CD1 ILE A 191      10.604  68.032  22.957  1.00  0.00      RA0  C
ATOM   1809  C   ILE A 191      14.080  71.542  22.016  1.00  0.00      RA0  C
ATOM   1810  O   ILE A 191      15.293  71.362  22.130  1.00  0.00      RA0  O
ATOM   1811  N   VAL A 192      13.541  72.212  21.003  1.00  0.00      RA0  N
ATOM   1812  H   VAL A 192      12.544  72.324  21.016  1.00  0.00      RA0  H
ATOM   1813  CA  VAL A 192      14.355  72.731  19.909  1.00  0.00      RA0  C
ATOM   1814  CB  VAL A 192      13.488  73.003  18.666  1.00  0.00      RA0  C
ATOM   1815  CG1 VAL A 192      12.305  73.929  18.952  1.00  0.00      RA0  C
ATOM   1816  CG2 VAL A 192      14.334  73.496  17.492  1.00  0.00      RA0  C
ATOM   1817  C   VAL A 192      15.183  73.946  20.340  1.00  0.00      RA0  C
ATOM   1818  O   VAL A 192      16.349  74.076  19.961  1.00  0.00      RA0  O
ATOM   1819  N   SER A 193      14.591  74.818  21.150  1.00  0.00      RA0  N
ATOM   1820  H   SER A 193      13.671  74.662  21.514  1.00  0.00      RA0  H
ATOM   1821  CA  SER A 193      15.261  76.046  21.568  1.00  0.00      RA0  C
ATOM   1822  CB  SER A 193      14.250  77.040  22.145  1.00  0.00      RA0  C
ATOM   1823  OG  SER A 193      13.556  76.461  23.260  1.00  0.00      RA0  O
ATOM   1824  HG  SER A 193      12.675  76.285  22.928  1.00  0.00      RA0  H
ATOM   1825  C   SER A 193      16.417  75.782  22.532  1.00  0.00      RA0  C
ATOM   1826  O   SER A 193      17.390  76.536  22.565  1.00  0.00      RA0  O
ATOM   1827  N   LYS A 194      16.307  74.712  23.312  1.00  0.00      RA0  N
ATOM   1828  H   LYS A 194      15.532  74.081  23.233  1.00  0.00      RA0  H
ATOM   1829  CA  LYS A 194      17.317  74.393  24.316  1.00  0.00      RA0  C
ATOM   1830  CB  LYS A 194      16.740  73.886  25.641  1.00  0.00      RA0  C
ATOM   1831  CG  LYS A 194      15.745  74.866  26.257  1.00  0.00      RA0  C
ATOM   1832  CD  LYS A 194      16.242  76.310  26.242  1.00  0.00      RA0  C
ATOM   1833  CE  LYS A 194      15.103  77.266  26.580  1.00  0.00      RA0  C
ATOM   1834  NZ  LYS A 194      13.902  76.811  25.876  1.00  0.00      RA0  N
ATOM   1835  HZ1 LYS A 194      13.101  77.467  26.002  1.00  0.00      RA0  H
ATOM   1836  HZ2 LYS A 194      14.028  76.618  24.863  1.00  0.00      RA0  H
ATOM   1837  HZ3 LYS A 194      13.520  75.958  26.342  1.00  0.00      RA0  H
ATOM   1838  C   LYS A 194      18.381  73.426  23.808  1.00  0.00      RA0  C
ATOM   1839  O   LYS A 194      19.279  73.043  24.557  1.00  0.00      RA0  O
ATOM   1840  N   TYR A 195      18.295  73.035  22.541  1.00  0.00      RA0  N
ATOM   1841  H   TYR A 195      17.682  73.499  21.904  1.00  0.00      RA0  H
ATOM   1842  CA  TYR A 195      19.197  72.008  22.031  1.00  0.00      RA0  C
ATOM   1843  CB  TYR A 195      18.622  71.290  20.806  1.00  0.00      RA0  C
ATOM   1844  CG  TYR A 195      19.560  70.170  20.408  1.00  0.00      RA0  C
ATOM   1845  CD1 TYR A 195      20.375  70.290  19.287  1.00  0.00      RA0  C
ATOM   1846  CE1 TYR A 195      21.265  69.271  18.961  1.00  0.00      RA0  C
ATOM   1847  CD2 TYR A 195      19.623  69.016  21.179  1.00  0.00      RA0  C
ATOM   1848  CE2 TYR A 195      20.519  68.002  20.859  1.00  0.00      RA0  C
ATOM   1849  CZ  TYR A 195      21.343  68.127  19.749  1.00  0.00      RA0  C
ATOM   1850  OH  TYR A 195      22.228  67.122  19.415  1.00  0.00      RA0  O
ATOM   1851  HH  TYR A 195      22.087  66.352  19.971  1.00  0.00      RA0  H
ATOM   1852  C   TYR A 195      20.584  72.552  21.712  1.00  0.00      RA0  C
ATOM   1853  O   TYR A 195      20.744  73.423  20.858  1.00  0.00      RA0  O
ATOM   1854  N   ASP A 196      21.584  72.023  22.410  1.00  0.00      RA0  N
ATOM   1855  H   ASP A 196      21.421  71.337  23.118  1.00  0.00      RA0  H
ATOM   1856  CA  ASP A 196      22.981  72.341  22.143  1.00  0.00      RA0  C
ATOM   1857  CB  ASP A 196      23.695  73.017  23.306  1.00  0.00      RA0  C
ATOM   1858  CG  ASP A 196      25.116  73.254  22.837  1.00  0.00      RA0  C
ATOM   1859  OD1 ASP A 196      26.022  72.602  23.333  1.00  0.00      RA0  O
ATOM   1860  OD2 ASP A 196      25.326  74.050  21.930  1.00  0.00      RA0  O
ATOM   1861  C   ASP A 196      23.744  71.084  21.728  1.00  0.00      RA0  C
ATOM   1862  O   ASP A 196      23.856  70.140  22.510  1.00  0.00      RA0  O
ATOM   1863  N   PRO A 197      24.271  71.069  20.494  1.00  0.00      RA0  N
ATOM   1864  CD  PRO A 197      24.187  72.171  19.543  1.00  0.00      RA0  C
ATOM   1865  CA  PRO A 197      24.970  69.901  19.943  1.00  0.00      RA0  C
ATOM   1866  CB  PRO A 197      25.236  70.317  18.491  1.00  0.00      RA0  C
ATOM   1867  CG  PRO A 197      25.250  71.844  18.504  1.00  0.00      RA0  C
ATOM   1868  C   PRO A 197      26.231  69.531  20.722  1.00  0.00      RA0  C
ATOM   1869  O   PRO A 197      26.714  68.403  20.609  1.00  0.00      RA0  O
ATOM   1870  N   ASN A 198      26.754  70.472  21.499  1.00  0.00      RA0  N
ATOM   1871  H   ASN A 198      26.273  71.334  21.687  1.00  0.00      RA0  H
ATOM   1872  CA  ASN A 198      27.947  70.231  22.301  1.00  0.00      RA0  C
ATOM   1873  CB  ASN A 198      28.855  71.461  22.446  1.00  0.00      RA0  C
ATOM   1874  CG  ASN A 198      28.930  72.286  21.183  1.00  0.00      RA0  C
ATOM   1875  OD1 ASN A 198      29.780  72.082  20.320  1.00  0.00      RA0  O
ATOM   1876  ND2 ASN A 198      28.001  73.258  21.130  1.00  0.00      RA0  N
ATOM   1877 HD21 ASN A 198      27.301  73.349  21.856  1.00  0.00      RA0  H
ATOM   1878 HD22 ASN A 198      27.907  73.932  20.402  1.00  0.00      RA0  H
ATOM   1879  C   ASN A 198      27.613  69.783  23.722  1.00  0.00      RA0  C
ATOM   1880  O   ASN A 198      28.500  69.654  24.562  1.00  0.00      RA0  O
ATOM   1881  N   VAL A 199      26.331  69.569  23.995  1.00  0.00      RA0  N
ATOM   1882  H   VAL A 199      25.600  69.738  23.331  1.00  0.00      RA0  H
ATOM   1883  CA  VAL A 199      25.905  69.106  25.312  1.00  0.00      RA0  C
ATOM   1884  CB  VAL A 199      25.161  70.206  26.081  1.00  0.00      RA0  C
ATOM   1885  CG1 VAL A 199      24.599  69.667  27.393  1.00  0.00      RA0  C
ATOM   1886  CG2 VAL A 199      26.060  71.413  26.355  1.00  0.00      RA0  C
ATOM   1887  C   VAL A 199      25.050  67.844  25.205  1.00  0.00      RA0  C
ATOM   1888  O   VAL A 199      23.954  67.870  24.644  1.00  0.00      RA0  O
ATOM   1889  N   TYR A 200      25.561  66.743  25.750  1.00  0.00      RA0  N
ATOM   1890  H   TYR A 200      26.400  66.826  26.286  1.00  0.00      RA0  H
ATOM   1891  CA  TYR A 200      24.911  65.441  25.624  1.00  0.00      RA0  C
ATOM   1892  CB  TYR A 200      25.951  64.336  25.777  1.00  0.00      RA0  C
ATOM   1893  CG  TYR A 200      27.007  64.589  24.733  1.00  0.00      RA0  C
ATOM   1894  CD1 TYR A 200      26.635  64.642  23.397  1.00  0.00      RA0  C
ATOM   1895  CE1 TYR A 200      27.590  64.905  22.427  1.00  0.00      RA0  C
ATOM   1896  CD2 TYR A 200      28.333  64.792  25.100  1.00  0.00      RA0  C
ATOM   1897  CE2 TYR A 200      29.289  65.052  24.124  1.00  0.00      RA0  C
ATOM   1898  CZ  TYR A 200      28.917  65.097  22.786  1.00  0.00      RA0  C
ATOM   1899  OH  TYR A 200      29.856  65.317  21.800  1.00  0.00      RA0  O
ATOM   1900  HH  TYR A 200      30.711  65.440  22.195  1.00  0.00      RA0  H
ATOM   1901  C   TYR A 200      23.750  65.264  26.599  1.00  0.00      RA0  C
ATOM   1902  O   TYR A 200      22.755  64.616  26.275  1.00  0.00      RA0  O
ATOM   1903  N   SER A 201      23.882  65.832  27.793  1.00  0.00      RA0  N
ATOM   1904  H   SER A 201      24.722  66.280  28.091  1.00  0.00      RA0  H
ATOM   1905  CA  SER A 201      22.793  65.807  28.762  1.00  0.00      RA0  C
ATOM   1906  CB  SER A 201      23.597  65.230  29.912  1.00  0.00      RA0  C
ATOM   1907  OG  SER A 201      24.836  64.838  29.280  1.00  0.00      RA0  O
ATOM   1908  HG  SER A 201      25.372  64.326  29.892  1.00  0.00      RA0  H
ATOM   1909  C   SER A 201      22.191  67.199  28.893  1.00  0.00      RA0  C
ATOM   1910  O   SER A 201      22.798  68.094  29.476  1.00  0.00      RA0  O
ATOM   1911  N   ILE A 202      20.983  67.369  28.366  1.00  0.00      RA0  N
ATOM   1912  H   ILE A 202      20.453  66.582  28.048  1.00  0.00      RA0  H
ATOM   1913  CA  ILE A 202      20.375  68.691  28.278  1.00  0.00      RA0  C
ATOM   1914  CB  ILE A 202      19.890  68.969  26.859  1.00  0.00      RA0  C
ATOM   1915  CG2 ILE A 202      19.315  70.382  26.731  1.00  0.00      RA0  C
ATOM   1916  CG1 ILE A 202      21.028  68.730  25.872  1.00  0.00      RA0  C
ATOM   1917  CD1 ILE A 202      20.615  69.036  24.440  1.00  0.00      RA0  C
ATOM   1918  C   ILE A 202      19.241  68.880  29.276  1.00  0.00      RA0  C
ATOM   1919  O   ILE A 202      18.249  68.152  29.255  1.00  0.00      RA0  O
ATOM   1920  N   LYS A 203      19.397  69.870  30.149  1.00  0.00      RA0  N
ATOM   1921  H   LYS A 203      20.165  70.486  29.992  1.00  0.00      RA0  H
ATOM   1922  CA  LYS A 203      18.365  70.209  31.118  1.00  0.00      RA0  C
ATOM   1923  CB  LYS A 203      18.968  70.891  32.353  1.00  0.00      RA0  C
ATOM   1924  CG  LYS A 203      19.821  72.123  32.042  1.00  0.00      RA0  C
ATOM   1925  CD  LYS A 203      20.308  72.842  33.299  1.00  0.00      RA0  C
ATOM   1926  CE  LYS A 203      21.110  74.100  32.964  1.00  0.00      RA0  C
ATOM   1927  NZ  LYS A 203      21.511  74.770  34.209  1.00  0.00      RA0  N
ATOM   1928  HZ1 LYS A 203      22.062  75.621  33.982  1.00  0.00      RA0  H
ATOM   1929  HZ2 LYS A 203      20.659  75.039  34.743  1.00  0.00      RA0  H
ATOM   1930  HZ3 LYS A 203      22.089  74.122  34.781  1.00  0.00      RA0  H
ATOM   1931  C   LYS A 203      17.277  71.053  30.464  1.00  0.00      RA0  C
ATOM   1932  O   LYS A 203      17.545  72.137  29.944  1.00  0.00      RA0  O
ATOM   1933  N   TYR A 204      16.049  70.547  30.488  1.00  0.00      RA0  N
ATOM   1934  H   TYR A 204      15.842  69.705  30.986  1.00  0.00      RA0  H
ATOM   1935  CA  TYR A 204      14.923  71.252  29.892  1.00  0.00      RA0  C
ATOM   1936  CB  TYR A 204      14.053  70.323  29.042  1.00  0.00      RA0  C
ATOM   1937  CG  TYR A 204      14.818  69.582  27.968  1.00  0.00      RA0  C
ATOM   1938  CD1 TYR A 204      15.131  68.240  28.151  1.00  0.00      RA0  C
ATOM   1939  CE1 TYR A 204      15.758  67.521  27.141  1.00  0.00      RA0  C
ATOM   1940  CD2 TYR A 204      15.175  70.218  26.783  1.00  0.00      RA0  C
ATOM   1941  CE2 TYR A 204      15.802  69.498  25.770  1.00  0.00      RA0  C
ATOM   1942  CZ  TYR A 204      16.083  68.145  25.943  1.00  0.00      RA0  C
ATOM   1943  OH  TYR A 204      16.682  67.419  24.929  1.00  0.00      RA0  O
ATOM   1944  HH  TYR A 204      16.872  68.000  24.201  1.00  0.00      RA0  H
ATOM   1945  C   TYR A 204      14.037  71.879  30.960  1.00  0.00      RA0  C
ATOM   1946  O   TYR A 204      13.671  71.226  31.938  1.00  0.00      RA0  O
ATOM   1947  N   ASN A 205      13.694  73.148  30.770  1.00  0.00      RA0  N
ATOM   1948  H   ASN A 205      13.884  73.545  29.874  1.00  0.00      RA0  H
ATOM   1949  CA  ASN A 205      12.758  73.818  31.660  1.00  0.00      RA0  C
ATOM   1950  CB  ASN A 205      12.734  75.336  31.469  1.00  0.00      RA0  C
ATOM   1951  CG  ASN A 205      14.069  75.987  31.731  1.00  0.00      RA0  C
ATOM   1952  OD1 ASN A 205      14.749  75.735  32.720  1.00  0.00      RA0  O
ATOM   1953  ND2 ASN A 205      14.401  76.869  30.771  1.00  0.00      RA0  N
ATOM   1954 HD21 ASN A 205      13.787  76.980  29.986  1.00  0.00      RA0  H
ATOM   1955 HD22 ASN A 205      15.233  77.420  30.824  1.00  0.00      RA0  H
ATOM   1956  C   ASN A 205      11.332  73.363  31.377  1.00  0.00      RA0  C
ATOM   1957  O   ASN A 205      11.013  72.965  30.255  1.00  0.00      RA0  O
ATOM   1958  N   ASN A 206      10.486  73.423  32.403  1.00  0.00      RA0  N
ATOM   1959  H   ASN A 206      10.852  73.722  33.283  1.00  0.00      RA0  H
ATOM   1960  CA  ASN A 206       9.100  72.968  32.317  1.00  0.00      RA0  C
ATOM   1961  CB  ASN A 206       8.227  73.672  31.260  1.00  0.00      RA0  C
ATOM   1962  CG  ASN A 206       8.501  75.146  31.069  1.00  0.00      RA0  C
ATOM   1963  OD1 ASN A 206       7.899  75.996  31.713  1.00  0.00      RA0  O
ATOM   1964  ND2 ASN A 206       9.380  75.405  30.082  1.00  0.00      RA0  N
ATOM   1965 HD21 ASN A 206       9.883  74.660  29.628  1.00  0.00      RA0  H
ATOM   1966 HD22 ASN A 206       9.594  76.323  29.741  1.00  0.00      RA0  H
ATOM   1967  C   ASN A 206       8.997  71.504  31.897  1.00  0.00      RA0  C
ATOM   1968  O   ASN A 206       8.123  71.137  31.112  1.00  0.00      RA0  O
ATOM   1969  N   GLN A 207       9.896  70.673  32.415  1.00  0.00      RA0  N
ATOM   1970  H   GLN A 207      10.564  70.974  33.093  1.00  0.00      RA0  H
ATOM   1971  CA  GLN A 207       9.847  69.243  32.135  1.00  0.00      RA0  C
ATOM   1972  CB  GLN A 207      11.263  68.673  32.098  1.00  0.00      RA0  C
ATOM   1973  CG  GLN A 207      11.278  67.166  31.844  1.00  0.00      RA0  C
ATOM   1974  CD  GLN A 207      12.704  66.708  31.647  1.00  0.00      RA0  C
ATOM   1975  OE1 GLN A 207      13.365  66.236  32.568  1.00  0.00      RA0  O
ATOM   1976  NE2 GLN A 207      13.134  66.862  30.388  1.00  0.00      RA0  N
ATOM   1977 HE21 GLN A 207      12.492  67.244  29.704  1.00  0.00      RA0  H
ATOM   1978 HE22 GLN A 207      14.040  66.618  30.052  1.00  0.00      RA0  H
ATOM   1979  C   GLN A 207       9.024  68.510  33.185  1.00  0.00      RA0  C
ATOM   1980  O   GLN A 207       9.242  68.671  34.386  1.00  0.00      RA0  O
ATOM   1981  N   LEU A 208       8.075  67.706  32.722  1.00  0.00      RA0  N
ATOM   1982  H   LEU A 208       8.095  67.489  31.749  1.00  0.00      RA0  H
ATOM   1983  CA  LEU A 208       7.257  66.894  33.610  1.00  0.00      RA0  C
ATOM   1984  CB  LEU A 208       5.790  67.006  33.212  1.00  0.00      RA0  C
ATOM   1985  CG  LEU A 208       5.248  68.429  33.298  1.00  0.00      RA0  C
ATOM   1986  CD1 LEU A 208       3.838  68.511  32.720  1.00  0.00      RA0  C
ATOM   1987  CD2 LEU A 208       5.326  68.987  34.719  1.00  0.00      RA0  C
ATOM   1988  C   LEU A 208       7.692  65.437  33.534  1.00  0.00      RA0  C
ATOM   1989  O   LEU A 208       7.552  64.792  32.495  1.00  0.00      RA0  O
ATOM   1990  N   ALA A 209       8.225  64.921  34.636  1.00  0.00      RA0  N
ATOM   1991  H   ALA A 209       8.313  65.439  35.488  1.00  0.00      RA0  H
ATOM   1992  CA  ALA A 209       8.712  63.549  34.662  1.00  0.00      RA0  C
ATOM   1993  CB  ALA A 209      10.224  63.507  34.432  1.00  0.00      RA0  C
ATOM   1994  C   ALA A 209       8.399  62.859  35.983  1.00  0.00      RA0  C
ATOM   1995  O   ALA A 209       8.414  63.486  37.043  1.00  0.00      RA0  O
ATOM   1996  N   THR A 210       8.112  61.563  35.910  1.00  0.00      RA0  N
ATOM   1997  H   THR A 210       8.116  61.085  35.028  1.00  0.00      RA0  H
ATOM   1998  CA  THR A 210       7.894  60.763  37.107  1.00  0.00      RA0  C
ATOM   1999  CB  THR A 210       7.158  59.512  36.666  1.00  0.00      RA0  C
ATOM   2000  OG1 THR A 210       7.799  59.048  35.484  1.00  0.00      RA0  O
ATOM   2001  HG1 THR A 210       8.660  58.766  35.780  1.00  0.00      RA0  H
ATOM   2002  CG2 THR A 210       5.673  59.752  36.392  1.00  0.00      RA0  C
ATOM   2003  C   THR A 210       9.234  60.443  37.755  1.00  0.00      RA0  C
ATOM   2004  O   THR A 210      10.245  60.303  37.067  1.00  0.00      RA0  O
ATOM   2005  N   ARG A 211       9.241  60.331  39.077  1.00  0.00      RA0  N
ATOM   2006  H   ARG A 211       8.374  60.250  39.563  1.00  0.00      RA0  H
ATOM   2007  CA  ARG A 211      10.471  60.044  39.804  1.00  0.00      RA0  C
ATOM   2008  CB  ARG A 211      10.517  60.825  41.116  1.00  0.00      RA0  C
ATOM   2009  CG  ARG A 211      10.157  62.302  40.963  1.00  0.00      RA0  C
ATOM   2010  CD  ARG A 211      10.239  63.048  42.297  1.00  0.00      RA0  C
ATOM   2011  NE  ARG A 211       9.377  62.435  43.309  1.00  0.00      RA0  N
ATOM   2012  HE  ARG A 211       8.979  61.541  43.077  1.00  0.00      RA0  H
ATOM   2013  CZ  ARG A 211       9.198  63.071  44.505  1.00  0.00      RA0  C
ATOM   2014  NH1 ARG A 211       9.790  64.271  44.713  1.00  0.00      RA0  N
ATOM   2015 HH11 ARG A 211       9.698  64.784  45.571  1.00  0.00      RA0  H
ATOM   2016 HH12 ARG A 211      10.357  64.704  44.004  1.00  0.00      RA0  H
ATOM   2017  NH2 ARG A 211       8.432  62.490  45.459  1.00  0.00      RA0  N
ATOM   2018 HH21 ARG A 211       8.261  62.915  46.353  1.00  0.00      RA0  H
ATOM   2019 HH22 ARG A 211       7.999  61.596  45.308  1.00  0.00      RA0  H
ATOM   2020  C   ARG A 211      10.596  58.555  40.101  1.00  0.00      RA0  C
ATOM   2021  O   ARG A 211       9.715  57.768  39.757  1.00  0.00      RA0  O
ATOM   2022  N   THR A 212      11.696  58.174  40.741  1.00  0.00      RA0  N
ATOM   2023  H   THR A 212      12.372  58.837  41.048  1.00  0.00      RA0  H
ATOM   2024  CA  THR A 212      11.879  56.795  41.168  1.00  0.00      RA0  C
ATOM   2025  CB  THR A 212      13.371  56.621  41.504  1.00  0.00      RA0  C
ATOM   2026  OG1 THR A 212      13.752  55.246  41.554  1.00  0.00      RA0  O
ATOM   2027  HG1 THR A 212      14.672  55.194  41.315  1.00  0.00      RA0  H
ATOM   2028  CG2 THR A 212      13.770  57.351  42.788  1.00  0.00      RA0  C
ATOM   2029  C   THR A 212      10.940  56.490  42.328  1.00  0.00      RA0  C
ATOM   2030  O   THR A 212      10.474  57.399  43.015  1.00  0.00      RA0  O
ATOM   2031  N   ALA A 213      10.654  55.211  42.536  1.00  0.00      RA0  N
ATOM   2032  H   ALA A 213      11.072  54.499  41.964  1.00  0.00      RA0  H
ATOM   2033  CA  ALA A 213       9.767  54.797  43.614  1.00  0.00      RA0  C
ATOM   2034  CB  ALA A 213       8.442  54.291  43.040  1.00  0.00      RA0  C
ATOM   2035  C   ALA A 213      10.417  53.705  44.447  1.00  0.00      RA0  C
ATOM   2036  O   ALA A 213      11.586  53.375  44.245  1.00  0.00      RA0  O
ATOM   2037  N   GLN A 214       9.658  53.154  45.389  1.00  0.00      RA0  N
ATOM   2038  H   GLN A 214       8.693  53.412  45.448  1.00  0.00      RA0  H
ATOM   2039  CA  GLN A 214      10.135  52.039  46.197  1.00  0.00      RA0  C
ATOM   2040  CB  GLN A 214       9.116  51.622  47.265  1.00  0.00      RA0  C
ATOM   2041  CG  GLN A 214       8.893  52.620  48.409  1.00  0.00      RA0  C
ATOM   2042  CD  GLN A 214       8.090  53.822  47.951  1.00  0.00      RA0  C
ATOM   2043  OE1 GLN A 214       7.446  53.818  46.907  1.00  0.00      RA0  O
ATOM   2044  NE2 GLN A 214       8.160  54.861  48.800  1.00  0.00      RA0  N
ATOM   2045 HE21 GLN A 214       8.707  54.805  49.636  1.00  0.00      RA0  H
ATOM   2046 HE22 GLN A 214       7.662  55.709  48.621  1.00  0.00      RA0  H
ATOM   2047  C   GLN A 214      10.448  50.848  45.299  1.00  0.00      RA0  C
ATOM   2048  O   GLN A 214       9.839  50.684  44.241  1.00  0.00      RA0  O
ATOM   2049  N   ALA A 215      11.398  50.021  45.725  1.00  0.00      RA0  N
ATOM   2050  H   ALA A 215      11.896  50.236  46.561  1.00  0.00      RA0  H
ATOM   2051  CA  ALA A 215      11.844  48.884  44.924  1.00  0.00      RA0  C
ATOM   2052  CB  ALA A 215      13.023  48.183  45.600  1.00  0.00      RA0  C
ATOM   2053  C   ALA A 215      10.731  47.865  44.695  1.00  0.00      RA0  C
ATOM   2054  O   ALA A 215      10.844  46.998  43.830  1.00  0.00      RA0  O
ATOM   2055  N   ILE A 216       9.657  47.975  45.470  1.00  0.00      RA0  N
ATOM   2056  H   ILE A 216       9.621  48.734  46.110  1.00  0.00      RA0  H
ATOM   2057  CA  ILE A 216       8.488  47.121  45.301  1.00  0.00      RA0  C
ATOM   2058  CB  ILE A 216       7.464  47.460  46.391  1.00  0.00      RA0  C
ATOM   2059  CG2 ILE A 216       6.188  46.623  46.278  1.00  0.00      RA0  C
ATOM   2060  CG1 ILE A 216       8.101  47.334  47.777  1.00  0.00      RA0  C
ATOM   2061  CD1 ILE A 216       8.519  45.898  48.102  1.00  0.00      RA0  C
ATOM   2062  C   ILE A 216       7.891  47.308  43.908  1.00  0.00      RA0  C
ATOM   2063  O   ILE A 216       7.275  46.398  43.353  1.00  0.00      RA0  O
ATOM   2064  N   PHE A 217       8.095  48.495  43.345  1.00  0.00      RA0  N
ATOM   2065  H   PHE A 217       8.740  49.155  43.732  1.00  0.00      RA0  H
ATOM   2066  CA  PHE A 217       7.545  48.846  42.040  1.00  0.00      RA0  C
ATOM   2067  CB  PHE A 217       7.148  50.320  42.027  1.00  0.00      RA0  C
ATOM   2068  CG  PHE A 217       6.204  50.556  43.181  1.00  0.00      RA0  C
ATOM   2069  CD1 PHE A 217       4.945  49.967  43.174  1.00  0.00      RA0  C
ATOM   2070  CD2 PHE A 217       6.597  51.345  44.254  1.00  0.00      RA0  C
ATOM   2071  CE1 PHE A 217       4.084  50.158  44.248  1.00  0.00      RA0  C
ATOM   2072  CE2 PHE A 217       5.736  51.536  45.328  1.00  0.00      RA0  C
ATOM   2073  CZ  PHE A 217       4.482  50.938  45.327  1.00  0.00      RA0  C
ATOM   2074  C   PHE A 217       8.493  48.509  40.890  1.00  0.00      RA0  C
ATOM   2075  O   PHE A 217       8.211  48.835  39.736  1.00  0.00      RA0  O
ATOM   2076  N   ASP A 218       9.615  47.868  41.204  1.00  0.00      RA0  N
ATOM   2077  H   ASP A 218       9.902  47.673  42.142  1.00  0.00      RA0  H
ATOM   2078  CA  ASP A 218      10.586  47.485  40.180  1.00  0.00      RA0  C
ATOM   2079  CB  ASP A 218      11.853  46.846  40.764  1.00  0.00      RA0  C
ATOM   2080  CG  ASP A 218      12.647  47.819  41.615  1.00  0.00      RA0  C
ATOM   2081  OD1 ASP A 218      13.690  47.428  42.135  1.00  0.00      RA0  O
ATOM   2082  OD2 ASP A 218      12.216  48.957  41.782  1.00  0.00      RA0  O
ATOM   2083  C   ASP A 218       9.993  46.506  39.174  1.00  0.00      RA0  C
ATOM   2084  O   ASP A 218       9.063  45.763  39.491  1.00  0.00      RA0  O
ATOM   2085  N   ASP A 219      10.541  46.528  37.960  1.00  0.00      RA0  N
ATOM   2086  H   ASP A 219      11.342  47.121  37.838  1.00  0.00      RA0  H
ATOM   2087  CA  ASP A 219      10.129  45.634  36.880  1.00  0.00      RA0  C
ATOM   2088  CB  ASP A 219      10.711  44.199  36.824  1.00  0.00      RA0  C
ATOM   2089  CG  ASP A 219      10.187  43.203  37.838  1.00  0.00      RA0  C
ATOM   2090  OD1 ASP A 219      10.975  42.747  38.650  1.00  0.00      RA0  O
ATOM   2091  OD2 ASP A 219       9.021  42.818  37.840  1.00  0.00      RA0  O
ATOM   2092  C   ASP A 219       8.649  45.792  36.549  1.00  0.00      RA0  C
ATOM   2093  O   ASP A 219       7.985  44.827  36.178  1.00  0.00      RA0  O
ATOM   2094  N   SER A 220       8.135  47.009  36.701  1.00  0.00      RA0  N
ATOM   2095  H   SER A 220       8.755  47.758  36.936  1.00  0.00      RA0  H
ATOM   2096  CA  SER A 220       6.751  47.305  36.346  1.00  0.00      RA0  C
ATOM   2097  CB  SER A 220       6.211  48.419  37.233  1.00  0.00      RA0  C
ATOM   2098  OG  SER A 220       6.051  47.891  38.552  1.00  0.00      RA0  O
ATOM   2099  HG  SER A 220       6.934  47.852  38.910  1.00  0.00      RA0  H
ATOM   2100  C   SER A 220       6.597  47.547  34.846  1.00  0.00      RA0  C
ATOM   2101  O   SER A 220       5.547  47.256  34.272  1.00  0.00      RA0  O
ATOM   2102  N   TYR A 221       7.659  48.058  34.224  1.00  0.00      RA0  N
ATOM   2103  H   TYR A 221       8.484  48.249  34.758  1.00  0.00      RA0  H
ATOM   2104  CA  TYR A 221       7.662  48.453  32.812  1.00  0.00      RA0  C
ATOM   2105  CB  TYR A 221       7.399  47.280  31.849  1.00  0.00      RA0  C
ATOM   2106  CG  TYR A 221       8.536  46.282  31.777  1.00  0.00      RA0  C
ATOM   2107  CD1 TYR A 221       8.495  45.287  30.806  1.00  0.00      RA0  C
ATOM   2108  CE1 TYR A 221       9.523  44.356  30.707  1.00  0.00      RA0  C
ATOM   2109  CD2 TYR A 221       9.614  46.337  32.653  1.00  0.00      RA0  C
ATOM   2110  CE2 TYR A 221      10.641  45.405  32.556  1.00  0.00      RA0  C
ATOM   2111  CZ  TYR A 221      10.604  44.419  31.579  1.00  0.00      RA0  C
ATOM   2112  OH  TYR A 221      11.637  43.510  31.464  1.00  0.00      RA0  O
ATOM   2113  HH  TYR A 221      12.404  43.795  31.957  1.00  0.00      RA0  H
ATOM   2114  C   TYR A 221       6.673  49.579  32.506  1.00  0.00      RA0  C
ATOM   2115  O   TYR A 221       5.887  49.476  31.565  1.00  0.00      RA0  O
ATOM   2116  N   LEU A 222       6.710  50.647  33.298  1.00  0.00      RA0  N
ATOM   2117  H   LEU A 222       7.391  50.709  34.030  1.00  0.00      RA0  H
ATOM   2118  CA  LEU A 222       5.902  51.831  33.007  1.00  0.00      RA0  C
ATOM   2119  CB  LEU A 222       5.882  52.811  34.189  1.00  0.00      RA0  C
ATOM   2120  CG  LEU A 222       5.191  54.157  33.932  1.00  0.00      RA0  C
ATOM   2121  CD1 LEU A 222       3.694  54.012  33.655  1.00  0.00      RA0  C
ATOM   2122  CD2 LEU A 222       5.466  55.156  35.057  1.00  0.00      RA0  C
ATOM   2123  C   LEU A 222       6.394  52.510  31.736  1.00  0.00      RA0  C
ATOM   2124  O   LEU A 222       7.596  52.620  31.510  1.00  0.00      RA0  O
ATOM   2125  N   GLY A 223       5.463  52.961  30.904  1.00  0.00      RA0  N
ATOM   2126  H   GLY A 223       4.495  52.773  31.076  1.00  0.00      RA0  H
ATOM   2127  CA  GLY A 223       5.821  53.634  29.671  1.00  0.00      RA0  C
ATOM   2128  C   GLY A 223       6.002  52.660  28.525  1.00  0.00      RA0  C
ATOM   2129  O   GLY A 223       6.602  52.994  27.503  1.00  0.00      RA0  O
ATOM   2130  N   TYR A 224       5.489  51.448  28.705  1.00  0.00      RA0  N
ATOM   2131  H   TYR A 224       4.986  51.235  29.542  1.00  0.00      RA0  H
ATOM   2132  CA  TYR A 224       5.501  50.441  27.653  1.00  0.00      RA0  C
ATOM   2133  CB  TYR A 224       4.973  49.134  28.227  1.00  0.00      RA0  C
ATOM   2134  CG  TYR A 224       5.254  47.970  27.313  1.00  0.00      RA0  C
ATOM   2135  CD1 TYR A 224       6.289  47.090  27.612  1.00  0.00      RA0  C
ATOM   2136  CE1 TYR A 224       6.523  45.989  26.796  1.00  0.00      RA0  C
ATOM   2137  CD2 TYR A 224       4.471  47.767  26.186  1.00  0.00      RA0  C
ATOM   2138  CE2 TYR A 224       4.718  46.679  25.366  1.00  0.00      RA0  C
ATOM   2139  CZ  TYR A 224       5.728  45.779  25.678  1.00  0.00      RA0  C
ATOM   2140  OH  TYR A 224       5.925  44.682  24.865  1.00  0.00      RA0  O
ATOM   2141  HH  TYR A 224       6.322  43.983  25.391  1.00  0.00      RA0  H
ATOM   2142  C   TYR A 224       4.677  50.942  26.474  1.00  0.00      RA0  C
ATOM   2143  O   TYR A 224       5.034  50.738  25.314  1.00  0.00      RA0  O
ATOM   2144  N   SER A 225       3.570  51.604  26.794  1.00  0.00      RA0  N
ATOM   2145  H   SER A 225       3.185  51.582  27.715  1.00  0.00      RA0  H
ATOM   2146  CA  SER A 225       2.711  52.229  25.799  1.00  0.00      RA0  C
ATOM   2147  CB  SER A 225       1.748  51.076  25.611  1.00  0.00      RA0  C
ATOM   2148  OG  SER A 225       2.012  50.217  26.736  1.00  0.00      RA0  O
ATOM   2149  HG  SER A 225       1.341  49.539  26.770  1.00  0.00      RA0  H
ATOM   2150  C   SER A 225       2.079  53.478  26.400  1.00  0.00      RA0  C
ATOM   2151  O   SER A 225       1.805  53.519  27.599  1.00  0.00      RA0  O
ATOM   2152  N   VAL A 226       1.856  54.496  25.574  1.00  0.00      RA0  N
ATOM   2153  H   VAL A 226       2.009  54.453  24.587  1.00  0.00      RA0  H
ATOM   2154  CA  VAL A 226       1.279  55.747  26.058  1.00  0.00      RA0  C
ATOM   2155  CB  VAL A 226       2.356  56.839  26.219  1.00  0.00      RA0  C
ATOM   2156  CG1 VAL A 226       3.499  56.444  27.153  1.00  0.00      RA0  C
ATOM   2157  CG2 VAL A 226       2.893  57.284  24.858  1.00  0.00      RA0  C
ATOM   2158  C   VAL A 226       0.199  56.293  25.130  1.00  0.00      RA0  C
ATOM   2159  O   VAL A 226       0.132  55.938  23.953  1.00  0.00      RA0  O
ATOM   2160  N   ALA A 227      -0.646  57.159  25.680  1.00  0.00      RA0  N
ATOM   2161  H   ALA A 227      -0.587  57.449  26.637  1.00  0.00      RA0  H
ATOM   2162  CA  ALA A 227      -1.682  57.842  24.916  1.00  0.00      RA0  C
ATOM   2163  CB  ALA A 227      -2.933  56.970  24.782  1.00  0.00      RA0  C
ATOM   2164  C   ALA A 227      -2.069  59.132  25.629  1.00  0.00      RA0  C
ATOM   2165  O   ALA A 227      -1.799  59.291  26.820  1.00  0.00      RA0  O
ATOM   2166  N   VAL A 228      -2.699  60.052  24.906  1.00  0.00      RA0  N
ATOM   2167  H   VAL A 228      -2.976  59.883  23.960  1.00  0.00      RA0  H
ATOM   2168  CA  VAL A 228      -3.061  61.343  25.484  1.00  0.00      RA0  C
ATOM   2169  CB  VAL A 228      -2.270  62.478  24.826  1.00  0.00      RA0  C
ATOM   2170  CG1 VAL A 228      -0.770  62.333  25.088  1.00  0.00      RA0  C
ATOM   2171  CG2 VAL A 228      -2.586  62.574  23.334  1.00  0.00      RA0  C
ATOM   2172  C   VAL A 228      -4.563  61.618  25.399  1.00  0.00      RA0  C
ATOM   2173  O   VAL A 228      -5.240  61.170  24.475  1.00  0.00      RA0  O
ATOM   2174  N   GLY A 229      -5.068  62.358  26.382  1.00  0.00      RA0  N
ATOM   2175  H   GLY A 229      -4.527  62.639  27.184  1.00  0.00      RA0  H
ATOM   2176  CA  GLY A 229      -6.470  62.733  26.452  1.00  0.00      RA0  C
ATOM   2177  C   GLY A 229      -6.708  63.514  27.729  1.00  0.00      RA0  C
ATOM   2178  O   GLY A 229      -5.891  63.455  28.642  1.00  0.00      RA0  O
ATOM   2179  N   ASP A 230      -7.815  64.245  27.810  1.00  0.00      RA0  N
ATOM   2180  H   ASP A 230      -8.479  64.312  27.065  1.00  0.00      RA0  H
ATOM   2181  CA  ASP A 230      -8.048  65.082  28.985  1.00  0.00      RA0  C
ATOM   2182  CB  ASP A 230      -8.146  66.572  28.616  1.00  0.00      RA0  C
ATOM   2183  CG  ASP A 230      -8.935  66.831  27.347  1.00  0.00      RA0  C
ATOM   2184  OD1 ASP A 230      -8.336  67.071  26.305  1.00  0.00      RA0  O
ATOM   2185  OD2 ASP A 230     -10.153  66.826  27.397  1.00  0.00      RA0  O
ATOM   2186  C   ASP A 230      -9.202  64.618  29.880  1.00  0.00      RA0  C
ATOM   2187  O   ASP A 230     -10.371  64.692  29.498  1.00  0.00      RA0  O
ATOM   2188  N   PHE A 231      -8.848  64.123  31.065  1.00  0.00      RA0  N
ATOM   2189  H   PHE A 231      -7.875  64.186  31.305  1.00  0.00      RA0  H
ATOM   2190  CA  PHE A 231      -9.819  63.581  32.020  1.00  0.00      RA0  C
ATOM   2191  CB  PHE A 231      -9.351  62.202  32.492  1.00  0.00      RA0  C
ATOM   2192  CG  PHE A 231      -9.137  61.288  31.305  1.00  0.00      RA0  C
ATOM   2193  CD1 PHE A 231     -10.218  60.635  30.725  1.00  0.00      RA0  C
ATOM   2194  CD2 PHE A 231      -7.859  61.111  30.784  1.00  0.00      RA0  C
ATOM   2195  CE1 PHE A 231     -10.025  59.829  29.610  1.00  0.00      RA0  C
ATOM   2196  CE2 PHE A 231      -7.669  60.308  29.668  1.00  0.00      RA0  C
ATOM   2197  CZ  PHE A 231      -8.753  59.675  29.073  1.00  0.00      RA0  C
ATOM   2198  C   PHE A 231     -10.195  64.482  33.211  1.00  0.00      RA0  C
ATOM   2199  O   PHE A 231     -11.020  64.095  34.045  1.00  0.00      RA0  O
ATOM   2200  N   ASN A 232      -9.582  65.659  33.314  1.00  0.00      RA0  N
ATOM   2201  H   ASN A 232      -8.857  65.880  32.656  1.00  0.00      RA0  H
ATOM   2202  CA  ASN A 232     -10.001  66.630  34.325  1.00  0.00      RA0  C
ATOM   2203  CB  ASN A 232      -8.801  66.957  35.237  1.00  0.00      RA0  C
ATOM   2204  CG  ASN A 232      -7.885  68.017  34.641  1.00  0.00      RA0  C
ATOM   2205  OD1 ASN A 232      -8.147  69.207  34.805  1.00  0.00      RA0  O
ATOM   2206  ND2 ASN A 232      -6.829  67.534  33.969  1.00  0.00      RA0  N
ATOM   2207 HD21 ASN A 232      -6.639  66.561  33.769  1.00  0.00      RA0  H
ATOM   2208 HD22 ASN A 232      -6.070  68.039  33.553  1.00  0.00      RA0  H
ATOM   2209  C   ASN A 232     -10.650  67.853  33.689  1.00  0.00      RA0  C
ATOM   2210  O   ASN A 232     -10.782  67.922  32.469  1.00  0.00      RA0  O
ATOM   2211  N   GLY A 233     -11.058  68.811  34.517  1.00  0.00      RA0  N
ATOM   2212  H   GLY A 233     -10.826  68.728  35.484  1.00  0.00      RA0  H
ATOM   2213  CA  GLY A 233     -11.789  69.969  34.032  1.00  0.00      RA0  C
ATOM   2214  C   GLY A 233     -11.092  70.753  32.934  1.00  0.00      RA0  C
ATOM   2215  O   GLY A 233     -11.731  71.179  31.971  1.00  0.00      RA0  O
ATOM   2216  N   ASP A 234      -9.776  70.904  33.064  1.00  0.00      RA0  N
ATOM   2217  H   ASP A 234      -9.301  70.387  33.777  1.00  0.00      RA0  H
ATOM   2218  CA  ASP A 234      -8.989  71.746  32.164  1.00  0.00      RA0  C
ATOM   2219  CB  ASP A 234      -7.579  71.758  32.739  1.00  0.00      RA0  C
ATOM   2220  CG  ASP A 234      -6.737  72.897  32.223  1.00  0.00      RA0  C
ATOM   2221  OD1 ASP A 234      -6.351  73.747  33.014  1.00  0.00      RA0  O
ATOM   2222  OD2 ASP A 234      -6.289  72.859  31.085  1.00  0.00      RA0  O
ATOM   2223  C   ASP A 234      -9.009  71.240  30.723  1.00  0.00      RA0  C
ATOM   2224  O   ASP A 234      -9.261  70.071  30.479  1.00  0.00      RA0  O
ATOM   2225  N   GLY A 235      -8.758  72.128  29.768  1.00  0.00      RA0  N
ATOM   2226  H   GLY A 235      -8.364  72.990  30.089  1.00  0.00      RA0  H
ATOM   2227  CA  GLY A 235      -8.754  71.742  28.368  1.00  0.00      RA0  C
ATOM   2228  C   GLY A 235      -7.517  70.957  27.974  1.00  0.00      RA0  C
ATOM   2229  O   GLY A 235      -7.475  70.329  26.916  1.00  0.00      RA0  O
ATOM   2230  N   ILE A 236      -6.510  70.988  28.839  1.00  0.00      RA0  N
ATOM   2231  H   ILE A 236      -6.655  71.360  29.754  1.00  0.00      RA0  H
ATOM   2232  CA  ILE A 236      -5.214  70.391  28.540  1.00  0.00      RA0  C
ATOM   2233  CB  ILE A 236      -4.097  71.064  29.348  1.00  0.00      RA0  C
ATOM   2234  CG2 ILE A 236      -2.781  70.282  29.362  1.00  0.00      RA0  C
ATOM   2235  CG1 ILE A 236      -3.888  72.465  28.769  1.00  0.00      RA0  C
ATOM   2236  CD1 ILE A 236      -2.662  73.175  29.342  1.00  0.00      RA0  C
ATOM   2237  C   ILE A 236      -5.227  68.870  28.669  1.00  0.00      RA0  C
ATOM   2238  O   ILE A 236      -5.775  68.320  29.626  1.00  0.00      RA0  O
ATOM   2239  N   ASP A 237      -4.619  68.202  27.692  1.00  0.00      RA0  N
ATOM   2240  H   ASP A 237      -4.064  68.689  27.019  1.00  0.00      RA0  H
ATOM   2241  CA  ASP A 237      -4.511  66.748  27.688  1.00  0.00      RA0  C
ATOM   2242  CB  ASP A 237      -3.779  66.277  26.422  1.00  0.00      RA0  C
ATOM   2243  CG  ASP A 237      -4.056  67.178  25.228  1.00  0.00      RA0  C
ATOM   2244  OD1 ASP A 237      -4.884  66.834  24.397  1.00  0.00      RA0  O
ATOM   2245  OD2 ASP A 237      -3.472  68.254  25.118  1.00  0.00      RA0  O
ATOM   2246  C   ASP A 237      -3.748  66.237  28.905  1.00  0.00      RA0  C
ATOM   2247  O   ASP A 237      -2.825  66.890  29.393  1.00  0.00      RA0  O
ATOM   2248  N   ASP A 238      -4.140  65.063  29.386  1.00  0.00      RA0  N
ATOM   2249  H   ASP A 238      -5.075  64.843  29.182  1.00  0.00      RA0  H
ATOM   2250  CA  ASP A 238      -3.479  64.436  30.521  1.00  0.00      RA0  C
ATOM   2251  CB  ASP A 238      -4.493  64.063  31.625  1.00  0.00      RA0  C
ATOM   2252  CG  ASP A 238      -5.296  65.222  32.204  1.00  0.00      RA0  C
ATOM   2253  OD1 ASP A 238      -4.724  66.264  32.506  1.00  0.00      RA0  O
ATOM   2254  OD2 ASP A 238      -6.504  65.065  32.404  1.00  0.00      RA0  O
ATOM   2255  C   ASP A 238      -2.836  63.126  30.074  1.00  0.00      RA0  C
ATOM   2256  O   ASP A 238      -3.261  62.524  29.089  1.00  0.00      RA0  O
ATOM   2257  N   PHE A 239      -1.807  62.692  30.795  1.00  0.00      RA0  N
ATOM   2258  H   PHE A 239      -1.692  63.086  31.708  1.00  0.00      RA0  H
ATOM   2259  CA  PHE A 239      -0.994  61.560  30.359  1.00  0.00      RA0  C
ATOM   2260  CB  PHE A 239       0.421  61.706  30.917  1.00  0.00      RA0  C
ATOM   2261  CG  PHE A 239       0.930  63.105  30.656  1.00  0.00      RA0  C
ATOM   2262  CD1 PHE A 239       1.453  63.853  31.704  1.00  0.00      RA0  C
ATOM   2263  CD2 PHE A 239       0.881  63.647  29.376  1.00  0.00      RA0  C
ATOM   2264  CE1 PHE A 239       1.928  65.139  31.473  1.00  0.00      RA0  C
ATOM   2265  CE2 PHE A 239       1.354  64.933  29.145  1.00  0.00      RA0  C
ATOM   2266  CZ  PHE A 239       1.878  65.679  30.194  1.00  0.00      RA0  C
ATOM   2267  C   PHE A 239      -1.589  60.213  30.759  1.00  0.00      RA0  C
ATOM   2268  O   PHE A 239      -2.043  60.033  31.888  1.00  0.00      RA0  O
ATOM   2269  N   VAL A 240      -1.584  59.273  29.817  1.00  0.00      RA0  N
ATOM   2270  H   VAL A 240      -1.284  59.468  28.879  1.00  0.00      RA0  H
ATOM   2271  CA  VAL A 240      -2.083  57.921  30.053  1.00  0.00      RA0  C
ATOM   2272  CB  VAL A 240      -3.409  57.705  29.310  1.00  0.00      RA0  C
ATOM   2273  CG1 VAL A 240      -3.959  56.299  29.553  1.00  0.00      RA0  C
ATOM   2274  CG2 VAL A 240      -4.436  58.790  29.633  1.00  0.00      RA0  C
ATOM   2275  C   VAL A 240      -1.074  56.886  29.572  1.00  0.00      RA0  C
ATOM   2276  O   VAL A 240      -0.716  56.861  28.395  1.00  0.00      RA0  O
ATOM   2277  N   SER A 241      -0.617  56.030  30.481  1.00  0.00      RA0  N
ATOM   2278  H   SER A 241      -0.943  56.035  31.427  1.00  0.00      RA0  H
ATOM   2279  CA  SER A 241       0.375  55.023  30.128  1.00  0.00      RA0  C
ATOM   2280  CB  SER A 241       1.749  55.546  30.535  1.00  0.00      RA0  C
ATOM   2281  OG  SER A 241       2.802  54.836  29.873  1.00  0.00      RA0  O
ATOM   2282  HG  SER A 241       2.458  54.567  29.022  1.00  0.00      RA0  H
ATOM   2283  C   SER A 241       0.051  53.652  30.707  1.00  0.00      RA0  C
ATOM   2284  O   SER A 241      -0.240  53.518  31.896  1.00  0.00      RA0  O
ATOM   2285  N   GLY A 242       0.103  52.637  29.852  1.00  0.00      RA0  N
ATOM   2286  H   GLY A 242       0.511  52.800  28.952  1.00  0.00      RA0  H
ATOM   2287  CA  GLY A 242      -0.034  51.265  30.297  1.00  0.00      RA0  C
ATOM   2288  C   GLY A 242       1.256  50.790  30.937  1.00  0.00      RA0  C
ATOM   2289  O   GLY A 242       2.349  51.136  30.486  1.00  0.00      RA0  O
ATOM   2290  N   VAL A 243       1.129  50.007  32.002  1.00  0.00      RA0  N
ATOM   2291  H   VAL A 243       0.249  49.587  32.163  1.00  0.00      RA0  H
ATOM   2292  CA  VAL A 243       2.290  49.459  32.689  1.00  0.00      RA0  C
ATOM   2293  CB  VAL A 243       2.610  50.338  33.908  1.00  0.00      RA0  C
ATOM   2294  CG1 VAL A 243       1.363  50.782  34.662  1.00  0.00      RA0  C
ATOM   2295  CG2 VAL A 243       3.668  49.728  34.812  1.00  0.00      RA0  C
ATOM   2296  C   VAL A 243       2.012  47.976  32.980  1.00  0.00      RA0  C
ATOM   2297  O   VAL A 243       1.521  47.608  34.050  1.00  0.00      RA0  O
ATOM   2298  N   PRO A 244       2.324  47.119  31.994  1.00  0.00      RA0  N
ATOM   2299  CD  PRO A 244       3.125  47.529  30.850  1.00  0.00      RA0  C
ATOM   2300  CA  PRO A 244       1.888  45.719  31.878  1.00  0.00      RA0  C
ATOM   2301  CB  PRO A 244       2.295  45.353  30.453  1.00  0.00      RA0  C
ATOM   2302  CG  PRO A 244       3.505  46.228  30.163  1.00  0.00      RA0  C
ATOM   2303  C   PRO A 244       2.415  44.771  32.951  1.00  0.00      RA0  C
ATOM   2304  O   PRO A 244       1.730  43.806  33.290  1.00  0.00      RA0  O
ATOM   2305  N   ARG A 245       3.614  45.020  33.462  1.00  0.00      RA0  N
ATOM   2306  H   ARG A 245       4.110  45.868  33.261  1.00  0.00      RA0  H
ATOM   2307  CA  ARG A 245       4.199  44.128  34.454  1.00  0.00      RA0  C
ATOM   2308  CB  ARG A 245       5.697  43.967  34.261  1.00  0.00      RA0  C
ATOM   2309  CG  ARG A 245       6.101  42.954  33.202  1.00  0.00      RA0  C
ATOM   2310  CD  ARG A 245       7.614  42.746  33.251  1.00  0.00      RA0  C
ATOM   2311  NE  ARG A 245       8.049  42.372  34.593  1.00  0.00      RA0  N
ATOM   2312  HE  ARG A 245       8.161  43.121  35.266  1.00  0.00      RA0  H
ATOM   2313  CZ  ARG A 245       8.213  41.054  34.891  1.00  0.00      RA0  C
ATOM   2314  NH1 ARG A 245       8.007  40.108  33.949  1.00  0.00      RA0  N
ATOM   2315 HH11 ARG A 245       8.043  39.121  34.129  1.00  0.00      RA0  H
ATOM   2316 HH12 ARG A 245       7.819  40.357  32.983  1.00  0.00      RA0  H
ATOM   2317  NH2 ARG A 245       8.586  40.717  36.138  1.00  0.00      RA0  N
ATOM   2318 HH21 ARG A 245       8.705  39.772  36.439  1.00  0.00      RA0  H
ATOM   2319 HH22 ARG A 245       8.781  41.443  36.816  1.00  0.00      RA0  H
ATOM   2320  C   ARG A 245       3.921  44.588  35.880  1.00  0.00      RA0  C
ATOM   2321  O   ARG A 245       4.403  43.983  36.836  1.00  0.00      RA0  O
ATOM   2322  N   ALA A 246       3.144  45.657  36.023  1.00  0.00      RA0  N
ATOM   2323  H   ALA A 246       2.681  46.061  35.234  1.00  0.00      RA0  H
ATOM   2324  CA  ALA A 246       2.842  46.190  37.347  1.00  0.00      RA0  C
ATOM   2325  CB  ALA A 246       2.247  47.592  37.273  1.00  0.00      RA0  C
ATOM   2326  C   ALA A 246       1.847  45.311  38.089  1.00  0.00      RA0  C
ATOM   2327  O   ALA A 246       1.332  44.339  37.535  1.00  0.00      RA0  O
ATOM   2328  N   ALA A 247       1.571  45.688  39.337  1.00  0.00      RA0  N
ATOM   2329  H   ALA A 247       2.027  46.509  39.680  1.00  0.00      RA0  H
ATOM   2330  CA  ALA A 247       0.634  44.977  40.204  1.00  0.00      RA0  C
ATOM   2331  CB  ALA A 247      -0.813  45.252  39.802  1.00  0.00      RA0  C
ATOM   2332  C   ALA A 247       0.825  43.470  40.141  1.00  0.00      RA0  C
ATOM   2333  O   ALA A 247      -0.063  42.760  39.677  1.00  0.00      RA0  O
ATOM   2334  N   ARG A 248       1.990  43.002  40.590  1.00  0.00      RA0  N
ATOM   2335  H   ARG A 248       2.641  43.673  40.939  1.00  0.00      RA0  H
ATOM   2336  CA  ARG A 248       2.367  41.582  40.584  1.00  0.00      RA0  C
ATOM   2337  CB  ARG A 248       1.902  40.830  41.844  1.00  0.00      RA0  C
ATOM   2338  CG  ARG A 248       0.396  40.683  42.073  1.00  0.00      RA0  C
ATOM   2339  CD  ARG A 248       0.094  39.685  43.189  1.00  0.00      RA0  C
ATOM   2340  NE  ARG A 248      -1.320  39.311  43.206  1.00  0.00      RA0  N
ATOM   2341  HE  ARG A 248      -1.924  39.871  43.782  1.00  0.00      RA0  H
ATOM   2342  CZ  ARG A 248      -1.718  38.241  42.452  1.00  0.00      RA0  C
ATOM   2343  NH1 ARG A 248      -0.827  37.608  41.661  1.00  0.00      RA0  N
ATOM   2344 HH11 ARG A 248      -1.111  36.785  41.143  1.00  0.00      RA0  H
ATOM   2345 HH12 ARG A 248       0.122  37.913  41.542  1.00  0.00      RA0  H
ATOM   2346  NH2 ARG A 248      -2.998  37.814  42.497  1.00  0.00      RA0  N
ATOM   2347 HH21 ARG A 248      -3.266  36.998  41.958  1.00  0.00      RA0  H
ATOM   2348 HH22 ARG A 248      -3.715  38.253  43.044  1.00  0.00      RA0  H
ATOM   2349  C   ARG A 248       1.984  40.900  39.265  1.00  0.00      RA0  C
ATOM   2350  O   ARG A 248       1.391  39.822  39.262  1.00  0.00      RA0  O
ATOM   2351  N   THR A 249       2.321  41.575  38.164  1.00  0.00      RA0  N
ATOM   2352  H   THR A 249       2.669  42.507  38.254  1.00  0.00      RA0  H
ATOM   2353  CA  THR A 249       2.152  41.115  36.776  1.00  0.00      RA0  C
ATOM   2354  CB  THR A 249       2.872  39.776  36.703  1.00  0.00      RA0  C
ATOM   2355  OG1 THR A 249       4.053  39.881  37.518  1.00  0.00      RA0  O
ATOM   2356  HG1 THR A 249       4.440  40.715  37.275  1.00  0.00      RA0  H
ATOM   2357  CG2 THR A 249       3.242  39.389  35.276  1.00  0.00      RA0  C
ATOM   2358  C   THR A 249       0.696  41.158  36.273  1.00  0.00      RA0  C
ATOM   2359  O   THR A 249       0.439  40.898  35.093  1.00  0.00      RA0  O
ATOM   2360  N   LEU A 250      -0.246  41.520  37.145  1.00  0.00      RA0  N
ATOM   2361  H   LEU A 250       0.005  41.760  38.080  1.00  0.00      RA0  H
ATOM   2362  CA  LEU A 250      -1.636  41.739  36.725  1.00  0.00      RA0  C
ATOM   2363  CB  LEU A 250      -2.550  42.187  37.870  1.00  0.00      RA0  C
ATOM   2364  CG  LEU A 250      -3.214  41.064  38.674  1.00  0.00      RA0  C
ATOM   2365  CD1 LEU A 250      -2.214  40.127  39.341  1.00  0.00      RA0  C
ATOM   2366  CD2 LEU A 250      -4.194  41.628  39.703  1.00  0.00      RA0  C
ATOM   2367  C   LEU A 250      -1.726  42.766  35.603  1.00  0.00      RA0  C
ATOM   2368  O   LEU A 250      -2.547  42.645  34.694  1.00  0.00      RA0  O
ATOM   2369  N   GLY A 251      -0.874  43.781  35.684  1.00  0.00      RA0  N
ATOM   2370  H   GLY A 251      -0.284  43.863  36.487  1.00  0.00      RA0  H
ATOM   2371  CA  GLY A 251      -0.859  44.856  34.713  1.00  0.00      RA0  C
ATOM   2372  C   GLY A 251      -1.688  46.033  35.180  1.00  0.00      RA0  C
ATOM   2373  O   GLY A 251      -2.714  45.863  35.839  1.00  0.00      RA0  O
ATOM   2374  N   MET A 252      -1.246  47.232  34.825  1.00  0.00      RA0  N
ATOM   2375  H   MET A 252      -0.438  47.354  34.244  1.00  0.00      RA0  H
ATOM   2376  CA  MET A 252      -1.927  48.448  35.244  1.00  0.00      RA0  C
ATOM   2377  CB  MET A 252      -1.321  49.023  36.531  1.00  0.00      RA0  C
ATOM   2378  CG  MET A 252      -1.843  48.443  37.847  1.00  0.00      RA0  C
ATOM   2379  SD  MET A 252      -1.066  49.219  39.276  1.00  0.00      RA0  S
ATOM   2380  CE  MET A 252      -2.092  48.512  40.575  1.00  0.00      RA0  C
ATOM   2381  C   MET A 252      -1.871  49.526  34.169  1.00  0.00      RA0  C
ATOM   2382  O   MET A 252      -1.097  49.434  33.216  1.00  0.00      RA0  O
ATOM   2383  N   VAL A 253      -2.714  50.540  34.324  1.00  0.00      RA0  N
ATOM   2384  H   VAL A 253      -3.317  50.569  35.127  1.00  0.00      RA0  H
ATOM   2385  CA  VAL A 253      -2.678  51.710  33.458  1.00  0.00      RA0  C
ATOM   2386  CB  VAL A 253      -3.825  51.712  32.446  1.00  0.00      RA0  C
ATOM   2387  CG1 VAL A 253      -3.874  53.025  31.662  1.00  0.00      RA0  C
ATOM   2388  CG2 VAL A 253      -3.717  50.517  31.507  1.00  0.00      RA0  C
ATOM   2389  C   VAL A 253      -2.722  52.977  34.301  1.00  0.00      RA0  C
ATOM   2390  O   VAL A 253      -3.700  53.232  35.005  1.00  0.00      RA0  O
ATOM   2391  N   TYR A 254      -1.658  53.768  34.228  1.00  0.00      RA0  N
ATOM   2392  H   TYR A 254      -0.942  53.574  33.563  1.00  0.00      RA0  H
ATOM   2393  CA  TYR A 254      -1.564  54.986  35.021  1.00  0.00      RA0  C
ATOM   2394  CB  TYR A 254      -0.134  55.224  35.501  1.00  0.00      RA0  C
ATOM   2395  CG  TYR A 254       0.318  54.154  36.468  1.00  0.00      RA0  C
ATOM   2396  CD1 TYR A 254      -0.603  53.416  37.202  1.00  0.00      RA0  C
ATOM   2397  CE1 TYR A 254      -0.164  52.433  38.083  1.00  0.00      RA0  C
ATOM   2398  CD2 TYR A 254       1.677  53.917  36.633  1.00  0.00      RA0  C
ATOM   2399  CE2 TYR A 254       2.119  52.939  37.515  1.00  0.00      RA0  C
ATOM   2400  CZ  TYR A 254       1.197  52.191  38.235  1.00  0.00      RA0  C
ATOM   2401  OH  TYR A 254       1.640  51.208  39.098  1.00  0.00      RA0  O
ATOM   2402  HH  TYR A 254       2.588  51.176  39.072  1.00  0.00      RA0  H
ATOM   2403  C   TYR A 254      -2.051  56.199  34.240  1.00  0.00      RA0  C
ATOM   2404  O   TYR A 254      -1.807  56.320  33.039  1.00  0.00      RA0  O
ATOM   2405  N   ILE A 255      -2.748  57.093  34.932  1.00  0.00      RA0  N
ATOM   2406  H   ILE A 255      -3.015  56.912  35.882  1.00  0.00      RA0  H
ATOM   2407  CA  ILE A 255      -3.172  58.356  34.344  1.00  0.00      RA0  C
ATOM   2408  CB  ILE A 255      -4.697  58.445  34.208  1.00  0.00      RA0  C
ATOM   2409  CG2 ILE A 255      -5.115  59.803  33.638  1.00  0.00      RA0  C
ATOM   2410  CG1 ILE A 255      -5.247  57.297  33.359  1.00  0.00      RA0  C
ATOM   2411  CD1 ILE A 255      -6.733  57.470  33.045  1.00  0.00      RA0  C
ATOM   2412  C   ILE A 255      -2.640  59.517  35.173  1.00  0.00      RA0  C
ATOM   2413  O   ILE A 255      -2.950  59.638  36.357  1.00  0.00      RA0  O
ATOM   2414  N   TYR A 256      -1.828  60.363  34.548  1.00  0.00      RA0  N
ATOM   2415  H   TYR A 256      -1.690  60.341  33.567  1.00  0.00      RA0  H
ATOM   2416  CA  TYR A 256      -1.244  61.507  35.238  1.00  0.00      RA0  C
ATOM   2417  CB  TYR A 256       0.276  61.517  35.090  1.00  0.00      RA0  C
ATOM   2418  CG  TYR A 256       0.874  60.263  35.678  1.00  0.00      RA0  C
ATOM   2419  CD1 TYR A 256       1.488  59.334  34.850  1.00  0.00      RA0  C
ATOM   2420  CE1 TYR A 256       2.075  58.197  35.393  1.00  0.00      RA0  C
ATOM   2421  CD2 TYR A 256       0.823  60.041  37.048  1.00  0.00      RA0  C
ATOM   2422  CE2 TYR A 256       1.409  58.905  37.593  1.00  0.00      RA0  C
ATOM   2423  CZ  TYR A 256       2.042  57.986  36.765  1.00  0.00      RA0  C
ATOM   2424  OH  TYR A 256       2.635  56.864  37.304  1.00  0.00      RA0  O
ATOM   2425  HH  TYR A 256       2.583  56.894  38.250  1.00  0.00      RA0  H
ATOM   2426  C   TYR A 256      -1.799  62.820  34.701  1.00  0.00      RA0  C
ATOM   2427  O   TYR A 256      -2.181  62.912  33.535  1.00  0.00      RA0  O
ATOM   2428  N   ASP A 257      -1.841  63.831  35.562  1.00  0.00      RA0  N
ATOM   2429  H   ASP A 257      -1.431  63.731  36.469  1.00  0.00      RA0  H
ATOM   2430  CA  ASP A 257      -2.299  65.160  35.176  1.00  0.00      RA0  C
ATOM   2431  CB  ASP A 257      -2.456  65.941  36.490  1.00  0.00      RA0  C
ATOM   2432  CG  ASP A 257      -2.523  67.449  36.342  1.00  0.00      RA0  C
ATOM   2433  OD1 ASP A 257      -3.194  67.956  35.448  1.00  0.00      RA0  O
ATOM   2434  OD2 ASP A 257      -1.905  68.126  37.158  1.00  0.00      RA0  O
ATOM   2435  C   ASP A 257      -1.353  65.767  34.143  1.00  0.00      RA0  C
ATOM   2436  O   ASP A 257      -0.160  65.464  34.127  1.00  0.00      RA0  O
ATOM   2437  N   GLY A 258      -1.893  66.620  33.279  1.00  0.00      RA0  N
ATOM   2438  H   GLY A 258      -2.871  66.828  33.389  1.00  0.00      RA0  H
ATOM   2439  CA  GLY A 258      -1.096  67.287  32.267  1.00  0.00      RA0  C
ATOM   2440  C   GLY A 258      -0.383  68.504  32.822  1.00  0.00      RA0  C
ATOM   2441  O   GLY A 258       0.629  68.945  32.279  1.00  0.00      RA0  O
ATOM   2442  N   LYS A 259      -0.912  69.044  33.916  1.00  0.00      RA0  N
ATOM   2443  H   LYS A 259      -1.644  68.554  34.397  1.00  0.00      RA0  H
ATOM   2444  CA  LYS A 259      -0.317  70.203  34.569  1.00  0.00      RA0  C
ATOM   2445  CB  LYS A 259      -1.276  70.902  35.531  1.00  0.00      RA0  C
ATOM   2446  CG  LYS A 259      -2.430  71.582  34.803  1.00  0.00      RA0  C
ATOM   2447  CD  LYS A 259      -1.902  72.497  33.699  1.00  0.00      RA0  C
ATOM   2448  CE  LYS A 259      -3.001  73.346  33.069  1.00  0.00      RA0  C
ATOM   2449  NZ  LYS A 259      -4.134  72.492  32.708  1.00  0.00      RA0  N
ATOM   2450  HZ1 LYS A 259      -4.888  72.599  33.424  1.00  0.00      RA0  H
ATOM   2451  HZ2 LYS A 259      -4.635  72.862  31.866  1.00  0.00      RA0  H
ATOM   2452  HZ3 LYS A 259      -3.909  71.487  32.576  1.00  0.00      RA0  H
ATOM   2453  C   LYS A 259       0.957  69.784  35.288  1.00  0.00      RA0  C
ATOM   2454  O   LYS A 259       2.058  70.192  34.919  1.00  0.00      RA0  O
ATOM   2455  N   ASN A 260       0.794  68.965  36.319  1.00  0.00      RA0  N
ATOM   2456  H   ASN A 260      -0.118  68.585  36.504  1.00  0.00      RA0  H
ATOM   2457  CA  ASN A 260       1.923  68.346  36.996  1.00  0.00      RA0  C
ATOM   2458  CB  ASN A 260       2.130  68.772  38.461  1.00  0.00      RA0  C
ATOM   2459  CG  ASN A 260       1.074  69.708  39.023  1.00  0.00      RA0  C
ATOM   2460  OD1 ASN A 260       1.384  70.828  39.419  1.00  0.00      RA0  O
ATOM   2461  ND2 ASN A 260      -0.170  69.206  39.086  1.00  0.00      RA0  N
ATOM   2462 HD21 ASN A 260      -0.433  68.316  38.696  1.00  0.00      RA0  H
ATOM   2463 HD22 ASN A 260      -0.946  69.704  39.467  1.00  0.00      RA0  H
ATOM   2464  C   ASN A 260       1.774  66.832  36.989  1.00  0.00      RA0  C
ATOM   2465  O   ASN A 260       0.699  66.307  36.713  1.00  0.00      RA0  O
ATOM   2466  N   MET A 261       2.860  66.134  37.294  1.00  0.00      RA0  N
ATOM   2467  H   MET A 261       3.673  66.627  37.594  1.00  0.00      RA0  H
ATOM   2468  CA  MET A 261       2.928  64.690  37.103  1.00  0.00      RA0  C
ATOM   2469  CB  MET A 261       4.380  64.220  37.100  1.00  0.00      RA0  C
ATOM   2470  CG  MET A 261       4.635  63.299  35.911  1.00  0.00      RA0  C
ATOM   2471  SD  MET A 261       4.262  64.116  34.355  1.00  0.00      RA0  S
ATOM   2472  CE  MET A 261       4.749  62.790  33.245  1.00  0.00      RA0  C
ATOM   2473  C   MET A 261       2.069  63.892  38.083  1.00  0.00      RA0  C
ATOM   2474  O   MET A 261       2.037  62.666  38.014  1.00  0.00      RA0  O
ATOM   2475  N   SER A 262       1.402  64.586  39.002  1.00  0.00      RA0  N
ATOM   2476  H   SER A 262       1.478  65.577  38.974  1.00  0.00      RA0  H
ATOM   2477  CA  SER A 262       0.565  63.944  40.015  1.00  0.00      RA0  C
ATOM   2478  CB  SER A 262      -0.130  65.134  40.659  1.00  0.00      RA0  C
ATOM   2479  OG  SER A 262       0.049  66.258  39.778  1.00  0.00      RA0  O
ATOM   2480  HG  SER A 262      -0.512  66.090  39.018  1.00  0.00      RA0  H
ATOM   2481  C   SER A 262      -0.425  62.945  39.415  1.00  0.00      RA0  C
ATOM   2482  O   SER A 262      -1.035  63.202  38.377  1.00  0.00      RA0  O
ATOM   2483  N   SER A 263      -0.567  61.801  40.078  1.00  0.00      RA0  N
ATOM   2484  H   SER A 263      -0.147  61.660  40.973  1.00  0.00      RA0  H
ATOM   2485  CA  SER A 263      -1.439  60.730  39.608  1.00  0.00      RA0  C
ATOM   2486  CB  SER A 263      -1.040  59.583  40.506  1.00  0.00      RA0  C
ATOM   2487  OG  SER A 263       0.346  59.832  40.786  1.00  0.00      RA0  O
ATOM   2488  HG  SER A 263       0.755  59.997  39.943  1.00  0.00      RA0  H
ATOM   2489  C   SER A 263      -2.906  61.145  39.614  1.00  0.00      RA0  C
ATOM   2490  O   SER A 263      -3.330  61.953  40.440  1.00  0.00      RA0  O
ATOM   2491  N   LEU A 264      -3.676  60.584  38.686  1.00  0.00      RA0  N
ATOM   2492  H   LEU A 264      -3.294  59.881  38.095  1.00  0.00      RA0  H
ATOM   2493  CA  LEU A 264      -5.099  60.886  38.584  1.00  0.00      RA0  C
ATOM   2494  CB  LEU A 264      -5.360  61.593  37.250  1.00  0.00      RA0  C
ATOM   2495  CG  LEU A 264      -6.658  62.396  37.188  1.00  0.00      RA0  C
ATOM   2496  CD1 LEU A 264      -6.794  63.353  38.372  1.00  0.00      RA0  C
ATOM   2497  CD2 LEU A 264      -6.793  63.127  35.849  1.00  0.00      RA0  C
ATOM   2498  C   LEU A 264      -5.951  59.637  38.787  1.00  0.00      RA0  C
ATOM   2499  O   LEU A 264      -6.643  59.509  39.795  1.00  0.00      RA0  O
ATOM   2500  N   TYR A 265      -5.897  58.718  37.828  1.00  0.00      RA0  N
ATOM   2501  H   TYR A 265      -5.244  58.796  37.073  1.00  0.00      RA0  H
ATOM   2502  CA  TYR A 265      -6.690  57.496  37.904  1.00  0.00      RA0  C
ATOM   2503  CB  TYR A 265      -7.848  57.485  36.894  1.00  0.00      RA0  C
ATOM   2504  CG  TYR A 265      -8.635  58.777  36.833  1.00  0.00      RA0  C
ATOM   2505  CD1 TYR A 265      -9.317  59.266  37.943  1.00  0.00      RA0  C
ATOM   2506  CE1 TYR A 265     -10.063  60.438  37.841  1.00  0.00      RA0  C
ATOM   2507  CD2 TYR A 265      -8.699  59.468  35.629  1.00  0.00      RA0  C
ATOM   2508  CE2 TYR A 265      -9.452  60.631  35.528  1.00  0.00      RA0  C
ATOM   2509  CZ  TYR A 265     -10.133  61.125  36.632  1.00  0.00      RA0  C
ATOM   2510  OH  TYR A 265     -10.868  62.292  36.531  1.00  0.00      RA0  O
ATOM   2511  HH  TYR A 265     -10.774  62.687  35.666  1.00  0.00      RA0  H
ATOM   2512  C   TYR A 265      -5.855  56.250  37.628  1.00  0.00      RA0  C
ATOM   2513  O   TYR A 265      -4.775  56.327  37.040  1.00  0.00      RA0  O
ATOM   2514  N   ASN A 266      -6.370  55.101  38.056  1.00  0.00      RA0  N
ATOM   2515  H   ASN A 266      -7.293  55.045  38.437  1.00  0.00      RA0  H
ATOM   2516  CA  ASN A 266      -5.683  53.827  37.880  1.00  0.00      RA0  C
ATOM   2517  CB  ASN A 266      -5.034  53.354  39.174  1.00  0.00      RA0  C
ATOM   2518  CG  ASN A 266      -4.089  52.220  38.837  1.00  0.00      RA0  C
ATOM   2519  OD1 ASN A 266      -3.509  52.163  37.759  1.00  0.00      RA0  O
ATOM   2520  ND2 ASN A 266      -3.949  51.322  39.823  1.00  0.00      RA0  N
ATOM   2521 HD21 ASN A 266      -4.418  51.409  40.702  1.00  0.00      RA0  H
ATOM   2522 HD22 ASN A 266      -3.359  50.529  39.668  1.00  0.00      RA0  H
ATOM   2523  C   ASN A 266      -6.574  52.742  37.292  1.00  0.00      RA0  C
ATOM   2524  O   ASN A 266      -7.779  52.711  37.534  1.00  0.00      RA0  O
ATOM   2525  N   PHE A 267      -5.964  51.850  36.522  1.00  0.00      RA0  N
ATOM   2526  H   PHE A 267      -4.972  51.920  36.366  1.00  0.00      RA0  H
ATOM   2527  CA  PHE A 267      -6.648  50.664  36.027  1.00  0.00      RA0  C
ATOM   2528  CB  PHE A 267      -6.894  50.761  34.522  1.00  0.00      RA0  C
ATOM   2529  CG  PHE A 267      -7.812  51.919  34.209  1.00  0.00      RA0  C
ATOM   2530  CD1 PHE A 267      -7.304  53.072  33.623  1.00  0.00      RA0  C
ATOM   2531  CD2 PHE A 267      -9.168  51.829  34.502  1.00  0.00      RA0  C
ATOM   2532  CE1 PHE A 267      -8.153  54.130  33.324  1.00  0.00      RA0  C
ATOM   2533  CE2 PHE A 267     -10.016  52.889  34.204  1.00  0.00      RA0  C
ATOM   2534  CZ  PHE A 267      -9.509  54.039  33.612  1.00  0.00      RA0  C
ATOM   2535  C   PHE A 267      -5.798  49.441  36.340  1.00  0.00      RA0  C
ATOM   2536  O   PHE A 267      -4.575  49.534  36.397  1.00  0.00      RA0  O
ATOM   2537  N   THR A 268      -6.444  48.301  36.557  1.00  0.00      RA0  N
ATOM   2538  H   THR A 268      -7.437  48.208  36.520  1.00  0.00      RA0  H
ATOM   2539  CA  THR A 268      -5.729  47.082  36.915  1.00  0.00      RA0  C
ATOM   2540  CB  THR A 268      -5.848  46.962  38.426  1.00  0.00      RA0  C
ATOM   2541  OG1 THR A 268      -5.788  48.270  39.018  1.00  0.00      RA0  O
ATOM   2542  HG1 THR A 268      -5.991  48.145  39.934  1.00  0.00      RA0  H
ATOM   2543  CG2 THR A 268      -4.803  46.015  39.021  1.00  0.00      RA0  C
ATOM   2544  C   THR A 268      -6.307  45.872  36.190  1.00  0.00      RA0  C
ATOM   2545  O   THR A 268      -7.524  45.722  36.091  1.00  0.00      RA0  O
ATOM   2546  N   GLY A 269      -5.429  45.018  35.674  1.00  0.00      RA0  N
ATOM   2547  H   GLY A 269      -4.455  45.145  35.863  1.00  0.00      RA0  H
ATOM   2548  CA  GLY A 269      -5.856  43.788  35.036  1.00  0.00      RA0  C
ATOM   2549  C   GLY A 269      -6.414  42.811  36.052  1.00  0.00      RA0  C
ATOM   2550  O   GLY A 269      -6.009  42.816  37.214  1.00  0.00      RA0  O
ATOM   2551  N   GLU A 270      -7.353  41.976  35.618  1.00  0.00      RA0  N
ATOM   2552  H   GLU A 270      -7.679  42.037  34.672  1.00  0.00      RA0  H
ATOM   2553  CA  GLU A 270      -7.961  40.991  36.504  1.00  0.00      RA0  C
ATOM   2554  CB  GLU A 270      -9.456  40.806  36.236  1.00  0.00      RA0  C
ATOM   2555  CG  GLU A 270      -9.784  40.416  34.791  1.00  0.00      RA0  C
ATOM   2556  CD  GLU A 270      -9.804  41.675  33.955  1.00  0.00      RA0  C
ATOM   2557  OE1 GLU A 270     -10.431  42.637  34.375  1.00  0.00      RA0  O
ATOM   2558  OE2 GLU A 270      -9.206  41.721  32.882  1.00  0.00      RA0  O
ATOM   2559  C   GLU A 270      -7.281  39.630  36.390  1.00  0.00      RA0  C
ATOM   2560  O   GLU A 270      -7.617  38.698  37.119  1.00  0.00      RA0  O
ATOM   2561  N   GLN A 271      -6.320  39.523  35.478  1.00  0.00      RA0  N
ATOM   2562  H   GLN A 271      -6.007  40.302  34.936  1.00  0.00      RA0  H
ATOM   2563  CA  GLN A 271      -5.616  38.263  35.265  1.00  0.00      RA0  C
ATOM   2564  CB  GLN A 271      -6.187  37.532  34.064  1.00  0.00      RA0  C
ATOM   2565  CG  GLN A 271      -5.704  36.090  33.978  1.00  0.00      RA0  C
ATOM   2566  CD  GLN A 271      -6.240  35.517  32.698  1.00  0.00      RA0  C
ATOM   2567  OE1 GLN A 271      -5.735  35.798  31.620  1.00  0.00      RA0  O
ATOM   2568  NE2 GLN A 271      -7.320  34.739  32.874  1.00  0.00      RA0  N
ATOM   2569 HE21 GLN A 271      -7.661  34.530  33.789  1.00  0.00      RA0  H
ATOM   2570 HE22 GLN A 271      -7.836  34.371  32.094  1.00  0.00      RA0  H
ATOM   2571  C   GLN A 271      -4.114  38.472  35.113  1.00  0.00      RA0  C
ATOM   2572  O   GLN A 271      -3.669  39.370  34.397  1.00  0.00      RA0  O
ATOM   2573  N   MET A 272      -3.342  37.630  35.792  1.00  0.00      RA0  N
ATOM   2574  H   MET A 272      -3.784  36.857  36.242  1.00  0.00      RA0  H
ATOM   2575  CA  MET A 272      -1.887  37.683  35.733  1.00  0.00      RA0  C
ATOM   2576  CB  MET A 272      -1.192  36.713  36.682  1.00  0.00      RA0  C
ATOM   2577  CG  MET A 272      -1.625  36.723  38.138  1.00  0.00      RA0  C
ATOM   2578  SD  MET A 272      -0.480  35.721  39.092  1.00  0.00      RA0  S
ATOM   2579  CE  MET A 272       0.998  36.658  38.693  1.00  0.00      RA0  C
ATOM   2580  C   MET A 272      -1.362  37.331  34.344  1.00  0.00      RA0  C
ATOM   2581  O   MET A 272      -2.003  36.582  33.605  1.00  0.00      RA0  O
ATOM   2582  N   ALA A 273      -0.213  37.906  33.991  1.00  0.00      RA0  N
ATOM   2583  H   ALA A 273       0.122  38.671  34.544  1.00  0.00      RA0  H
ATOM   2584  CA  ALA A 273       0.525  37.565  32.771  1.00  0.00      RA0  C
ATOM   2585  CB  ALA A 273       0.899  36.082  32.731  1.00  0.00      RA0  C
ATOM   2586  C   ALA A 273      -0.209  37.948  31.485  1.00  0.00      RA0  C
ATOM   2587  O   ALA A 273       0.324  37.781  30.389  1.00  0.00      RA0  O
ATOM   2588  N   ALA A 274      -1.428  38.460  31.623  1.00  0.00      RA0  N
ATOM   2589  H   ALA A 274      -1.850  38.555  32.523  1.00  0.00      RA0  H
ATOM   2590  CA  ALA A 274      -2.240  38.855  30.476  1.00  0.00      RA0  C
ATOM   2591  CB  ALA A 274      -3.655  39.192  30.942  1.00  0.00      RA0  C
ATOM   2592  C   ALA A 274      -1.666  40.079  29.767  1.00  0.00      RA0  C
ATOM   2593  O   ALA A 274      -2.113  40.440  28.676  1.00  0.00      RA0  O
ATOM   2594  N   TYR A 275      -0.678  40.706  30.402  1.00  0.00      RA0  N
ATOM   2595  H   TYR A 275      -0.389  40.375  31.296  1.00  0.00      RA0  H
ATOM   2596  CA  TYR A 275      -0.025  41.907  29.889  1.00  0.00      RA0  C
ATOM   2597  CB  TYR A 275       0.723  41.591  28.585  1.00  0.00      RA0  C
ATOM   2598  CG  TYR A 275       2.124  42.147  28.608  1.00  0.00      RA0  C
ATOM   2599  CD1 TYR A 275       2.997  41.764  29.614  1.00  0.00      RA0  C
ATOM   2600  CE1 TYR A 275       4.303  42.234  29.625  1.00  0.00      RA0  C
ATOM   2601  CD2 TYR A 275       2.552  43.025  27.620  1.00  0.00      RA0  C
ATOM   2602  CE2 TYR A 275       3.858  43.502  27.634  1.00  0.00      RA0  C
ATOM   2603  CZ  TYR A 275       4.737  43.102  28.634  1.00  0.00      RA0  C
ATOM   2604  OH  TYR A 275       6.032  43.574  28.647  1.00  0.00      RA0  O
ATOM   2605  HH  TYR A 275       6.554  42.972  29.184  1.00  0.00      RA0  H
ATOM   2606  C   TYR A 275      -1.027  43.033  29.668  1.00  0.00      RA0  C
ATOM   2607  O   TYR A 275      -1.033  43.684  28.622  1.00  0.00      RA0  O
ATOM   2608  N   PHE A 276      -1.880  43.242  30.666  1.00  0.00      RA0  N
ATOM   2609  H   PHE A 276      -1.744  42.738  31.518  1.00  0.00      RA0  H
ATOM   2610  CA  PHE A 276      -2.826  44.347  30.669  1.00  0.00      RA0  C
ATOM   2611  CB  PHE A 276      -3.629  44.266  31.964  1.00  0.00      RA0  C
ATOM   2612  CG  PHE A 276      -4.662  45.360  32.091  1.00  0.00      RA0  C
ATOM   2613  CD1 PHE A 276      -5.932  45.179  31.557  1.00  0.00      RA0  C
ATOM   2614  CD2 PHE A 276      -4.359  46.528  32.783  1.00  0.00      RA0  C
ATOM   2615  CE1 PHE A 276      -6.917  46.135  31.773  1.00  0.00      RA0  C
ATOM   2616  CE2 PHE A 276      -5.342  47.485  32.997  1.00  0.00      RA0  C
ATOM   2617  CZ  PHE A 276      -6.629  47.273  32.517  1.00  0.00      RA0  C
ATOM   2618  C   PHE A 276      -2.074  45.667  30.545  1.00  0.00      RA0  C
ATOM   2619  O   PHE A 276      -1.212  45.975  31.364  1.00  0.00      RA0  O
ATOM   2620  N   GLY A 277      -2.411  46.453  29.529  1.00  0.00      RA0  N
ATOM   2621  H   GLY A 277      -3.048  46.101  28.841  1.00  0.00      RA0  H
ATOM   2622  CA  GLY A 277      -1.708  47.698  29.279  1.00  0.00      RA0  C
ATOM   2623  C   GLY A 277      -0.604  47.596  28.239  1.00  0.00      RA0  C
ATOM   2624  O   GLY A 277       0.270  48.461  28.172  1.00  0.00      RA0  O
ATOM   2625  N   PHE A 278      -0.632  46.536  27.435  1.00  0.00      RA0  N
ATOM   2626  H   PHE A 278      -1.332  45.831  27.560  1.00  0.00      RA0  H
ATOM   2627  CA  PHE A 278       0.316  46.387  26.333  1.00  0.00      RA0  C
ATOM   2628  CB  PHE A 278       0.124  45.001  25.720  1.00  0.00      RA0  C
ATOM   2629  CG  PHE A 278       0.952  44.821  24.471  1.00  0.00      RA0  C
ATOM   2630  CD1 PHE A 278       2.325  44.647  24.564  1.00  0.00      RA0  C
ATOM   2631  CD2 PHE A 278       0.338  44.818  23.225  1.00  0.00      RA0  C
ATOM   2632  CE1 PHE A 278       3.083  44.470  23.414  1.00  0.00      RA0  C
ATOM   2633  CE2 PHE A 278       1.095  44.640  22.075  1.00  0.00      RA0  C
ATOM   2634  CZ  PHE A 278       2.468  44.465  22.171  1.00  0.00      RA0  C
ATOM   2635  C   PHE A 278       0.092  47.483  25.300  1.00  0.00      RA0  C
ATOM   2636  O   PHE A 278       1.022  47.915  24.620  1.00  0.00      RA0  O
ATOM   2637  N   SER A 279      -1.156  47.922  25.189  1.00  0.00      RA0  N
ATOM   2638  H   SER A 279      -1.931  47.436  25.588  1.00  0.00      RA0  H
ATOM   2639  CA  SER A 279      -1.522  48.985  24.266  1.00  0.00      RA0  C
ATOM   2640  CB  SER A 279      -1.936  48.133  23.092  1.00  0.00      RA0  C
ATOM   2641  OG  SER A 279      -2.056  46.814  23.651  1.00  0.00      RA0  O
ATOM   2642  HG  SER A 279      -2.403  46.255  22.960  1.00  0.00      RA0  H
ATOM   2643  C   SER A 279      -2.648  49.823  24.857  1.00  0.00      RA0  C
ATOM   2644  O   SER A 279      -3.537  49.298  25.528  1.00  0.00      RA0  O
ATOM   2645  N   VAL A 280      -2.605  51.126  24.607  1.00  0.00      RA0  N
ATOM   2646  H   VAL A 280      -1.957  51.548  23.971  1.00  0.00      RA0  H
ATOM   2647  CA  VAL A 280      -3.606  52.040  25.143  1.00  0.00      RA0  C
ATOM   2648  CB  VAL A 280      -3.110  52.770  26.399  1.00  0.00      RA0  C
ATOM   2649  CG1 VAL A 280      -3.132  51.867  27.635  1.00  0.00      RA0  C
ATOM   2650  CG2 VAL A 280      -1.736  53.391  26.165  1.00  0.00      RA0  C
ATOM   2651  C   VAL A 280      -4.072  53.035  24.087  1.00  0.00      RA0  C
ATOM   2652  O   VAL A 280      -3.352  53.324  23.132  1.00  0.00      RA0  O
ATOM   2653  N   ALA A 281      -5.283  53.551  24.263  1.00  0.00      RA0  N
ATOM   2654  H   ALA A 281      -5.874  53.253  25.018  1.00  0.00      RA0  H
ATOM   2655  CA  ALA A 281      -5.839  54.533  23.340  1.00  0.00      RA0  C
ATOM   2656  CB  ALA A 281      -6.539  53.843  22.169  1.00  0.00      RA0  C
ATOM   2657  C   ALA A 281      -6.845  55.433  24.048  1.00  0.00      RA0  C
ATOM   2658  O   ALA A 281      -7.436  55.046  25.057  1.00  0.00      RA0  O
ATOM   2659  N   ALA A 282      -7.034  56.636  23.516  1.00  0.00      RA0  N
ATOM   2660  H   ALA A 282      -6.592  56.939  22.671  1.00  0.00      RA0  H
ATOM   2661  CA  ALA A 282      -7.988  57.579  24.084  1.00  0.00      RA0  C
ATOM   2662  CB  ALA A 282      -7.279  58.645  24.919  1.00  0.00      RA0  C
ATOM   2663  C   ALA A 282      -8.816  58.244  22.992  1.00  0.00      RA0  C
ATOM   2664  O   ALA A 282      -8.273  58.852  22.071  1.00  0.00      RA0  O
ATOM   2665  N   THR A 283     -10.134  58.113  23.099  1.00  0.00      RA0  N
ATOM   2666  H   THR A 283     -10.563  57.568  23.826  1.00  0.00      RA0  H
ATOM   2667  CA  THR A 283     -11.063  58.736  22.163  1.00  0.00      RA0  C
ATOM   2668  CB  THR A 283     -11.210  57.757  21.001  1.00  0.00      RA0  C
ATOM   2669  OG1 THR A 283     -10.122  56.820  20.995  1.00  0.00      RA0  O
ATOM   2670  HG1 THR A 283     -10.403  56.095  20.455  1.00  0.00      RA0  H
ATOM   2671  CG2 THR A 283     -11.370  58.461  19.652  1.00  0.00      RA0  C
ATOM   2672  C   THR A 283     -12.404  58.923  22.852  1.00  0.00      RA0  C
ATOM   2673  O   THR A 283     -12.686  58.256  23.845  1.00  0.00      RA0  O
ATOM   2674  N   ASP A 284     -13.234  59.822  22.336  1.00  0.00      RA0  N
ATOM   2675  H   ASP A 284     -13.023  60.338  21.510  1.00  0.00      RA0  H
ATOM   2676  CA  ASP A 284     -14.610  59.877  22.802  1.00  0.00      RA0  C
ATOM   2677  CB  ASP A 284     -15.052  61.350  22.801  1.00  0.00      RA0  C
ATOM   2678  CG  ASP A 284     -16.561  61.534  22.707  1.00  0.00      RA0  C
ATOM   2679  OD1 ASP A 284     -16.997  62.493  22.070  1.00  0.00      RA0  O
ATOM   2680  OD2 ASP A 284     -17.310  60.736  23.260  1.00  0.00      RA0  O
ATOM   2681  C   ASP A 284     -15.460  59.038  21.859  1.00  0.00      RA0  C
ATOM   2682  O   ASP A 284     -15.720  59.433  20.724  1.00  0.00      RA0  O
ATOM   2683  N   ILE A 285     -15.888  57.874  22.338  1.00  0.00      RA0  N
ATOM   2684  H   ILE A 285     -15.780  57.706  23.326  1.00  0.00      RA0  H
ATOM   2685  CA  ILE A 285     -16.609  56.931  21.494  1.00  0.00      RA0  C
ATOM   2686  CB  ILE A 285     -16.184  55.508  21.870  1.00  0.00      RA0  C
ATOM   2687  CG2 ILE A 285     -17.096  54.901  22.931  1.00  0.00      RA0  C
ATOM   2688  CG1 ILE A 285     -15.994  54.638  20.631  1.00  0.00      RA0  C
ATOM   2689  CD1 ILE A 285     -14.769  55.073  19.826  1.00  0.00      RA0  C
ATOM   2690  C   ILE A 285     -18.122  57.137  21.546  1.00  0.00      RA0  C
ATOM   2691  O   ILE A 285     -18.850  56.654  20.679  1.00  0.00      RA0  O
ATOM   2692  N   ASN A 286     -18.591  57.857  22.560  1.00  0.00      RA0  N
ATOM   2693  H   ASN A 286     -17.944  58.263  23.217  1.00  0.00      RA0  H
ATOM   2694  CA  ASN A 286     -20.022  58.089  22.731  1.00  0.00      RA0  C
ATOM   2695  CB  ASN A 286     -20.648  57.441  23.980  1.00  0.00      RA0  C
ATOM   2696  CG  ASN A 286     -20.975  58.325  25.156  1.00  0.00      RA0  C
ATOM   2697  OD1 ASN A 286     -20.430  58.143  26.236  1.00  0.00      RA0  O
ATOM   2698  ND2 ASN A 286     -21.965  59.200  24.940  1.00  0.00      RA0  N
ATOM   2699 HD21 ASN A 286     -22.416  59.266  24.047  1.00  0.00      RA0  H
ATOM   2700 HD22 ASN A 286     -22.233  59.845  25.660  1.00  0.00      RA0  H
ATOM   2701  C   ASN A 286     -20.483  59.454  22.231  1.00  0.00      RA0  C
ATOM   2702  O   ASN A 286     -21.670  59.775  22.298  1.00  0.00      RA0  O
ATOM   2703  N   GLY A 287     -19.545  60.255  21.736  1.00  0.00      RA0  N
ATOM   2704  H   GLY A 287     -18.579  60.027  21.882  1.00  0.00      RA0  H
ATOM   2705  CA  GLY A 287     -19.859  61.593  21.267  1.00  0.00      RA0  C
ATOM   2706  C   GLY A 287     -20.318  62.500  22.393  1.00  0.00      RA0  C
ATOM   2707  O   GLY A 287     -21.020  63.486  22.165  1.00  0.00      RA0  O
ATOM   2708  N   ASP A 288     -19.917  62.161  23.615  1.00  0.00      RA0  N
ATOM   2709  H   ASP A 288     -19.202  61.460  23.711  1.00  0.00      RA0  H
ATOM   2710  CA  ASP A 288     -20.324  62.907  24.800  1.00  0.00      RA0  C
ATOM   2711  CB  ASP A 288     -21.277  62.319  25.860  1.00  0.00      RA0  C
ATOM   2712  CG  ASP A 288     -20.764  61.323  26.870  1.00  0.00      RA0  C
ATOM   2713  OD1 ASP A 288     -19.571  61.222  27.111  1.00  0.00      RA0  O
ATOM   2714  OD2 ASP A 288     -21.610  60.634  27.437  1.00  0.00      RA0  O
ATOM   2715  C   ASP A 288     -19.302  63.978  25.172  1.00  0.00      RA0  C
ATOM   2716  O   ASP A 288     -19.413  64.606  26.227  1.00  0.00      RA0  O
ATOM   2717  N   ASP A 289     -18.295  64.142  24.312  1.00  0.00      RA0  N
ATOM   2718  H   ASP A 289     -18.154  63.458  23.592  1.00  0.00      RA0  H
ATOM   2719  CA  ASP A 289     -17.227  65.138  24.463  1.00  0.00      RA0  C
ATOM   2720  CB  ASP A 289     -17.770  66.580  24.481  1.00  0.00      RA0  C
ATOM   2721  CG  ASP A 289     -18.395  66.875  23.122  1.00  0.00      RA0  C
ATOM   2722  OD1 ASP A 289     -19.617  66.880  22.989  1.00  0.00      RA0  O
ATOM   2723  OD2 ASP A 289     -17.667  67.042  22.150  1.00  0.00      RA0  O
ATOM   2724  C   ASP A 289     -16.235  64.780  25.571  1.00  0.00      RA0  C
ATOM   2725  O   ASP A 289     -15.245  65.482  25.771  1.00  0.00      RA0  O
ATOM   2726  N   TYR A 290     -16.500  63.692  26.287  1.00  0.00      RA0  N
ATOM   2727  H   TYR A 290     -17.245  63.071  26.047  1.00  0.00      RA0  H
ATOM   2728  CA  TYR A 290     -15.550  63.181  27.271  1.00  0.00      RA0  C
ATOM   2729  CB  TYR A 290     -16.269  62.681  28.524  1.00  0.00      RA0  C
ATOM   2730  CG  TYR A 290     -17.014  63.796  29.212  1.00  0.00      RA0  C
ATOM   2731  CD1 TYR A 290     -18.272  63.532  29.753  1.00  0.00      RA0  C
ATOM   2732  CE1 TYR A 290     -18.910  64.583  30.411  1.00  0.00      RA0  C
ATOM   2733  CD2 TYR A 290     -16.430  65.063  29.311  1.00  0.00      RA0  C
ATOM   2734  CE2 TYR A 290     -17.070  66.115  29.965  1.00  0.00      RA0  C
ATOM   2735  CZ  TYR A 290     -18.321  65.848  30.522  1.00  0.00      RA0  C
ATOM   2736  OH  TYR A 290     -18.990  66.849  31.201  1.00  0.00      RA0  O
ATOM   2737  HH  TYR A 290     -18.496  67.655  31.133  1.00  0.00      RA0  H
ATOM   2738  C   TYR A 290     -14.771  62.003  26.695  1.00  0.00      RA0  C
ATOM   2739  O   TYR A 290     -15.360  61.026  26.231  1.00  0.00      RA0  O
ATOM   2740  N   ALA A 291     -13.445  62.104  26.724  1.00  0.00      RA0  N
ATOM   2741  H   ALA A 291     -13.057  62.819  27.302  1.00  0.00      RA0  H
ATOM   2742  CA  ALA A 291     -12.578  61.068  26.173  1.00  0.00      RA0  C
ATOM   2743  CB  ALA A 291     -11.121  61.533  26.150  1.00  0.00      RA0  C
ATOM   2744  C   ALA A 291     -12.675  59.774  26.974  1.00  0.00      RA0  C
ATOM   2745  O   ALA A 291     -12.750  59.799  28.201  1.00  0.00      RA0  O
ATOM   2746  N   ASP A 292     -12.665  58.644  26.274  1.00  0.00      RA0  N
ATOM   2747  H   ASP A 292     -12.197  58.676  25.413  1.00  0.00      RA0  H
ATOM   2748  CA  ASP A 292     -12.815  57.343  26.916  1.00  0.00      RA0  C
ATOM   2749  CB  ASP A 292     -13.912  56.491  26.265  1.00  0.00      RA0  C
ATOM   2750  CG  ASP A 292     -15.287  57.115  26.273  1.00  0.00      RA0  C
ATOM   2751  OD1 ASP A 292     -15.925  57.129  25.218  1.00  0.00      RA0  O
ATOM   2752  OD2 ASP A 292     -15.746  57.514  27.340  1.00  0.00      RA0  O
ATOM   2753  C   ASP A 292     -11.567  56.481  26.707  1.00  0.00      RA0  C
ATOM   2754  O   ASP A 292     -10.851  56.640  25.717  1.00  0.00      RA0  O
ATOM   2755  N   VAL A 293     -11.316  55.567  27.641  1.00  0.00      RA0  N
ATOM   2756  H   VAL A 293     -12.043  55.384  28.300  1.00  0.00      RA0  H
ATOM   2757  CA  VAL A 293     -10.063  54.813  27.669  1.00  0.00      RA0  C
ATOM   2758  CB  VAL A 293      -9.528  54.746  29.104  1.00  0.00      RA0  C
ATOM   2759  CG1 VAL A 293      -8.094  54.215  29.155  1.00  0.00      RA0  C
ATOM   2760  CG2 VAL A 293      -9.643  56.106  29.791  1.00  0.00      RA0  C
ATOM   2761  C   VAL A 293     -10.187  53.408  27.078  1.00  0.00      RA0  C
ATOM   2762  O   VAL A 293     -11.141  52.685  27.364  1.00  0.00      RA0  O
ATOM   2763  N   PHE A 294      -9.211  53.033  26.254  1.00  0.00      RA0  N
ATOM   2764  H   PHE A 294      -8.471  53.674  26.035  1.00  0.00      RA0  H
ATOM   2765  CA  PHE A 294      -9.153  51.698  25.666  1.00  0.00      RA0  C
ATOM   2766  CB  PHE A 294      -9.321  51.803  24.151  1.00  0.00      RA0  C
ATOM   2767  CG  PHE A 294     -10.539  52.640  23.833  1.00  0.00      RA0  C
ATOM   2768  CD1 PHE A 294     -10.402  53.994  23.542  1.00  0.00      RA0  C
ATOM   2769  CD2 PHE A 294     -11.801  52.059  23.836  1.00  0.00      RA0  C
ATOM   2770  CE1 PHE A 294     -11.524  54.765  23.264  1.00  0.00      RA0  C
ATOM   2771  CE2 PHE A 294     -12.923  52.831  23.556  1.00  0.00      RA0  C
ATOM   2772  CZ  PHE A 294     -12.786  54.184  23.274  1.00  0.00      RA0  C
ATOM   2773  C   PHE A 294      -7.843  51.010  26.043  1.00  0.00      RA0  C
ATOM   2774  O   PHE A 294      -6.762  51.519  25.749  1.00  0.00      RA0  O
ATOM   2775  N   ILE A 295      -7.940  49.854  26.693  1.00  0.00      RA0  N
ATOM   2776  H   ILE A 295      -8.836  49.437  26.830  1.00  0.00      RA0  H
ATOM   2777  CA  ILE A 295      -6.754  49.161  27.189  1.00  0.00      RA0  C
ATOM   2778  CB  ILE A 295      -6.801  49.103  28.709  1.00  0.00      RA0  C
ATOM   2779  CG2 ILE A 295      -5.558  48.398  29.244  1.00  0.00      RA0  C
ATOM   2780  CG1 ILE A 295      -7.045  50.482  29.321  1.00  0.00      RA0  C
ATOM   2781  CD1 ILE A 295      -7.602  50.401  30.740  1.00  0.00      RA0  C
ATOM   2782  C   ILE A 295      -6.627  47.739  26.652  1.00  0.00      RA0  C
ATOM   2783  O   ILE A 295      -7.505  46.903  26.868  1.00  0.00      RA0  O
ATOM   2784  N   GLY A 296      -5.529  47.468  25.954  1.00  0.00      RA0  N
ATOM   2785  H   GLY A 296      -4.796  48.137  25.953  1.00  0.00      RA0  H
ATOM   2786  CA  GLY A 296      -5.291  46.149  25.401  1.00  0.00      RA0  C
ATOM   2787  C   GLY A 296      -4.664  45.162  26.368  1.00  0.00      RA0  C
ATOM   2788  O   GLY A 296      -3.804  45.517  27.174  1.00  0.00      RA0  O
ATOM   2789  N   ALA A 297      -5.100  43.910  26.271  1.00  0.00      RA0  N
ATOM   2790  H   ALA A 297      -5.878  43.704  25.679  1.00  0.00      RA0  H
ATOM   2791  CA  ALA A 297      -4.509  42.806  27.019  1.00  0.00      RA0  C
ATOM   2792  CB  ALA A 297      -5.304  42.512  28.294  1.00  0.00      RA0  C
ATOM   2793  C   ALA A 297      -4.503  41.564  26.135  1.00  0.00      RA0  C
ATOM   2794  O   ALA A 297      -5.315  40.658  26.323  1.00  0.00      RA0  O
ATOM   2795  N   PRO A 298      -3.582  41.522  25.162  1.00  0.00      RA0  N
ATOM   2796  CD  PRO A 298      -2.475  42.464  25.041  1.00  0.00      RA0  C
ATOM   2797  CA  PRO A 298      -3.571  40.502  24.106  1.00  0.00      RA0  C
ATOM   2798  CB  PRO A 298      -2.457  41.001  23.187  1.00  0.00      RA0  C
ATOM   2799  CG  PRO A 298      -1.511  41.786  24.084  1.00  0.00      RA0  C
ATOM   2800  C   PRO A 298      -3.330  39.083  24.617  1.00  0.00      RA0  C
ATOM   2801  O   PRO A 298      -3.651  38.120  23.921  1.00  0.00      RA0  O
ATOM   2802  N   LEU A 299      -2.760  38.957  25.809  1.00  0.00      RA0  N
ATOM   2803  H   LEU A 299      -2.577  39.740  26.406  1.00  0.00      RA0  H
ATOM   2804  CA  LEU A 299      -2.448  37.645  26.366  1.00  0.00      RA0  C
ATOM   2805  CB  LEU A 299      -1.134  37.660  27.144  1.00  0.00      RA0  C
ATOM   2806  CG  LEU A 299       0.163  37.440  26.373  1.00  0.00      RA0  C
ATOM   2807  CD1 LEU A 299       0.338  38.385  25.194  1.00  0.00      RA0  C
ATOM   2808  CD2 LEU A 299       1.349  37.542  27.326  1.00  0.00      RA0  C
ATOM   2809  C   LEU A 299      -3.522  37.137  27.325  1.00  0.00      RA0  C
ATOM   2810  O   LEU A 299      -3.367  36.076  27.930  1.00  0.00      RA0  O
ATOM   2811  N   PHE A 300      -4.603  37.898  27.469  1.00  0.00      RA0  N
ATOM   2812  H   PHE A 300      -4.730  38.704  26.894  1.00  0.00      RA0  H
ATOM   2813  CA  PHE A 300      -5.673  37.537  28.395  1.00  0.00      RA0  C
ATOM   2814  CB  PHE A 300      -6.695  38.663  28.508  1.00  0.00      RA0  C
ATOM   2815  CG  PHE A 300      -7.817  38.298  29.455  1.00  0.00      RA0  C
ATOM   2816  CD1 PHE A 300      -7.663  38.488  30.822  1.00  0.00      RA0  C
ATOM   2817  CD2 PHE A 300      -9.013  37.786  28.960  1.00  0.00      RA0  C
ATOM   2818  CE1 PHE A 300      -8.708  38.183  31.686  1.00  0.00      RA0  C
ATOM   2819  CE2 PHE A 300     -10.057  37.482  29.824  1.00  0.00      RA0  C
ATOM   2820  CZ  PHE A 300      -9.906  37.686  31.189  1.00  0.00      RA0  C
ATOM   2821  C   PHE A 300      -6.351  36.231  28.008  1.00  0.00      RA0  C
ATOM   2822  O   PHE A 300      -6.576  35.959  26.829  1.00  0.00      RA0  O
ATOM   2823  N   MET A 301      -6.686  35.435  29.017  1.00  0.00      RA0  N
ATOM   2824  H   MET A 301      -6.514  35.720  29.958  1.00  0.00      RA0  H
ATOM   2825  CA  MET A 301      -7.358  34.165  28.794  1.00  0.00      RA0  C
ATOM   2826  CB  MET A 301      -6.564  33.028  29.441  1.00  0.00      RA0  C
ATOM   2827  CG  MET A 301      -5.096  32.970  29.017  1.00  0.00      RA0  C
ATOM   2828  SD  MET A 301      -4.210  31.609  29.794  1.00  0.00      RA0  S
ATOM   2829  CE  MET A 301      -4.383  32.151  31.501  1.00  0.00      RA0  C
ATOM   2830  C   MET A 301      -8.770  34.165  29.365  1.00  0.00      RA0  C
ATOM   2831  O   MET A 301      -8.960  34.288  30.575  1.00  0.00      RA0  O
ATOM   2832  N   ASP A 302      -9.759  34.038  28.486  1.00  0.00      RA0  N
ATOM   2833  H   ASP A 302      -9.573  33.756  27.541  1.00  0.00      RA0  H
ATOM   2834  CA  ASP A 302     -11.136  33.833  28.915  1.00  0.00      RA0  C
ATOM   2835  CB  ASP A 302     -12.101  34.557  27.985  1.00  0.00      RA0  C
ATOM   2836  CG  ASP A 302     -12.409  33.786  26.711  1.00  0.00      RA0  C
ATOM   2837  OD1 ASP A 302     -11.574  33.025  26.224  1.00  0.00      RA0  O
ATOM   2838  OD2 ASP A 302     -13.512  33.961  26.205  1.00  0.00      RA0  O
ATOM   2839  C   ASP A 302     -11.413  32.335  28.972  1.00  0.00      RA0  C
ATOM   2840  O   ASP A 302     -10.495  31.526  28.843  1.00  0.00      RA0  O
ATOM   2841  N   ARG A 303     -12.672  31.963  29.163  1.00  0.00      RA0  N
ATOM   2842  H   ARG A 303     -13.414  32.616  29.008  1.00  0.00      RA0  H
ATOM   2843  CA  ARG A 303     -13.027  30.550  29.200  1.00  0.00      RA0  C
ATOM   2844  CB  ARG A 303     -13.465  30.133  30.605  1.00  0.00      RA0  C
ATOM   2845  CG  ARG A 303     -12.270  30.076  31.560  1.00  0.00      RA0  C
ATOM   2846  CD  ARG A 303     -12.607  29.623  32.981  1.00  0.00      RA0  C
ATOM   2847  NE  ARG A 303     -11.388  29.440  33.768  1.00  0.00      RA0  N
ATOM   2848  HE  ARG A 303     -10.738  30.205  33.744  1.00  0.00      RA0  H
ATOM   2849  CZ  ARG A 303     -11.203  28.267  34.450  1.00  0.00      RA0  C
ATOM   2850  NH1 ARG A 303     -12.161  27.317  34.424  1.00  0.00      RA0  N
ATOM   2851 HH11 ARG A 303     -12.085  26.424  34.870  1.00  0.00      RA0  H
ATOM   2852 HH12 ARG A 303     -13.051  27.455  33.957  1.00  0.00      RA0  H
ATOM   2853  NH2 ARG A 303     -10.060  28.075  35.150  1.00  0.00      RA0  N
ATOM   2854 HH21 ARG A 303      -9.889  27.239  35.679  1.00  0.00      RA0  H
ATOM   2855 HH22 ARG A 303      -9.331  28.767  35.174  1.00  0.00      RA0  H
ATOM   2856  C   ARG A 303     -14.057  30.202  28.133  1.00  0.00      RA0  C
ATOM   2857  O   ARG A 303     -15.071  30.884  27.985  1.00  0.00      RA0  O
ATOM   2858  N   GLY A 304     -13.784  29.134  27.390  1.00  0.00      RA0  N
ATOM   2859  H   GLY A 304     -12.976  28.602  27.651  1.00  0.00      RA0  H
ATOM   2860  CA  GLY A 304     -14.660  28.698  26.319  1.00  0.00      RA0  C
ATOM   2861  C   GLY A 304     -15.931  28.048  26.829  1.00  0.00      RA0  C
ATOM   2862  O   GLY A 304     -16.226  28.089  28.023  1.00  0.00      RA0  O
ATOM   2863  N   SER A 305     -16.684  27.444  25.916  1.00  0.00      RA0  N
ATOM   2864  H   SER A 305     -16.422  27.439  24.953  1.00  0.00      RA0  H
ATOM   2865  CA  SER A 305     -17.958  26.820  26.254  1.00  0.00      RA0  C
ATOM   2866  CB  SER A 305     -18.553  26.416  24.918  1.00  0.00      RA0  C
ATOM   2867  OG  SER A 305     -17.938  27.262  23.933  1.00  0.00      RA0  O
ATOM   2868  HG  SER A 305     -18.425  27.113  23.129  1.00  0.00      RA0  H
ATOM   2869  C   SER A 305     -17.786  25.668  27.241  1.00  0.00      RA0  C
ATOM   2870  O   SER A 305     -18.649  25.431  28.085  1.00  0.00      RA0  O
ATOM   2871  N   ASP A 306     -16.666  24.960  27.134  1.00  0.00      RA0  N
ATOM   2872  H   ASP A 306     -15.979  25.256  26.475  1.00  0.00      RA0  H
ATOM   2873  CA  ASP A 306     -16.391  23.835  28.020  1.00  0.00      RA0  C
ATOM   2874  CB  ASP A 306     -15.324  23.026  27.267  1.00  0.00      RA0  C
ATOM   2875  CG  ASP A 306     -14.348  23.971  26.533  1.00  0.00      RA0  C
ATOM   2876  OD1 ASP A 306     -13.902  24.978  27.082  1.00  0.00      RA0  O
ATOM   2877  OD2 ASP A 306     -14.075  23.768  25.354  1.00  0.00      RA0  O
ATOM   2878  C   ASP A 306     -15.771  24.297  29.337  1.00  0.00      RA0  C
ATOM   2879  O   ASP A 306     -15.586  23.501  30.258  1.00  0.00      RA0  O
ATOM   2880  N   GLY A 307     -15.451  25.584  29.420  1.00  0.00      RA0  N
ATOM   2881  H   GLY A 307     -15.477  26.137  28.589  1.00  0.00      RA0  H
ATOM   2882  CA  GLY A 307     -14.940  26.164  30.649  1.00  0.00      RA0  C
ATOM   2883  C   GLY A 307     -13.427  26.164  30.753  1.00  0.00      RA0  C
ATOM   2884  O   GLY A 307     -12.866  26.676  31.722  1.00  0.00      RA0  O
ATOM   2885  N   LYS A 308     -12.763  25.588  29.756  1.00  0.00      RA0  N
ATOM   2886  H   LYS A 308     -13.269  25.247  28.963  1.00  0.00      RA0  H
ATOM   2887  CA  LYS A 308     -11.306  25.533  29.742  1.00  0.00      RA0  C
ATOM   2888  CB  LYS A 308     -10.772  24.558  28.690  1.00  0.00      RA0  C
ATOM   2889  CG  LYS A 308     -10.721  25.227  27.319  1.00  0.00      RA0  C
ATOM   2890  CD  LYS A 308     -10.571  24.275  26.140  1.00  0.00      RA0  C
ATOM   2891  CE  LYS A 308     -10.922  25.026  24.858  1.00  0.00      RA0  C
ATOM   2892  NZ  LYS A 308     -12.281  25.569  24.983  1.00  0.00      RA0  N
ATOM   2893  HZ1 LYS A 308     -12.966  24.969  24.474  1.00  0.00      RA0  H
ATOM   2894  HZ2 LYS A 308     -12.631  25.479  25.960  1.00  0.00      RA0  H
ATOM   2895  HZ3 LYS A 308     -12.321  26.567  24.685  1.00  0.00      RA0  H
ATOM   2896  C   LYS A 308     -10.709  26.917  29.523  1.00  0.00      RA0  C
ATOM   2897  O   LYS A 308     -11.357  27.801  28.964  1.00  0.00      RA0  O
ATOM   2898  N   LEU A 309      -9.469  27.100  29.963  1.00  0.00      RA0  N
ATOM   2899  H   LEU A 309      -8.937  26.309  30.259  1.00  0.00      RA0  H
ATOM   2900  CA  LEU A 309      -8.763  28.353  29.731  1.00  0.00      RA0  C
ATOM   2901  CB  LEU A 309      -7.628  28.531  30.740  1.00  0.00      RA0  C
ATOM   2902  CG  LEU A 309      -8.072  29.150  32.064  1.00  0.00      RA0  C
ATOM   2903  CD1 LEU A 309      -6.995  29.024  33.143  1.00  0.00      RA0  C
ATOM   2904  CD2 LEU A 309      -8.513  30.602  31.878  1.00  0.00      RA0  C
ATOM   2905  C   LEU A 309      -8.190  28.393  28.320  1.00  0.00      RA0  C
ATOM   2906  O   LEU A 309      -7.608  27.419  27.844  1.00  0.00      RA0  O
ATOM   2907  N   GLN A 310      -8.373  29.527  27.655  1.00  0.00      RA0  N
ATOM   2908  H   GLN A 310      -8.871  30.310  28.049  1.00  0.00      RA0  H
ATOM   2909  CA  GLN A 310      -7.836  29.740  26.319  1.00  0.00      RA0  C
ATOM   2910  CB  GLN A 310      -8.931  29.318  25.336  1.00  0.00      RA0  C
ATOM   2911  CG  GLN A 310     -10.293  29.714  25.922  1.00  0.00      RA0  C
ATOM   2912  CD  GLN A 310     -11.440  29.383  24.997  1.00  0.00      RA0  C
ATOM   2913  OE1 GLN A 310     -11.727  28.220  24.682  1.00  0.00      RA0  O
ATOM   2914  NE2 GLN A 310     -12.100  30.488  24.608  1.00  0.00      RA0  N
ATOM   2915 HE21 GLN A 310     -11.847  31.383  25.013  1.00  0.00      RA0  H
ATOM   2916 HE22 GLN A 310     -12.860  30.548  23.963  1.00  0.00      RA0  H
ATOM   2917  C   GLN A 310      -7.497  31.212  26.149  1.00  0.00      RA0  C
ATOM   2918  O   GLN A 310      -8.220  32.076  26.643  1.00  0.00      RA0  O
ATOM   2919  N   GLU A 311      -6.409  31.511  25.448  1.00  0.00      RA0  N
ATOM   2920  H   GLU A 311      -5.889  30.812  24.962  1.00  0.00      RA0  H
ATOM   2921  CA  GLU A 311      -6.019  32.902  25.283  1.00  0.00      RA0  C
ATOM   2922  CB  GLU A 311      -4.462  32.870  25.232  1.00  0.00      RA0  C
ATOM   2923  CG  GLU A 311      -3.605  34.100  24.844  1.00  0.00      RA0  C
ATOM   2924  CD  GLU A 311      -2.104  33.748  24.739  1.00  0.00      RA0  C
ATOM   2925  OE1 GLU A 311      -1.377  34.403  23.978  1.00  0.00      RA0  O
ATOM   2926  OE2 GLU A 311      -1.646  32.817  25.410  1.00  0.00      RA0  O
ATOM   2927  C   GLU A 311      -6.594  33.460  23.990  1.00  0.00      RA0  C
ATOM   2928  O   GLU A 311      -6.126  33.139  22.899  1.00  0.00      RA0  O
ATOM   2929  N   VAL A 312      -7.630  34.284  24.119  1.00  0.00      RA0  N
ATOM   2930  H   VAL A 312      -7.973  34.467  25.042  1.00  0.00      RA0  H
ATOM   2931  CA  VAL A 312      -8.164  35.026  22.986  1.00  0.00      RA0  C
ATOM   2932  CB  VAL A 312      -9.685  34.886  22.935  1.00  0.00      RA0  C
ATOM   2933  CG1 VAL A 312     -10.092  33.431  22.701  1.00  0.00      RA0  C
ATOM   2934  CG2 VAL A 312     -10.329  35.472  24.192  1.00  0.00      RA0  C
ATOM   2935  C   VAL A 312      -7.750  36.497  22.993  1.00  0.00      RA0  C
ATOM   2936  O   VAL A 312      -8.020  37.224  22.041  1.00  0.00      RA0  O
ATOM   2937  N   GLY A 313      -7.086  36.928  24.061  1.00  0.00      RA0  N
ATOM   2938  H   GLY A 313      -6.946  36.324  24.848  1.00  0.00      RA0  H
ATOM   2939  CA  GLY A 313      -6.810  38.342  24.262  1.00  0.00      RA0  C
ATOM   2940  C   GLY A 313      -8.046  39.093  24.732  1.00  0.00      RA0  C
ATOM   2941  O   GLY A 313      -9.165  38.603  24.587  1.00  0.00      RA0  O
ATOM   2942  N   GLN A 314      -7.855  40.283  25.297  1.00  0.00      RA0  N
ATOM   2943  H   GLN A 314      -6.949  40.672  25.450  1.00  0.00      RA0  H
ATOM   2944  CA  GLN A 314      -8.983  41.076  25.784  1.00  0.00      RA0  C
ATOM   2945  CB  GLN A 314      -9.306  40.719  27.236  1.00  0.00      RA0  C
ATOM   2946  CG  GLN A 314     -10.423  41.526  27.902  1.00  0.00      RA0  C
ATOM   2947  CD  GLN A 314     -10.355  41.422  29.415  1.00  0.00      RA0  C
ATOM   2948  OE1 GLN A 314     -11.368  41.493  30.105  1.00  0.00      RA0  O
ATOM   2949  NE2 GLN A 314      -9.114  41.318  29.926  1.00  0.00      RA0  N
ATOM   2950 HE21 GLN A 314      -8.273  41.306  29.385  1.00  0.00      RA0  H
ATOM   2951 HE22 GLN A 314      -8.973  41.226  30.919  1.00  0.00      RA0  H
ATOM   2952  C   GLN A 314      -8.719  42.579  25.707  1.00  0.00      RA0  C
ATOM   2953  O   GLN A 314      -7.599  43.034  25.935  1.00  0.00      RA0  O
ATOM   2954  N   VAL A 315      -9.761  43.344  25.396  1.00  0.00      RA0  N
ATOM   2955  H   VAL A 315     -10.677  42.945  25.281  1.00  0.00      RA0  H
ATOM   2956  CA  VAL A 315      -9.662  44.799  25.342  1.00  0.00      RA0  C
ATOM   2957  CB  VAL A 315      -9.940  45.318  23.933  1.00  0.00      RA0  C
ATOM   2958  CG1 VAL A 315      -9.956  46.848  23.888  1.00  0.00      RA0  C
ATOM   2959  CG2 VAL A 315      -8.938  44.734  22.947  1.00  0.00      RA0  C
ATOM   2960  C   VAL A 315     -10.623  45.452  26.333  1.00  0.00      RA0  C
ATOM   2961  O   VAL A 315     -11.814  45.140  26.352  1.00  0.00      RA0  O
ATOM   2962  N   SER A 316     -10.098  46.358  27.153  1.00  0.00      RA0  N
ATOM   2963  H   SER A 316      -9.209  46.736  26.965  1.00  0.00      RA0  H
ATOM   2964  CA  SER A 316     -10.900  47.044  28.160  1.00  0.00      RA0  C
ATOM   2965  CB  SER A 316     -10.006  47.168  29.401  1.00  0.00      RA0  C
ATOM   2966  OG  SER A 316     -10.767  47.372  30.598  1.00  0.00      RA0  O
ATOM   2967  HG  SER A 316     -10.870  48.314  30.694  1.00  0.00      RA0  H
ATOM   2968  C   SER A 316     -11.399  48.398  27.658  1.00  0.00      RA0  C
ATOM   2969  O   SER A 316     -10.618  49.218  27.178  1.00  0.00      RA0  O
ATOM   2970  N   VAL A 317     -12.705  48.622  27.771  1.00  0.00      RA0  N
ATOM   2971  H   VAL A 317     -13.297  47.955  28.220  1.00  0.00      RA0  H
ATOM   2972  CA  VAL A 317     -13.315  49.878  27.344  1.00  0.00      RA0  C
ATOM   2973  CB  VAL A 317     -14.384  49.640  26.276  1.00  0.00      RA0  C
ATOM   2974  CG1 VAL A 317     -15.087  50.944  25.891  1.00  0.00      RA0  C
ATOM   2975  CG2 VAL A 317     -13.780  48.939  25.061  1.00  0.00      RA0  C
ATOM   2976  C   VAL A 317     -13.902  50.638  28.532  1.00  0.00      RA0  C
ATOM   2977  O   VAL A 317     -14.876  50.196  29.141  1.00  0.00      RA0  O
ATOM   2978  N   SER A 318     -13.308  51.783  28.855  1.00  0.00      RA0  N
ATOM   2979  H   SER A 318     -12.646  52.195  28.238  1.00  0.00      RA0  H
ATOM   2980  CA  SER A 318     -13.743  52.569  30.005  1.00  0.00      RA0  C
ATOM   2981  CB  SER A 318     -12.471  52.627  30.828  1.00  0.00      RA0  C
ATOM   2982  OG  SER A 318     -11.595  51.624  30.273  1.00  0.00      RA0  O
ATOM   2983  HG  SER A 318     -11.284  51.975  29.444  1.00  0.00      RA0  H
ATOM   2984  C   SER A 318     -14.317  53.921  29.587  1.00  0.00      RA0  C
ATOM   2985  O   SER A 318     -13.600  54.782  29.078  1.00  0.00      RA0  O
ATOM   2986  N   LEU A 319     -15.614  54.099  29.816  1.00  0.00      RA0  N
ATOM   2987  H   LEU A 319     -16.143  53.398  30.297  1.00  0.00      RA0  H
ATOM   2988  CA  LEU A 319     -16.300  55.336  29.457  1.00  0.00      RA0  C
ATOM   2989  CB  LEU A 319     -17.784  55.089  29.124  1.00  0.00      RA0  C
ATOM   2990  CG  LEU A 319     -18.154  54.152  27.955  1.00  0.00      RA0  C
ATOM   2991  CD1 LEU A 319     -17.307  54.391  26.712  1.00  0.00      RA0  C
ATOM   2992  CD2 LEU A 319     -18.202  52.668  28.320  1.00  0.00      RA0  C
ATOM   2993  C   LEU A 319     -16.217  56.365  30.581  1.00  0.00      RA0  C
ATOM   2994  O   LEU A 319     -16.642  56.100  31.705  1.00  0.00      RA0  O
ATOM   2995  N   GLN A 320     -15.673  57.538  30.273  1.00  0.00      RA0  N
ATOM   2996  H   GLN A 320     -15.504  57.740  29.300  1.00  0.00      RA0  H
ATOM   2997  CA  GLN A 320     -15.604  58.619  31.250  1.00  0.00      RA0  C
ATOM   2998  CB  GLN A 320     -14.535  59.663  30.912  1.00  0.00      RA0  C
ATOM   2999  CG  GLN A 320     -14.395  60.654  32.073  1.00  0.00      RA0  C
ATOM   3000  CD  GLN A 320     -13.567  61.867  31.710  1.00  0.00      RA0  C
ATOM   3001  OE1 GLN A 320     -13.314  62.194  30.560  1.00  0.00      RA0  O
ATOM   3002  NE2 GLN A 320     -13.157  62.546  32.788  1.00  0.00      RA0  N
ATOM   3003 HE21 GLN A 320     -13.392  62.282  33.724  1.00  0.00      RA0  H
ATOM   3004 HE22 GLN A 320     -12.594  63.361  32.663  1.00  0.00      RA0  H
ATOM   3005  C   GLN A 320     -16.950  59.323  31.366  1.00  0.00      RA0  C
ATOM   3006  O   GLN A 320     -17.579  59.650  30.360  1.00  0.00      RA0  O
ATOM   3007  N   ARG A 321     -17.386  59.557  32.599  1.00  0.00      RA0  N
ATOM   3008  H   ARG A 321     -16.803  59.350  33.382  1.00  0.00      RA0  H
ATOM   3009  CA  ARG A 321     -18.657  60.222  32.846  1.00  0.00      RA0  C
ATOM   3010  CB  ARG A 321     -19.600  59.308  33.630  1.00  0.00      RA0  C
ATOM   3011  CG  ARG A 321     -20.615  58.665  32.675  1.00  0.00      RA0  C
ATOM   3012  CD  ARG A 321     -19.970  57.859  31.540  1.00  0.00      RA0  C
ATOM   3013  NE  ARG A 321     -20.928  57.585  30.476  1.00  0.00      RA0  N
ATOM   3014  HE  ARG A 321     -21.653  56.927  30.690  1.00  0.00      RA0  H
ATOM   3015  CZ  ARG A 321     -20.859  58.284  29.297  1.00  0.00      RA0  C
ATOM   3016  NH1 ARG A 321     -19.835  59.116  29.013  1.00  0.00      RA0  N
ATOM   3017 HH11 ARG A 321     -19.857  59.700  28.175  1.00  0.00      RA0  H
ATOM   3018 HH12 ARG A 321     -19.000  59.232  29.560  1.00  0.00      RA0  H
ATOM   3019  NH2 ARG A 321     -21.848  58.138  28.403  1.00  0.00      RA0  N
ATOM   3020 HH21 ARG A 321     -21.740  58.676  27.549  1.00  0.00      RA0  H
ATOM   3021 HH22 ARG A 321     -22.654  57.558  28.498  1.00  0.00      RA0  H
ATOM   3022  C   ARG A 321     -18.439  61.590  33.480  1.00  0.00      RA0  C
ATOM   3023  O   ARG A 321     -17.301  62.026  33.658  1.00  0.00      RA0  O
ATOM   3024  N   ALA A 322     -19.539  62.264  33.803  1.00  0.00      RA0  N
ATOM   3025  H   ALA A 322     -20.425  61.850  33.610  1.00  0.00      RA0  H
ATOM   3026  CA  ALA A 322     -19.501  63.577  34.440  1.00  0.00      RA0  C
ATOM   3027  CB  ALA A 322     -20.915  64.053  34.776  1.00  0.00      RA0  C
ATOM   3028  C   ALA A 322     -18.657  63.571  35.711  1.00  0.00      RA0  C
ATOM   3029  O   ALA A 322     -17.646  64.269  35.798  1.00  0.00      RA0  O
ATOM   3030  N   SER A 323     -19.088  62.784  36.693  1.00  0.00      RA0  N
ATOM   3031  H   SER A 323     -19.888  62.203  36.559  1.00  0.00      RA0  H
ATOM   3032  CA  SER A 323     -18.421  62.700  37.991  1.00  0.00      RA0  C
ATOM   3033  CB  SER A 323     -19.268  61.731  38.796  1.00  0.00      RA0  C
ATOM   3034  OG  SER A 323     -20.065  60.980  37.867  1.00  0.00      RA0  O
ATOM   3035  HG  SER A 323     -19.841  60.059  38.065  1.00  0.00      RA0  H
ATOM   3036  C   SER A 323     -16.943  62.329  37.886  1.00  0.00      RA0  C
ATOM   3037  O   SER A 323     -16.140  62.706  38.739  1.00  0.00      RA0  O
ATOM   3038  N   GLY A 324     -16.586  61.592  36.839  1.00  0.00      RA0  N
ATOM   3039  H   GLY A 324     -17.285  61.287  36.195  1.00  0.00      RA0  H
ATOM   3040  CA  GLY A 324     -15.217  61.149  36.659  1.00  0.00      RA0  C
ATOM   3041  C   GLY A 324     -15.049  59.665  36.924  1.00  0.00      RA0  C
ATOM   3042  O   GLY A 324     -13.978  59.102  36.698  1.00  0.00      RA0  O
ATOM   3043  N   ASP A 325     -16.113  59.030  37.404  1.00  0.00      RA0  N
ATOM   3044  H   ASP A 325     -17.014  59.458  37.479  1.00  0.00      RA0  H
ATOM   3045  CA  ASP A 325     -16.088  57.597  37.669  1.00  0.00      RA0  C
ATOM   3046  CB  ASP A 325     -17.143  57.263  38.735  1.00  0.00      RA0  C
ATOM   3047  CG  ASP A 325     -18.359  58.189  38.656  1.00  0.00      RA0  C
ATOM   3048  OD1 ASP A 325     -18.761  58.713  39.688  1.00  0.00      RA0  O
ATOM   3049  OD2 ASP A 325     -18.891  58.438  37.576  1.00  0.00      RA0  O
ATOM   3050  C   ASP A 325     -16.378  56.827  36.388  1.00  0.00      RA0  C
ATOM   3051  O   ASP A 325     -17.447  56.969  35.794  1.00  0.00      RA0  O
ATOM   3052  N   PHE A 326     -15.419  56.009  35.970  1.00  0.00      RA0  N
ATOM   3053  H   PHE A 326     -14.641  55.856  36.574  1.00  0.00      RA0  H
ATOM   3054  CA  PHE A 326     -15.521  55.289  34.708  1.00  0.00      RA0  C
ATOM   3055  CB  PHE A 326     -14.163  54.718  34.288  1.00  0.00      RA0  C
ATOM   3056  CG  PHE A 326     -13.196  55.823  33.931  1.00  0.00      RA0  C
ATOM   3057  CD1 PHE A 326     -13.050  56.206  32.604  1.00  0.00      RA0  C
ATOM   3058  CD2 PHE A 326     -12.444  56.449  34.919  1.00  0.00      RA0  C
ATOM   3059  CE1 PHE A 326     -12.153  57.213  32.265  1.00  0.00      RA0  C
ATOM   3060  CE2 PHE A 326     -11.550  57.457  34.580  1.00  0.00      RA0  C
ATOM   3061  CZ  PHE A 326     -11.403  57.839  33.253  1.00  0.00      RA0  C
ATOM   3062  C   PHE A 326     -16.548  54.165  34.756  1.00  0.00      RA0  C
ATOM   3063  O   PHE A 326     -16.670  53.462  35.759  1.00  0.00      RA0  O
ATOM   3064  N   GLN A 327     -17.289  54.009  33.664  1.00  0.00      RA0  N
ATOM   3065  H   GLN A 327     -17.134  54.620  32.885  1.00  0.00      RA0  H
ATOM   3066  CA  GLN A 327     -18.135  52.841  33.475  1.00  0.00      RA0  C
ATOM   3067  CB  GLN A 327     -19.499  53.314  32.978  1.00  0.00      RA0  C
ATOM   3068  CG  GLN A 327     -19.981  54.553  33.743  1.00  0.00      RA0  C
ATOM   3069  CD  GLN A 327     -20.157  54.228  35.213  1.00  0.00      RA0  C
ATOM   3070  OE1 GLN A 327     -20.742  53.209  35.567  1.00  0.00      RA0  O
ATOM   3071  NE2 GLN A 327     -19.649  55.157  36.044  1.00  0.00      RA0  N
ATOM   3072 HE21 GLN A 327     -19.138  55.970  35.739  1.00  0.00      RA0  H
ATOM   3073 HE22 GLN A 327     -19.728  55.108  37.040  1.00  0.00      RA0  H
ATOM   3074  C   GLN A 327     -17.445  51.936  32.463  1.00  0.00      RA0  C
ATOM   3075  O   GLN A 327     -17.379  52.257  31.277  1.00  0.00      RA0  O
ATOM   3076  N   THR A 328     -16.931  50.805  32.935  1.00  0.00      RA0  N
ATOM   3077  H   THR A 328     -17.046  50.541  33.890  1.00  0.00      RA0  H
ATOM   3078  CA  THR A 328     -16.042  49.984  32.121  1.00  0.00      RA0  C
ATOM   3079  CB  THR A 328     -14.831  49.783  33.010  1.00  0.00      RA0  C
ATOM   3080  OG1 THR A 328     -14.562  51.036  33.660  1.00  0.00      RA0  O
ATOM   3081  HG1 THR A 328     -13.926  50.856  34.341  1.00  0.00      RA0  H
ATOM   3082  CG2 THR A 328     -13.605  49.239  32.271  1.00  0.00      RA0  C
ATOM   3083  C   THR A 328     -16.695  48.696  31.629  1.00  0.00      RA0  C
ATOM   3084  O   THR A 328     -17.325  47.968  32.396  1.00  0.00      RA0  O
ATOM   3085  N   THR A 329     -16.535  48.431  30.336  1.00  0.00      RA0  N
ATOM   3086  H   THR A 329     -16.050  49.036  29.718  1.00  0.00      RA0  H
ATOM   3087  CA  THR A 329     -16.993  47.191  29.725  1.00  0.00      RA0  C
ATOM   3088  CB  THR A 329     -18.178  47.528  28.808  1.00  0.00      RA0  C
ATOM   3089  OG1 THR A 329     -19.047  46.402  28.645  1.00  0.00      RA0  O
ATOM   3090  HG1 THR A 329     -19.814  46.719  28.185  1.00  0.00      RA0  H
ATOM   3091  CG2 THR A 329     -17.744  48.104  27.459  1.00  0.00      RA0  C
ATOM   3092  C   THR A 329     -15.824  46.480  29.048  1.00  0.00      RA0  C
ATOM   3093  O   THR A 329     -14.875  47.123  28.598  1.00  0.00      RA0  O
ATOM   3094  N   LYS A 330     -15.890  45.154  28.981  1.00  0.00      RA0  N
ATOM   3095  H   LYS A 330     -16.746  44.680  29.193  1.00  0.00      RA0  H
ATOM   3096  CA  LYS A 330     -14.824  44.372  28.364  1.00  0.00      RA0  C
ATOM   3097  CB  LYS A 330     -14.330  43.304  29.336  1.00  0.00      RA0  C
ATOM   3098  CG  LYS A 330     -13.784  43.786  30.675  1.00  0.00      RA0  C
ATOM   3099  CD  LYS A 330     -12.486  44.561  30.507  1.00  0.00      RA0  C
ATOM   3100  CE  LYS A 330     -11.656  44.558  31.788  1.00  0.00      RA0  C
ATOM   3101  NZ  LYS A 330     -11.315  43.174  32.122  1.00  0.00      RA0  N
ATOM   3102  HZ1 LYS A 330     -10.291  43.044  32.283  1.00  0.00      RA0  H
ATOM   3103  HZ2 LYS A 330     -11.668  42.908  33.065  1.00  0.00      RA0  H
ATOM   3104  HZ3 LYS A 330     -11.618  42.470  31.422  1.00  0.00      RA0  H
ATOM   3105  C   LYS A 330     -15.319  43.596  27.149  1.00  0.00      RA0  C
ATOM   3106  O   LYS A 330     -16.452  43.118  27.127  1.00  0.00      RA0  O
ATOM   3107  N   LEU A 331     -14.463  43.477  26.139  1.00  0.00      RA0  N
ATOM   3108  H   LEU A 331     -13.540  43.870  26.183  1.00  0.00      RA0  H
ATOM   3109  CA  LEU A 331     -14.743  42.604  25.005  1.00  0.00      RA0  C
ATOM   3110  CB  LEU A 331     -15.140  43.358  23.727  1.00  0.00      RA0  C
ATOM   3111  CG  LEU A 331     -14.023  44.111  22.998  1.00  0.00      RA0  C
ATOM   3112  CD1 LEU A 331     -14.310  44.214  21.500  1.00  0.00      RA0  C
ATOM   3113  CD2 LEU A 331     -13.753  45.490  23.596  1.00  0.00      RA0  C
ATOM   3114  C   LEU A 331     -13.556  41.679  24.760  1.00  0.00      RA0  C
ATOM   3115  O   LEU A 331     -12.412  42.027  25.054  1.00  0.00      RA0  O
ATOM   3116  N   ASN A 332     -13.836  40.503  24.210  1.00  0.00      RA0  N
ATOM   3117  H   ASN A 332     -14.732  40.320  23.809  1.00  0.00      RA0  H
ATOM   3118  CA  ASN A 332     -12.838  39.448  24.091  1.00  0.00      RA0  C
ATOM   3119  CB  ASN A 332     -13.295  38.129  24.716  1.00  0.00      RA0  C
ATOM   3120  CG  ASN A 332     -13.346  38.193  26.222  1.00  0.00      RA0  C
ATOM   3121  OD1 ASN A 332     -13.141  39.231  26.845  1.00  0.00      RA0  O
ATOM   3122  ND2 ASN A 332     -13.681  37.018  26.777  1.00  0.00      RA0  N
ATOM   3123 HD21 ASN A 332     -13.747  36.163  26.242  1.00  0.00      RA0  H
ATOM   3124 HD22 ASN A 332     -13.844  36.905  27.754  1.00  0.00      RA0  H
ATOM   3125  C   ASN A 332     -12.510  39.114  22.645  1.00  0.00      RA0  C
ATOM   3126  O   ASN A 332     -13.288  39.404  21.736  1.00  0.00      RA0  O
ATOM   3127  N   GLY A 333     -11.347  38.506  22.438  1.00  0.00      RA0  N
ATOM   3128  H   GLY A 333     -10.777  38.251  23.222  1.00  0.00      RA0  H
ATOM   3129  CA  GLY A 333     -10.939  38.073  21.117  1.00  0.00      RA0  C
ATOM   3130  C   GLY A 333     -11.757  36.893  20.629  1.00  0.00      RA0  C
ATOM   3131  O   GLY A 333     -12.728  36.486  21.267  1.00  0.00      RA0  O
ATOM   3132  N   PHE A 334     -11.359  36.339  19.491  1.00  0.00      RA0  N
ATOM   3133  H   PHE A 334     -10.515  36.636  19.044  1.00  0.00      RA0  H
ATOM   3134  CA  PHE A 334     -12.122  35.275  18.855  1.00  0.00      RA0  C
ATOM   3135  CB  PHE A 334     -12.719  35.779  17.537  1.00  0.00      RA0  C
ATOM   3136  CG  PHE A 334     -13.338  37.142  17.750  1.00  0.00      RA0  C
ATOM   3137  CD1 PHE A 334     -12.699  38.277  17.263  1.00  0.00      RA0  C
ATOM   3138  CD2 PHE A 334     -14.536  37.267  18.444  1.00  0.00      RA0  C
ATOM   3139  CE1 PHE A 334     -13.243  39.536  17.485  1.00  0.00      RA0  C
ATOM   3140  CE2 PHE A 334     -15.081  38.527  18.666  1.00  0.00      RA0  C
ATOM   3141  CZ  PHE A 334     -14.431  39.661  18.195  1.00  0.00      RA0  C
ATOM   3142  C   PHE A 334     -11.251  34.043  18.628  1.00  0.00      RA0  C
ATOM   3143  O   PHE A 334     -11.516  32.975  19.180  1.00  0.00      RA0  O
ATOM   3144  N   GLU A 335     -10.216  34.195  17.808  1.00  0.00      RA0  N
ATOM   3145  H   GLU A 335      -9.995  35.104  17.451  1.00  0.00      RA0  H
ATOM   3146  CA  GLU A 335      -9.251  33.124  17.595  1.00  0.00      RA0  C
ATOM   3147  CB  GLU A 335      -8.526  33.310  16.258  1.00  0.00      RA0  C
ATOM   3148  CG  GLU A 335      -9.306  34.121  15.213  1.00  0.00      RA0  C
ATOM   3149  CD  GLU A 335      -8.922  35.590  15.296  1.00  0.00      RA0  C
ATOM   3150  OE1 GLU A 335      -9.571  36.357  16.008  1.00  0.00      RA0  O
ATOM   3151  OE2 GLU A 335      -7.961  35.967  14.639  1.00  0.00      RA0  O
ATOM   3152  C   GLU A 335      -8.254  33.058  18.749  1.00  0.00      RA0  C
ATOM   3153  O   GLU A 335      -7.871  34.086  19.307  1.00  0.00      RA0  O
ATOM   3154  N   VAL A 336      -7.843  31.846  19.111  1.00  0.00      RA0  N
ATOM   3155  H   VAL A 336      -8.136  31.069  18.559  1.00  0.00      RA0  H
ATOM   3156  CA  VAL A 336      -6.866  31.665  20.179  1.00  0.00      RA0  C
ATOM   3157  CB  VAL A 336      -6.907  30.245  20.750  1.00  0.00      RA0  C
ATOM   3158  CG1 VAL A 336      -8.262  29.984  21.408  1.00  0.00      RA0  C
ATOM   3159  CG2 VAL A 336      -6.555  29.191  19.698  1.00  0.00      RA0  C
ATOM   3160  C   VAL A 336      -5.467  32.038  19.698  1.00  0.00      RA0  C
ATOM   3161  O   VAL A 336      -5.149  31.874  18.519  1.00  0.00      RA0  O
ATOM   3162  N   PHE A 337      -4.658  32.575  20.612  1.00  0.00      RA0  N
ATOM   3163  H   PHE A 337      -5.008  32.717  21.536  1.00  0.00      RA0  H
ATOM   3164  CA  PHE A 337      -3.276  32.983  20.331  1.00  0.00      RA0  C
ATOM   3165  CB  PHE A 337      -2.396  31.811  19.882  1.00  0.00      RA0  C
ATOM   3166  CG  PHE A 337      -2.327  30.788  20.991  1.00  0.00      RA0  C
ATOM   3167  CD1 PHE A 337      -1.841  31.154  22.240  1.00  0.00      RA0  C
ATOM   3168  CD2 PHE A 337      -2.748  29.483  20.765  1.00  0.00      RA0  C
ATOM   3169  CE1 PHE A 337      -1.777  30.215  23.263  1.00  0.00      RA0  C
ATOM   3170  CE2 PHE A 337      -2.684  28.545  21.788  1.00  0.00      RA0  C
ATOM   3171  CZ  PHE A 337      -2.199  28.911  23.038  1.00  0.00      RA0  C
ATOM   3172  C   PHE A 337      -3.200  34.166  19.364  1.00  0.00      RA0  C
ATOM   3173  O   PHE A 337      -2.113  34.648  19.046  1.00  0.00      RA0  O
ATOM   3174  N   ALA A 338      -4.357  34.620  18.892  1.00  0.00      RA0  N
ATOM   3175  H   ALA A 338      -5.228  34.258  19.225  1.00  0.00      RA0  H
ATOM   3176  CA  ALA A 338      -4.437  35.733  17.953  1.00  0.00      RA0  C
ATOM   3177  CB  ALA A 338      -5.885  35.942  17.523  1.00  0.00      RA0  C
ATOM   3178  C   ALA A 338      -3.941  37.041  18.562  1.00  0.00      RA0  C
ATOM   3179  O   ALA A 338      -3.568  37.963  17.835  1.00  0.00      RA0  O
ATOM   3180  N   ARG A 339      -3.946  37.111  19.892  1.00  0.00      RA0  N
ATOM   3181  H   ARG A 339      -4.286  36.332  20.415  1.00  0.00      RA0  H
ATOM   3182  CA  ARG A 339      -3.521  38.305  20.622  1.00  0.00      RA0  C
ATOM   3183  CB  ARG A 339      -1.995  38.441  20.569  1.00  0.00      RA0  C
ATOM   3184  CG  ARG A 339      -1.346  37.318  21.392  1.00  0.00      RA0  C
ATOM   3185  CD  ARG A 339       0.182  37.387  21.451  1.00  0.00      RA0  C
ATOM   3186  NE  ARG A 339       0.743  36.384  22.362  1.00  0.00      RA0  N
ATOM   3187  HE  ARG A 339       0.087  35.714  22.754  1.00  0.00      RA0  H
ATOM   3188  CZ  ARG A 339       2.084  36.442  22.647  1.00  0.00      RA0  C
ATOM   3189  NH1 ARG A 339       2.843  37.426  22.107  1.00  0.00      RA0  N
ATOM   3190 HH11 ARG A 339       3.827  37.515  22.304  1.00  0.00      RA0  H
ATOM   3191 HH12 ARG A 339       2.452  38.115  21.490  1.00  0.00      RA0  H
ATOM   3192  NH2 ARG A 339       2.651  35.530  23.463  1.00  0.00      RA0  N
ATOM   3193 HH21 ARG A 339       3.626  35.548  23.712  1.00  0.00      RA0  H
ATOM   3194 HH22 ARG A 339       2.124  34.772  23.873  1.00  0.00      RA0  H
ATOM   3195  C   ARG A 339      -4.340  39.521  20.193  1.00  0.00      RA0  C
ATOM   3196  O   ARG A 339      -3.843  40.422  19.516  1.00  0.00      RA0  O
ATOM   3197  N   PHE A 340      -5.605  39.520  20.599  1.00  0.00      RA0  N
ATOM   3198  H   PHE A 340      -5.926  38.744  21.145  1.00  0.00      RA0  H
ATOM   3199  CA  PHE A 340      -6.597  40.491  20.151  1.00  0.00      RA0  C
ATOM   3200  CB  PHE A 340      -7.962  40.090  20.695  1.00  0.00      RA0  C
ATOM   3201  CG  PHE A 340      -9.056  41.022  20.230  1.00  0.00      RA0  C
ATOM   3202  CD1 PHE A 340      -9.252  41.262  18.876  1.00  0.00      RA0  C
ATOM   3203  CD2 PHE A 340      -9.885  41.625  21.170  1.00  0.00      RA0  C
ATOM   3204  CE1 PHE A 340     -10.290  42.089  18.465  1.00  0.00      RA0  C
ATOM   3205  CE2 PHE A 340     -10.924  42.449  20.757  1.00  0.00      RA0  C
ATOM   3206  CZ  PHE A 340     -11.133  42.674  19.402  1.00  0.00      RA0  C
ATOM   3207  C   PHE A 340      -6.295  41.938  20.537  1.00  0.00      RA0  C
ATOM   3208  O   PHE A 340      -6.529  42.851  19.750  1.00  0.00      RA0  O
ATOM   3209  N   GLY A 341      -5.778  42.148  21.742  1.00  0.00      RA0  N
ATOM   3210  H   GLY A 341      -5.481  41.355  22.267  1.00  0.00      RA0  H
ATOM   3211  CA  GLY A 341      -5.563  43.494  22.245  1.00  0.00      RA0  C
ATOM   3212  C   GLY A 341      -4.204  44.079  21.907  1.00  0.00      RA0  C
ATOM   3213  O   GLY A 341      -3.743  45.011  22.568  1.00  0.00      RA0  O
ATOM   3214  N   SER A 342      -3.568  43.538  20.873  1.00  0.00      RA0  N
ATOM   3215  H   SER A 342      -4.016  42.866  20.281  1.00  0.00      RA0  H
ATOM   3216  CA  SER A 342      -2.210  43.929  20.506  1.00  0.00      RA0  C
ATOM   3217  CB  SER A 342      -1.627  42.970  19.489  1.00  0.00      RA0  C
ATOM   3218  OG  SER A 342      -1.617  41.668  20.071  1.00  0.00      RA0  O
ATOM   3219  HG  SER A 342      -2.233  41.155  19.557  1.00  0.00      RA0  H
ATOM   3220  C   SER A 342      -2.092  45.401  20.113  1.00  0.00      RA0  C
ATOM   3221  O   SER A 342      -1.202  46.105  20.589  1.00  0.00      RA0  O
ATOM   3222  N   ALA A 343      -2.980  45.862  19.239  1.00  0.00      RA0  N
ATOM   3223  H   ALA A 343      -3.738  45.294  18.910  1.00  0.00      RA0  H
ATOM   3224  CA  ALA A 343      -2.942  47.250  18.789  1.00  0.00      RA0  C
ATOM   3225  CB  ALA A 343      -2.334  47.350  17.390  1.00  0.00      RA0  C
ATOM   3226  C   ALA A 343      -4.334  47.875  18.762  1.00  0.00      RA0  C
ATOM   3227  O   ALA A 343      -5.243  47.362  18.111  1.00  0.00      RA0  O
ATOM   3228  N   ILE A 344      -4.491  48.984  19.478  1.00  0.00      RA0  N
ATOM   3229  H   ILE A 344      -3.717  49.424  19.932  1.00  0.00      RA0  H
ATOM   3230  CA  ILE A 344      -5.755  49.711  19.501  1.00  0.00      RA0  C
ATOM   3231  CB  ILE A 344      -6.302  49.851  20.916  1.00  0.00      RA0  C
ATOM   3232  CG2 ILE A 344      -7.738  50.370  20.862  1.00  0.00      RA0  C
ATOM   3233  CG1 ILE A 344      -6.219  48.545  21.696  1.00  0.00      RA0  C
ATOM   3234  CD1 ILE A 344      -6.782  48.754  23.096  1.00  0.00      RA0  C
ATOM   3235  C   ILE A 344      -5.593  51.091  18.870  1.00  0.00      RA0  C
ATOM   3236  O   ILE A 344      -4.951  51.970  19.443  1.00  0.00      RA0  O
ATOM   3237  N   ALA A 345      -6.175  51.276  17.690  1.00  0.00      RA0  N
ATOM   3238  H   ALA A 345      -6.777  50.571  17.311  1.00  0.00      RA0  H
ATOM   3239  CA  ALA A 345      -6.033  52.533  16.960  1.00  0.00      RA0  C
ATOM   3240  CB  ALA A 345      -5.407  52.330  15.587  1.00  0.00      RA0  C
ATOM   3241  C   ALA A 345      -7.358  53.258  16.756  1.00  0.00      RA0  C
ATOM   3242  O   ALA A 345      -8.256  52.738  16.092  1.00  0.00      RA0  O
ATOM   3243  N   PRO A 346      -7.492  54.459  17.339  1.00  0.00      RA0  N
ATOM   3244  CD  PRO A 346      -6.584  55.079  18.291  1.00  0.00      RA0  C
ATOM   3245  CA  PRO A 346      -8.649  55.290  16.997  1.00  0.00      RA0  C
ATOM   3246  CB  PRO A 346      -8.465  56.506  17.912  1.00  0.00      RA0  C
ATOM   3247  CG  PRO A 346      -7.475  56.088  19.001  1.00  0.00      RA0  C
ATOM   3248  C   PRO A 346      -8.601  55.690  15.527  1.00  0.00      RA0  C
ATOM   3249  O   PRO A 346      -7.594  56.241  15.081  1.00  0.00      RA0  O
ATOM   3250  N   LEU A 347      -9.669  55.416  14.788  1.00  0.00      RA0  N
ATOM   3251  H   LEU A 347     -10.496  55.033  15.208  1.00  0.00      RA0  H
ATOM   3252  CA  LEU A 347      -9.738  55.797  13.381  1.00  0.00      RA0  C
ATOM   3253  CB  LEU A 347     -10.088  54.608  12.474  1.00  0.00      RA0  C
ATOM   3254  CG  LEU A 347     -11.304  53.777  12.872  1.00  0.00      RA0  C
ATOM   3255  CD1 LEU A 347     -12.601  54.543  12.674  1.00  0.00      RA0  C
ATOM   3256  CD2 LEU A 347     -11.343  52.448  12.120  1.00  0.00      RA0  C
ATOM   3257  C   LEU A 347     -10.559  57.069  13.166  1.00  0.00      RA0  C
ATOM   3258  O   LEU A 347     -10.766  57.497  12.030  1.00  0.00      RA0  O
ATOM   3259  N   GLY A 348     -11.034  57.661  14.258  1.00  0.00      RA0  N
ATOM   3260  H   GLY A 348     -11.080  57.148  15.112  1.00  0.00      RA0  H
ATOM   3261  CA  GLY A 348     -11.900  58.825  14.181  1.00  0.00      RA0  C
ATOM   3262  C   GLY A 348     -13.341  58.400  13.983  1.00  0.00      RA0  C
ATOM   3263  O   GLY A 348     -13.758  57.363  14.497  1.00  0.00      RA0  O
ATOM   3264  N   ASP A 349     -14.111  59.197  13.249  1.00  0.00      RA0  N
ATOM   3265  H   ASP A 349     -13.742  59.999  12.788  1.00  0.00      RA0  H
ATOM   3266  CA  ASP A 349     -15.462  58.790  12.884  1.00  0.00      RA0  C
ATOM   3267  CB  ASP A 349     -16.336  60.040  13.125  1.00  0.00      RA0  C
ATOM   3268  CG  ASP A 349     -17.804  59.909  12.749  1.00  0.00      RA0  C
ATOM   3269  OD1 ASP A 349     -18.199  58.882  12.220  1.00  0.00      RA0  O
ATOM   3270  OD2 ASP A 349     -18.558  60.865  12.958  1.00  0.00      RA0  O
ATOM   3271  C   ASP A 349     -15.462  58.310  11.438  1.00  0.00      RA0  C
ATOM   3272  O   ASP A 349     -15.363  59.107  10.505  1.00  0.00      RA0  O
ATOM   3273  N   LEU A 350     -15.593  57.000  11.264  1.00  0.00      RA0  N
ATOM   3274  H   LEU A 350     -15.961  56.459  12.026  1.00  0.00      RA0  H
ATOM   3275  CA  LEU A 350     -15.408  56.374   9.960  1.00  0.00      RA0  C
ATOM   3276  CB  LEU A 350     -15.097  54.895  10.135  1.00  0.00      RA0  C
ATOM   3277  CG  LEU A 350     -14.288  54.296   8.996  1.00  0.00      RA0  C
ATOM   3278  CD1 LEU A 350     -12.963  55.026   8.787  1.00  0.00      RA0  C
ATOM   3279  CD2 LEU A 350     -14.085  52.801   9.213  1.00  0.00      RA0  C
ATOM   3280  C   LEU A 350     -16.614  56.551   9.046  1.00  0.00      RA0  C
ATOM   3281  O   LEU A 350     -16.471  56.915   7.880  1.00  0.00      RA0  O
ATOM   3282  N   ASP A 351     -17.801  56.288   9.581  1.00  0.00      RA0  N
ATOM   3283  H   ASP A 351     -17.921  56.042  10.551  1.00  0.00      RA0  H
ATOM   3284  CA  ASP A 351     -19.020  56.328   8.784  1.00  0.00      RA0  C
ATOM   3285  CB  ASP A 351     -19.884  55.061   8.687  1.00  0.00      RA0  C
ATOM   3286  CG  ASP A 351     -20.328  54.511  10.007  1.00  0.00      RA0  C
ATOM   3287  OD1 ASP A 351     -20.747  53.351  10.044  1.00  0.00      RA0  O
ATOM   3288  OD2 ASP A 351     -20.219  55.220  10.996  1.00  0.00      RA0  O
ATOM   3289  C   ASP A 351     -19.724  57.679   8.877  1.00  0.00      RA0  C
ATOM   3290  O   ASP A 351     -20.814  57.854   8.330  1.00  0.00      RA0  O
ATOM   3291  N   GLN A 352     -19.093  58.621   9.574  1.00  0.00      RA0  N
ATOM   3292  H   GLN A 352     -18.349  58.343  10.186  1.00  0.00      RA0  H
ATOM   3293  CA  GLN A 352     -19.659  59.950   9.805  1.00  0.00      RA0  C
ATOM   3294  CB  GLN A 352     -19.670  60.755   8.507  1.00  0.00      RA0  C
ATOM   3295  CG  GLN A 352     -18.490  61.720   8.491  1.00  0.00      RA0  C
ATOM   3296  CD  GLN A 352     -18.642  62.571   9.727  1.00  0.00      RA0  C
ATOM   3297  OE1 GLN A 352     -19.600  63.340   9.848  1.00  0.00      RA0  O
ATOM   3298  NE2 GLN A 352     -17.724  62.307  10.664  1.00  0.00      RA0  N
ATOM   3299 HE21 GLN A 352     -16.943  61.705  10.480  1.00  0.00      RA0  H
ATOM   3300 HE22 GLN A 352     -17.820  62.518  11.641  1.00  0.00      RA0  H
ATOM   3301  C   GLN A 352     -21.026  59.857  10.474  1.00  0.00      RA0  C
ATOM   3302  O   GLN A 352     -21.929  60.641  10.179  1.00  0.00      RA0  O
ATOM   3303  N   ASP A 353     -21.166  58.894  11.380  1.00  0.00      RA0  N
ATOM   3304  H   ASP A 353     -20.361  58.357  11.655  1.00  0.00      RA0  H
ATOM   3305  CA  ASP A 353     -22.419  58.676  12.093  1.00  0.00      RA0  C
ATOM   3306  CB  ASP A 353     -22.582  57.251  12.648  1.00  0.00      RA0  C
ATOM   3307  CG  ASP A 353     -24.035  57.007  13.064  1.00  0.00      RA0  C
ATOM   3308  OD1 ASP A 353     -24.272  56.532  14.179  1.00  0.00      RA0  O
ATOM   3309  OD2 ASP A 353     -24.936  57.290  12.269  1.00  0.00      RA0  O
ATOM   3310  C   ASP A 353     -22.627  59.710  13.196  1.00  0.00      RA0  C
ATOM   3311  O   ASP A 353     -23.692  59.772  13.809  1.00  0.00      RA0  O
ATOM   3312  N   GLY A 354     -21.601  60.517  13.444  1.00  0.00      RA0  N
ATOM   3313  H   GLY A 354     -20.710  60.320  13.018  1.00  0.00      RA0  H
ATOM   3314  CA  GLY A 354     -21.649  61.505  14.505  1.00  0.00      RA0  C
ATOM   3315  C   GLY A 354     -20.898  61.022  15.729  1.00  0.00      RA0  C
ATOM   3316  O   GLY A 354     -20.565  61.805  16.618  1.00  0.00      RA0  O
ATOM   3317  N   PHE A 355     -20.634  59.720  15.771  1.00  0.00      RA0  N
ATOM   3318  H   PHE A 355     -20.792  59.107  14.996  1.00  0.00      RA0  H
ATOM   3319  CA  PHE A 355     -19.884  59.124  16.869  1.00  0.00      RA0  C
ATOM   3320  CB  PHE A 355     -20.720  58.074  17.602  1.00  0.00      RA0  C
ATOM   3321  CG  PHE A 355     -22.065  58.639  17.994  1.00  0.00      RA0  C
ATOM   3322  CD1 PHE A 355     -22.162  59.505  19.106  1.00  0.00      RA0  C
ATOM   3323  CD2 PHE A 355     -23.206  58.285  17.242  1.00  0.00      RA0  C
ATOM   3324  CE1 PHE A 355     -23.418  60.026  19.471  1.00  0.00      RA0  C
ATOM   3325  CE2 PHE A 355     -24.463  58.805  17.605  1.00  0.00      RA0  C
ATOM   3326  CZ  PHE A 355     -24.555  59.671  18.715  1.00  0.00      RA0  C
ATOM   3327  C   PHE A 355     -18.596  58.491  16.356  1.00  0.00      RA0  C
ATOM   3328  O   PHE A 355     -18.600  57.783  15.347  1.00  0.00      RA0  O
ATOM   3329  N   ASN A 356     -17.497  58.751  17.057  1.00  0.00      RA0  N
ATOM   3330  H   ASN A 356     -17.617  59.168  17.953  1.00  0.00      RA0  H
ATOM   3331  CA  ASN A 356     -16.197  58.215  16.672  1.00  0.00      RA0  C
ATOM   3332  CB  ASN A 356     -15.060  58.677  17.588  1.00  0.00      RA0  C
ATOM   3333  CG  ASN A 356     -14.672  60.120  17.365  1.00  0.00      RA0  C
ATOM   3334  OD1 ASN A 356     -14.022  60.483  16.389  1.00  0.00      RA0  O
ATOM   3335  ND2 ASN A 356     -15.076  60.929  18.363  1.00  0.00      RA0  N
ATOM   3336 HD21 ASN A 356     -15.553  60.541  19.161  1.00  0.00      RA0  H
ATOM   3337 HD22 ASN A 356     -14.918  61.914  18.377  1.00  0.00      RA0  H
ATOM   3338  C   ASN A 356     -16.164  56.696  16.748  1.00  0.00      RA0  C
ATOM   3339  O   ASN A 356     -16.902  56.085  17.520  1.00  0.00      RA0  O
ATOM   3340  N   ASP A 357     -15.307  56.093  15.933  1.00  0.00      RA0  N
ATOM   3341  H   ASP A 357     -15.140  56.561  15.082  1.00  0.00      RA0  H
ATOM   3342  CA  ASP A 357     -15.189  54.643  15.879  1.00  0.00      RA0  C
ATOM   3343  CB  ASP A 357     -15.560  54.041  14.528  1.00  0.00      RA0  C
ATOM   3344  CG  ASP A 357     -16.849  54.569  13.978  1.00  0.00      RA0  C
ATOM   3345  OD1 ASP A 357     -17.836  54.585  14.697  1.00  0.00      RA0  O
ATOM   3346  OD2 ASP A 357     -16.870  54.926  12.808  1.00  0.00      RA0  O
ATOM   3347  C   ASP A 357     -13.723  54.250  16.060  1.00  0.00      RA0  C
ATOM   3348  O   ASP A 357     -12.836  55.096  15.962  1.00  0.00      RA0  O
ATOM   3349  N   ILE A 358     -13.468  52.975  16.336  1.00  0.00      RA0  N
ATOM   3350  H   ILE A 358     -14.209  52.296  16.305  1.00  0.00      RA0  H
ATOM   3351  CA  ILE A 358     -12.120  52.539  16.689  1.00  0.00      RA0  C
ATOM   3352  CB  ILE A 358     -11.995  52.545  18.218  1.00  0.00      RA0  C
ATOM   3353  CG2 ILE A 358     -12.838  51.436  18.851  1.00  0.00      RA0  C
ATOM   3354  CG1 ILE A 358     -10.543  52.545  18.689  1.00  0.00      RA0  C
ATOM   3355  CD1 ILE A 358     -10.415  52.959  20.149  1.00  0.00      RA0  C
ATOM   3356  C   ILE A 358     -11.771  51.184  16.067  1.00  0.00      RA0  C
ATOM   3357  O   ILE A 358     -12.658  50.401  15.724  1.00  0.00      RA0  O
ATOM   3358  N   ALA A 359     -10.476  50.918  15.913  1.00  0.00      RA0  N
ATOM   3359  H   ALA A 359      -9.760  51.542  16.229  1.00  0.00      RA0  H
ATOM   3360  CA  ALA A 359     -10.012  49.666  15.320  1.00  0.00      RA0  C
ATOM   3361  CB  ALA A 359      -9.221  49.932  14.039  1.00  0.00      RA0  C
ATOM   3362  C   ALA A 359      -9.112  48.882  16.272  1.00  0.00      RA0  C
ATOM   3363  O   ALA A 359      -8.219  49.444  16.906  1.00  0.00      RA0  O
ATOM   3364  N   ILE A 360      -9.357  47.578  16.359  1.00  0.00      RA0  N
ATOM   3365  H   ILE A 360     -10.093  47.151  15.857  1.00  0.00      RA0  H
ATOM   3366  CA  ILE A 360      -8.554  46.685  17.188  1.00  0.00      RA0  C
ATOM   3367  CB  ILE A 360      -9.381  46.164  18.366  1.00  0.00      RA0  C
ATOM   3368  CG2 ILE A 360      -8.497  45.376  19.329  1.00  0.00      RA0  C
ATOM   3369  CG1 ILE A 360     -10.110  47.299  19.089  1.00  0.00      RA0  C
ATOM   3370  CD1 ILE A 360     -11.045  46.799  20.189  1.00  0.00      RA0  C
ATOM   3371  C   ILE A 360      -8.021  45.537  16.331  1.00  0.00      RA0  C
ATOM   3372  O   ILE A 360      -8.755  44.976  15.517  1.00  0.00      RA0  O
ATOM   3373  N   ALA A 361      -6.749  45.190  16.509  1.00  0.00      RA0  N
ATOM   3374  H   ALA A 361      -6.221  45.594  17.259  1.00  0.00      RA0  H
ATOM   3375  CA  ALA A 361      -6.098  44.232  15.618  1.00  0.00      RA0  C
ATOM   3376  CB  ALA A 361      -4.924  44.889  14.900  1.00  0.00      RA0  C
ATOM   3377  C   ALA A 361      -5.553  42.997  16.331  1.00  0.00      RA0  C
ATOM   3378  O   ALA A 361      -5.044  43.082  17.447  1.00  0.00      RA0  O
ATOM   3379  N   ALA A 362      -5.656  41.853  15.660  1.00  0.00      RA0  N
ATOM   3380  H   ALA A 362      -6.108  41.830  14.774  1.00  0.00      RA0  H
ATOM   3381  CA  ALA A 362      -5.060  40.609  16.134  1.00  0.00      RA0  C
ATOM   3382  CB  ALA A 362      -6.146  39.563  16.382  1.00  0.00      RA0  C
ATOM   3383  C   ALA A 362      -4.068  40.093  15.094  1.00  0.00      RA0  C
ATOM   3384  O   ALA A 362      -4.426  39.290  14.232  1.00  0.00      RA0  O
ATOM   3385  N   PRO A 363      -2.812  40.559  15.182  1.00  0.00      RA0  N
ATOM   3386  CD  PRO A 363      -2.370  41.353  16.315  1.00  0.00      RA0  C
ATOM   3387  CA  PRO A 363      -1.744  40.374  14.190  1.00  0.00      RA0  C
ATOM   3388  CB  PRO A 363      -0.550  41.097  14.815  1.00  0.00      RA0  C
ATOM   3389  CG  PRO A 363      -1.155  42.091  15.795  1.00  0.00      RA0  C
ATOM   3390  C   PRO A 363      -1.411  38.920  13.891  1.00  0.00      RA0  C
ATOM   3391  O   PRO A 363      -0.973  38.602  12.787  1.00  0.00      RA0  O
ATOM   3392  N   TYR A 364      -1.572  38.056  14.882  1.00  0.00      RA0  N
ATOM   3393  H   TYR A 364      -2.017  38.345  15.731  1.00  0.00      RA0  H
ATOM   3394  CA  TYR A 364      -1.276  36.642  14.708  1.00  0.00      RA0  C
ATOM   3395  CB  TYR A 364      -0.541  36.121  15.942  1.00  0.00      RA0  C
ATOM   3396  CG  TYR A 364       0.475  37.150  16.380  1.00  0.00      RA0  C
ATOM   3397  CD1 TYR A 364       0.278  37.847  17.566  1.00  0.00      RA0  C
ATOM   3398  CE1 TYR A 364       1.197  38.807  17.971  1.00  0.00      RA0  C
ATOM   3399  CD2 TYR A 364       1.596  37.412  15.599  1.00  0.00      RA0  C
ATOM   3400  CE2 TYR A 364       2.515  38.373  16.005  1.00  0.00      RA0  C
ATOM   3401  CZ  TYR A 364       2.319  39.067  17.193  1.00  0.00      RA0  C
ATOM   3402  OH  TYR A 364       3.236  40.010  17.612  1.00  0.00      RA0  O
ATOM   3403  HH  TYR A 364       3.970  40.022  17.006  1.00  0.00      RA0  H
ATOM   3404  C   TYR A 364      -2.539  35.829  14.441  1.00  0.00      RA0  C
ATOM   3405  O   TYR A 364      -2.492  34.603  14.348  1.00  0.00      RA0  O
ATOM   3406  N   GLY A 365      -3.668  36.522  14.326  1.00  0.00      RA0  N
ATOM   3407  H   GLY A 365      -3.667  37.518  14.248  1.00  0.00      RA0  H
ATOM   3408  CA  GLY A 365      -4.931  35.881  14.009  1.00  0.00      RA0  C
ATOM   3409  C   GLY A 365      -5.160  35.736  12.517  1.00  0.00      RA0  C
ATOM   3410  O   GLY A 365      -4.224  35.830  11.724  1.00  0.00      RA0  O
ATOM   3411  N   GLY A 366      -6.412  35.500  12.134  1.00  0.00      RA0  N
ATOM   3412  H   GLY A 366      -7.125  35.418  12.838  1.00  0.00      RA0  H
ATOM   3413  CA  GLY A 366      -6.772  35.364  10.734  1.00  0.00      RA0  C
ATOM   3414  C   GLY A 366      -6.467  33.990  10.169  1.00  0.00      RA0  C
ATOM   3415  O   GLY A 366      -6.360  33.012  10.910  1.00  0.00      RA0  O
ATOM   3416  N   GLU A 367      -6.327  33.915   8.849  1.00  0.00      RA0  N
ATOM   3417  H   GLU A 367      -6.520  34.722   8.279  1.00  0.00      RA0  H
ATOM   3418  CA  GLU A 367      -6.000  32.659   8.184  1.00  0.00      RA0  C
ATOM   3419  CB  GLU A 367      -6.539  32.698   6.747  1.00  0.00      RA0  C
ATOM   3420  CG  GLU A 367      -6.376  31.422   5.913  1.00  0.00      RA0  C
ATOM   3421  CD  GLU A 367      -4.981  31.370   5.328  1.00  0.00      RA0  C
ATOM   3422  OE1 GLU A 367      -4.622  32.250   4.555  1.00  0.00      RA0  O
ATOM   3423  OE2 GLU A 367      -4.205  30.493   5.689  1.00  0.00      RA0  O
ATOM   3424  C   GLU A 367      -4.508  32.368   8.280  1.00  0.00      RA0  C
ATOM   3425  O   GLU A 367      -3.692  33.115   7.744  1.00  0.00      RA0  O
ATOM   3426  N   ASP A 368      -4.171  31.265   8.942  1.00  0.00      RA0  N
ATOM   3427  H   ASP A 368      -4.913  30.675   9.252  1.00  0.00      RA0  H
ATOM   3428  CA  ASP A 368      -2.785  30.848   9.155  1.00  0.00      RA0  C
ATOM   3429  CB  ASP A 368      -2.161  29.944   8.106  1.00  0.00      RA0  C
ATOM   3430  CG  ASP A 368      -1.003  29.279   8.815  1.00  0.00      RA0  C
ATOM   3431  OD1 ASP A 368      -0.053  28.878   8.148  1.00  0.00      RA0  O
ATOM   3432  OD2 ASP A 368      -1.060  29.180  10.044  1.00  0.00      RA0  O
ATOM   3433  C   ASP A 368      -1.863  31.998   9.559  1.00  0.00      RA0  C
ATOM   3434  O   ASP A 368      -0.914  32.321   8.843  1.00  0.00      RA0  O
ATOM   3435  N   LYS A 369      -2.157  32.608  10.704  1.00  0.00      RA0  N
ATOM   3436  H   LYS A 369      -3.004  32.316  11.139  1.00  0.00      RA0  H
ATOM   3437  CA  LYS A 369      -1.307  33.638  11.302  1.00  0.00      RA0  C
ATOM   3438  CB  LYS A 369      -0.044  33.035  11.935  1.00  0.00      RA0  C
ATOM   3439  CG  LYS A 369      -0.282  32.531  13.367  1.00  0.00      RA0  C
ATOM   3440  CD  LYS A 369      -1.233  31.335  13.493  1.00  0.00      RA0  C
ATOM   3441  CE  LYS A 369      -1.781  31.136  14.909  1.00  0.00      RA0  C
ATOM   3442  NZ  LYS A 369      -2.687  32.243  15.251  1.00  0.00      RA0  N
ATOM   3443  HZ1 LYS A 369      -2.193  33.154  15.132  1.00  0.00      RA0  H
ATOM   3444  HZ2 LYS A 369      -3.494  32.266  14.598  1.00  0.00      RA0  H
ATOM   3445  HZ3 LYS A 369      -3.035  32.165  16.227  1.00  0.00      RA0  H
ATOM   3446  C   LYS A 369      -0.995  34.806  10.360  1.00  0.00      RA0  C
ATOM   3447  O   LYS A 369       0.058  35.434  10.476  1.00  0.00      RA0  O
ATOM   3448  N   LYS A 370      -1.905  35.096   9.435  1.00  0.00      RA0  N
ATOM   3449  H   LYS A 370      -2.758  34.579   9.385  1.00  0.00      RA0  H
ATOM   3450  CA  LYS A 370      -1.707  36.199   8.496  1.00  0.00      RA0  C
ATOM   3451  CB  LYS A 370      -2.328  35.974   7.124  1.00  0.00      RA0  C
ATOM   3452  CG  LYS A 370      -1.493  34.879   6.468  1.00  0.00      RA0  C
ATOM   3453  CD  LYS A 370      -1.929  34.464   5.070  1.00  0.00      RA0  C
ATOM   3454  CE  LYS A 370      -1.533  33.005   4.859  1.00  0.00      RA0  C
ATOM   3455  NZ  LYS A 370      -2.308  32.234   5.831  1.00  0.00      RA0  N
ATOM   3456  HZ1 LYS A 370      -2.433  31.222   5.615  1.00  0.00      RA0  H
ATOM   3457  HZ2 LYS A 370      -2.002  32.369   6.815  1.00  0.00      RA0  H
ATOM   3458  HZ3 LYS A 370      -3.297  32.570   5.775  1.00  0.00      RA0  H
ATOM   3459  C   LYS A 370      -2.026  37.551   9.123  1.00  0.00      RA0  C
ATOM   3460  O   LYS A 370      -1.505  38.579   8.695  1.00  0.00      RA0  O
ATOM   3461  N   GLY A 371      -2.885  37.543  10.137  1.00  0.00      RA0  N
ATOM   3462  H   GLY A 371      -3.384  36.706  10.340  1.00  0.00      RA0  H
ATOM   3463  CA  GLY A 371      -3.282  38.766  10.808  1.00  0.00      RA0  C
ATOM   3464  C   GLY A 371      -4.678  39.224  10.440  1.00  0.00      RA0  C
ATOM   3465  O   GLY A 371      -5.171  38.939   9.349  1.00  0.00      RA0  O
ATOM   3466  N   ILE A 372      -5.316  39.939  11.360  1.00  0.00      RA0  N
ATOM   3467  H   ILE A 372      -4.909  40.152  12.251  1.00  0.00      RA0  H
ATOM   3468  CA  ILE A 372      -6.678  40.407  11.150  1.00  0.00      RA0  C
ATOM   3469  CB  ILE A 372      -7.632  39.260  11.499  1.00  0.00      RA0  C
ATOM   3470  CG2 ILE A 372      -7.628  38.954  12.993  1.00  0.00      RA0  C
ATOM   3471  CG1 ILE A 372      -9.028  39.449  10.924  1.00  0.00      RA0  C
ATOM   3472  CD1 ILE A 372      -9.812  38.138  10.983  1.00  0.00      RA0  C
ATOM   3473  C   ILE A 372      -6.931  41.695  11.938  1.00  0.00      RA0  C
ATOM   3474  O   ILE A 372      -6.372  41.891  13.018  1.00  0.00      RA0  O
ATOM   3475  N   VAL A 373      -7.758  42.578  11.386  1.00  0.00      RA0  N
ATOM   3476  H   VAL A 373      -8.229  42.359  10.535  1.00  0.00      RA0  H
ATOM   3477  CA  VAL A 373      -8.071  43.847  12.037  1.00  0.00      RA0  C
ATOM   3478  CB  VAL A 373      -7.417  45.043  11.334  1.00  0.00      RA0  C
ATOM   3479  CG1 VAL A 373      -7.871  46.358  11.972  1.00  0.00      RA0  C
ATOM   3480  CG2 VAL A 373      -5.893  44.936  11.318  1.00  0.00      RA0  C
ATOM   3481  C   VAL A 373      -9.577  44.077  12.126  1.00  0.00      RA0  C
ATOM   3482  O   VAL A 373     -10.254  44.214  11.106  1.00  0.00      RA0  O
ATOM   3483  N   TYR A 374     -10.095  44.123  13.349  1.00  0.00      RA0  N
ATOM   3484  H   TYR A 374      -9.492  44.094  14.141  1.00  0.00      RA0  H
ATOM   3485  CA  TYR A 374     -11.516  44.366  13.572  1.00  0.00      RA0  C
ATOM   3486  CB  TYR A 374     -11.984  43.521  14.757  1.00  0.00      RA0  C
ATOM   3487  CG  TYR A 374     -11.689  42.051  14.542  1.00  0.00      RA0  C
ATOM   3488  CD1 TYR A 374     -12.483  41.304  13.682  1.00  0.00      RA0  C
ATOM   3489  CE1 TYR A 374     -12.262  39.939  13.541  1.00  0.00      RA0  C
ATOM   3490  CD2 TYR A 374     -10.643  41.432  15.220  1.00  0.00      RA0  C
ATOM   3491  CE2 TYR A 374     -10.421  40.064  15.080  1.00  0.00      RA0  C
ATOM   3492  CZ  TYR A 374     -11.244  39.310  14.250  1.00  0.00      RA0  C
ATOM   3493  OH  TYR A 374     -11.078  37.946  14.112  1.00  0.00      RA0  O
ATOM   3494  HH  TYR A 374     -10.379  37.602  14.679  1.00  0.00      RA0  H
ATOM   3495  C   TYR A 374     -11.774  45.845  13.828  1.00  0.00      RA0  C
ATOM   3496  O   TYR A 374     -11.055  46.480  14.598  1.00  0.00      RA0  O
ATOM   3497  N   ILE A 375     -12.801  46.392  13.185  1.00  0.00      RA0  N
ATOM   3498  H   ILE A 375     -13.411  45.833  12.619  1.00  0.00      RA0  H
ATOM   3499  CA  ILE A 375     -13.189  47.774  13.435  1.00  0.00      RA0  C
ATOM   3500  CB  ILE A 375     -13.172  48.618  12.158  1.00  0.00      RA0  C
ATOM   3501  CG2 ILE A 375     -11.816  48.508  11.458  1.00  0.00      RA0  C
ATOM   3502  CG1 ILE A 375     -14.322  48.270  11.220  1.00  0.00      RA0  C
ATOM   3503  CD1 ILE A 375     -14.332  49.196  10.008  1.00  0.00      RA0  C
ATOM   3504  C   ILE A 375     -14.549  47.816  14.129  1.00  0.00      RA0  C
ATOM   3505  O   ILE A 375     -15.408  46.967  13.891  1.00  0.00      RA0  O
ATOM   3506  N   PHE A 376     -14.730  48.801  15.002  1.00  0.00      RA0  N
ATOM   3507  H   PHE A 376     -14.096  49.565  15.077  1.00  0.00      RA0  H
ATOM   3508  CA  PHE A 376     -15.934  48.882  15.818  1.00  0.00      RA0  C
ATOM   3509  CB  PHE A 376     -15.627  48.513  17.272  1.00  0.00      RA0  C
ATOM   3510  CG  PHE A 376     -15.080  47.112  17.400  1.00  0.00      RA0  C
ATOM   3511  CD1 PHE A 376     -13.710  46.885  17.334  1.00  0.00      RA0  C
ATOM   3512  CD2 PHE A 376     -15.950  46.048  17.596  1.00  0.00      RA0  C
ATOM   3513  CE1 PHE A 376     -13.213  45.594  17.464  1.00  0.00      RA0  C
ATOM   3514  CE2 PHE A 376     -15.452  44.758  17.730  1.00  0.00      RA0  C
ATOM   3515  CZ  PHE A 376     -14.084  44.530  17.663  1.00  0.00      RA0  C
ATOM   3516  C   PHE A 376     -16.533  50.282  15.800  1.00  0.00      RA0  C
ATOM   3517  O   PHE A 376     -15.875  51.253  16.173  1.00  0.00      RA0  O
ATOM   3518  N   ASN A 377     -17.786  50.381  15.368  1.00  0.00      RA0  N
ATOM   3519  H   ASN A 377     -18.295  49.546  15.165  1.00  0.00      RA0  H
ATOM   3520  CA  ASN A 377     -18.486  51.657  15.362  1.00  0.00      RA0  C
ATOM   3521  CB  ASN A 377     -19.722  51.673  14.476  1.00  0.00      RA0  C
ATOM   3522  CG  ASN A 377     -19.335  51.756  13.027  1.00  0.00      RA0  C
ATOM   3523  OD1 ASN A 377     -19.256  50.728  12.356  1.00  0.00      RA0  O
ATOM   3524  ND2 ASN A 377     -19.224  53.002  12.569  1.00  0.00      RA0  N
ATOM   3525 HD21 ASN A 377     -18.997  53.803  13.144  1.00  0.00      RA0  H
ATOM   3526 HD22 ASN A 377     -19.385  53.315  11.626  1.00  0.00      RA0  H
ATOM   3527  C   ASN A 377     -18.975  52.043  16.753  1.00  0.00      RA0  C
ATOM   3528  O   ASN A 377     -19.496  51.208  17.493  1.00  0.00      RA0  O
ATOM   3529  N   GLY A 378     -18.799  53.311  17.106  1.00  0.00      RA0  N
ATOM   3530  H   GLY A 378     -18.496  53.985  16.423  1.00  0.00      RA0  H
ATOM   3531  CA  GLY A 378     -19.288  53.821  18.372  1.00  0.00      RA0  C
ATOM   3532  C   GLY A 378     -20.660  54.446  18.215  1.00  0.00      RA0  C
ATOM   3533  O   GLY A 378     -21.063  54.804  17.108  1.00  0.00      RA0  O
ATOM   3534  N   ARG A 379     -21.381  54.574  19.323  1.00  0.00      RA0  N
ATOM   3535  H   ARG A 379     -20.973  54.343  20.210  1.00  0.00      RA0  H
ATOM   3536  CA  ARG A 379     -22.710  55.174  19.303  1.00  0.00      RA0  C
ATOM   3537  CB  ARG A 379     -23.822  54.296  18.726  1.00  0.00      RA0  C
ATOM   3538  CG  ARG A 379     -24.206  53.006  19.425  1.00  0.00      RA0  C
ATOM   3539  CD  ARG A 379     -25.464  52.500  18.719  1.00  0.00      RA0  C
ATOM   3540  NE  ARG A 379     -25.897  51.204  19.225  1.00  0.00      RA0  N
ATOM   3541  HE  ARG A 379     -26.383  51.230  20.107  1.00  0.00      RA0  H
ATOM   3542  CZ  ARG A 379     -25.551  50.102  18.497  1.00  0.00      RA0  C
ATOM   3543  NH1 ARG A 379     -24.813  50.240  17.370  1.00  0.00      RA0  N
ATOM   3544 HH11 ARG A 379     -24.453  49.434  16.879  1.00  0.00      RA0  H
ATOM   3545 HH12 ARG A 379     -24.571  51.136  16.978  1.00  0.00      RA0  H
ATOM   3546  NH2 ARG A 379     -25.932  48.878  18.919  1.00  0.00      RA0  N
ATOM   3547 HH21 ARG A 379     -25.592  48.054  18.443  1.00  0.00      RA0  H
ATOM   3548 HH22 ARG A 379     -26.541  48.741  19.706  1.00  0.00      RA0  H
ATOM   3549  C   ARG A 379     -23.014  55.870  20.626  1.00  0.00      RA0  C
ATOM   3550  O   ARG A 379     -22.153  55.956  21.501  1.00  0.00      RA0  O
ATOM   3551  N   SER A 380     -24.240  56.364  20.763  1.00  0.00      RA0  N
ATOM   3552  H   SER A 380     -24.916  56.288  20.029  1.00  0.00      RA0  H
ATOM   3553  CA  SER A 380     -24.651  57.099  21.955  1.00  0.00      RA0  C
ATOM   3554  CB  SER A 380     -26.057  57.637  21.702  1.00  0.00      RA0  C
ATOM   3555  OG  SER A 380     -26.748  56.731  20.825  1.00  0.00      RA0  O
ATOM   3556  HG  SER A 380     -27.519  57.199  20.522  1.00  0.00      RA0  H
ATOM   3557  C   SER A 380     -24.587  56.235  23.211  1.00  0.00      RA0  C
ATOM   3558  O   SER A 380     -24.287  56.724  24.300  1.00  0.00      RA0  O
ATOM   3559  N   THR A 381     -24.862  54.945  23.047  1.00  0.00      RA0  N
ATOM   3560  H   THR A 381     -25.133  54.624  22.140  1.00  0.00      RA0  H
ATOM   3561  CA  THR A 381     -24.854  53.996  24.156  1.00  0.00      RA0  C
ATOM   3562  CB  THR A 381     -25.633  52.745  23.706  1.00  0.00      RA0  C
ATOM   3563  OG1 THR A 381     -25.333  52.413  22.333  1.00  0.00      RA0  O
ATOM   3564  HG1 THR A 381     -24.391  52.274  22.311  1.00  0.00      RA0  H
ATOM   3565  CG2 THR A 381     -27.139  52.966  23.860  1.00  0.00      RA0  C
ATOM   3566  C   THR A 381     -23.435  53.680  24.622  1.00  0.00      RA0  C
ATOM   3567  O   THR A 381     -23.239  52.940  25.587  1.00  0.00      RA0  O
ATOM   3568  N   GLY A 382     -22.449  54.240  23.930  1.00  0.00      RA0  N
ATOM   3569  H   GLY A 382     -22.597  54.825  23.132  1.00  0.00      RA0  H
ATOM   3570  CA  GLY A 382     -21.061  53.874  24.137  1.00  0.00      RA0  C
ATOM   3571  C   GLY A 382     -20.620  53.012  22.973  1.00  0.00      RA0  C
ATOM   3572  O   GLY A 382     -21.328  52.923  21.971  1.00  0.00      RA0  O
ATOM   3573  N   LEU A 383     -19.457  52.382  23.085  1.00  0.00      RA0  N
ATOM   3574  H   LEU A 383     -18.959  52.410  23.950  1.00  0.00      RA0  H
ATOM   3575  CA  LEU A 383     -18.975  51.548  21.994  1.00  0.00      RA0  C
ATOM   3576  CB  LEU A 383     -17.515  51.158  22.240  1.00  0.00      RA0  C
ATOM   3577  CG  LEU A 383     -16.909  50.301  21.126  1.00  0.00      RA0  C
ATOM   3578  CD1 LEU A 383     -16.902  51.030  19.784  1.00  0.00      RA0  C
ATOM   3579  CD2 LEU A 383     -15.519  49.785  21.499  1.00  0.00      RA0  C
ATOM   3580  C   LEU A 383     -19.827  50.296  21.849  1.00  0.00      RA0  C
ATOM   3581  O   LEU A 383     -19.963  49.511  22.787  1.00  0.00      RA0  O
ATOM   3582  N   ASN A 384     -20.393  50.115  20.662  1.00  0.00      RA0  N
ATOM   3583  H   ASN A 384     -20.107  50.707  19.904  1.00  0.00      RA0  H
ATOM   3584  CA  ASN A 384     -21.117  48.897  20.335  1.00  0.00      RA0  C
ATOM   3585  CB  ASN A 384     -22.077  49.099  19.173  1.00  0.00      RA0  C
ATOM   3586  CG  ASN A 384     -22.994  47.897  18.976  1.00  0.00      RA0  C
ATOM   3587  OD1 ASN A 384     -23.643  47.779  17.938  1.00  0.00      RA0  O
ATOM   3588  ND2 ASN A 384     -23.120  47.048  20.018  1.00  0.00      RA0  N
ATOM   3589 HD21 ASN A 384     -22.772  47.220  20.941  1.00  0.00      RA0  H
ATOM   3590 HD22 ASN A 384     -23.582  46.165  19.902  1.00  0.00      RA0  H
ATOM   3591  C   ASN A 384     -20.123  47.796  20.014  1.00  0.00      RA0  C
ATOM   3592  O   ASN A 384     -19.251  47.979  19.164  1.00  0.00      RA0  O
ATOM   3593  N   ALA A 385     -20.245  46.651  20.677  1.00  0.00      RA0  N
ATOM   3594  H   ALA A 385     -20.988  46.455  21.311  1.00  0.00      RA0  H
ATOM   3595  CA  ALA A 385     -19.235  45.620  20.501  1.00  0.00      RA0  C
ATOM   3596  CB  ALA A 385     -18.873  44.980  21.842  1.00  0.00      RA0  C
ATOM   3597  C   ALA A 385     -19.700  44.542  19.536  1.00  0.00      RA0  C
ATOM   3598  O   ALA A 385     -20.509  43.680  19.878  1.00  0.00      RA0  O
ATOM   3599  N   VAL A 386     -19.139  44.619  18.334  1.00  0.00      RA0  N
ATOM   3600  H   VAL A 386     -18.625  45.438  18.063  1.00  0.00      RA0  H
ATOM   3601  CA  VAL A 386     -19.260  43.637  17.263  1.00  0.00      RA0  C
ATOM   3602  CB  VAL A 386     -20.749  43.357  16.936  1.00  0.00      RA0  C
ATOM   3603  CG1 VAL A 386     -21.545  44.633  16.631  1.00  0.00      RA0  C
ATOM   3604  CG2 VAL A 386     -20.927  42.302  15.843  1.00  0.00      RA0  C
ATOM   3605  C   VAL A 386     -18.549  44.276  16.077  1.00  0.00      RA0  C
ATOM   3606  O   VAL A 386     -18.710  45.473  15.832  1.00  0.00      RA0  O
ATOM   3607  N   PRO A 387     -17.737  43.500  15.348  1.00  0.00      RA0  N
ATOM   3608  CD  PRO A 387     -17.321  42.125  15.582  1.00  0.00      RA0  C
ATOM   3609  CA  PRO A 387     -17.080  44.126  14.198  1.00  0.00      RA0  C
ATOM   3610  CB  PRO A 387     -16.126  43.026  13.717  1.00  0.00      RA0  C
ATOM   3611  CG  PRO A 387     -15.967  42.055  14.890  1.00  0.00      RA0  C
ATOM   3612  C   PRO A 387     -18.084  44.528  13.123  1.00  0.00      RA0  C
ATOM   3613  O   PRO A 387     -18.921  43.717  12.729  1.00  0.00      RA0  O
ATOM   3614  N   SER A 388     -17.995  45.769  12.657  1.00  0.00      RA0  N
ATOM   3615  H   SER A 388     -17.367  46.447  13.051  1.00  0.00      RA0  H
ATOM   3616  CA  SER A 388     -18.850  46.234  11.573  1.00  0.00      RA0  C
ATOM   3617  CB  SER A 388     -19.107  47.708  11.817  1.00  0.00      RA0  C
ATOM   3618  OG  SER A 388     -18.268  48.155  12.891  1.00  0.00      RA0  O
ATOM   3619  HG  SER A 388     -18.378  49.107  12.845  1.00  0.00      RA0  H
ATOM   3620  C   SER A 388     -18.162  45.934  10.253  1.00  0.00      RA0  C
ATOM   3621  O   SER A 388     -18.716  46.168   9.180  1.00  0.00      RA0  O
ATOM   3622  N   GLN A 389     -16.958  45.378  10.357  1.00  0.00      RA0  N
ATOM   3623  H   GLN A 389     -16.491  45.235  11.230  1.00  0.00      RA0  H
ATOM   3624  CA  GLN A 389     -16.140  45.020   9.207  1.00  0.00      RA0  C
ATOM   3625  CB  GLN A 389     -15.789  46.250   8.358  1.00  0.00      RA0  C
ATOM   3626  CG  GLN A 389     -15.309  45.951   6.937  1.00  0.00      RA0  C
ATOM   3627  CD  GLN A 389     -15.132  47.237   6.158  1.00  0.00      RA0  C
ATOM   3628  OE1 GLN A 389     -14.937  48.321   6.701  1.00  0.00      RA0  O
ATOM   3629  NE2 GLN A 389     -15.220  47.043   4.834  1.00  0.00      RA0  N
ATOM   3630 HE21 GLN A 389     -15.403  46.142   4.446  1.00  0.00      RA0  H
ATOM   3631 HE22 GLN A 389     -15.110  47.792   4.175  1.00  0.00      RA0  H
ATOM   3632  C   GLN A 389     -14.877  44.321   9.694  1.00  0.00      RA0  C
ATOM   3633  O   GLN A 389     -14.479  44.469  10.850  1.00  0.00      RA0  O
ATOM   3634  N   ILE A 390     -14.244  43.573   8.799  1.00  0.00      RA0  N
ATOM   3635  H   ILE A 390     -14.534  43.511   7.844  1.00  0.00      RA0  H
ATOM   3636  CA  ILE A 390     -13.062  42.796   9.133  1.00  0.00      RA0  C
ATOM   3637  CB  ILE A 390     -13.427  41.303   9.232  1.00  0.00      RA0  C
ATOM   3638  CG2 ILE A 390     -12.167  40.443   9.222  1.00  0.00      RA0  C
ATOM   3639  CG1 ILE A 390     -14.306  40.968  10.443  1.00  0.00      RA0  C
ATOM   3640  CD1 ILE A 390     -15.809  40.932  10.148  1.00  0.00      RA0  C
ATOM   3641  C   ILE A 390     -11.989  42.994   8.073  1.00  0.00      RA0  C
ATOM   3642  O   ILE A 390     -12.232  42.784   6.884  1.00  0.00      RA0  O
ATOM   3643  N   LEU A 391     -10.804  43.410   8.505  1.00  0.00      RA0  N
ATOM   3644  H   LEU A 391     -10.634  43.495   9.484  1.00  0.00      RA0  H
ATOM   3645  CA  LEU A 391      -9.685  43.563   7.589  1.00  0.00      RA0  C
ATOM   3646  CB  LEU A 391      -8.918  44.858   7.854  1.00  0.00      RA0  C
ATOM   3647  CG  LEU A 391      -9.770  46.123   7.763  1.00  0.00      RA0  C
ATOM   3648  CD1 LEU A 391      -8.960  47.357   8.155  1.00  0.00      RA0  C
ATOM   3649  CD2 LEU A 391     -10.421  46.289   6.390  1.00  0.00      RA0  C
ATOM   3650  C   LEU A 391      -8.739  42.380   7.727  1.00  0.00      RA0  C
ATOM   3651  O   LEU A 391      -8.054  42.233   8.739  1.00  0.00      RA0  O
ATOM   3652  N   GLU A 392      -8.709  41.535   6.704  1.00  0.00      RA0  N
ATOM   3653  H   GLU A 392      -9.213  41.721   5.862  1.00  0.00      RA0  H
ATOM   3654  CA  GLU A 392      -7.848  40.364   6.714  1.00  0.00      RA0  C
ATOM   3655  CB  GLU A 392      -8.546  39.035   6.451  1.00  0.00      RA0  C
ATOM   3656  CG  GLU A 392      -7.557  37.942   6.868  1.00  0.00      RA0  C
ATOM   3657  CD  GLU A 392      -8.080  36.574   6.509  1.00  0.00      RA0  C
ATOM   3658  OE1 GLU A 392      -8.160  35.729   7.399  1.00  0.00      RA0  O
ATOM   3659  OE2 GLU A 392      -8.387  36.356   5.339  1.00  0.00      RA0  O
ATOM   3660  C   GLU A 392      -6.675  40.579   5.772  1.00  0.00      RA0  C
ATOM   3661  O   GLU A 392      -6.837  40.571   4.553  1.00  0.00      RA0  O
ATOM   3662  N   GLY A 393      -5.493  40.774   6.344  1.00  0.00      RA0  N
ATOM   3663  H   GLY A 393      -5.400  40.518   7.307  1.00  0.00      RA0  H
ATOM   3664  CA  GLY A 393      -4.298  40.969   5.548  1.00  0.00      RA0  C
ATOM   3665  C   GLY A 393      -3.879  39.674   4.888  1.00  0.00      RA0  C
ATOM   3666  O   GLY A 393      -3.799  38.637   5.547  1.00  0.00      RA0  O
ATOM   3667  N   GLN A 394      -3.617  39.723   3.587  1.00  0.00      RA0  N
ATOM   3668  H   GLN A 394      -3.705  40.575   3.072  1.00  0.00      RA0  H
ATOM   3669  CA  GLN A 394      -3.136  38.541   2.888  1.00  0.00      RA0  C
ATOM   3670  CB  GLN A 394      -3.966  38.119   1.672  1.00  0.00      RA0  C
ATOM   3671  CG  GLN A 394      -5.283  37.417   2.010  1.00  0.00      RA0  C
ATOM   3672  CD  GLN A 394      -6.316  38.463   2.338  1.00  0.00      RA0  C
ATOM   3673  OE1 GLN A 394      -6.336  39.529   1.728  1.00  0.00      RA0  O
ATOM   3674  NE2 GLN A 394      -7.145  38.118   3.333  1.00  0.00      RA0  N
ATOM   3675 HE21 GLN A 394      -7.195  37.230   3.809  1.00  0.00      RA0  H
ATOM   3676 HE22 GLN A 394      -7.767  38.798   3.719  1.00  0.00      RA0  H
ATOM   3677  C   GLN A 394      -1.688  38.719   2.460  1.00  0.00      RA0  C
ATOM   3678  O   GLN A 394      -1.395  39.442   1.509  1.00  0.00      RA0  O
ATOM   3679  N   TRP A 395      -0.792  38.035   3.163  1.00  0.00      RA0  N
ATOM   3680  H   TRP A 395      -1.052  37.492   3.966  1.00  0.00      RA0  H
ATOM   3681  CA  TRP A 395       0.624  38.010   2.821  1.00  0.00      RA0  C
ATOM   3682  CB  TRP A 395       1.335  39.183   3.491  1.00  0.00      RA0  C
ATOM   3683  CG  TRP A 395       1.669  40.269   2.498  1.00  0.00      RA0  C
ATOM   3684  CD2 TRP A 395       2.666  40.241   1.455  1.00  0.00      RA0  C
ATOM   3685  CE2 TRP A 395       2.643  41.498   0.810  1.00  0.00      RA0  C
ATOM   3686  CE3 TRP A 395       3.576  39.273   1.045  1.00  0.00      RA0  C
ATOM   3687  CD1 TRP A 395       1.089  41.543   2.417  1.00  0.00      RA0  C
ATOM   3688  NE1 TRP A 395       1.661  42.271   1.422  1.00  0.00      RA0  N
ATOM   3689  HE1 TRP A 395       1.421  43.208   1.208  1.00  0.00      RA0  H
ATOM   3690  CZ2 TRP A 395       3.516  41.746  -0.243  1.00  0.00      RA0  C
ATOM   3691  CZ3 TRP A 395       4.447  39.535  -0.005  1.00  0.00      RA0  C
ATOM   3692  CH2 TRP A 395       4.418  40.769  -0.645  1.00  0.00      RA0  C
ATOM   3693  C   TRP A 395       1.234  36.711   3.328  1.00  0.00      RA0  C
ATOM   3694  O   TRP A 395       0.809  36.179   4.354  1.00  0.00      RA0  O
ATOM   3695  N   ALA A 396       2.233  36.203   2.616  1.00  0.00      RA0  N
ATOM   3696  H   ALA A 396       2.595  36.745   1.863  1.00  0.00      RA0  H
ATOM   3697  CA  ALA A 396       2.855  34.941   2.992  1.00  0.00      RA0  C
ATOM   3698  CB  ALA A 396       3.705  34.400   1.841  1.00  0.00      RA0  C
ATOM   3699  C   ALA A 396       3.736  35.113   4.223  1.00  0.00      RA0  C
ATOM   3700  O   ALA A 396       3.879  36.215   4.748  1.00  0.00      RA0  O
ATOM   3701  N   ALA A 397       4.324  34.013   4.679  1.00  0.00      RA0  N
ATOM   3702  H   ALA A 397       4.231  33.125   4.228  1.00  0.00      RA0  H
ATOM   3703  CA  ALA A 397       5.216  34.042   5.829  1.00  0.00      RA0  C
ATOM   3704  CB  ALA A 397       4.676  33.157   6.952  1.00  0.00      RA0  C
ATOM   3705  C   ALA A 397       6.595  33.532   5.436  1.00  0.00      RA0  C
ATOM   3706  O   ALA A 397       6.747  32.383   5.018  1.00  0.00      RA0  O
ATOM   3707  N   ARG A 398       7.599  34.392   5.567  1.00  0.00      RA0  N
ATOM   3708  H   ARG A 398       7.429  35.238   6.069  1.00  0.00      RA0  H
ATOM   3709  CA  ARG A 398       8.958  34.044   5.173  1.00  0.00      RA0  C
ATOM   3710  CB  ARG A 398       9.683  35.271   4.620  1.00  0.00      RA0  C
ATOM   3711  CG  ARG A 398       8.976  36.091   3.544  1.00  0.00      RA0  C
ATOM   3712  CD  ARG A 398       9.033  37.582   3.903  1.00  0.00      RA0  C
ATOM   3713  NE  ARG A 398       9.177  38.435   2.724  1.00  0.00      RA0  N
ATOM   3714  HE  ARG A 398      10.105  38.788   2.521  1.00  0.00      RA0  H
ATOM   3715  CZ  ARG A 398       8.130  38.759   1.915  1.00  0.00      RA0  C
ATOM   3716  NH1 ARG A 398       6.890  38.309   2.207  1.00  0.00      RA0  N
ATOM   3717 HH11 ARG A 398       6.091  38.525   1.641  1.00  0.00      RA0  H
ATOM   3718 HH12 ARG A 398       6.731  37.746   3.022  1.00  0.00      RA0  H
ATOM   3719  NH2 ARG A 398       8.354  39.529   0.834  1.00  0.00      RA0  N
ATOM   3720 HH21 ARG A 398       7.670  39.791   0.155  1.00  0.00      RA0  H
ATOM   3721 HH22 ARG A 398       9.292  39.902   0.679  1.00  0.00      RA0  H
ATOM   3722  C   ARG A 398       9.776  33.551   6.360  1.00  0.00      RA0  C
ATOM   3723  O   ARG A 398      10.160  32.383   6.419  1.00  0.00      RA0  O
ATOM   3724  N   SER A 399      10.036  34.446   7.306  1.00  0.00      RA0  N
ATOM   3725  H   SER A 399       9.787  35.408   7.222  1.00  0.00      RA0  H
ATOM   3726  CA  SER A 399      10.823  34.112   8.487  1.00  0.00      RA0  C
ATOM   3727  CB  SER A 399      11.861  35.205   8.472  1.00  0.00      RA0  C
ATOM   3728  OG  SER A 399      11.723  35.781   7.166  1.00  0.00      RA0  O
ATOM   3729  HG  SER A 399      12.234  35.225   6.589  1.00  0.00      RA0  H
ATOM   3730  C   SER A 399       9.946  34.046   9.730  1.00  0.00      RA0  C
ATOM   3731  O   SER A 399       9.809  32.995  10.355  1.00  0.00      RA0  O
ATOM   3732  N   MET A 400       9.348  35.180  10.077  1.00  0.00      RA0  N
ATOM   3733  H   MET A 400       9.323  35.954   9.446  1.00  0.00      RA0  H
ATOM   3734  CA  MET A 400       8.551  35.296  11.288  1.00  0.00      RA0  C
ATOM   3735  CB  MET A 400       9.233  36.383  12.127  1.00  0.00      RA0  C
ATOM   3736  CG  MET A 400       9.277  37.753  11.455  1.00  0.00      RA0  C
ATOM   3737  SD  MET A 400      10.370  38.844  12.369  1.00  0.00      RA0  S
ATOM   3738  CE  MET A 400      11.819  37.774  12.331  1.00  0.00      RA0  C
ATOM   3739  C   MET A 400       7.106  35.606  10.896  1.00  0.00      RA0  C
ATOM   3740  O   MET A 400       6.822  35.764   9.708  1.00  0.00      RA0  O
ATOM   3741  N   PRO A 401       6.183  35.681  11.877  1.00  0.00      RA0  N
ATOM   3742  CD  PRO A 401       6.288  35.371  13.302  1.00  0.00      RA0  C
ATOM   3743  CA  PRO A 401       4.804  35.986  11.479  1.00  0.00      RA0  C
ATOM   3744  CB  PRO A 401       4.046  35.979  12.812  1.00  0.00      RA0  C
ATOM   3745  CG  PRO A 401       4.857  35.061  13.721  1.00  0.00      RA0  C
ATOM   3746  C   PRO A 401       4.663  37.310  10.742  1.00  0.00      RA0  C
ATOM   3747  O   PRO A 401       5.173  38.330  11.205  1.00  0.00      RA0  O
ATOM   3748  N   PRO A 402       3.975  37.290   9.593  1.00  0.00      RA0  N
ATOM   3749  CD  PRO A 402       3.413  36.097   8.970  1.00  0.00      RA0  C
ATOM   3750  CA  PRO A 402       3.653  38.528   8.883  1.00  0.00      RA0  C
ATOM   3751  CB  PRO A 402       3.131  37.986   7.551  1.00  0.00      RA0  C
ATOM   3752  CG  PRO A 402       2.501  36.631   7.875  1.00  0.00      RA0  C
ATOM   3753  C   PRO A 402       2.585  39.275   9.657  1.00  0.00      RA0  C
ATOM   3754  O   PRO A 402       1.413  39.225   9.284  1.00  0.00      RA0  O
ATOM   3755  N   SER A 403       2.985  39.956  10.726  1.00  0.00      RA0  N
ATOM   3756  H   SER A 403       3.957  40.043  10.926  1.00  0.00      RA0  H
ATOM   3757  CA  SER A 403       2.006  40.486  11.658  1.00  0.00      RA0  C
ATOM   3758  CB  SER A 403       2.807  40.872  12.893  1.00  0.00      RA0  C
ATOM   3759  OG  SER A 403       3.610  39.743  13.290  1.00  0.00      RA0  O
ATOM   3760  HG  SER A 403       4.132  39.454  12.549  1.00  0.00      RA0  H
ATOM   3761  C   SER A 403       1.217  41.592  10.989  1.00  0.00      RA0  C
ATOM   3762  O   SER A 403       1.770  42.617  10.610  1.00  0.00      RA0  O
ATOM   3763  N   PHE A 404      -0.090  41.389  10.883  1.00  0.00      RA0  N
ATOM   3764  H   PHE A 404      -0.492  40.528  11.201  1.00  0.00      RA0  H
ATOM   3765  CA  PHE A 404      -0.961  42.366  10.252  1.00  0.00      RA0  C
ATOM   3766  CB  PHE A 404      -1.871  41.684   9.234  1.00  0.00      RA0  C
ATOM   3767  CG  PHE A 404      -2.830  42.656   8.593  1.00  0.00      RA0  C
ATOM   3768  CD1 PHE A 404      -2.372  43.576   7.659  1.00  0.00      RA0  C
ATOM   3769  CD2 PHE A 404      -4.180  42.610   8.921  1.00  0.00      RA0  C
ATOM   3770  CE1 PHE A 404      -3.271  44.432   7.035  1.00  0.00      RA0  C
ATOM   3771  CE2 PHE A 404      -5.076  43.468   8.296  1.00  0.00      RA0  C
ATOM   3772  CZ  PHE A 404      -4.624  44.374   7.346  1.00  0.00      RA0  C
ATOM   3773  C   PHE A 404      -1.738  43.064  11.346  1.00  0.00      RA0  C
ATOM   3774  O   PHE A 404      -2.551  42.452  12.033  1.00  0.00      RA0  O
ATOM   3775  N   GLY A 405      -1.496  44.356  11.491  1.00  0.00      RA0  N
ATOM   3776  H   GLY A 405      -0.742  44.761  10.965  1.00  0.00      RA0  H
ATOM   3777  CA  GLY A 405      -1.811  45.030  12.729  1.00  0.00      RA0  C
ATOM   3778  C   GLY A 405      -0.500  45.092  13.481  1.00  0.00      RA0  C
ATOM   3779  O   GLY A 405       0.559  44.973  12.862  1.00  0.00      RA0  O
ATOM   3780  N   TYR A 406      -0.578  45.307  14.795  1.00  0.00      RA0  N
ATOM   3781  H   TYR A 406      -1.490  45.451  15.170  1.00  0.00      RA0  H
ATOM   3782  CA  TYR A 406       0.576  45.525  15.677  1.00  0.00      RA0  C
ATOM   3783  CB  TYR A 406       1.664  44.448  15.524  1.00  0.00      RA0  C
ATOM   3784  CG  TYR A 406       2.544  44.375  16.748  1.00  0.00      RA0  C
ATOM   3785  CD1 TYR A 406       2.209  43.509  17.782  1.00  0.00      RA0  C
ATOM   3786  CE1 TYR A 406       3.011  43.439  18.914  1.00  0.00      RA0  C
ATOM   3787  CD2 TYR A 406       3.685  45.163  16.840  1.00  0.00      RA0  C
ATOM   3788  CE2 TYR A 406       4.480  45.101  17.976  1.00  0.00      RA0  C
ATOM   3789  CZ  TYR A 406       4.139  44.246  19.016  1.00  0.00      RA0  C
ATOM   3790  OH  TYR A 406       4.918  44.209  20.154  1.00  0.00      RA0  O
ATOM   3791  HH  TYR A 406       4.740  43.398  20.619  1.00  0.00      RA0  H
ATOM   3792  C   TYR A 406       1.123  46.934  15.442  1.00  0.00      RA0  C
ATOM   3793  O   TYR A 406       1.848  47.480  16.271  1.00  0.00      RA0  O
ATOM   3794  N   SER A 407       0.753  47.515  14.304  1.00  0.00      RA0  N
ATOM   3795  H   SER A 407       0.619  46.982  13.469  1.00  0.00      RA0  H
ATOM   3796  CA  SER A 407       0.954  48.930  14.027  1.00  0.00      RA0  C
ATOM   3797  CB  SER A 407       2.272  48.945  13.278  1.00  0.00      RA0  C
ATOM   3798  OG  SER A 407       2.628  47.575  13.054  1.00  0.00      RA0  O
ATOM   3799  HG  SER A 407       3.227  47.580  12.310  1.00  0.00      RA0  H
ATOM   3800  C   SER A 407      -0.231  49.469  13.227  1.00  0.00      RA0  C
ATOM   3801  O   SER A 407      -0.544  48.946  12.156  1.00  0.00      RA0  O
ATOM   3802  N   MET A 408      -0.873  50.519  13.733  1.00  0.00      RA0  N
ATOM   3803  H   MET A 408      -0.604  50.969  14.586  1.00  0.00      RA0  H
ATOM   3804  CA  MET A 408      -2.004  51.143  13.046  1.00  0.00      RA0  C
ATOM   3805  CB  MET A 408      -3.349  50.485  13.381  1.00  0.00      RA0  C
ATOM   3806  CG  MET A 408      -3.626  49.105  12.782  1.00  0.00      RA0  C
ATOM   3807  SD  MET A 408      -5.306  48.544  13.098  1.00  0.00      RA0  S
ATOM   3808  CE  MET A 408      -5.283  48.638  14.893  1.00  0.00      RA0  C
ATOM   3809  C   MET A 408      -2.098  52.632  13.369  1.00  0.00      RA0  C
ATOM   3810  O   MET A 408      -1.806  53.046  14.490  1.00  0.00      RA0  O
ATOM   3811  N   LYS A 409      -2.496  53.434  12.384  1.00  0.00      RA0  N
ATOM   3812  H   LYS A 409      -2.674  53.063  11.467  1.00  0.00      RA0  H
ATOM   3813  CA  LYS A 409      -2.839  54.833  12.634  1.00  0.00      RA0  C
ATOM   3814  CB  LYS A 409      -1.656  55.757  12.340  1.00  0.00      RA0  C
ATOM   3815  CG  LYS A 409      -1.976  57.247  12.518  1.00  0.00      RA0  C
ATOM   3816  CD  LYS A 409      -2.469  57.628  13.918  1.00  0.00      RA0  C
ATOM   3817  CE  LYS A 409      -2.703  59.135  14.084  1.00  0.00      RA0  C
ATOM   3818  NZ  LYS A 409      -1.426  59.856  14.023  1.00  0.00      RA0  N
ATOM   3819  HZ1 LYS A 409      -1.481  60.826  14.381  1.00  0.00      RA0  H
ATOM   3820  HZ2 LYS A 409      -0.669  59.350  14.532  1.00  0.00      RA0  H
ATOM   3821  HZ3 LYS A 409      -1.019  59.900  13.065  1.00  0.00      RA0  H
ATOM   3822  C   LYS A 409      -4.068  55.255  11.831  1.00  0.00      RA0  C
ATOM   3823  O   LYS A 409      -4.091  55.131  10.607  1.00  0.00      RA0  O
ATOM   3824  N   GLY A 410      -5.092  55.739  12.527  1.00  0.00      RA0  N
ATOM   3825  H   GLY A 410      -5.021  55.887  13.512  1.00  0.00      RA0  H
ATOM   3826  CA  GLY A 410      -6.298  56.227  11.880  1.00  0.00      RA0  C
ATOM   3827  C   GLY A 410      -6.485  57.732  11.967  1.00  0.00      RA0  C
ATOM   3828  O   GLY A 410      -5.521  58.483  12.115  1.00  0.00      RA0  O
ATOM   3829  N   ALA A 411      -7.742  58.158  11.850  1.00  0.00      RA0  N
ATOM   3830  H   ALA A 411      -8.448  57.513  11.552  1.00  0.00      RA0  H
ATOM   3831  CA  ALA A 411      -8.167  59.531  12.136  1.00  0.00      RA0  C
ATOM   3832  CB  ALA A 411      -7.928  59.889  13.607  1.00  0.00      RA0  C
ATOM   3833  C   ALA A 411      -7.537  60.601  11.243  1.00  0.00      RA0  C
ATOM   3834  O   ALA A 411      -7.283  61.717  11.695  1.00  0.00      RA0  O
ATOM   3835  N   THR A 412      -7.289  60.266   9.981  1.00  0.00      RA0  N
ATOM   3836  H   THR A 412      -7.466  59.358   9.598  1.00  0.00      RA0  H
ATOM   3837  CA  THR A 412      -6.814  61.254   9.016  1.00  0.00      RA0  C
ATOM   3838  CB  THR A 412      -5.287  61.233   9.041  1.00  0.00      RA0  C
ATOM   3839  OG1 THR A 412      -4.793  61.009  10.375  1.00  0.00      RA0  O
ATOM   3840  HG1 THR A 412      -5.186  60.202  10.692  1.00  0.00      RA0  H
ATOM   3841  CG2 THR A 412      -4.702  62.516   8.442  1.00  0.00      RA0  C
ATOM   3842  C   THR A 412      -7.377  60.948   7.631  1.00  0.00      RA0  C
ATOM   3843  O   THR A 412      -7.437  59.788   7.226  1.00  0.00      RA0  O
ATOM   3844  N   ASP A 413      -7.786  61.984   6.904  1.00  0.00      RA0  N
ATOM   3845  H   ASP A 413      -7.643  62.929   7.189  1.00  0.00      RA0  H
ATOM   3846  CA  ASP A 413      -8.328  61.785   5.567  1.00  0.00      RA0  C
ATOM   3847  CB  ASP A 413      -9.582  62.653   5.420  1.00  0.00      RA0  C
ATOM   3848  CG  ASP A 413     -10.147  62.701   4.009  1.00  0.00      RA0  C
ATOM   3849  OD1 ASP A 413      -9.836  61.858   3.170  1.00  0.00      RA0  O
ATOM   3850  OD2 ASP A 413     -10.922  63.614   3.742  1.00  0.00      RA0  O
ATOM   3851  C   ASP A 413      -7.267  62.128   4.529  1.00  0.00      RA0  C
ATOM   3852  O   ASP A 413      -6.980  63.298   4.279  1.00  0.00      RA0  O
ATOM   3853  N   ILE A 414      -6.696  61.092   3.923  1.00  0.00      RA0  N
ATOM   3854  H   ILE A 414      -7.157  60.202   4.010  1.00  0.00      RA0  H
ATOM   3855  CA  ILE A 414      -5.584  61.257   2.994  1.00  0.00      RA0  C
ATOM   3856  CB  ILE A 414      -4.584  60.087   3.068  1.00  0.00      RA0  C
ATOM   3857  CG2 ILE A 414      -5.028  58.842   2.298  1.00  0.00      RA0  C
ATOM   3858  CG1 ILE A 414      -3.192  60.551   2.644  1.00  0.00      RA0  C
ATOM   3859  CD1 ILE A 414      -2.115  59.515   2.961  1.00  0.00      RA0  C
ATOM   3860  C   ILE A 414      -6.040  61.585   1.570  1.00  0.00      RA0  C
ATOM   3861  O   ILE A 414      -5.363  62.318   0.850  1.00  0.00      RA0  O
ATOM   3862  N   ASP A 415      -7.189  61.049   1.168  1.00  0.00      RA0  N
ATOM   3863  H   ASP A 415      -7.755  60.521   1.811  1.00  0.00      RA0  H
ATOM   3864  CA  ASP A 415      -7.685  61.252  -0.188  1.00  0.00      RA0  C
ATOM   3865  CB  ASP A 415      -8.396  59.930  -0.490  1.00  0.00      RA0  C
ATOM   3866  CG  ASP A 415      -8.836  59.741  -1.928  1.00  0.00      RA0  C
ATOM   3867  OD1 ASP A 415      -7.997  59.657  -2.817  1.00  0.00      RA0  O
ATOM   3868  OD2 ASP A 415     -10.021  59.520  -2.160  1.00  0.00      RA0  O
ATOM   3869  C   ASP A 415      -8.637  62.438  -0.261  1.00  0.00      RA0  C
ATOM   3870  O   ASP A 415      -9.189  62.734  -1.322  1.00  0.00      RA0  O
ATOM   3871  N   LYS A 416      -8.819  63.106   0.874  1.00  0.00      RA0  N
ATOM   3872  H   LYS A 416      -8.548  62.687   1.742  1.00  0.00      RA0  H
ATOM   3873  CA  LYS A 416      -9.714  64.254   0.983  1.00  0.00      RA0  C
ATOM   3874  CB  LYS A 416      -9.049  65.494   0.394  1.00  0.00      RA0  C
ATOM   3875  CG  LYS A 416      -7.663  65.516   1.042  1.00  0.00      RA0  C
ATOM   3876  CD  LYS A 416      -6.834  66.779   0.852  1.00  0.00      RA0  C
ATOM   3877  CE  LYS A 416      -5.449  66.567   1.464  1.00  0.00      RA0  C
ATOM   3878  NZ  LYS A 416      -4.743  67.850   1.544  1.00  0.00      RA0  N
ATOM   3879  HZ1 LYS A 416      -3.712  67.703   1.607  1.00  0.00      RA0  H
ATOM   3880  HZ2 LYS A 416      -4.917  68.401   0.682  1.00  0.00      RA0  H
ATOM   3881  HZ3 LYS A 416      -5.066  68.381   2.376  1.00  0.00      RA0  H
ATOM   3882  C   LYS A 416     -11.121  63.913   0.500  1.00  0.00      RA0  C
ATOM   3883  O   LYS A 416     -11.807  64.749  -0.088  1.00  0.00      RA0  O
ATOM   3884  N   ASN A 417     -11.544  62.679   0.758  1.00  0.00      RA0  N
ATOM   3885  H   ASN A 417     -10.983  62.171   1.418  1.00  0.00      RA0  H
ATOM   3886  CA  ASN A 417     -12.873  62.233   0.364  1.00  0.00      RA0  C
ATOM   3887  CB  ASN A 417     -12.878  60.731   0.081  1.00  0.00      RA0  C
ATOM   3888  CG  ASN A 417     -13.089  59.953   1.364  1.00  0.00      RA0  C
ATOM   3889  OD1 ASN A 417     -14.167  59.418   1.607  1.00  0.00      RA0  O
ATOM   3890  ND2 ASN A 417     -11.995  59.880   2.153  1.00  0.00      RA0  N
ATOM   3891 HD21 ASN A 417     -11.113  60.332   1.986  1.00  0.00      RA0  H
ATOM   3892 HD22 ASN A 417     -11.907  59.341   2.997  1.00  0.00      RA0  H
ATOM   3893  C   ASN A 417     -13.918  62.583   1.415  1.00  0.00      RA0  C
ATOM   3894  O   ASN A 417     -15.096  62.260   1.267  1.00  0.00      RA0  O
ATOM   3895  N   GLY A 418     -13.475  63.246   2.478  1.00  0.00      RA0  N
ATOM   3896  H   GLY A 418     -12.491  63.359   2.631  1.00  0.00      RA0  H
ATOM   3897  CA  GLY A 418     -14.362  63.639   3.555  1.00  0.00      RA0  C
ATOM   3898  C   GLY A 418     -14.506  62.540   4.586  1.00  0.00      RA0  C
ATOM   3899  O   GLY A 418     -15.254  62.674   5.554  1.00  0.00      RA0  O
ATOM   3900  N   TYR A 419     -13.787  61.443   4.374  1.00  0.00      RA0  N
ATOM   3901  H   TYR A 419     -13.077  61.382   3.670  1.00  0.00      RA0  H
ATOM   3902  CA  TYR A 419     -13.820  60.328   5.307  1.00  0.00      RA0  C
ATOM   3903  CB  TYR A 419     -14.577  59.137   4.710  1.00  0.00      RA0  C
ATOM   3904  CG  TYR A 419     -16.054  59.429   4.609  1.00  0.00      RA0  C
ATOM   3905  CD1 TYR A 419     -16.573  60.036   3.472  1.00  0.00      RA0  C
ATOM   3906  CE1 TYR A 419     -17.931  60.314   3.395  1.00  0.00      RA0  C
ATOM   3907  CD2 TYR A 419     -16.894  59.086   5.660  1.00  0.00      RA0  C
ATOM   3908  CE2 TYR A 419     -18.254  59.354   5.577  1.00  0.00      RA0  C
ATOM   3909  CZ  TYR A 419     -18.771  59.976   4.448  1.00  0.00      RA0  C
ATOM   3910  OH  TYR A 419     -20.119  60.259   4.368  1.00  0.00      RA0  O
ATOM   3911  HH  TYR A 419     -20.399  60.047   3.477  1.00  0.00      RA0  H
ATOM   3912  C   TYR A 419     -12.415  59.922   5.737  1.00  0.00      RA0  C
ATOM   3913  O   TYR A 419     -11.494  59.877   4.916  1.00  0.00      RA0  O
ATOM   3914  N   PRO A 420     -12.255  59.606   7.031  1.00  0.00      RA0  N
ATOM   3915  CD  PRO A 420     -13.288  59.728   8.050  1.00  0.00      RA0  C
ATOM   3916  CA  PRO A 420     -10.976  59.172   7.598  1.00  0.00      RA0  C
ATOM   3917  CB  PRO A 420     -11.260  59.077   9.100  1.00  0.00      RA0  C
ATOM   3918  CG  PRO A 420     -12.493  59.944   9.331  1.00  0.00      RA0  C
ATOM   3919  C   PRO A 420     -10.537  57.839   7.017  1.00  0.00      RA0  C
ATOM   3920  O   PRO A 420     -11.369  56.961   6.803  1.00  0.00      RA0  O
ATOM   3921  N   ASP A 421      -9.242  57.689   6.770  1.00  0.00      RA0  N
ATOM   3922  H   ASP A 421      -8.581  58.413   6.931  1.00  0.00      RA0  H
ATOM   3923  CA  ASP A 421      -8.722  56.457   6.198  1.00  0.00      RA0  C
ATOM   3924  CB  ASP A 421      -7.842  56.761   4.977  1.00  0.00      RA0  C
ATOM   3925  CG  ASP A 421      -8.570  57.523   3.889  1.00  0.00      RA0  C
ATOM   3926  OD1 ASP A 421      -9.650  57.100   3.490  1.00  0.00      RA0  O
ATOM   3927  OD2 ASP A 421      -8.036  58.527   3.418  1.00  0.00      RA0  O
ATOM   3928  C   ASP A 421      -7.822  55.761   7.217  1.00  0.00      RA0  C
ATOM   3929  O   ASP A 421      -7.615  56.277   8.315  1.00  0.00      RA0  O
ATOM   3930  N   LEU A 422      -7.291  54.594   6.867  1.00  0.00      RA0  N
ATOM   3931  H   LEU A 422      -7.396  54.247   5.932  1.00  0.00      RA0  H
ATOM   3932  CA  LEU A 422      -6.582  53.780   7.851  1.00  0.00      RA0  C
ATOM   3933  CB  LEU A 422      -7.543  52.722   8.410  1.00  0.00      RA0  C
ATOM   3934  CG  LEU A 422      -6.970  51.825   9.515  1.00  0.00      RA0  C
ATOM   3935  CD1 LEU A 422      -6.551  52.610  10.757  1.00  0.00      RA0  C
ATOM   3936  CD2 LEU A 422      -7.936  50.699   9.882  1.00  0.00      RA0  C
ATOM   3937  C   LEU A 422      -5.306  53.130   7.322  1.00  0.00      RA0  C
ATOM   3938  O   LEU A 422      -5.290  52.559   6.231  1.00  0.00      RA0  O
ATOM   3939  N   ILE A 423      -4.242  53.215   8.115  1.00  0.00      RA0  N
ATOM   3940  H   ILE A 423      -4.314  53.684   8.999  1.00  0.00      RA0  H
ATOM   3941  CA  ILE A 423      -2.975  52.572   7.788  1.00  0.00      RA0  C
ATOM   3942  CB  ILE A 423      -1.775  53.516   7.928  1.00  0.00      RA0  C
ATOM   3943  CG2 ILE A 423      -0.543  52.886   7.274  1.00  0.00      RA0  C
ATOM   3944  CG1 ILE A 423      -2.028  54.920   7.396  1.00  0.00      RA0  C
ATOM   3945  CD1 ILE A 423      -0.808  55.819   7.607  1.00  0.00      RA0  C
ATOM   3946  C   ILE A 423      -2.710  51.382   8.703  1.00  0.00      RA0  C
ATOM   3947  O   ILE A 423      -2.730  51.514   9.926  1.00  0.00      RA0  O
ATOM   3948  N   VAL A 424      -2.467  50.219   8.107  1.00  0.00      RA0  N
ATOM   3949  H   VAL A 424      -2.433  50.152   7.110  1.00  0.00      RA0  H
ATOM   3950  CA  VAL A 424      -2.109  49.028   8.868  1.00  0.00      RA0  C
ATOM   3951  CB  VAL A 424      -3.166  47.943   8.680  1.00  0.00      RA0  C
ATOM   3952  CG1 VAL A 424      -2.866  46.783   9.619  1.00  0.00      RA0  C
ATOM   3953  CG2 VAL A 424      -4.588  48.472   8.872  1.00  0.00      RA0  C
ATOM   3954  C   VAL A 424      -0.741  48.516   8.435  1.00  0.00      RA0  C
ATOM   3955  O   VAL A 424      -0.573  48.060   7.304  1.00  0.00      RA0  O
ATOM   3956  N   GLY A 425       0.239  48.604   9.327  1.00  0.00      RA0  N
ATOM   3957  H   GLY A 425       0.006  48.788  10.284  1.00  0.00      RA0  H
ATOM   3958  CA  GLY A 425       1.578  48.142   9.012  1.00  0.00      RA0  C
ATOM   3959  C   GLY A 425       1.792  46.667   9.284  1.00  0.00      RA0  C
ATOM   3960  O   GLY A 425       1.252  46.117  10.245  1.00  0.00      RA0  O
ATOM   3961  N   ALA A 426       2.592  46.026   8.437  1.00  0.00      RA0  N
ATOM   3962  H   ALA A 426       3.070  46.575   7.772  1.00  0.00      RA0  H
ATOM   3963  CA  ALA A 426       3.003  44.647   8.664  1.00  0.00      RA0  C
ATOM   3964  CB  ALA A 426       2.343  43.726   7.637  1.00  0.00      RA0  C
ATOM   3965  C   ALA A 426       4.515  44.520   8.537  1.00  0.00      RA0  C
ATOM   3966  O   ALA A 426       5.061  44.625   7.441  1.00  0.00      RA0  O
ATOM   3967  N   PHE A 427       5.187  44.263   9.654  1.00  0.00      RA0  N
ATOM   3968  H   PHE A 427       4.660  44.146  10.496  1.00  0.00      RA0  H
ATOM   3969  CA  PHE A 427       6.645  44.229   9.657  1.00  0.00      RA0  C
ATOM   3970  CB  PHE A 427       7.176  44.821  10.965  1.00  0.00      RA0  C
ATOM   3971  CG  PHE A 427       6.667  44.067  12.171  1.00  0.00      RA0  C
ATOM   3972  CD1 PHE A 427       7.356  42.956  12.645  1.00  0.00      RA0  C
ATOM   3973  CD2 PHE A 427       5.511  44.490  12.818  1.00  0.00      RA0  C
ATOM   3974  CE1 PHE A 427       6.891  42.270  13.760  1.00  0.00      RA0  C
ATOM   3975  CE2 PHE A 427       5.047  43.805  13.933  1.00  0.00      RA0  C
ATOM   3976  CZ  PHE A 427       5.737  42.696  14.407  1.00  0.00      RA0  C
ATOM   3977  C   PHE A 427       7.178  42.823   9.413  1.00  0.00      RA0  C
ATOM   3978  O   PHE A 427       8.380  42.630   9.234  1.00  0.00      RA0  O
ATOM   3979  N   GLY A 428       6.279  41.845   9.404  1.00  0.00      RA0  N
ATOM   3980  H   GLY A 428       5.320  42.081   9.536  1.00  0.00      RA0  H
ATOM   3981  CA  GLY A 428       6.656  40.482   9.083  1.00  0.00      RA0  C
ATOM   3982  C   GLY A 428       7.059  40.379   7.626  1.00  0.00      RA0  C
ATOM   3983  O   GLY A 428       8.097  39.809   7.295  1.00  0.00      RA0  O
ATOM   3984  N   VAL A 429       6.227  40.938   6.754  1.00  0.00      RA0  N
ATOM   3985  H   VAL A 429       5.468  41.485   7.100  1.00  0.00      RA0  H
ATOM   3986  CA  VAL A 429       6.521  40.979   5.326  1.00  0.00      RA0  C
ATOM   3987  CB  VAL A 429       5.263  40.742   4.505  1.00  0.00      RA0  C
ATOM   3988  CG1 VAL A 429       4.845  39.285   4.641  1.00  0.00      RA0  C
ATOM   3989  CG2 VAL A 429       4.149  41.710   4.899  1.00  0.00      RA0  C
ATOM   3990  C   VAL A 429       7.182  42.297   4.936  1.00  0.00      RA0  C
ATOM   3991  O   VAL A 429       7.445  42.541   3.757  1.00  0.00      RA0  O
ATOM   3992  N   ASP A 430       7.443  43.135   5.938  1.00  0.00      RA0  N
ATOM   3993  H   ASP A 430       7.424  42.820   6.881  1.00  0.00      RA0  H
ATOM   3994  CA  ASP A 430       8.020  44.463   5.735  1.00  0.00      RA0  C
ATOM   3995  CB  ASP A 430       9.429  44.384   5.129  1.00  0.00      RA0  C
ATOM   3996  CG  ASP A 430      10.479  43.951   6.126  1.00  0.00      RA0  C
ATOM   3997  OD1 ASP A 430      11.241  44.799   6.562  1.00  0.00      RA0  O
ATOM   3998  OD2 ASP A 430      10.585  42.770   6.433  1.00  0.00      RA0  O
ATOM   3999  C   ASP A 430       7.171  45.291   4.775  1.00  0.00      RA0  C
ATOM   4000  O   ASP A 430       7.668  45.813   3.777  1.00  0.00      RA0  O
ATOM   4001  N   ARG A 431       5.883  45.396   5.085  1.00  0.00      RA0  N
ATOM   4002  H   ARG A 431       5.500  44.935   5.856  1.00  0.00      RA0  H
ATOM   4003  CA  ARG A 431       4.943  46.122   4.240  1.00  0.00      RA0  C
ATOM   4004  CB  ARG A 431       4.060  45.175   3.417  1.00  0.00      RA0  C
ATOM   4005  CG  ARG A 431       4.505  44.857   1.987  1.00  0.00      RA0  C
ATOM   4006  CD  ARG A 431       5.697  43.921   1.891  1.00  0.00      RA0  C
ATOM   4007  NE  ARG A 431       6.194  43.760   0.528  1.00  0.00      RA0  N
ATOM   4008  HE  ARG A 431       5.519  43.949  -0.196  1.00  0.00      RA0  H
ATOM   4009  CZ  ARG A 431       7.505  43.391   0.372  1.00  0.00      RA0  C
ATOM   4010  NH1 ARG A 431       8.304  43.261   1.445  1.00  0.00      RA0  N
ATOM   4011 HH11 ARG A 431       9.259  42.942   1.354  1.00  0.00      RA0  H
ATOM   4012 HH12 ARG A 431       8.001  43.449   2.391  1.00  0.00      RA0  H
ATOM   4013  NH2 ARG A 431       8.011  43.146  -0.853  1.00  0.00      RA0  N
ATOM   4014 HH21 ARG A 431       8.952  42.777  -0.926  1.00  0.00      RA0  H
ATOM   4015 HH22 ARG A 431       7.498  43.311  -1.698  1.00  0.00      RA0  H
ATOM   4016  C   ARG A 431       3.978  46.980   5.051  1.00  0.00      RA0  C
ATOM   4017  O   ARG A 431       3.813  46.788   6.254  1.00  0.00      RA0  O
ATOM   4018  N   ALA A 432       3.343  47.932   4.377  1.00  0.00      RA0  N
ATOM   4019  H   ALA A 432       3.370  47.977   3.378  1.00  0.00      RA0  H
ATOM   4020  CA  ALA A 432       2.340  48.783   5.004  1.00  0.00      RA0  C
ATOM   4021  CB  ALA A 432       2.941  50.134   5.397  1.00  0.00      RA0  C
ATOM   4022  C   ALA A 432       1.181  49.012   4.042  1.00  0.00      RA0  C
ATOM   4023  O   ALA A 432       1.390  49.350   2.877  1.00  0.00      RA0  O
ATOM   4024  N   ILE A 433      -0.041  48.828   4.531  1.00  0.00      RA0  N
ATOM   4025  H   ILE A 433      -0.187  48.608   5.497  1.00  0.00      RA0  H
ATOM   4026  CA  ILE A 433      -1.219  48.951   3.681  1.00  0.00      RA0  C
ATOM   4027  CB  ILE A 433      -2.044  47.663   3.744  1.00  0.00      RA0  C
ATOM   4028  CG2 ILE A 433      -3.026  47.588   2.576  1.00  0.00      RA0  C
ATOM   4029  CG1 ILE A 433      -1.157  46.422   3.824  1.00  0.00      RA0  C
ATOM   4030  CD1 ILE A 433      -1.971  45.128   3.795  1.00  0.00      RA0  C
ATOM   4031  C   ILE A 433      -2.097  50.127   4.100  1.00  0.00      RA0  C
ATOM   4032  O   ILE A 433      -2.330  50.353   5.287  1.00  0.00      RA0  O
ATOM   4033  N   LEU A 434      -2.576  50.875   3.111  1.00  0.00      RA0  N
ATOM   4034  H   LEU A 434      -2.422  50.582   2.173  1.00  0.00      RA0  H
ATOM   4035  CA  LEU A 434      -3.445  52.019   3.352  1.00  0.00      RA0  C
ATOM   4036  CB  LEU A 434      -2.825  53.281   2.727  1.00  0.00      RA0  C
ATOM   4037  CG  LEU A 434      -3.551  54.636   2.879  1.00  0.00      RA0  C
ATOM   4038  CD1 LEU A 434      -4.676  54.868   1.867  1.00  0.00      RA0  C
ATOM   4039  CD2 LEU A 434      -4.010  54.906   4.309  1.00  0.00      RA0  C
ATOM   4040  C   LEU A 434      -4.844  51.744   2.811  1.00  0.00      RA0  C
ATOM   4041  O   LEU A 434      -5.040  51.628   1.601  1.00  0.00      RA0  O
ATOM   4042  N   TYR A 435      -5.813  51.636   3.714  1.00  0.00      RA0  N
ATOM   4043  H   TYR A 435      -5.616  51.824   4.668  1.00  0.00      RA0  H
ATOM   4044  CA  TYR A 435      -7.203  51.433   3.326  1.00  0.00      RA0  C
ATOM   4045  CB  TYR A 435      -7.926  50.516   4.315  1.00  0.00      RA0  C
ATOM   4046  CG  TYR A 435      -7.349  49.121   4.318  1.00  0.00      RA0  C
ATOM   4047  CD1 TYR A 435      -6.424  48.749   5.287  1.00  0.00      RA0  C
ATOM   4048  CE1 TYR A 435      -5.936  47.449   5.318  1.00  0.00      RA0  C
ATOM   4049  CD2 TYR A 435      -7.763  48.200   3.362  1.00  0.00      RA0  C
ATOM   4050  CE2 TYR A 435      -7.272  46.900   3.392  1.00  0.00      RA0  C
ATOM   4051  CZ  TYR A 435      -6.367  46.521   4.376  1.00  0.00      RA0  C
ATOM   4052  OH  TYR A 435      -5.898  45.225   4.423  1.00  0.00      RA0  O
ATOM   4053  HH  TYR A 435      -6.165  44.755   3.642  1.00  0.00      RA0  H
ATOM   4054  C   TYR A 435      -7.946  52.763   3.304  1.00  0.00      RA0  C
ATOM   4055  O   TYR A 435      -7.766  53.595   4.192  1.00  0.00      RA0  O
ATOM   4056  N   ARG A 436      -8.778  52.960   2.286  1.00  0.00      RA0  N
ATOM   4057  H   ARG A 436      -9.013  52.217   1.661  1.00  0.00      RA0  H
ATOM   4058  CA  ARG A 436      -9.529  54.203   2.146  1.00  0.00      RA0  C
ATOM   4059  CB  ARG A 436      -9.559  54.762   0.715  1.00  0.00      RA0  C
ATOM   4060  CG  ARG A 436      -8.337  55.451   0.111  1.00  0.00      RA0  C
ATOM   4061  CD  ARG A 436      -8.724  56.266  -1.143  1.00  0.00      RA0  C
ATOM   4062  NE  ARG A 436      -9.268  55.443  -2.232  1.00  0.00      RA0  N
ATOM   4063  HE  ARG A 436      -9.356  54.465  -2.031  1.00  0.00      RA0  H
ATOM   4064  CZ  ARG A 436      -9.587  56.002  -3.452  1.00  0.00      RA0  C
ATOM   4065  NH1 ARG A 436      -9.551  57.335  -3.652  1.00  0.00      RA0  N
ATOM   4066 HH11 ARG A 436      -9.756  57.780  -4.535  1.00  0.00      RA0  H
ATOM   4067 HH12 ARG A 436      -9.339  58.015  -2.925  1.00  0.00      RA0  H
ATOM   4068  NH2 ARG A 436      -9.937  55.193  -4.475  1.00  0.00      RA0  N
ATOM   4069 HH21 ARG A 436     -10.018  55.556  -5.417  1.00  0.00      RA0  H
ATOM   4070 HH22 ARG A 436     -10.115  54.211  -4.363  1.00  0.00      RA0  H
ATOM   4071  C   ARG A 436     -11.013  53.998   2.426  1.00  0.00      RA0  C
ATOM   4072  O   ARG A 436     -11.607  53.012   1.992  1.00  0.00      RA0  O
ATOM   4073  N   ALA A 437     -11.606  54.938   3.155  1.00  0.00      RA0  N
ATOM   4074  H   ALA A 437     -11.095  55.782   3.347  1.00  0.00      RA0  H
ATOM   4075  CA  ALA A 437     -13.025  54.875   3.482  1.00  0.00      RA0  C
ATOM   4076  CB  ALA A 437     -13.352  55.790   4.653  1.00  0.00      RA0  C
ATOM   4077  C   ALA A 437     -13.896  55.225   2.279  1.00  0.00      RA0  C
ATOM   4078  O   ALA A 437     -13.435  55.849   1.324  1.00  0.00      RA0  O
ATOM   4079  N   ARG A 438     -15.159  54.819   2.342  1.00  0.00      RA0  N
ATOM   4080  H   ARG A 438     -15.457  54.334   3.163  1.00  0.00      RA0  H
ATOM   4081  CA  ARG A 438     -16.104  55.041   1.254  1.00  0.00      RA0  C
ATOM   4082  CB  ARG A 438     -16.682  53.667   0.855  1.00  0.00      RA0  C
ATOM   4083  CG  ARG A 438     -15.637  52.742   0.215  1.00  0.00      RA0  C
ATOM   4084  CD  ARG A 438     -15.851  51.234   0.440  1.00  0.00      RA0  C
ATOM   4085  NE  ARG A 438     -17.119  50.726  -0.076  1.00  0.00      RA0  N
ATOM   4086  HE  ARG A 438     -17.941  51.141   0.316  1.00  0.00      RA0  H
ATOM   4087  CZ  ARG A 438     -17.111  49.779  -1.065  1.00  0.00      RA0  C
ATOM   4088  NH1 ARG A 438     -15.945  49.350  -1.587  1.00  0.00      RA0  N
ATOM   4089 HH11 ARG A 438     -15.830  48.620  -2.261  1.00  0.00      RA0  H
ATOM   4090 HH12 ARG A 438     -15.048  49.764  -1.350  1.00  0.00      RA0  H
ATOM   4091  NH2 ARG A 438     -18.285  49.284  -1.520  1.00  0.00      RA0  N
ATOM   4092 HH21 ARG A 438     -18.323  48.579  -2.231  1.00  0.00      RA0  H
ATOM   4093 HH22 ARG A 438     -19.163  49.615  -1.165  1.00  0.00      RA0  H
ATOM   4094  C   ARG A 438     -17.211  56.002   1.704  1.00  0.00      RA0  C
ATOM   4095  O   ARG A 438     -17.509  56.085   2.892  1.00  0.00      RA0  O
ATOM   4096  N   PRO A 439     -17.804  56.746   0.753  1.00  0.00      RA0  N
ATOM   4097  CD  PRO A 439     -17.409  56.721  -0.652  1.00  0.00      RA0  C
ATOM   4098  CA  PRO A 439     -18.748  57.845   1.015  1.00  0.00      RA0  C
ATOM   4099  CB  PRO A 439     -19.063  58.392  -0.380  1.00  0.00      RA0  C
ATOM   4100  CG  PRO A 439     -17.804  58.092  -1.186  1.00  0.00      RA0  C
ATOM   4101  C   PRO A 439     -20.005  57.529   1.844  1.00  0.00      RA0  C
ATOM   4102  O   PRO A 439     -20.617  58.478   2.332  1.00  0.00      RA0  O
ATOM   4103  N   VAL A 440     -20.394  56.262   1.978  1.00  0.00      RA0  N
ATOM   4104  H   VAL A 440     -19.799  55.551   1.622  1.00  0.00      RA0  H
ATOM   4105  CA  VAL A 440     -21.551  55.887   2.806  1.00  0.00      RA0  C
ATOM   4106  CB  VAL A 440     -21.341  56.101   4.314  1.00  0.00      RA0  C
ATOM   4107  CG1 VAL A 440     -22.456  55.423   5.118  1.00  0.00      RA0  C
ATOM   4108  CG2 VAL A 440     -19.979  55.620   4.785  1.00  0.00      RA0  C
ATOM   4109  C   VAL A 440     -22.841  56.605   2.388  1.00  0.00      RA0  C
ATOM   4110  O   VAL A 440     -23.287  57.540   3.055  1.00  0.00      RA0  O
ATOM   4111  N   ILE A 441     -23.413  56.195   1.261  1.00  0.00      RA0  N
ATOM   4112  H   ILE A 441     -23.127  55.299   0.923  1.00  0.00      RA0  H
ATOM   4113  CA  ILE A 441     -24.686  56.751   0.810  1.00  0.00      RA0  C
ATOM   4114  CB  ILE A 441     -24.882  56.507  -0.686  1.00  0.00      RA0  C
ATOM   4115  CG2 ILE A 441     -26.199  57.110  -1.185  1.00  0.00      RA0  C
ATOM   4116  CG1 ILE A 441     -23.689  57.012  -1.486  1.00  0.00      RA0  C
ATOM   4117  CD1 ILE A 441     -23.863  56.695  -2.970  1.00  0.00      RA0  C
ATOM   4118  C   ILE A 441     -25.868  56.143   1.564  1.00  0.00      RA0  C
ATOM   4119  O   ILE A 441     -25.990  54.923   1.659  1.00  0.00      RA0  O
ATOM   4120  N   THR A 442     -26.738  56.993   2.101  1.00  0.00      RA0  N
ATOM   4121  H   THR A 442     -26.616  57.979   1.986  1.00  0.00      RA0  H
ATOM   4122  CA  THR A 442     -27.947  56.520   2.770  1.00  0.00      RA0  C
ATOM   4123  CB  THR A 442     -27.979  57.435   3.978  1.00  0.00      RA0  C
ATOM   4124  OG1 THR A 442     -26.916  58.386   3.816  1.00  0.00      RA0  O
ATOM   4125  HG1 THR A 442     -27.227  59.047   3.198  1.00  0.00      RA0  H
ATOM   4126  CG2 THR A 442     -27.844  56.705   5.311  1.00  0.00      RA0  C
ATOM   4127  C   THR A 442     -29.166  56.745   1.883  1.00  0.00      RA0  C
ATOM   4128  O   THR A 442     -29.574  57.883   1.649  1.00  0.00      RA0  O
ATOM   4129  N   VAL A 443     -29.748  55.654   1.394  1.00  0.00      RA0  N
ATOM   4130  H   VAL A 443     -29.472  54.759   1.741  1.00  0.00      RA0  H
ATOM   4131  CA  VAL A 443     -30.869  55.735   0.465  1.00  0.00      RA0  C
ATOM   4132  CB  VAL A 443     -30.646  54.762  -0.705  1.00  0.00      RA0  C
ATOM   4133  CG1 VAL A 443     -30.323  53.348  -0.226  1.00  0.00      RA0  C
ATOM   4134  CG2 VAL A 443     -31.822  54.770  -1.680  1.00  0.00      RA0  C
ATOM   4135  C   VAL A 443     -32.210  55.502   1.159  1.00  0.00      RA0  C
ATOM   4136  O   VAL A 443     -32.408  54.495   1.839  1.00  0.00      RA0  O
ATOM   4137  N   ASN A 444     -33.124  56.451   0.989  1.00  0.00      RA0  N
ATOM   4138  H   ASN A 444     -32.905  57.217   0.393  1.00  0.00      RA0  H
ATOM   4139  CA  ASN A 444     -34.466  56.331   1.541  1.00  0.00      RA0  C
ATOM   4140  CB  ASN A 444     -34.889  57.535   2.359  1.00  0.00      RA0  C
ATOM   4141  CG  ASN A 444     -36.392  57.492   2.576  1.00  0.00      RA0  C
ATOM   4142  OD1 ASN A 444     -37.080  58.479   2.314  1.00  0.00      RA0  O
ATOM   4143  ND2 ASN A 444     -36.864  56.346   3.108  1.00  0.00      RA0  N
ATOM   4144 HD21 ASN A 444     -36.266  55.604   3.422  1.00  0.00      RA0  H
ATOM   4145 HD22 ASN A 444     -37.845  56.153   3.205  1.00  0.00      RA0  H
ATOM   4146  C   ASN A 444     -35.470  56.013   0.440  1.00  0.00      RA0  C
ATOM   4147  O   ASN A 444     -35.686  56.814  -0.467  1.00  0.00      RA0  O
ATOM   4148  N   ALA A 445     -36.084  54.839   0.522  1.00  0.00      RA0  N
ATOM   4149  H   ALA A 445     -35.973  54.227   1.304  1.00  0.00      RA0  H
ATOM   4150  CA  ALA A 445     -37.020  54.405  -0.506  1.00  0.00      RA0  C
ATOM   4151  CB  ALA A 445     -36.581  53.068  -1.092  1.00  0.00      RA0  C
ATOM   4152  C   ALA A 445     -38.421  54.245   0.062  1.00  0.00      RA0  C
ATOM   4153  O   ALA A 445     -38.599  54.051   1.264  1.00  0.00      RA0  O
ATOM   4154  N   GLY A 446     -39.416  54.325  -0.812  1.00  0.00      RA0  N
ATOM   4155  H   GLY A 446     -39.259  54.485  -1.793  1.00  0.00      RA0  H
ATOM   4156  CA  GLY A 446     -40.791  54.139  -0.398  1.00  0.00      RA0  C
ATOM   4157  C   GLY A 446     -41.643  53.600  -1.527  1.00  0.00      RA0  C
ATOM   4158  O   GLY A 446     -41.343  53.801  -2.704  1.00  0.00      RA0  O
ATOM   4159  N   LEU A 447     -42.719  52.917  -1.160  1.00  0.00      RA0  N
ATOM   4160  H   LEU A 447     -42.974  52.822  -0.200  1.00  0.00      RA0  H
ATOM   4161  CA  LEU A 447     -43.592  52.280  -2.133  1.00  0.00      RA0  C
ATOM   4162  CB  LEU A 447     -43.246  50.789  -2.159  1.00  0.00      RA0  C
ATOM   4163  CG  LEU A 447     -44.168  49.883  -2.975  1.00  0.00      RA0  C
ATOM   4164  CD1 LEU A 447     -44.166  50.221  -4.465  1.00  0.00      RA0  C
ATOM   4165  CD2 LEU A 447     -43.828  48.413  -2.729  1.00  0.00      RA0  C
ATOM   4166  C   LEU A 447     -45.049  52.497  -1.768  1.00  0.00      RA0  C
ATOM   4167  O   LEU A 447     -45.473  52.153  -0.668  1.00  0.00      RA0  O
ATOM   4168  N   GLU A 448     -45.826  53.006  -2.715  1.00  0.00      RA0  N
ATOM   4169  H   GLU A 448     -45.435  53.381  -3.539  1.00  0.00      RA0  H
ATOM   4170  CA  GLU A 448     -47.257  53.158  -2.533  1.00  0.00      RA0  C
ATOM   4171  CB  GLU A 448     -47.429  54.682  -2.542  1.00  0.00      RA0  C
ATOM   4172  CG  GLU A 448     -48.809  55.336  -2.564  1.00  0.00      RA0  C
ATOM   4173  CD  GLU A 448     -48.607  56.822  -2.851  1.00  0.00      RA0  C
ATOM   4174  OE1 GLU A 448     -47.461  57.269  -2.899  1.00  0.00      RA0  O
ATOM   4175  OE2 GLU A 448     -49.587  57.532  -3.065  1.00  0.00      RA0  O
ATOM   4176  C   GLU A 448     -47.975  52.488  -3.674  1.00  0.00      RA0  C
ATOM   4177  O   GLU A 448     -47.677  52.742  -4.828  1.00  0.00      RA0  O
ATOM   4178  N   VAL A 449     -48.922  51.629  -3.331  1.00  0.00      RA0  N
ATOM   4179  H   VAL A 449     -49.262  51.627  -2.393  1.00  0.00      RA0  H
ATOM   4180  CA  VAL A 449     -49.713  50.889  -4.292  1.00  0.00      RA0  C
ATOM   4181  CB  VAL A 449     -49.737  49.375  -4.031  1.00  0.00      RA0  C
ATOM   4182  CG1 VAL A 449     -50.303  48.995  -2.663  1.00  0.00      RA0  C
ATOM   4183  CG2 VAL A 449     -50.477  48.669  -5.168  1.00  0.00      RA0  C
ATOM   4184  C   VAL A 449     -51.077  51.491  -4.297  1.00  0.00      RA0  C
ATOM   4185  O   VAL A 449     -51.648  51.733  -3.245  1.00  0.00      RA0  O
ATOM   4186  N   TYR A 450     -51.640  51.826  -5.464  1.00  0.00      RA0  N
ATOM   4187  H   TYR A 450     -51.294  51.346  -6.254  1.00  0.00      RA0  H
ATOM   4188  CA  TYR A 450     -52.926  52.578  -5.530  1.00  0.00      RA0  C
ATOM   4189  CB  TYR A 450     -52.921  53.322  -6.877  1.00  0.00      RA0  C
ATOM   4190  CG  TYR A 450     -52.328  54.685  -6.619  1.00  0.00      RA0  C
ATOM   4191  CD1 TYR A 450     -52.938  55.835  -7.109  1.00  0.00      RA0  C
ATOM   4192  CE1 TYR A 450     -52.439  57.089  -6.764  1.00  0.00      RA0  C
ATOM   4193  CD2 TYR A 450     -51.183  54.788  -5.845  1.00  0.00      RA0  C
ATOM   4194  CE2 TYR A 450     -50.697  56.034  -5.495  1.00  0.00      RA0  C
ATOM   4195  CZ  TYR A 450     -51.333  57.186  -5.928  1.00  0.00      RA0  C
ATOM   4196  OH  TYR A 450     -50.861  58.412  -5.509  1.00  0.00      RA0  O
ATOM   4197  HH  TYR A 450     -50.340  58.253  -4.715  1.00  0.00      RA0  H
ATOM   4198  C   TYR A 450     -54.167  51.720  -5.219  1.00  0.00      RA0  C
ATOM   4199  O   TYR A 450     -54.007  50.521  -4.988  1.00  0.00      RA0  O
ATOM   4200  N   PRO A 451     -55.368  52.272  -5.160  1.00  0.00      RA0  N
ATOM   4201  CD  PRO A 451     -55.904  53.559  -5.578  1.00  0.00      RA0  C
ATOM   4202  CA  PRO A 451     -56.515  51.423  -4.803  1.00  0.00      RA0  C
ATOM   4203  CB  PRO A 451     -57.375  51.642  -6.041  1.00  0.00      RA0  C
ATOM   4204  CG  PRO A 451     -57.262  53.175  -6.196  1.00  0.00      RA0  C
ATOM   4205  C   PRO A 451     -56.092  50.017  -4.319  1.00  0.00      RA0  C
ATOM   4206  O   PRO A 451     -56.444  49.019  -4.949  1.00  0.00      RA0  O
ATOM   4207  N   SER A 452     -55.351  49.959  -3.212  1.00  0.00      RA0  N
ATOM   4208  H   SER A 452     -55.089  50.823  -2.789  1.00  0.00      RA0  H
ATOM   4209  CA  SER A 452     -54.893  48.723  -2.578  1.00  0.00      RA0  C
ATOM   4210  CB  SER A 452     -54.250  49.198  -1.286  1.00  0.00      RA0  C
ATOM   4211  OG  SER A 452     -53.822  50.552  -1.521  1.00  0.00      RA0  O
ATOM   4212  HG  SER A 452     -53.107  50.528  -2.157  1.00  0.00      RA0  H
ATOM   4213  C   SER A 452     -55.930  47.591  -2.473  1.00  0.00      RA0  C
ATOM   4214  O   SER A 452     -55.551  46.430  -2.320  1.00  0.00      RA0  O
ATOM   4215  N   ILE A 453     -57.222  47.910  -2.542  1.00  0.00      RA0  N
ATOM   4216  H   ILE A 453     -57.524  48.790  -2.901  1.00  0.00      RA0  H
ATOM   4217  CA  ILE A 453     -58.243  46.890  -2.334  1.00  0.00      RA0  C
ATOM   4218  CB  ILE A 453     -59.256  47.315  -1.271  1.00  0.00      RA0  C
ATOM   4219  CG2 ILE A 453     -60.247  46.182  -0.992  1.00  0.00      RA0  C
ATOM   4220  CG1 ILE A 453     -58.558  47.784   0.006  1.00  0.00      RA0  C
ATOM   4221  CD1 ILE A 453     -59.552  48.316   1.038  1.00  0.00      RA0  C
ATOM   4222  C   ILE A 453     -58.938  46.621  -3.652  1.00  0.00      RA0  C
ATOM   4223  O   ILE A 453     -59.777  47.414  -4.080  1.00  0.00      RA0  O
ATOM   4224  N   LEU A 454     -58.591  45.523  -4.318  1.00  0.00      RA0  N
ATOM   4225  H   LEU A 454     -57.925  44.882  -3.958  1.00  0.00      RA0  H
ATOM   4226  CA  LEU A 454     -59.113  45.362  -5.657  1.00  0.00      RA0  C
ATOM   4227  CB  LEU A 454     -58.179  44.441  -6.435  1.00  0.00      RA0  C
ATOM   4228  CG  LEU A 454     -56.732  44.913  -6.327  1.00  0.00      RA0  C
ATOM   4229  CD1 LEU A 454     -55.742  43.894  -6.889  1.00  0.00      RA0  C
ATOM   4230  CD2 LEU A 454     -56.563  46.302  -6.938  1.00  0.00      RA0  C
ATOM   4231  C   LEU A 454     -60.530  44.844  -5.732  1.00  0.00      RA0  C
ATOM   4232  O   LEU A 454     -60.880  43.884  -5.076  1.00  0.00      RA0  O
ATOM   4233  N   ASN A 455     -61.336  45.487  -6.560  1.00  0.00      RA0  N
ATOM   4234  H   ASN A 455     -60.943  46.233  -7.095  1.00  0.00      RA0  H
ATOM   4235  CA  ASN A 455     -62.653  44.988  -6.911  1.00  0.00      RA0  C
ATOM   4236  CB  ASN A 455     -63.684  46.108  -6.990  1.00  0.00      RA0  C
ATOM   4237  CG  ASN A 455     -65.056  45.471  -6.996  1.00  0.00      RA0  C
ATOM   4238  OD1 ASN A 455     -65.378  44.656  -7.851  1.00  0.00      RA0  O
ATOM   4239  ND2 ASN A 455     -65.839  45.875  -5.977  1.00  0.00      RA0  N
ATOM   4240 HD21 ASN A 455     -65.542  46.538  -5.287  1.00  0.00      RA0  H
ATOM   4241 HD22 ASN A 455     -66.774  45.552  -5.808  1.00  0.00      RA0  H
ATOM   4242  C   ASN A 455     -62.587  44.157  -8.184  1.00  0.00      RA0  C
ATOM   4243  O   ASN A 455     -62.241  44.664  -9.252  1.00  0.00      RA0  O
ATOM   4244  N   GLN A 456     -62.911  42.875  -8.053  1.00  0.00      RA0  N
ATOM   4245  H   GLN A 456     -63.210  42.544  -7.160  1.00  0.00      RA0  H
ATOM   4246  CA  GLN A 456     -62.877  41.939  -9.172  1.00  0.00      RA0  C
ATOM   4247  CB  GLN A 456     -63.301  40.539  -8.723  1.00  0.00      RA0  C
ATOM   4248  CG  GLN A 456     -62.280  39.799  -7.848  1.00  0.00      RA0  C
ATOM   4249  CD  GLN A 456     -61.027  39.446  -8.635  1.00  0.00      RA0  C
ATOM   4250  OE1 GLN A 456     -60.681  40.079  -9.625  1.00  0.00      RA0  O
ATOM   4251  NE2 GLN A 456     -60.352  38.396  -8.138  1.00  0.00      RA0  N
ATOM   4252 HE21 GLN A 456     -60.590  37.917  -7.284  1.00  0.00      RA0  H
ATOM   4253 HE22 GLN A 456     -59.543  38.020  -8.588  1.00  0.00      RA0  H
ATOM   4254  C   GLN A 456     -63.723  42.407 -10.349  1.00  0.00      RA0  C
ATOM   4255  O   GLN A 456     -63.349  42.218 -11.507  1.00  0.00      RA0  O
ATOM   4256  N   ASP A 457     -64.862  43.021 -10.047  1.00  0.00      RA0  N
ATOM   4257  H   ASP A 457     -65.097  43.247  -9.102  1.00  0.00      RA0  H
ATOM   4258  CA  ASP A 457     -65.825  43.383 -11.079  1.00  0.00      RA0  C
ATOM   4259  CB  ASP A 457     -67.267  43.036 -10.735  1.00  0.00      RA0  C
ATOM   4260  CG  ASP A 457     -67.911  42.589 -12.035  1.00  0.00      RA0  C
ATOM   4261  OD1 ASP A 457     -69.134  42.495 -12.092  1.00  0.00      RA0  O
ATOM   4262  OD2 ASP A 457     -67.176  42.322 -12.988  1.00  0.00      RA0  O
ATOM   4263  C   ASP A 457     -65.647  44.812 -11.584  1.00  0.00      RA0  C
ATOM   4264  O   ASP A 457     -66.437  45.286 -12.400  1.00  0.00      RA0  O
ATOM   4265  N   ASN A 458     -64.611  45.499 -11.111  1.00  0.00      RA0  N
ATOM   4266  H   ASN A 458     -63.930  45.044 -10.536  1.00  0.00      RA0  H
ATOM   4267  CA  ASN A 458     -64.342  46.842 -11.609  1.00  0.00      RA0  C
ATOM   4268  CB  ASN A 458     -63.884  47.717 -10.442  1.00  0.00      RA0  C
ATOM   4269  CG  ASN A 458     -62.852  48.725 -10.910  1.00  0.00      RA0  C
ATOM   4270  OD1 ASN A 458     -63.106  49.554 -11.775  1.00  0.00      RA0  O
ATOM   4271  ND2 ASN A 458     -61.671  48.622 -10.274  1.00  0.00      RA0  N
ATOM   4272 HD21 ASN A 458     -61.499  47.845  -9.666  1.00  0.00      RA0  H
ATOM   4273 HD22 ASN A 458     -60.908  49.255 -10.412  1.00  0.00      RA0  H
ATOM   4274  C   ASN A 458     -63.236  46.766 -12.649  1.00  0.00      RA0  C
ATOM   4275  O   ASN A 458     -62.057  46.644 -12.330  1.00  0.00      RA0  O
ATOM   4276  N   LYS A 459     -63.662  46.875 -13.901  1.00  0.00      RA0  N
ATOM   4277  H   LYS A 459     -64.631  47.091 -14.023  1.00  0.00      RA0  H
ATOM   4278  CA  LYS A 459     -62.858  46.572 -15.082  1.00  0.00      RA0  C
ATOM   4279  CB  LYS A 459     -63.691  45.697 -16.028  1.00  0.00      RA0  C
ATOM   4280  CG  LYS A 459     -63.592  44.161 -15.871  1.00  0.00      RA0  C
ATOM   4281  CD  LYS A 459     -64.202  43.476 -14.635  1.00  0.00      RA0  C
ATOM   4282  CE  LYS A 459     -64.147  41.937 -14.743  1.00  0.00      RA0  C
ATOM   4283  NZ  LYS A 459     -64.734  41.264 -13.574  1.00  0.00      RA0  N
ATOM   4284  HZ1 LYS A 459     -64.221  41.475 -12.699  1.00  0.00      RA0  H
ATOM   4285  HZ2 LYS A 459     -65.740  41.476 -13.412  1.00  0.00      RA0  H
ATOM   4286  HZ3 LYS A 459     -64.626  40.222 -13.605  1.00  0.00      RA0  H
ATOM   4287  C   LYS A 459     -62.257  47.807 -15.741  1.00  0.00      RA0  C
ATOM   4288  O   LYS A 459     -61.788  47.735 -16.879  1.00  0.00      RA0  O
ATOM   4289  N   THR A 460     -62.308  48.933 -15.032  1.00  0.00      RA0  N
ATOM   4290  H   THR A 460     -62.595  48.913 -14.073  1.00  0.00      RA0  H
ATOM   4291  CA  THR A 460     -62.189  50.276 -15.606  1.00  0.00      RA0  C
ATOM   4292  CB  THR A 460     -62.163  51.291 -14.477  1.00  0.00      RA0  C
ATOM   4293  OG1 THR A 460     -63.410  51.163 -13.791  1.00  0.00      RA0  O
ATOM   4294  HG1 THR A 460     -63.213  50.934 -12.887  1.00  0.00      RA0  H
ATOM   4295  CG2 THR A 460     -61.978  52.730 -14.966  1.00  0.00      RA0  C
ATOM   4296  C   THR A 460     -61.133  50.461 -16.687  1.00  0.00      RA0  C
ATOM   4297  O   THR A 460     -61.473  50.735 -17.839  1.00  0.00      RA0  O
ATOM   4298  CB  CYS A 461     -57.672  51.332 -16.501  1.00  0.00      RA0  C
ATOM   4299  SG  CYS A 461     -57.718  51.076 -14.701  1.00  0.00      RA0  S
ATOM   4300  N   CYS A 461     -59.864  50.325 -16.320  1.00  0.00      RA0  N
ATOM   4301  H   CYS A 461     -59.609  49.919 -15.441  1.00  0.00      RA0  H
ATOM   4302  CA  CYS A 461     -58.773  50.578 -17.251  1.00  0.00      RA0  C
ATOM   4303  C   CYS A 461     -58.212  49.297 -17.847  1.00  0.00      RA0  C
ATOM   4304  O   CYS A 461     -57.614  48.476 -17.146  1.00  0.00      RA0  O
ATOM   4305  N   SER A 462     -58.412  49.144 -19.149  1.00  0.00      RA0  N
ATOM   4306  H   SER A 462     -58.941  49.791 -19.688  1.00  0.00      RA0  H
ATOM   4307  CA  SER A 462     -57.797  48.074 -19.902  1.00  0.00      RA0  C
ATOM   4308  CB  SER A 462     -59.039  47.259 -20.122  1.00  0.00      RA0  C
ATOM   4309  OG  SER A 462     -60.052  48.235 -20.459  1.00  0.00      RA0  O
ATOM   4310  HG  SER A 462     -59.747  48.525 -21.322  1.00  0.00      RA0  H
ATOM   4311  C   SER A 462     -57.270  48.613 -21.218  1.00  0.00      RA0  C
ATOM   4312  O   SER A 462     -58.018  49.193 -22.003  1.00  0.00      RA0  O
ATOM   4313  N   LEU A 463     -55.975  48.429 -21.448  1.00  0.00      RA0  N
ATOM   4314  H   LEU A 463     -55.366  48.086 -20.732  1.00  0.00      RA0  H
ATOM   4315  CA  LEU A 463     -55.417  48.552 -22.786  1.00  0.00      RA0  C
ATOM   4316  CB  LEU A 463     -54.752  49.916 -22.969  1.00  0.00      RA0  C
ATOM   4317  CG  LEU A 463     -55.268  50.668 -24.199  1.00  0.00      RA0  C
ATOM   4318  CD1 LEU A 463     -54.622  52.048 -24.320  1.00  0.00      RA0  C
ATOM   4319  CD2 LEU A 463     -55.131  49.854 -25.488  1.00  0.00      RA0  C
ATOM   4320  C   LEU A 463     -54.417  47.423 -23.049  1.00  0.00      RA0  C
ATOM   4321  O   LEU A 463     -53.262  47.695 -23.379  1.00  0.00      RA0  O
ATOM   4322  N   PRO A 464     -54.850  46.148 -22.920  1.00  0.00      RA0  N
ATOM   4323  CD  PRO A 464     -56.116  45.603 -22.428  1.00  0.00      RA0  C
ATOM   4324  CA  PRO A 464     -53.908  45.064 -23.212  1.00  0.00      RA0  C
ATOM   4325  CB  PRO A 464     -54.317  44.053 -22.140  1.00  0.00      RA0  C
ATOM   4326  CG  PRO A 464     -55.841  44.145 -22.077  1.00  0.00      RA0  C
ATOM   4327  C   PRO A 464     -53.986  44.513 -24.642  1.00  0.00      RA0  C
ATOM   4328  O   PRO A 464     -54.582  43.450 -24.831  1.00  0.00      RA0  O
ATOM   4329  N   GLY A 465     -53.403  45.190 -25.629  1.00  0.00      RA0  N
ATOM   4330  H   GLY A 465     -52.995  46.085 -25.442  1.00  0.00      RA0  H
ATOM   4331  CA  GLY A 465     -53.295  44.566 -26.939  1.00  0.00      RA0  C
ATOM   4332  C   GLY A 465     -54.605  44.375 -27.685  1.00  0.00      RA0  C
ATOM   4333  O   GLY A 465     -55.044  43.235 -27.849  1.00  0.00      RA0  O
ATOM   4334  N   THR A 466     -55.242  45.479 -28.089  1.00  0.00      RA0  N
ATOM   4335  H   THR A 466     -54.752  46.344 -28.067  1.00  0.00      RA0  H
ATOM   4336  CA  THR A 466     -56.637  45.490 -28.554  1.00  0.00      RA0  C
ATOM   4337  CB  THR A 466     -56.706  44.597 -29.782  1.00  0.00      RA0  C
ATOM   4338  OG1 THR A 466     -55.537  44.868 -30.572  1.00  0.00      RA0  O
ATOM   4339  HG1 THR A 466     -55.456  44.131 -31.163  1.00  0.00      RA0  H
ATOM   4340  CG2 THR A 466     -57.988  44.790 -30.595  1.00  0.00      RA0  C
ATOM   4341  C   THR A 466     -57.551  45.112 -27.388  1.00  0.00      RA0  C
ATOM   4342  O   THR A 466     -58.052  43.990 -27.279  1.00  0.00      RA0  O
ATOM   4343  N   ALA A 467     -57.709  46.106 -26.516  1.00  0.00      RA0  N
ATOM   4344  H   ALA A 467     -57.403  47.000 -26.835  1.00  0.00      RA0  H
ATOM   4345  CA  ALA A 467     -58.233  46.014 -25.158  1.00  0.00      RA0  C
ATOM   4346  CB  ALA A 467     -58.413  47.425 -24.609  1.00  0.00      RA0  C
ATOM   4347  C   ALA A 467     -59.568  45.315 -24.958  1.00  0.00      RA0  C
ATOM   4348  O   ALA A 467     -60.499  45.472 -25.746  1.00  0.00      RA0  O
ATOM   4349  N   LEU A 468     -59.621  44.531 -23.884  1.00  0.00      RA0  N
ATOM   4350  H   LEU A 468     -58.811  44.353 -23.327  1.00  0.00      RA0  H
ATOM   4351  CA  LEU A 468     -60.860  44.039 -23.293  1.00  0.00      RA0  C
ATOM   4352  CB  LEU A 468     -60.972  42.523 -23.462  1.00  0.00      RA0  C
ATOM   4353  CG  LEU A 468     -61.093  42.076 -24.920  1.00  0.00      RA0  C
ATOM   4354  CD1 LEU A 468     -60.973  40.559 -25.058  1.00  0.00      RA0  C
ATOM   4355  CD2 LEU A 468     -62.366  42.612 -25.575  1.00  0.00      RA0  C
ATOM   4356  C   LEU A 468     -60.851  44.393 -21.809  1.00  0.00      RA0  C
ATOM   4357  O   LEU A 468     -59.829  44.230 -21.144  1.00  0.00      RA0  O
ATOM   4358  N   LYS A 469     -61.991  44.844 -21.291  1.00  0.00      RA0  N
ATOM   4359  H   LYS A 469     -62.812  44.781 -21.855  1.00  0.00      RA0  H
ATOM   4360  CA  LYS A 469     -62.082  45.391 -19.934  1.00  0.00      RA0  C
ATOM   4361  CB  LYS A 469     -63.563  45.631 -19.638  1.00  0.00      RA0  C
ATOM   4362  CG  LYS A 469     -64.054  46.879 -20.355  1.00  0.00      RA0  C
ATOM   4363  CD  LYS A 469     -63.220  48.027 -19.816  1.00  0.00      RA0  C
ATOM   4364  CE  LYS A 469     -63.208  49.283 -20.669  1.00  0.00      RA0  C
ATOM   4365  NZ  LYS A 469     -62.059  50.050 -20.188  1.00  0.00      RA0  N
ATOM   4366  HZ1 LYS A 469     -62.274  50.455 -19.253  1.00  0.00      RA0  H
ATOM   4367  HZ2 LYS A 469     -61.265  49.386 -20.048  1.00  0.00      RA0  H
ATOM   4368  HZ3 LYS A 469     -61.796  50.808 -20.842  1.00  0.00      RA0  H
ATOM   4369  C   LYS A 469     -61.475  44.483 -18.855  1.00  0.00      RA0  C
ATOM   4370  O   LYS A 469     -61.788  43.295 -18.780  1.00  0.00      RA0  O
ATOM   4371  N   VAL A 470     -60.604  45.060 -18.026  1.00  0.00      RA0  N
ATOM   4372  H   VAL A 470     -60.458  46.051 -17.984  1.00  0.00      RA0  H
ATOM   4373  CA  VAL A 470     -59.917  44.315 -16.969  1.00  0.00      RA0  C
ATOM   4374  CB  VAL A 470     -58.643  43.663 -17.531  1.00  0.00      RA0  C
ATOM   4375  CG1 VAL A 470     -57.531  44.683 -17.778  1.00  0.00      RA0  C
ATOM   4376  CG2 VAL A 470     -58.189  42.479 -16.680  1.00  0.00      RA0  C
ATOM   4377  C   VAL A 470     -59.645  45.198 -15.744  1.00  0.00      RA0  C
ATOM   4378  O   VAL A 470     -59.449  46.408 -15.867  1.00  0.00      RA0  O
ATOM   4379  N   SER A 471     -59.644  44.583 -14.564  1.00  0.00      RA0  N
ATOM   4380  H   SER A 471     -59.667  43.585 -14.509  1.00  0.00      RA0  H
ATOM   4381  CA  SER A 471     -59.398  45.294 -13.311  1.00  0.00      RA0  C
ATOM   4382  CB  SER A 471     -59.887  44.386 -12.167  1.00  0.00      RA0  C
ATOM   4383  OG  SER A 471     -60.096  45.126 -10.955  1.00  0.00      RA0  O
ATOM   4384  HG  SER A 471     -60.982  44.920 -10.670  1.00  0.00      RA0  H
ATOM   4385  C   SER A 471     -57.935  45.688 -13.159  1.00  0.00      RA0  C
ATOM   4386  O   SER A 471     -57.048  44.844 -13.255  1.00  0.00      RA0  O
ATOM   4387  SG  CYS A 472     -57.866  49.067 -14.347  1.00  0.00      RA0  S
ATOM   4388  CB  CYS A 472     -56.211  48.365 -14.057  1.00  0.00      RA0  C
ATOM   4389  N   CYS A 472     -57.687  46.969 -12.902  1.00  0.00      RA0  N
ATOM   4390  H   CYS A 472     -58.422  47.618 -12.711  1.00  0.00      RA0  H
ATOM   4391  CA  CYS A 472     -56.321  47.476 -12.823  1.00  0.00      RA0  C
ATOM   4392  C   CYS A 472     -56.065  48.307 -11.571  1.00  0.00      RA0  C
ATOM   4393  O   CYS A 472     -56.996  48.726 -10.885  1.00  0.00      RA0  O
ATOM   4394  N   PHE A 473     -54.786  48.531 -11.286  1.00  0.00      RA0  N
ATOM   4395  H   PHE A 473     -54.025  48.093 -11.776  1.00  0.00      RA0  H
ATOM   4396  CA  PHE A 473     -54.357  49.410 -10.205  1.00  0.00      RA0  C
ATOM   4397  CB  PHE A 473     -54.373  48.689  -8.850  1.00  0.00      RA0  C
ATOM   4398  CG  PHE A 473     -53.454  47.484  -8.845  1.00  0.00      RA0  C
ATOM   4399  CD1 PHE A 473     -52.148  47.603  -8.383  1.00  0.00      RA0  C
ATOM   4400  CD2 PHE A 473     -53.915  46.247  -9.287  1.00  0.00      RA0  C
ATOM   4401  CE1 PHE A 473     -51.310  46.493  -8.363  1.00  0.00      RA0  C
ATOM   4402  CE2 PHE A 473     -53.078  45.137  -9.267  1.00  0.00      RA0  C
ATOM   4403  CZ  PHE A 473     -51.775  45.260  -8.802  1.00  0.00      RA0  C
ATOM   4404  C   PHE A 473     -52.953  49.925 -10.509  1.00  0.00      RA0  C
ATOM   4405  O   PHE A 473     -52.249  49.356 -11.344  1.00  0.00      RA0  O
ATOM   4406  N   ASN A 474     -52.548  50.999  -9.839  1.00  0.00      RA0  N
ATOM   4407  H   ASN A 474     -53.084  51.346  -9.073  1.00  0.00      RA0  H
ATOM   4408  CA  ASN A 474     -51.253  51.613 -10.114  1.00  0.00      RA0  C
ATOM   4409  CB  ASN A 474     -51.349  53.128 -10.282  1.00  0.00      RA0  C
ATOM   4410  CG  ASN A 474     -51.490  53.486 -11.740  1.00  0.00      RA0  C
ATOM   4411  OD1 ASN A 474     -52.391  53.020 -12.428  1.00  0.00      RA0  O
ATOM   4412  ND2 ASN A 474     -50.562  54.361 -12.169  1.00  0.00      RA0  N
ATOM   4413 HD21 ASN A 474     -49.869  54.722 -11.538  1.00  0.00      RA0  H
ATOM   4414 HD22 ASN A 474     -50.536  54.689 -13.113  1.00  0.00      RA0  H
ATOM   4415  C   ASN A 474     -50.232  51.360  -9.009  1.00  0.00      RA0  C
ATOM   4416  O   ASN A 474     -50.576  51.323  -7.828  1.00  0.00      RA0  O
ATOM   4417  N   VAL A 475     -48.974  51.186  -9.403  1.00  0.00      RA0  N
ATOM   4418  H   VAL A 475     -48.713  51.298 -10.358  1.00  0.00      RA0  H
ATOM   4419  CA  VAL A 475     -47.890  50.996  -8.447  1.00  0.00      RA0  C
ATOM   4420  CB  VAL A 475     -47.158  49.685  -8.746  1.00  0.00      RA0  C
ATOM   4421  CG1 VAL A 475     -45.987  49.477  -7.786  1.00  0.00      RA0  C
ATOM   4422  CG2 VAL A 475     -48.121  48.497  -8.752  1.00  0.00      RA0  C
ATOM   4423  C   VAL A 475     -46.908  52.163  -8.503  1.00  0.00      RA0  C
ATOM   4424  O   VAL A 475     -46.203  52.347  -9.496  1.00  0.00      RA0  O
ATOM   4425  N   ARG A 476     -46.869  52.947  -7.430  1.00  0.00      RA0  N
ATOM   4426  H   ARG A 476     -47.385  52.719  -6.608  1.00  0.00      RA0  H
ATOM   4427  CA  ARG A 476     -46.008  54.123  -7.362  1.00  0.00      RA0  C
ATOM   4428  CB  ARG A 476     -46.967  55.223  -6.994  1.00  0.00      RA0  C
ATOM   4429  CG  ARG A 476     -46.406  56.515  -6.454  1.00  0.00      RA0  C
ATOM   4430  CD  ARG A 476     -47.665  57.325  -6.205  1.00  0.00      RA0  C
ATOM   4431  NE  ARG A 476     -47.385  58.659  -5.724  1.00  0.00      RA0  N
ATOM   4432  HE  ARG A 476     -47.356  58.701  -4.711  1.00  0.00      RA0  H
ATOM   4433  CZ  ARG A 476     -47.245  59.604  -6.695  1.00  0.00      RA0  C
ATOM   4434  NH1 ARG A 476     -47.374  59.252  -7.997  1.00  0.00      RA0  N
ATOM   4435 HH11 ARG A 476     -47.237  59.840  -8.799  1.00  0.00      RA0  H
ATOM   4436 HH12 ARG A 476     -47.619  58.315  -8.307  1.00  0.00      RA0  H
ATOM   4437  NH2 ARG A 476     -46.975  60.875  -6.334  1.00  0.00      RA0  N
ATOM   4438 HH21 ARG A 476     -46.862  61.608  -7.006  1.00  0.00      RA0  H
ATOM   4439 HH22 ARG A 476     -46.887  61.110  -5.362  1.00  0.00      RA0  H
ATOM   4440  C   ARG A 476     -44.902  53.927  -6.329  1.00  0.00      RA0  C
ATOM   4441  O   ARG A 476     -45.158  53.468  -5.216  1.00  0.00      RA0  O
ATOM   4442  N   PHE A 477     -43.674  54.275  -6.702  1.00  0.00      RA0  N
ATOM   4443  H   PHE A 477     -43.507  54.649  -7.615  1.00  0.00      RA0  H
ATOM   4444  CA  PHE A 477     -42.526  54.073  -5.823  1.00  0.00      RA0  C
ATOM   4445  CB  PHE A 477     -41.861  52.722  -6.111  1.00  0.00      RA0  C
ATOM   4446  CG  PHE A 477     -41.461  52.575  -7.563  1.00  0.00      RA0  C
ATOM   4447  CD1 PHE A 477     -40.151  52.834  -7.952  1.00  0.00      RA0  C
ATOM   4448  CD2 PHE A 477     -42.394  52.169  -8.511  1.00  0.00      RA0  C
ATOM   4449  CE1 PHE A 477     -39.779  52.690  -9.283  1.00  0.00      RA0  C
ATOM   4450  CE2 PHE A 477     -42.023  52.030  -9.842  1.00  0.00      RA0  C
ATOM   4451  CZ  PHE A 477     -40.714  52.291 -10.229  1.00  0.00      RA0  C
ATOM   4452  C   PHE A 477     -41.535  55.232  -5.896  1.00  0.00      RA0  C
ATOM   4453  O   PHE A 477     -41.154  55.666  -6.980  1.00  0.00      RA0  O
ATOM   4454  CB  CYS A 478     -40.928  57.987  -3.877  1.00  0.00      RA0  C
ATOM   4455  SG  CYS A 478     -42.523  58.456  -4.617  1.00  0.00      RA0  S
ATOM   4456  N   CYS A 478     -41.112  55.719  -4.732  1.00  0.00      RA0  N
ATOM   4457  H   CYS A 478     -41.329  55.234  -3.887  1.00  0.00      RA0  H
ATOM   4458  CA  CYS A 478     -40.226  56.878  -4.654  1.00  0.00      RA0  C
ATOM   4459  C   CYS A 478     -38.833  56.495  -4.160  1.00  0.00      RA0  C
ATOM   4460  O   CYS A 478     -38.673  55.536  -3.405  1.00  0.00      RA0  O
ATOM   4461  N   LEU A 479     -37.826  57.250  -4.592  1.00  0.00      RA0  N
ATOM   4462  H   LEU A 479     -37.984  57.968  -5.271  1.00  0.00      RA0  H
ATOM   4463  CA  LEU A 479     -36.442  56.946  -4.245  1.00  0.00      RA0  C
ATOM   4464  CB  LEU A 479     -35.829  56.236  -5.446  1.00  0.00      RA0  C
ATOM   4465  CG  LEU A 479     -34.546  55.470  -5.160  1.00  0.00      RA0  C
ATOM   4466  CD1 LEU A 479     -34.730  54.437  -4.052  1.00  0.00      RA0  C
ATOM   4467  CD2 LEU A 479     -34.034  54.818  -6.439  1.00  0.00      RA0  C
ATOM   4468  C   LEU A 479     -35.657  58.193  -3.832  1.00  0.00      RA0  C
ATOM   4469  O   LEU A 479     -35.501  59.127  -4.618  1.00  0.00      RA0  O
ATOM   4470  N   LYS A 480     -35.159  58.197  -2.598  1.00  0.00      RA0  N
ATOM   4471  H   LYS A 480     -35.166  57.341  -2.088  1.00  0.00      RA0  H
ATOM   4472  CA  LYS A 480     -34.352  59.304  -2.087  1.00  0.00      RA0  C
ATOM   4473  CB  LYS A 480     -34.973  59.809  -0.782  1.00  0.00      RA0  C
ATOM   4474  CG  LYS A 480     -34.237  60.908  -0.014  1.00  0.00      RA0  C
ATOM   4475  CD  LYS A 480     -34.865  61.101   1.372  1.00  0.00      RA0  C
ATOM   4476  CE  LYS A 480     -36.341  61.505   1.308  1.00  0.00      RA0  C
ATOM   4477  NZ  LYS A 480     -37.047  61.123   2.539  1.00  0.00      RA0  N
ATOM   4478  HZ1 LYS A 480     -38.005  61.525   2.543  1.00  0.00      RA0  H
ATOM   4479  HZ2 LYS A 480     -37.142  60.085   2.552  1.00  0.00      RA0  H
ATOM   4480  HZ3 LYS A 480     -36.525  61.427   3.383  1.00  0.00      RA0  H
ATOM   4481  C   LYS A 480     -32.912  58.867  -1.851  1.00  0.00      RA0  C
ATOM   4482  O   LYS A 480     -32.666  57.805  -1.284  1.00  0.00      RA0  O
ATOM   4483  N   ALA A 481     -31.963  59.693  -2.279  1.00  0.00      RA0  N
ATOM   4484  H   ALA A 481     -32.145  60.584  -2.699  1.00  0.00      RA0  H
ATOM   4485  CA  ALA A 481     -30.552  59.383  -2.089  1.00  0.00      RA0  C
ATOM   4486  CB  ALA A 481     -29.936  58.872  -3.389  1.00  0.00      RA0  C
ATOM   4487  C   ALA A 481     -29.769  60.602  -1.611  1.00  0.00      RA0  C
ATOM   4488  O   ALA A 481     -29.765  61.644  -2.266  1.00  0.00      RA0  O
ATOM   4489  N   ASP A 482     -29.106  60.465  -0.467  1.00  0.00      RA0  N
ATOM   4490  H   ASP A 482     -29.103  59.633   0.094  1.00  0.00      RA0  H
ATOM   4491  CA  ASP A 482     -28.274  61.535   0.070  1.00  0.00      RA0  C
ATOM   4492  CB  ASP A 482     -29.185  62.446   0.896  1.00  0.00      RA0  C
ATOM   4493  CG  ASP A 482     -28.520  63.762   1.234  1.00  0.00      RA0  C
ATOM   4494  OD1 ASP A 482     -27.787  63.810   2.214  1.00  0.00      RA0  O
ATOM   4495  OD2 ASP A 482     -28.771  64.746   0.541  1.00  0.00      RA0  O
ATOM   4496  C   ASP A 482     -27.149  60.964   0.927  1.00  0.00      RA0  C
ATOM   4497  O   ASP A 482     -27.258  59.855   1.451  1.00  0.00      RA0  O
ATOM   4498  N   GLY A 483     -26.069  61.726   1.066  1.00  0.00      RA0  N
ATOM   4499  H   GLY A 483     -26.124  62.712   0.874  1.00  0.00      RA0  H
ATOM   4500  CA  GLY A 483     -24.920  61.286   1.835  1.00  0.00      RA0  C
ATOM   4501  C   GLY A 483     -24.050  62.437   2.303  1.00  0.00      RA0  C
ATOM   4502  O   GLY A 483     -24.409  63.604   2.148  1.00  0.00      RA0  O
ATOM   4503  N   LYS A 484     -22.900  62.101   2.877  1.00  0.00      RA0  N
ATOM   4504  H   LYS A 484     -22.584  61.151   2.880  1.00  0.00      RA0  H
ATOM   4505  CA  LYS A 484     -21.964  63.101   3.377  1.00  0.00      RA0  C
ATOM   4506  CB  LYS A 484     -21.857  62.977   4.899  1.00  0.00      RA0  C
ATOM   4507  CG  LYS A 484     -23.221  63.053   5.591  1.00  0.00      RA0  C
ATOM   4508  CD  LYS A 484     -23.170  62.636   7.061  1.00  0.00      RA0  C
ATOM   4509  CE  LYS A 484     -22.264  63.530   7.902  1.00  0.00      RA0  C
ATOM   4510  NZ  LYS A 484     -22.117  62.940   9.236  1.00  0.00      RA0  N
ATOM   4511  HZ1 LYS A 484     -21.267  63.305   9.717  1.00  0.00      RA0  H
ATOM   4512  HZ2 LYS A 484     -22.950  63.061   9.839  1.00  0.00      RA0  H
ATOM   4513  HZ3 LYS A 484     -21.976  61.911   9.139  1.00  0.00      RA0  H
ATOM   4514  C   LYS A 484     -20.603  62.940   2.712  1.00  0.00      RA0  C
ATOM   4515  O   LYS A 484     -20.318  61.907   2.107  1.00  0.00      RA0  O
ATOM   4516  N   GLY A 485     -19.768  63.968   2.818  1.00  0.00      RA0  N
ATOM   4517  H   GLY A 485     -20.135  64.830   3.155  1.00  0.00      RA0  H
ATOM   4518  CA  GLY A 485     -18.468  63.957   2.174  1.00  0.00      RA0  C
ATOM   4519  C   GLY A 485     -18.622  64.113   0.675  1.00  0.00      RA0  C
ATOM   4520  O   GLY A 485     -19.714  64.407   0.190  1.00  0.00      RA0  O
ATOM   4521  N   VAL A 486     -17.536  63.919  -0.066  1.00  0.00      RA0  N
ATOM   4522  H   VAL A 486     -16.753  63.443   0.344  1.00  0.00      RA0  H
ATOM   4523  CA  VAL A 486     -17.603  64.053  -1.514  1.00  0.00      RA0  C
ATOM   4524  CB  VAL A 486     -16.239  64.393  -2.128  1.00  0.00      RA0  C
ATOM   4525  CG1 VAL A 486     -15.624  65.589  -1.399  1.00  0.00      RA0  C
ATOM   4526  CG2 VAL A 486     -15.290  63.197  -2.181  1.00  0.00      RA0  C
ATOM   4527  C   VAL A 486     -18.214  62.798  -2.135  1.00  0.00      RA0  C
ATOM   4528  O   VAL A 486     -17.965  61.676  -1.686  1.00  0.00      RA0  O
ATOM   4529  N   LEU A 487     -19.023  63.013  -3.167  1.00  0.00      RA0  N
ATOM   4530  H   LEU A 487     -19.295  63.937  -3.440  1.00  0.00      RA0  H
ATOM   4531  CA  LEU A 487     -19.747  61.950  -3.857  1.00  0.00      RA0  C
ATOM   4532  CB  LEU A 487     -20.723  61.184  -2.930  1.00  0.00      RA0  C
ATOM   4533  CG  LEU A 487     -22.073  61.843  -2.605  1.00  0.00      RA0  C
ATOM   4534  CD1 LEU A 487     -23.117  60.800  -2.212  1.00  0.00      RA0  C
ATOM   4535  CD2 LEU A 487     -21.981  62.946  -1.550  1.00  0.00      RA0  C
ATOM   4536  C   LEU A 487     -20.508  62.579  -5.019  1.00  0.00      RA0  C
ATOM   4537  O   LEU A 487     -21.005  63.699  -4.897  1.00  0.00      RA0  O
ATOM   4538  N   PRO A 488     -20.590  61.864  -6.152  1.00  0.00      RA0  N
ATOM   4539  CD  PRO A 488     -20.035  60.530  -6.341  1.00  0.00      RA0  C
ATOM   4540  CA  PRO A 488     -21.147  62.395  -7.402  1.00  0.00      RA0  C
ATOM   4541  CB  PRO A 488     -21.119  61.190  -8.343  1.00  0.00      RA0  C
ATOM   4542  CG  PRO A 488     -19.912  60.400  -7.854  1.00  0.00      RA0  C
ATOM   4543  C   PRO A 488     -22.526  63.025  -7.251  1.00  0.00      RA0  C
ATOM   4544  O   PRO A 488     -23.315  62.614  -6.400  1.00  0.00      RA0  O
ATOM   4545  N   ARG A 489     -22.785  64.033  -8.079  1.00  0.00      RA0  N
ATOM   4546  H   ARG A 489     -22.066  64.269  -8.724  1.00  0.00      RA0  H
ATOM   4547  CA  ARG A 489     -24.027  64.792  -8.035  1.00  0.00      RA0  C
ATOM   4548  CB  ARG A 489     -24.077  65.880  -9.116  1.00  0.00      RA0  C
ATOM   4549  CG  ARG A 489     -22.950  66.920  -9.070  1.00  0.00      RA0  C
ATOM   4550  CD  ARG A 489     -21.783  66.638 -10.024  1.00  0.00      RA0  C
ATOM   4551  NE  ARG A 489     -22.213  66.711 -11.422  1.00  0.00      RA0  N
ATOM   4552  HE  ARG A 489     -23.198  66.847 -11.571  1.00  0.00      RA0  H
ATOM   4553  CZ  ARG A 489     -21.283  66.618 -12.423  1.00  0.00      RA0  C
ATOM   4554  NH1 ARG A 489     -19.976  66.468 -12.102  1.00  0.00      RA0  N
ATOM   4555 HH11 ARG A 489     -19.253  66.381 -12.795  1.00  0.00      RA0  H
ATOM   4556 HH12 ARG A 489     -19.669  66.443 -11.146  1.00  0.00      RA0  H
ATOM   4557  NH2 ARG A 489     -21.682  66.678 -13.716  1.00  0.00      RA0  N
ATOM   4558 HH21 ARG A 489     -21.040  66.609 -14.486  1.00  0.00      RA0  H
ATOM   4559 HH22 ARG A 489     -22.648  66.799 -13.964  1.00  0.00      RA0  H
ATOM   4560  C   ARG A 489     -25.242  63.886  -8.172  1.00  0.00      RA0  C
ATOM   4561  O   ARG A 489     -26.241  64.067  -7.479  1.00  0.00      RA0  O
ATOM   4562  N   LYS A 490     -25.149  62.906  -9.065  1.00  0.00      RA0  N
ATOM   4563  H   LYS A 490     -24.282  62.643  -9.484  1.00  0.00      RA0  H
ATOM   4564  CA  LYS A 490     -26.266  62.007  -9.325  1.00  0.00      RA0  C
ATOM   4565  CB  LYS A 490     -26.915  62.282 -10.694  1.00  0.00      RA0  C
ATOM   4566  CG  LYS A 490     -27.408  63.716 -10.928  1.00  0.00      RA0  C
ATOM   4567  CD  LYS A 490     -28.236  63.897 -12.210  1.00  0.00      RA0  C
ATOM   4568  CE  LYS A 490     -29.601  63.185 -12.227  1.00  0.00      RA0  C
ATOM   4569  NZ  LYS A 490     -30.622  63.895 -11.438  1.00  0.00      RA0  N
ATOM   4570  HZ1 LYS A 490     -31.436  63.270 -11.267  1.00  0.00      RA0  H
ATOM   4571  HZ2 LYS A 490     -30.238  64.191 -10.517  1.00  0.00      RA0  H
ATOM   4572  HZ3 LYS A 490     -30.946  64.740 -11.946  1.00  0.00      RA0  H
ATOM   4573  C   LYS A 490     -25.857  60.538  -9.257  1.00  0.00      RA0  C
ATOM   4574  O   LYS A 490     -24.748  60.170  -9.643  1.00  0.00      RA0  O
ATOM   4575  N   LEU A 491     -26.771  59.706  -8.766  1.00  0.00      RA0  N
ATOM   4576  H   LEU A 491     -27.691  60.048  -8.568  1.00  0.00      RA0  H
ATOM   4577  CA  LEU A 491     -26.516  58.280  -8.593  1.00  0.00      RA0  C
ATOM   4578  CB  LEU A 491     -26.695  57.935  -7.117  1.00  0.00      RA0  C
ATOM   4579  CG  LEU A 491     -25.870  58.865  -6.223  1.00  0.00      RA0  C
ATOM   4580  CD1 LEU A 491     -26.351  58.841  -4.775  1.00  0.00      RA0  C
ATOM   4581  CD2 LEU A 491     -24.366  58.612  -6.354  1.00  0.00      RA0  C
ATOM   4582  C   LEU A 491     -27.440  57.454  -9.481  1.00  0.00      RA0  C
ATOM   4583  O   LEU A 491     -28.525  57.903  -9.839  1.00  0.00      RA0  O
ATOM   4584  N   ASN A 492     -27.010  56.245  -9.831  1.00  0.00      RA0  N
ATOM   4585  H   ASN A 492     -26.170  55.861  -9.448  1.00  0.00      RA0  H
ATOM   4586  CA  ASN A 492     -27.806  55.379 -10.696  1.00  0.00      RA0  C
ATOM   4587  CB  ASN A 492     -27.062  55.005 -11.976  1.00  0.00      RA0  C
ATOM   4588  CG  ASN A 492     -27.492  55.900 -13.119  1.00  0.00      RA0  C
ATOM   4589  OD1 ASN A 492     -28.623  56.368 -13.208  1.00  0.00      RA0  O
ATOM   4590  ND2 ASN A 492     -26.504  56.132 -14.003  1.00  0.00      RA0  N
ATOM   4591 HD21 ASN A 492     -25.600  55.724 -13.870  1.00  0.00      RA0  H
ATOM   4592 HD22 ASN A 492     -26.649  56.713 -14.804  1.00  0.00      RA0  H
ATOM   4593  C   ASN A 492     -28.259  54.098 -10.000  1.00  0.00      RA0  C
ATOM   4594  O   ASN A 492     -27.441  53.254  -9.636  1.00  0.00      RA0  O
ATOM   4595  N   PHE A 493     -29.571  53.960  -9.832  1.00  0.00      RA0  N
ATOM   4596  H   PHE A 493     -30.170  54.591 -10.332  1.00  0.00      RA0  H
ATOM   4597  CA  PHE A 493     -30.156  52.794  -9.175  1.00  0.00      RA0  C
ATOM   4598  CB  PHE A 493     -31.203  53.214  -8.146  1.00  0.00      RA0  C
ATOM   4599  CG  PHE A 493     -30.603  54.016  -7.015  1.00  0.00      RA0  C
ATOM   4600  CD1 PHE A 493     -30.280  55.358  -7.187  1.00  0.00      RA0  C
ATOM   4601  CD2 PHE A 493     -30.397  53.408  -5.783  1.00  0.00      RA0  C
ATOM   4602  CE1 PHE A 493     -29.756  56.090  -6.130  1.00  0.00      RA0  C
ATOM   4603  CE2 PHE A 493     -29.874  54.140  -4.725  1.00  0.00      RA0  C
ATOM   4604  CZ  PHE A 493     -29.553  55.481  -4.897  1.00  0.00      RA0  C
ATOM   4605  C   PHE A 493     -30.826  51.857 -10.174  1.00  0.00      RA0  C
ATOM   4606  O   PHE A 493     -31.360  52.298 -11.192  1.00  0.00      RA0  O
ATOM   4607  N   GLN A 494     -30.791  50.562  -9.877  1.00  0.00      RA0  N
ATOM   4608  H   GLN A 494     -30.410  50.260  -9.011  1.00  0.00      RA0  H
ATOM   4609  CA  GLN A 494     -31.538  49.578 -10.653  1.00  0.00      RA0  C
ATOM   4610  CB  GLN A 494     -30.629  48.446 -11.128  1.00  0.00      RA0  C
ATOM   4611  CG  GLN A 494     -29.448  48.931 -11.965  1.00  0.00      RA0  C
ATOM   4612  CD  GLN A 494     -29.980  49.644 -13.187  1.00  0.00      RA0  C
ATOM   4613  OE1 GLN A 494     -29.735  50.827 -13.395  1.00  0.00      RA0  O
ATOM   4614  NE2 GLN A 494     -30.733  48.854 -13.974  1.00  0.00      RA0  N
ATOM   4615 HE21 GLN A 494     -30.872  47.883 -13.781  1.00  0.00      RA0  H
ATOM   4616 HE22 GLN A 494     -31.193  49.204 -14.796  1.00  0.00      RA0  H
ATOM   4617  C   GLN A 494     -32.667  49.003  -9.804  1.00  0.00      RA0  C
ATOM   4618  O   GLN A 494     -32.423  48.271  -8.846  1.00  0.00      RA0  O
ATOM   4619  N   VAL A 495     -33.903  49.339 -10.161  1.00  0.00      RA0  N
ATOM   4620  H   VAL A 495     -34.081  49.794 -11.038  1.00  0.00      RA0  H
ATOM   4621  CA  VAL A 495     -35.063  48.936  -9.375  1.00  0.00      RA0  C
ATOM   4622  CB  VAL A 495     -36.045  50.112  -9.329  1.00  0.00      RA0  C
ATOM   4623  CG1 VAL A 495     -37.303  49.797  -8.521  1.00  0.00      RA0  C
ATOM   4624  CG2 VAL A 495     -35.337  51.372  -8.826  1.00  0.00      RA0  C
ATOM   4625  C   VAL A 495     -35.727  47.687  -9.949  1.00  0.00      RA0  C
ATOM   4626  O   VAL A 495     -35.865  47.550 -11.164  1.00  0.00      RA0  O
ATOM   4627  N   GLU A 496     -36.131  46.778  -9.067  1.00  0.00      RA0  N
ATOM   4628  H   GLU A 496     -36.179  46.969  -8.095  1.00  0.00      RA0  H
ATOM   4629  CA  GLU A 496     -36.815  45.557  -9.475  1.00  0.00      RA0  C
ATOM   4630  CB  GLU A 496     -35.931  44.336  -9.226  1.00  0.00      RA0  C
ATOM   4631  CG  GLU A 496     -36.531  43.056  -9.812  1.00  0.00      RA0  C
ATOM   4632  CD  GLU A 496     -36.705  43.224 -11.307  1.00  0.00      RA0  C
ATOM   4633  OE1 GLU A 496     -37.839  43.275 -11.776  1.00  0.00      RA0  O
ATOM   4634  OE2 GLU A 496     -35.702  43.307 -12.010  1.00  0.00      RA0  O
ATOM   4635  C   GLU A 496     -38.155  45.420  -8.756  1.00  0.00      RA0  C
ATOM   4636  O   GLU A 496     -38.216  45.464  -7.527  1.00  0.00      RA0  O
ATOM   4637  N   LEU A 497     -39.226  45.254  -9.526  1.00  0.00      RA0  N
ATOM   4638  H   LEU A 497     -39.087  45.047 -10.502  1.00  0.00      RA0  H
ATOM   4639  CA  LEU A 497     -40.566  45.129  -8.959  1.00  0.00      RA0  C
ATOM   4640  CB  LEU A 497     -41.523  46.095  -9.655  1.00  0.00      RA0  C
ATOM   4641  CG  LEU A 497     -41.088  47.558  -9.610  1.00  0.00      RA0  C
ATOM   4642  CD1 LEU A 497     -41.854  48.397 -10.633  1.00  0.00      RA0  C
ATOM   4643  CD2 LEU A 497     -41.191  48.142  -8.202  1.00  0.00      RA0  C
ATOM   4644  C   LEU A 497     -41.121  43.718  -9.128  1.00  0.00      RA0  C
ATOM   4645  O   LEU A 497     -41.069  43.146 -10.216  1.00  0.00      RA0  O
ATOM   4646  N   LEU A 498     -41.651  43.163  -8.042  1.00  0.00      RA0  N
ATOM   4647  H   LEU A 498     -41.661  43.672  -7.184  1.00  0.00      RA0  H
ATOM   4648  CA  LEU A 498     -42.243  41.830  -8.067  1.00  0.00      RA0  C
ATOM   4649  CB  LEU A 498     -41.455  40.819  -7.220  1.00  0.00      RA0  C
ATOM   4650  CG  LEU A 498     -40.037  40.435  -7.667  1.00  0.00      RA0  C
ATOM   4651  CD1 LEU A 498     -39.994  40.036  -9.140  1.00  0.00      RA0  C
ATOM   4652  CD2 LEU A 498     -38.971  41.467  -7.289  1.00  0.00      RA0  C
ATOM   4653  C   LEU A 498     -43.672  41.864  -7.536  1.00  0.00      RA0  C
ATOM   4654  O   LEU A 498     -43.932  42.407  -6.462  1.00  0.00      RA0  O
ATOM   4655  N   LEU A 499     -44.596  41.281  -8.292  1.00  0.00      RA0  N
ATOM   4656  H   LEU A 499     -44.338  40.852  -9.161  1.00  0.00      RA0  H
ATOM   4657  CA  LEU A 499     -46.001  41.262  -7.902  1.00  0.00      RA0  C
ATOM   4658  CB  LEU A 499     -46.917  41.476  -9.106  1.00  0.00      RA0  C
ATOM   4659  CG  LEU A 499     -46.723  42.810  -9.822  1.00  0.00      RA0  C
ATOM   4660  CD1 LEU A 499     -47.598  42.889 -11.073  1.00  0.00      RA0  C
ATOM   4661  CD2 LEU A 499     -46.944  44.005  -8.895  1.00  0.00      RA0  C
ATOM   4662  C   LEU A 499     -46.382  39.943  -7.238  1.00  0.00      RA0  C
ATOM   4663  O   LEU A 499     -46.083  38.869  -7.761  1.00  0.00      RA0  O
ATOM   4664  N   ASP A 500     -47.047  40.042  -6.088  1.00  0.00      RA0  N
ATOM   4665  H   ASP A 500     -47.078  40.937  -5.645  1.00  0.00      RA0  H
ATOM   4666  CA  ASP A 500     -47.536  38.877  -5.353  1.00  0.00      RA0  C
ATOM   4667  CB  ASP A 500     -48.673  38.173  -6.106  1.00  0.00      RA0  C
ATOM   4668  CG  ASP A 500     -49.528  37.382  -5.136  1.00  0.00      RA0  C
ATOM   4669  OD1 ASP A 500     -50.338  36.570  -5.580  1.00  0.00      RA0  O
ATOM   4670  OD2 ASP A 500     -49.411  37.600  -3.934  1.00  0.00      RA0  O
ATOM   4671  C   ASP A 500     -46.410  37.901  -5.010  1.00  0.00      RA0  C
ATOM   4672  O   ASP A 500     -46.467  36.723  -5.364  1.00  0.00      RA0  O
ATOM   4673  N   LYS A 501     -45.385  38.410  -4.330  1.00  0.00      RA0  N
ATOM   4674  H   LYS A 501     -45.465  39.376  -4.075  1.00  0.00      RA0  H
ATOM   4675  CA  LYS A 501     -44.196  37.631  -3.985  1.00  0.00      RA0  C
ATOM   4676  CB  LYS A 501     -43.216  38.582  -3.272  1.00  0.00      RA0  C
ATOM   4677  CG  LYS A 501     -42.235  38.006  -2.240  1.00  0.00      RA0  C
ATOM   4678  CD  LYS A 501     -42.850  37.860  -0.842  1.00  0.00      RA0  C
ATOM   4679  CE  LYS A 501     -41.899  37.253   0.192  1.00  0.00      RA0  C
ATOM   4680  NZ  LYS A 501     -40.769  38.170   0.394  1.00  0.00      RA0  N
ATOM   4681  HZ1 LYS A 501     -40.188  37.801   1.174  1.00  0.00      RA0  H
ATOM   4682  HZ2 LYS A 501     -40.202  38.236  -0.475  1.00  0.00      RA0  H
ATOM   4683  HZ3 LYS A 501     -41.133  39.111   0.647  1.00  0.00      RA0  H
ATOM   4684  C   LYS A 501     -44.512  36.357  -3.197  1.00  0.00      RA0  C
ATOM   4685  O   LYS A 501     -43.788  35.365  -3.302  1.00  0.00      RA0  O
ATOM   4686  N   LEU A 502     -45.585  36.386  -2.411  1.00  0.00      RA0  N
ATOM   4687  H   LEU A 502     -46.183  37.188  -2.429  1.00  0.00      RA0  H
ATOM   4688  CA  LEU A 502     -46.011  35.213  -1.650  1.00  0.00      RA0  C
ATOM   4689  CB  LEU A 502     -47.284  35.515  -0.859  1.00  0.00      RA0  C
ATOM   4690  CG  LEU A 502     -47.095  36.605   0.195  1.00  0.00      RA0  C
ATOM   4691  CD1 LEU A 502     -48.418  36.974   0.870  1.00  0.00      RA0  C
ATOM   4692  CD2 LEU A 502     -46.008  36.242   1.208  1.00  0.00      RA0  C
ATOM   4693  C   LEU A 502     -46.246  34.019  -2.572  1.00  0.00      RA0  C
ATOM   4694  O   LEU A 502     -45.879  32.888  -2.253  1.00  0.00      RA0  O
ATOM   4695  N   LYS A 503     -46.860  34.292  -3.718  1.00  0.00      RA0  N
ATOM   4696  H   LYS A 503     -47.014  35.248  -3.982  1.00  0.00      RA0  H
ATOM   4697  CA  LYS A 503     -47.080  33.292  -4.756  1.00  0.00      RA0  C
ATOM   4698  CB  LYS A 503     -48.372  33.540  -5.532  1.00  0.00      RA0  C
ATOM   4699  CG  LYS A 503     -49.568  33.020  -4.730  1.00  0.00      RA0  C
ATOM   4700  CD  LYS A 503     -49.247  31.691  -4.030  1.00  0.00      RA0  C
ATOM   4701  CE  LYS A 503     -50.485  30.971  -3.495  1.00  0.00      RA0  C
ATOM   4702  NZ  LYS A 503     -50.124  29.965  -2.479  1.00  0.00      RA0  N
ATOM   4703  HZ1 LYS A 503     -50.969  29.800  -1.884  1.00  0.00      RA0  H
ATOM   4704  HZ2 LYS A 503     -49.801  29.051  -2.850  1.00  0.00      RA0  H
ATOM   4705  HZ3 LYS A 503     -49.414  30.359  -1.836  1.00  0.00      RA0  H
ATOM   4706  C   LYS A 503     -45.846  33.138  -5.634  1.00  0.00      RA0  C
ATOM   4707  O   LYS A 503     -44.748  33.554  -5.256  1.00  0.00      RA0  O
ATOM   4708  N   GLN A 504     -46.039  32.483  -6.779  1.00  0.00      RA0  N
ATOM   4709  H   GLN A 504     -46.953  32.144  -6.996  1.00  0.00      RA0  H
ATOM   4710  CA  GLN A 504     -45.009  32.284  -7.803  1.00  0.00      RA0  C
ATOM   4711  CB  GLN A 504     -44.325  33.577  -8.258  1.00  0.00      RA0  C
ATOM   4712  CG  GLN A 504     -45.296  34.698  -8.622  1.00  0.00      RA0  C
ATOM   4713  CD  GLN A 504     -44.564  35.676  -9.510  1.00  0.00      RA0  C
ATOM   4714  OE1 GLN A 504     -43.960  35.289 -10.507  1.00  0.00      RA0  O
ATOM   4715  NE2 GLN A 504     -44.648  36.950  -9.105  1.00  0.00      RA0  N
ATOM   4716 HE21 GLN A 504     -45.195  37.219  -8.303  1.00  0.00      RA0  H
ATOM   4717 HE22 GLN A 504     -44.205  37.706  -9.584  1.00  0.00      RA0  H
ATOM   4718  C   GLN A 504     -43.988  31.245  -7.386  1.00  0.00      RA0  C
ATOM   4719  O   GLN A 504     -43.109  30.874  -8.166  1.00  0.00      RA0  O
ATOM   4720  N   LYS A 505     -44.111  30.776  -6.153  1.00  0.00      RA0  N
ATOM   4721  H   LYS A 505     -44.820  31.103  -5.533  1.00  0.00      RA0  H
ATOM   4722  CA  LYS A 505     -43.314  29.661  -5.699  1.00  0.00      RA0  C
ATOM   4723  CB  LYS A 505     -42.947  29.858  -4.228  1.00  0.00      RA0  C
ATOM   4724  CG  LYS A 505     -42.314  31.222  -3.957  1.00  0.00      RA0  C
ATOM   4725  CD  LYS A 505     -40.960  31.380  -4.645  1.00  0.00      RA0  C
ATOM   4726  CE  LYS A 505     -40.414  32.803  -4.526  1.00  0.00      RA0  C
ATOM   4727  NZ  LYS A 505     -39.077  32.740  -3.925  1.00  0.00      RA0  N
ATOM   4728  HZ1 LYS A 505     -38.576  33.636  -4.070  1.00  0.00      RA0  H
ATOM   4729  HZ2 LYS A 505     -39.199  32.575  -2.905  1.00  0.00      RA0  H
ATOM   4730  HZ3 LYS A 505     -38.536  31.955  -4.336  1.00  0.00      RA0  H
ATOM   4731  C   LYS A 505     -44.150  28.402  -5.843  1.00  0.00      RA0  C
ATOM   4732  O   LYS A 505     -45.057  28.157  -5.044  1.00  0.00      RA0  O
ATOM   4733  N   GLY A 506     -43.816  27.598  -6.848  1.00  0.00      RA0  N
ATOM   4734  H   GLY A 506     -43.038  27.862  -7.415  1.00  0.00      RA0  H
ATOM   4735  CA  GLY A 506     -44.613  26.444  -7.222  1.00  0.00      RA0  C
ATOM   4736  C   GLY A 506     -46.098  26.756  -7.304  1.00  0.00      RA0  C
ATOM   4737  O   GLY A 506     -46.923  25.914  -6.954  1.00  0.00      RA0  O
ATOM   4738  N   ALA A 507     -46.441  27.954  -7.772  1.00  0.00      RA0  N
ATOM   4739  H   ALA A 507     -45.778  28.572  -8.189  1.00  0.00      RA0  H
ATOM   4740  CA  ALA A 507     -47.810  28.451  -7.657  1.00  0.00      RA0  C
ATOM   4741  CB  ALA A 507     -48.011  29.148  -6.315  1.00  0.00      RA0  C
ATOM   4742  C   ALA A 507     -48.196  29.415  -8.776  1.00  0.00      RA0  C
ATOM   4743  O   ALA A 507     -47.341  29.921  -9.504  1.00  0.00      RA0  O
ATOM   4744  N   ILE A 508     -49.497  29.657  -8.901  1.00  0.00      RA0  N
ATOM   4745  H   ILE A 508     -50.114  29.260  -8.225  1.00  0.00      RA0  H
ATOM   4746  CA  ILE A 508     -50.046  30.536  -9.930  1.00  0.00      RA0  C
ATOM   4747  CB  ILE A 508     -51.570  30.337 -10.024  1.00  0.00      RA0  C
ATOM   4748  CG2 ILE A 508     -52.276  30.770  -8.736  1.00  0.00      RA0  C
ATOM   4749  CG1 ILE A 508     -52.171  30.994 -11.271  1.00  0.00      RA0  C
ATOM   4750  CD1 ILE A 508     -51.577  30.446 -12.571  1.00  0.00      RA0  C
ATOM   4751  C   ILE A 508     -49.663  32.003  -9.702  1.00  0.00      RA0  C
ATOM   4752  O   ILE A 508     -49.593  32.469  -8.564  1.00  0.00      RA0  O
ATOM   4753  N   ARG A 509     -49.405  32.717 -10.795  1.00  0.00      RA0  N
ATOM   4754  H   ARG A 509     -49.563  32.287 -11.681  1.00  0.00      RA0  H
ATOM   4755  CA  ARG A 509     -49.100  34.144 -10.747  1.00  0.00      RA0  C
ATOM   4756  CB  ARG A 509     -48.125  34.575 -11.851  1.00  0.00      RA0  C
ATOM   4757  CG  ARG A 509     -46.800  33.811 -11.845  1.00  0.00      RA0  C
ATOM   4758  CD  ARG A 509     -46.784  32.588 -12.758  1.00  0.00      RA0  C
ATOM   4759  NE  ARG A 509     -45.903  31.554 -12.224  1.00  0.00      RA0  N
ATOM   4760  HE  ARG A 509     -45.280  31.812 -11.478  1.00  0.00      RA0  H
ATOM   4761  CZ  ARG A 509     -46.077  30.293 -12.715  1.00  0.00      RA0  C
ATOM   4762  NH1 ARG A 509     -46.872  30.110 -13.784  1.00  0.00      RA0  N
ATOM   4763 HH11 ARG A 509     -47.082  29.163 -14.102  1.00  0.00      RA0  H
ATOM   4764 HH12 ARG A 509     -47.307  30.835 -14.315  1.00  0.00      RA0  H
ATOM   4765  NH2 ARG A 509     -45.472  29.239 -12.136  1.00  0.00      RA0  N
ATOM   4766 HH21 ARG A 509     -45.667  28.313 -12.503  1.00  0.00      RA0  H
ATOM   4767 HH22 ARG A 509     -44.854  29.314 -11.354  1.00  0.00      RA0  H
ATOM   4768  C   ARG A 509     -50.396  34.939 -10.879  1.00  0.00      RA0  C
ATOM   4769  O   ARG A 509     -51.067  34.878 -11.909  1.00  0.00      RA0  O
ATOM   4770  N   ARG A 510     -50.745  35.681  -9.834  1.00  0.00      RA0  N
ATOM   4771  H   ARG A 510     -50.122  35.794  -9.056  1.00  0.00      RA0  H
ATOM   4772  CA  ARG A 510     -52.077  36.269  -9.728  1.00  0.00      RA0  C
ATOM   4773  CB  ARG A 510     -52.556  36.204  -8.280  1.00  0.00      RA0  C
ATOM   4774  CG  ARG A 510     -52.690  34.789  -7.724  1.00  0.00      RA0  C
ATOM   4775  CD  ARG A 510     -52.941  34.793  -6.215  1.00  0.00      RA0  C
ATOM   4776  NE  ARG A 510     -54.101  35.599  -5.832  1.00  0.00      RA0  N
ATOM   4777  HE  ARG A 510     -54.975  35.448  -6.310  1.00  0.00      RA0  H
ATOM   4778  CZ  ARG A 510     -53.980  36.403  -4.731  1.00  0.00      RA0  C
ATOM   4779  NH1 ARG A 510     -52.756  36.655  -4.202  1.00  0.00      RA0  N
ATOM   4780 HH11 ARG A 510     -52.629  37.132  -3.325  1.00  0.00      RA0  H
ATOM   4781 HH12 ARG A 510     -51.883  36.413  -4.665  1.00  0.00      RA0  H
ATOM   4782  NH2 ARG A 510     -55.100  36.924  -4.180  1.00  0.00      RA0  N
ATOM   4783 HH21 ARG A 510     -55.048  37.436  -3.313  1.00  0.00      RA0  H
ATOM   4784 HH22 ARG A 510     -56.015  36.817  -4.602  1.00  0.00      RA0  H
ATOM   4785  C   ARG A 510     -52.200  37.724 -10.188  1.00  0.00      RA0  C
ATOM   4786  O   ARG A 510     -53.300  38.275 -10.198  1.00  0.00      RA0  O
ATOM   4787  N   ALA A 511     -51.090  38.347 -10.571  1.00  0.00      RA0  N
ATOM   4788  H   ALA A 511     -50.180  37.933 -10.560  1.00  0.00      RA0  H
ATOM   4789  CA  ALA A 511     -51.137  39.735 -11.027  1.00  0.00      RA0  C
ATOM   4790  CB  ALA A 511     -50.977  40.701  -9.850  1.00  0.00      RA0  C
ATOM   4791  C   ALA A 511     -50.061  40.040 -12.065  1.00  0.00      RA0  C
ATOM   4792  O   ALA A 511     -48.937  39.550 -11.968  1.00  0.00      RA0  O
ATOM   4793  N   LEU A 512     -50.412  40.865 -13.047  1.00  0.00      RA0  N
ATOM   4794  H   LEU A 512     -51.272  41.384 -13.012  1.00  0.00      RA0  H
ATOM   4795  CA  LEU A 512     -49.496  41.223 -14.126  1.00  0.00      RA0  C
ATOM   4796  CB  LEU A 512     -49.904  40.534 -15.432  1.00  0.00      RA0  C
ATOM   4797  CG  LEU A 512     -50.134  39.023 -15.364  1.00  0.00      RA0  C
ATOM   4798  CD1 LEU A 512     -50.865  38.516 -16.607  1.00  0.00      RA0  C
ATOM   4799  CD2 LEU A 512     -48.843  38.246 -15.115  1.00  0.00      RA0  C
ATOM   4800  C   LEU A 512     -49.519  42.724 -14.402  1.00  0.00      RA0  C
ATOM   4801  O   LEU A 512     -50.509  43.399 -14.121  1.00  0.00      RA0  O
ATOM   4802  N   PHE A 513     -48.426  43.243 -14.955  1.00  0.00      RA0  N
ATOM   4803  H   PHE A 513     -47.639  42.647 -15.122  1.00  0.00      RA0  H
ATOM   4804  CA  PHE A 513     -48.387  44.635 -15.391  1.00  0.00      RA0  C
ATOM   4805  CB  PHE A 513     -46.949  45.121 -15.579  1.00  0.00      RA0  C
ATOM   4806  CG  PHE A 513     -46.247  45.301 -14.253  1.00  0.00      RA0  C
ATOM   4807  CD1 PHE A 513     -45.341  44.349 -13.804  1.00  0.00      RA0  C
ATOM   4808  CD2 PHE A 513     -46.499  46.432 -13.486  1.00  0.00      RA0  C
ATOM   4809  CE1 PHE A 513     -44.681  44.529 -12.594  1.00  0.00      RA0  C
ATOM   4810  CE2 PHE A 513     -45.840  46.614 -12.275  1.00  0.00      RA0  C
ATOM   4811  CZ  PHE A 513     -44.928  45.664 -11.831  1.00  0.00      RA0  C
ATOM   4812  C   PHE A 513     -49.149  44.779 -16.704  1.00  0.00      RA0  C
ATOM   4813  O   PHE A 513     -49.207  43.841 -17.498  1.00  0.00      RA0  O
ATOM   4814  N   LEU A 514     -49.731  45.954 -16.928  1.00  0.00      RA0  N
ATOM   4815  H   LEU A 514     -49.567  46.694 -16.282  1.00  0.00      RA0  H
ATOM   4816  CA  LEU A 514     -50.611  46.166 -18.075  1.00  0.00      RA0  C
ATOM   4817  CB  LEU A 514     -51.346  47.507 -17.972  1.00  0.00      RA0  C
ATOM   4818  CG  LEU A 514     -52.386  47.736 -19.074  1.00  0.00      RA0  C
ATOM   4819  CD1 LEU A 514     -53.479  46.665 -19.077  1.00  0.00      RA0  C
ATOM   4820  CD2 LEU A 514     -52.985  49.140 -18.998  1.00  0.00      RA0  C
ATOM   4821  C   LEU A 514     -49.878  46.053 -19.408  1.00  0.00      RA0  C
ATOM   4822  O   LEU A 514     -50.262  45.264 -20.271  1.00  0.00      RA0  O
ATOM   4823  N   TYR A 515     -48.822  46.841 -19.570  1.00  0.00      RA0  N
ATOM   4824  H   TYR A 515     -48.511  47.394 -18.799  1.00  0.00      RA0  H
ATOM   4825  CA  TYR A 515     -48.080  46.866 -20.824  1.00  0.00      RA0  C
ATOM   4826  CB  TYR A 515     -47.345  48.197 -20.956  1.00  0.00      RA0  C
ATOM   4827  CG  TYR A 515     -48.349  49.310 -20.773  1.00  0.00      RA0  C
ATOM   4828  CD1 TYR A 515     -48.326  50.083 -19.618  1.00  0.00      RA0  C
ATOM   4829  CE1 TYR A 515     -49.274  51.083 -19.436  1.00  0.00      RA0  C
ATOM   4830  CD2 TYR A 515     -49.305  49.549 -21.753  1.00  0.00      RA0  C
ATOM   4831  CE2 TYR A 515     -50.250  50.553 -21.572  1.00  0.00      RA0  C
ATOM   4832  CZ  TYR A 515     -50.238  51.314 -20.410  1.00  0.00      RA0  C
ATOM   4833  OH  TYR A 515     -51.185  52.298 -20.218  1.00  0.00      RA0  O
ATOM   4834  HH  TYR A 515     -51.648  52.453 -21.031  1.00  0.00      RA0  H
ATOM   4835  C   TYR A 515     -47.130  45.679 -20.948  1.00  0.00      RA0  C
ATOM   4836  O   TYR A 515     -46.978  45.105 -22.026  1.00  0.00      RA0  O
ATOM   4837  N   SER A 516     -46.499  45.312 -19.838  1.00  0.00      RA0  N
ATOM   4838  H   SER A 516     -46.675  45.777 -18.974  1.00  0.00      RA0  H
ATOM   4839  CA  SER A 516     -45.486  44.262 -19.843  1.00  0.00      RA0  C
ATOM   4840  CB  SER A 516     -44.671  44.580 -18.610  1.00  0.00      RA0  C
ATOM   4841  OG  SER A 516     -44.976  45.952 -18.304  1.00  0.00      RA0  O
ATOM   4842  HG  SER A 516     -44.169  46.437 -18.459  1.00  0.00      RA0  H
ATOM   4843  C   SER A 516     -46.085  42.860 -19.906  1.00  0.00      RA0  C
ATOM   4844  O   SER A 516     -45.438  41.931 -20.393  1.00  0.00      RA0  O
ATOM   4845  N   ARG A 517     -47.313  42.715 -19.410  1.00  0.00      RA0  N
ATOM   4846  H   ARG A 517     -47.822  43.505 -19.067  1.00  0.00      RA0  H
ATOM   4847  CA  ARG A 517     -47.970  41.412 -19.289  1.00  0.00      RA0  C
ATOM   4848  CB  ARG A 517     -48.328  40.745 -20.614  1.00  0.00      RA0  C
ATOM   4849  CG  ARG A 517     -49.463  41.387 -21.403  1.00  0.00      RA0  C
ATOM   4850  CD  ARG A 517     -50.169  40.271 -22.175  1.00  0.00      RA0  C
ATOM   4851  NE  ARG A 517     -51.059  40.768 -23.220  1.00  0.00      RA0  N
ATOM   4852  HE  ARG A 517     -50.616  40.883 -24.115  1.00  0.00      RA0  H
ATOM   4853  CZ  ARG A 517     -52.378  41.011 -22.962  1.00  0.00      RA0  C
ATOM   4854  NH1 ARG A 517     -52.853  40.927 -21.694  1.00  0.00      RA0  N
ATOM   4855 HH11 ARG A 517     -53.822  41.051 -21.467  1.00  0.00      RA0  H
ATOM   4856 HH12 ARG A 517     -52.262  40.743 -20.895  1.00  0.00      RA0  H
ATOM   4857  NH2 ARG A 517     -53.181  41.339 -24.001  1.00  0.00      RA0  N
ATOM   4858 HH21 ARG A 517     -54.142  41.634 -23.910  1.00  0.00      RA0  H
ATOM   4859 HH22 ARG A 517     -52.853  41.329 -24.950  1.00  0.00      RA0  H
ATOM   4860  C   ARG A 517     -47.120  40.445 -18.469  1.00  0.00      RA0  C
ATOM   4861  O   ARG A 517     -47.154  39.234 -18.687  1.00  0.00      RA0  O
ATOM   4862  N   SER A 518     -46.362  40.990 -17.524  1.00  0.00      RA0  N
ATOM   4863  H   SER A 518     -46.414  41.959 -17.297  1.00  0.00      RA0  H
ATOM   4864  CA  SER A 518     -45.418  40.204 -16.740  1.00  0.00      RA0  C
ATOM   4865  CB  SER A 518     -44.033  40.601 -17.292  1.00  0.00      RA0  C
ATOM   4866  OG  SER A 518     -42.958  40.222 -16.423  1.00  0.00      RA0  O
ATOM   4867  HG  SER A 518     -42.459  41.021 -16.241  1.00  0.00      RA0  H
ATOM   4868  C   SER A 518     -45.578  40.484 -15.250  1.00  0.00      RA0  C
ATOM   4869  O   SER A 518     -45.984  41.578 -14.864  1.00  0.00      RA0  O
ATOM   4870  N   PRO A 519     -45.276  39.486 -14.406  1.00  0.00      RA0  N
ATOM   4871  CD  PRO A 519     -44.946  38.115 -14.774  1.00  0.00      RA0  C
ATOM   4872  CA  PRO A 519     -45.292  39.690 -12.954  1.00  0.00      RA0  C
ATOM   4873  CB  PRO A 519     -45.116  38.273 -12.397  1.00  0.00      RA0  C
ATOM   4874  CG  PRO A 519     -45.375  37.311 -13.555  1.00  0.00      RA0  C
ATOM   4875  C   PRO A 519     -44.169  40.612 -12.483  1.00  0.00      RA0  C
ATOM   4876  O   PRO A 519     -44.256  41.178 -11.394  1.00  0.00      RA0  O
ATOM   4877  N   SER A 520     -43.129  40.755 -13.299  1.00  0.00      RA0  N
ATOM   4878  H   SER A 520     -43.016  40.227 -14.139  1.00  0.00      RA0  H
ATOM   4879  CA  SER A 520     -41.960  41.539 -12.917  1.00  0.00      RA0  C
ATOM   4880  CB  SER A 520     -40.909  40.464 -12.793  1.00  0.00      RA0  C
ATOM   4881  OG  SER A 520     -41.643  39.226 -12.849  1.00  0.00      RA0  O
ATOM   4882  HG  SER A 520     -41.020  38.553 -12.608  1.00  0.00      RA0  H
ATOM   4883  C   SER A 520     -41.647  42.654 -13.911  1.00  0.00      RA0  C
ATOM   4884  O   SER A 520     -41.883  42.517 -15.112  1.00  0.00      RA0  O
ATOM   4885  N   HIS A 521     -41.112  43.757 -13.397  1.00  0.00      RA0  N
ATOM   4886  H   HIS A 521     -40.830  43.805 -12.431  1.00  0.00      RA0  H
ATOM   4887  CA  HIS A 521     -40.691  44.877 -14.230  1.00  0.00      RA0  C
ATOM   4888  CB  HIS A 521     -41.840  45.867 -14.400  1.00  0.00      RA0  C
ATOM   4889  CG  HIS A 521     -41.591  46.760 -15.589  1.00  0.00      RA0  C
ATOM   4890  ND1 HIS A 521     -40.802  47.850 -15.586  1.00  0.00      RA0  N
ATOM   4891  HD1 HIS A 521     -40.273  48.199 -14.836  1.00  0.00      RA0  H
ATOM   4892  CD2 HIS A 521     -42.137  46.608 -16.863  1.00  0.00      RA0  C
ATOM   4893  NE2 HIS A 521     -41.673  47.618 -17.636  1.00  0.00      RA0  N
ATOM   4894  CE1 HIS A 521     -40.848  48.384 -16.849  1.00  0.00      RA0  C
ATOM   4895  C   HIS A 521     -39.500  45.589 -13.596  1.00  0.00      RA0  C
ATOM   4896  O   HIS A 521     -39.410  45.694 -12.373  1.00  0.00      RA0  O
ATOM   4897  N   SER A 522     -38.588  46.075 -14.432  1.00  0.00      RA0  N
ATOM   4898  H   SER A 522     -38.577  45.859 -15.405  1.00  0.00      RA0  H
ATOM   4899  CA  SER A 522     -37.401  46.769 -13.945  1.00  0.00      RA0  C
ATOM   4900  CB  SER A 522     -36.329  45.712 -14.098  1.00  0.00      RA0  C
ATOM   4901  OG  SER A 522     -37.032  44.481 -14.326  1.00  0.00      RA0  O
ATOM   4902  HG  SER A 522     -36.992  44.018 -13.475  1.00  0.00      RA0  H
ATOM   4903  C   SER A 522     -37.155  48.063 -14.713  1.00  0.00      RA0  C
ATOM   4904  O   SER A 522     -37.489  48.169 -15.893  1.00  0.00      RA0  O
ATOM   4905  N   LYS A 523     -36.570  49.047 -14.036  1.00  0.00      RA0  N
ATOM   4906  H   LYS A 523     -36.281  48.910 -13.084  1.00  0.00      RA0  H
ATOM   4907  CA  LYS A 523     -36.286  50.336 -14.655  1.00  0.00      RA0  C
ATOM   4908  CB  LYS A 523     -37.519  51.222 -14.441  1.00  0.00      RA0  C
ATOM   4909  CG  LYS A 523     -37.353  52.701 -14.791  1.00  0.00      RA0  C
ATOM   4910  CD  LYS A 523     -37.164  52.984 -16.282  1.00  0.00      RA0  C
ATOM   4911  CE  LYS A 523     -36.919  54.474 -16.529  1.00  0.00      RA0  C
ATOM   4912  NZ  LYS A 523     -38.011  55.240 -15.926  1.00  0.00      RA0  N
ATOM   4913  HZ1 LYS A 523     -37.962  56.260 -16.077  1.00  0.00      RA0  H
ATOM   4914  HZ2 LYS A 523     -38.948  54.897 -16.234  1.00  0.00      RA0  H
ATOM   4915  HZ3 LYS A 523     -38.075  55.080 -14.897  1.00  0.00      RA0  H
ATOM   4916  C   LYS A 523     -35.040  50.981 -14.053  1.00  0.00      RA0  C
ATOM   4917  O   LYS A 523     -34.778  50.849 -12.857  1.00  0.00      RA0  O
ATOM   4918  N   ASN A 524     -34.276  51.675 -14.890  1.00  0.00      RA0  N
ATOM   4919  H   ASN A 524     -34.554  51.770 -15.843  1.00  0.00      RA0  H
ATOM   4920  CA  ASN A 524     -33.093  52.397 -14.437  1.00  0.00      RA0  C
ATOM   4921  CB  ASN A 524     -32.071  52.624 -15.557  1.00  0.00      RA0  C
ATOM   4922  CG  ASN A 524     -31.376  51.354 -15.988  1.00  0.00      RA0  C
ATOM   4923  OD1 ASN A 524     -31.987  50.303 -16.166  1.00  0.00      RA0  O
ATOM   4924  ND2 ASN A 524     -30.056  51.513 -16.187  1.00  0.00      RA0  N
ATOM   4925 HD21 ASN A 524     -29.619  52.380 -15.946  1.00  0.00      RA0  H
ATOM   4926 HD22 ASN A 524     -29.468  50.780 -16.525  1.00  0.00      RA0  H
ATOM   4927  C   ASN A 524     -33.456  53.799 -13.953  1.00  0.00      RA0  C
ATOM   4928  O   ASN A 524     -34.161  54.537 -14.641  1.00  0.00      RA0  O
ATOM   4929  N   MET A 525     -32.973  54.161 -12.768  1.00  0.00      RA0  N
ATOM   4930  H   MET A 525     -32.306  53.581 -12.292  1.00  0.00      RA0  H
ATOM   4931  CA  MET A 525     -33.326  55.440 -12.157  1.00  0.00      RA0  C
ATOM   4932  CB  MET A 525     -34.154  55.235 -10.890  1.00  0.00      RA0  C
ATOM   4933  CG  MET A 525     -35.661  55.333 -11.125  1.00  0.00      RA0  C
ATOM   4934  SD  MET A 525     -36.576  55.230  -9.581  1.00  0.00      RA0  S
ATOM   4935  CE  MET A 525     -38.157  55.833 -10.194  1.00  0.00      RA0  C
ATOM   4936  C   MET A 525     -32.110  56.292 -11.811  1.00  0.00      RA0  C
ATOM   4937  O   MET A 525     -30.992  55.788 -11.709  1.00  0.00      RA0  O
ATOM   4938  N   THR A 526     -32.341  57.591 -11.637  1.00  0.00      RA0  N
ATOM   4939  H   THR A 526     -33.233  58.008 -11.793  1.00  0.00      RA0  H
ATOM   4940  CA  THR A 526     -31.288  58.512 -11.226  1.00  0.00      RA0  C
ATOM   4941  CB  THR A 526     -30.738  59.078 -12.526  1.00  0.00      RA0  C
ATOM   4942  OG1 THR A 526     -30.849  58.074 -13.540  1.00  0.00      RA0  O
ATOM   4943  HG1 THR A 526     -30.251  57.367 -13.278  1.00  0.00      RA0  H
ATOM   4944  CG2 THR A 526     -29.297  59.568 -12.403  1.00  0.00      RA0  C
ATOM   4945  C   THR A 526     -31.798  59.548 -10.222  1.00  0.00      RA0  C
ATOM   4946  O   THR A 526     -32.780  60.241 -10.482  1.00  0.00      RA0  O
ATOM   4947  N   ILE A 527     -31.123  59.651  -9.080  1.00  0.00      RA0  N
ATOM   4948  H   ILE A 527     -30.281  59.116  -8.973  1.00  0.00      RA0  H
ATOM   4949  CA  ILE A 527     -31.462  60.649  -8.068  1.00  0.00      RA0  C
ATOM   4950  CB  ILE A 527     -31.844  59.943  -6.747  1.00  0.00      RA0  C
ATOM   4951  CG2 ILE A 527     -32.700  60.818  -5.822  1.00  0.00      RA0  C
ATOM   4952  CG1 ILE A 527     -32.572  58.622  -7.008  1.00  0.00      RA0  C
ATOM   4953  CD1 ILE A 527     -33.991  58.817  -7.548  1.00  0.00      RA0  C
ATOM   4954  C   ILE A 527     -30.272  61.592  -7.895  1.00  0.00      RA0  C
ATOM   4955  O   ILE A 527     -29.237  61.393  -8.526  1.00  0.00      RA0  O
ATOM   4956  N   SER A 528     -30.409  62.616  -7.056  1.00  0.00      RA0  N
ATOM   4957  H   SER A 528     -31.249  62.776  -6.541  1.00  0.00      RA0  H
ATOM   4958  CA  SER A 528     -29.289  63.514  -6.784  1.00  0.00      RA0  C
ATOM   4959  CB  SER A 528     -29.480  64.708  -7.693  1.00  0.00      RA0  C
ATOM   4960  OG  SER A 528     -29.743  64.118  -8.972  1.00  0.00      RA0  O
ATOM   4961  HG  SER A 528     -29.183  63.338  -8.906  1.00  0.00      RA0  H
ATOM   4962  C   SER A 528     -29.073  63.766  -5.290  1.00  0.00      RA0  C
ATOM   4963  O   SER A 528     -28.077  63.326  -4.716  1.00  0.00      RA0  O
ATOM   4964  N   ARG A 529     -30.012  64.476  -4.670  1.00  0.00      RA0  N
ATOM   4965  H   ARG A 529     -30.903  64.660  -5.077  1.00  0.00      RA0  H
ATOM   4966  CA  ARG A 529     -29.875  64.889  -3.275  1.00  0.00      RA0  C
ATOM   4967  CB  ARG A 529     -29.584  66.383  -3.121  1.00  0.00      RA0  C
ATOM   4968  CG  ARG A 529     -28.411  66.517  -2.146  1.00  0.00      RA0  C
ATOM   4969  CD  ARG A 529     -28.077  67.938  -1.713  1.00  0.00      RA0  C
ATOM   4970  NE  ARG A 529     -27.522  68.709  -2.821  1.00  0.00      RA0  N
ATOM   4971  HE  ARG A 529     -26.959  68.173  -3.460  1.00  0.00      RA0  H
ATOM   4972  CZ  ARG A 529     -27.726  70.057  -2.828  1.00  0.00      RA0  C
ATOM   4973  NH1 ARG A 529     -28.492  70.610  -1.859  1.00  0.00      RA0  N
ATOM   4974 HH11 ARG A 529     -28.684  71.593  -1.804  1.00  0.00      RA0  H
ATOM   4975 HH12 ARG A 529     -28.907  70.043  -1.138  1.00  0.00      RA0  H
ATOM   4976  NH2 ARG A 529     -27.160  70.810  -3.799  1.00  0.00      RA0  N
ATOM   4977 HH21 ARG A 529     -27.280  71.805  -3.857  1.00  0.00      RA0  H
ATOM   4978 HH22 ARG A 529     -26.585  70.391  -4.508  1.00  0.00      RA0  H
ATOM   4979  C   ARG A 529     -31.052  64.386  -2.437  1.00  0.00      RA0  C
ATOM   4980  O   ARG A 529     -31.909  63.658  -2.935  1.00  0.00      RA0  O
ATOM   4981  N   GLY A 530     -31.082  64.764  -1.162  1.00  0.00      RA0  N
ATOM   4982  H   GLY A 530     -30.294  65.223  -0.743  1.00  0.00      RA0  H
ATOM   4983  CA  GLY A 530     -32.150  64.354  -0.265  1.00  0.00      RA0  C
ATOM   4984  C   GLY A 530     -33.416  65.173  -0.437  1.00  0.00      RA0  C
ATOM   4985  O   GLY A 530     -33.359  66.354  -0.777  1.00  0.00      RA0  O
ATOM   4986  N   GLY A 531     -34.563  64.541  -0.201  1.00  0.00      RA0  N
ATOM   4987  H   GLY A 531     -34.492  63.569  -0.005  1.00  0.00      RA0  H
ATOM   4988  CA  GLY A 531     -35.851  65.195  -0.367  1.00  0.00      RA0  C
ATOM   4989  C   GLY A 531     -36.203  65.378  -1.831  1.00  0.00      RA0  C
ATOM   4990  O   GLY A 531     -37.179  66.043  -2.178  1.00  0.00      RA0  O
ATOM   4991  N   LEU A 532     -35.394  64.770  -2.690  1.00  0.00      RA0  N
ATOM   4992  H   LEU A 532     -34.628  64.210  -2.381  1.00  0.00      RA0  H
ATOM   4993  CA  LEU A 532     -35.512  64.905  -4.136  1.00  0.00      RA0  C
[truncated: 2,113,599 more chars]
