# Supplementary material for: Peptides for Coating TiO2 Implants: An In Silico Approach
Source: Int J Mol Sci. 2022 Nov 14;23(22):14048. doi: 10.3390/ijms232214048 (PMC9693858; doi:10.3390/ijms232214048)
Supplement: Supplementary file 1 [file ijms-23-14048-s001.zip › SI2/pep3_a5bb1_overlap.pdb]

HEADER rec.pdb
REMARK original generated coordinate pdb file
HELIX    1   1 SER A  185  TRP A  188  1                                   4
HELIX    2   2 GLN A  197  SER A  203  1                                   7
HELIX    3   3 SER A  224  TYR A  226  1                                   3
HELIX    4   4 PHE A  351  SER A  353  1                                   3
HELIX    5   5 PHE A  438  VAL A  440  1                                   3
HELIX    6   6 LEU B   47  LEU B   50  1                                   4
HELIX    7   7 TYR B  133  ARG B  155  1                                  23
HELIX    8   8 GLY B  209  LYS B  218  1                                  10
HELIX    9   9 GLY B  231  VAL B  240  1                                  10
HELIX   10  10 GLY B  242  ILE B  245  1                                   4
HELIX   11  11 GLY B  268  GLY B  271  1                                   4
HELIX   12  12 ILE B  299  GLU B  308  1                                  10
HELIX   13  13 GLU B  319  LEU B  331  1                                  13
HELIX   14  14 VAL B  347  SER B  360  1                                  14
HELIX   15  15 LYS B  382  GLY B  384  1                                   3
HELIX   16  16 GLY B  389  ARG B  393  1                                   5
SHEET    1   1 1 ALA A   9  SER A  12  0
SHEET    2   2 1 VAL A  23  TYR A  26  0
SHEET    3   3 1 SER A  34  ALA A  39  0
SHEET    4   4 1 ALA A  54  PRO A  59  0
SHEET    5   5 1 THR A  68  ILE A  70  0
SHEET    6   6 1 THR A 104  HIS A 108  0
SHEET    7   7 1 SER A 111  ALA A 116  0
SHEET    8   8 1 THR A 134  THR A 139  0
SHEET    9   9 1 ARG A 144  TYR A 148  0
SHEET   10  10 1 SER A 169  PHE A 172  0
SHEET   11  11 1 VAL A 178  GLY A 182  0
SHEET   12  12 1 GLN A 191  ALA A 195  0
SHEET   13  13 1 VAL A 235  GLY A 238  0
SHEET   14  14 1 ASP A 247  VAL A 252  0
SHEET   15  15 1 TYR A 261  LEU A 265  0
SHEET   16  16 1 SER A 272  SER A 277  0
SHEET   17  17 1 ALA A 288  THR A 292  0
SHEET   18  18 1 ASP A 301  ALA A 306  0
SHEET   19  19 1 MET A 310  ARG A 312  0
SHEET   20  20 1 PRO A 318  GLU A 320  0
SHEET   21  21 1 ARG A 323  TYR A 327  0
SHEET   22  22 1 LEU A 340  THR A 343  0
SHEET   23  23 1 SER A 354  GLY A 359  0
SHEET   24  24 1 ASP A 368  ALA A 373  0
SHEET   25  25 1 VAL A 383  PHE A 387  0
SHEET   26  26 1 GLN A 400  LEU A 402  0
SHEET   27  27 1 ALA A 418  GLY A 421  0
SHEET   28  28 1 LEU A 433  SER A 437  0
SHEET   29  29 1 LYS A 442  TYR A 446  0
SHEET   30  30 1 SER A 453  ILE A 460  0
SHEET   31  31 1 CYS A 481  SER A 491  0
SHEET   32  32 1 SER A 498  LEU A 507  0
SHEET   33  33 1 ALA A 519  PHE A 521  0
SHEET   34  34 1 THR A 528  GLN A 536  0
SHEET   35  35 1 ASP A 542  LEU A 550  0
SHEET   36  36 1 ILE A 563  LEU A 571  0
SHEET   37  37 1 ARG A 593  ALA A 598  0
SHEET   38  38 1 SER B  66  LYS B  71  0
SHEET   39  39 1 GLN B  98  LEU B 103  0
SHEET   40  40 1 PHE B 111  LYS B 116  0
SHEET   41  41 1 ILE B 123  ASP B 130  0
SHEET   42  42 1 PHE B 160  PHE B 167  0
SHEET   43  43 1 TYR B 199  LEU B 203  0
SHEET   44  44 1 THR B 251  THR B 258  0
SHEET   45  45 1 ILE B 311  THR B 318  0
SHEET   46  46 1 SER B 335  LEU B 340  0
SHEET   47  47 1 GLU B 361  ASN B 366  0
SHEET   48  48 1 VAL B 373  TYR B 380  0
SHEET   49  49 1 ASN B 386  THR B 388  0
SHEET   50  50 1 LYS B 394  SER B 396  0
SHEET   51  51 1 GLU B 403  SER B 412  0
SHEET   52  52 1 SER B 420  PRO B 427  0
SHEET   53  53 1 VAL B 434  TYR B 440  0
MODEL        1
ATOM      1  N   PHE A   1       6.717  16.817  11.711  1.00  0.00      RA0  N
ATOM      2  H   PHE A   1       6.049  17.497  12.040  1.00  0.00      RA0  H
ATOM      3  CA  PHE A   1       8.156  17.075  12.039  1.00  0.00      RA0  C
ATOM      4  CB  PHE A   1       8.596  18.457  11.536  1.00  0.00      RA0  C
ATOM      5  CG  PHE A   1       8.716  19.429  12.689  1.00  0.00      RA0  C
ATOM      6  CD1 PHE A   1       7.583  20.025  13.227  1.00  0.00      RA0  C
ATOM      7  CD2 PHE A   1       9.966  19.719  13.224  1.00  0.00      RA0  C
ATOM      8  CE1 PHE A   1       7.690  20.877  14.316  1.00  0.00      RA0  C
ATOM      9  CE2 PHE A   1      10.073  20.564  14.320  1.00  0.00      RA0  C
ATOM     10  CZ  PHE A   1       8.933  21.129  14.877  1.00  0.00      RA0  C
ATOM     11  C   PHE A   1       8.439  16.934  13.530  1.00  0.00      RA0  C
ATOM     12  O   PHE A   1       9.597  16.897  13.955  1.00  0.00      RA0  O
ATOM     13  N   ASN A   2       7.368  16.845  14.309  1.00  0.00      RA0  N
ATOM     14  H   ASN A   2       6.440  16.803  13.929  1.00  0.00      RA0  H
ATOM     15  CA  ASN A   2       7.461  16.883  15.760  1.00  0.00      RA0  C
ATOM     16  CB  ASN A   2       6.379  17.787  16.353  1.00  0.00      RA0  C
ATOM     17  CG  ASN A   2       5.019  17.117  16.198  1.00  0.00      RA0  C
ATOM     18  OD1 ASN A   2       4.838  16.196  15.404  1.00  0.00      RA0  O
ATOM     19  ND2 ASN A   2       4.053  17.671  16.952  1.00  0.00      RA0  N
ATOM     20 HD21 ASN A   2       4.257  18.295  17.712  1.00  0.00      RA0  H
ATOM     21 HD22 ASN A   2       3.082  17.521  16.743  1.00  0.00      RA0  H
ATOM     22  C   ASN A   2       7.278  15.522  16.422  1.00  0.00      RA0  C
ATOM     23  O   ASN A   2       7.284  15.420  17.647  1.00  0.00      RA0  O
ATOM     24  N   LEU A   3       7.119  14.476  15.618  1.00  0.00      RA0  N
ATOM     25  H   LEU A   3       7.263  14.601  14.641  1.00  0.00      RA0  H
ATOM     26  CA  LEU A   3       6.967  13.130  16.153  1.00  0.00      RA0  C
ATOM     27  CB  LEU A   3       6.495  12.127  15.101  1.00  0.00      RA0  C
ATOM     28  CG  LEU A   3       5.051  12.309  14.635  1.00  0.00      RA0  C
ATOM     29  CD1 LEU A   3       4.766  11.500  13.370  1.00  0.00      RA0  C
ATOM     30  CD2 LEU A   3       4.049  11.974  15.737  1.00  0.00      RA0  C
ATOM     31  C   LEU A   3       8.281  12.648  16.764  1.00  0.00      RA0  C
ATOM     32  O   LEU A   3       9.332  12.742  16.128  1.00  0.00      RA0  O
ATOM     33  N   ASP A   4       8.219  12.142  17.996  1.00  0.00      RA0  N
ATOM     34  H   ASP A   4       7.330  12.090  18.457  1.00  0.00      RA0  H
ATOM     35  CA  ASP A   4       9.427  11.725  18.704  1.00  0.00      RA0  C
ATOM     36  CB  ASP A   4       9.079  11.397  20.154  1.00  0.00      RA0  C
ATOM     37  CG  ASP A   4      10.333  11.405  21.001  1.00  0.00      RA0  C
ATOM     38  OD1 ASP A   4      11.393  11.008  20.525  1.00  0.00      RA0  O
ATOM     39  OD2 ASP A   4      10.280  11.921  22.113  1.00  0.00      RA0  O
ATOM     40  C   ASP A   4      10.031  10.476  18.092  1.00  0.00      RA0  C
ATOM     41  O   ASP A   4       9.907   9.374  18.629  1.00  0.00      RA0  O
ATOM     42  N   ALA A   5      10.694  10.671  16.961  1.00  0.00      RA0  N
ATOM     43  H   ALA A   5      10.770  11.608  16.619  1.00  0.00      RA0  H
ATOM     44  CA  ALA A   5      11.322   9.590  16.225  1.00  0.00      RA0  C
ATOM     45  CB  ALA A   5      11.733  10.061  14.830  1.00  0.00      RA0  C
ATOM     46  C   ALA A   5      12.558   9.097  16.960  1.00  0.00      RA0  C
ATOM     47  O   ALA A   5      13.071   8.015  16.670  1.00  0.00      RA0  O
ATOM     48  N   GLU A   6      13.019   9.903  17.915  1.00  0.00      RA0  N
ATOM     49  H   GLU A   6      12.456  10.652  18.262  1.00  0.00      RA0  H
ATOM     50  CA  GLU A   6      14.234   9.628  18.679  1.00  0.00      RA0  C
ATOM     51  CB  GLU A   6      14.575  10.862  19.538  1.00  0.00      RA0  C
ATOM     52  CG  GLU A   6      14.677  12.163  18.724  1.00  0.00      RA0  C
ATOM     53  CD  GLU A   6      14.725  13.395  19.624  1.00  0.00      RA0  C
ATOM     54  OE1 GLU A   6      14.544  13.284  20.832  1.00  0.00      RA0  O
ATOM     55  OE2 GLU A   6      14.883  14.502  19.118  1.00  0.00      RA0  O
ATOM     56  C   GLU A   6      14.090   8.375  19.539  1.00  0.00      RA0  C
ATOM     57  O   GLU A   6      14.918   7.467  19.467  1.00  0.00      RA0  O
ATOM     58  N   ALA A   7      13.030   8.329  20.340  1.00  0.00      RA0  N
ATOM     59  H   ALA A   7      12.394   9.109  20.390  1.00  0.00      RA0  H
ATOM     60  CA  ALA A   7      12.733   7.166  21.170  1.00  0.00      RA0  C
ATOM     61  CB  ALA A   7      13.272   7.366  22.587  1.00  0.00      RA0  C
ATOM     62  C   ALA A   7      11.222   6.905  21.246  1.00  0.00      RA0  C
ATOM     63  O   ALA A   7      10.570   7.296  22.215  1.00  0.00      RA0  O
ATOM     64  N   PRO A   8      10.658   6.253  20.212  1.00  0.00      RA0  N
ATOM     65  CD  PRO A   8      11.330   5.856  18.980  1.00  0.00      RA0  C
ATOM     66  CA  PRO A   8       9.240   5.907  20.233  1.00  0.00      RA0  C
ATOM     67  CB  PRO A   8       8.953   5.827  18.737  1.00  0.00      RA0  C
ATOM     68  CG  PRO A   8      10.227   5.224  18.142  1.00  0.00      RA0  C
ATOM     69  C   PRO A   8       9.015   4.575  20.943  1.00  0.00      RA0  C
ATOM     70  O   PRO A   8       9.981   3.881  21.264  1.00  0.00      RA0  O
ATOM     71  N   ALA A   9       7.754   4.226  21.187  1.00  0.00      RA0  N
ATOM     72  H   ALA A   9       7.022   4.747  20.741  1.00  0.00      RA0  H
ATOM     73  CA  ALA A   9       7.422   2.977  21.880  1.00  0.00      RA0  C
ATOM     74  CB  ALA A   9       6.101   3.119  22.638  1.00  0.00      RA0  C
ATOM     75  C   ALA A   9       7.304   1.809  20.902  1.00  0.00      RA0  C
ATOM     76  O   ALA A   9       6.625   1.906  19.874  1.00  0.00      RA0  O
ATOM     77  N   VAL A  10       7.973   0.710  21.229  1.00  0.00      RA0  N
ATOM     78  H   VAL A  10       8.464   0.657  22.097  1.00  0.00      RA0  H
ATOM     79  CA  VAL A  10       8.001  -0.462  20.362  1.00  0.00      RA0  C
ATOM     80  CB  VAL A  10       9.425  -0.821  19.930  1.00  0.00      RA0  C
ATOM     81  CG1 VAL A  10       9.403  -1.960  18.906  1.00  0.00      RA0  C
ATOM     82  CG2 VAL A  10      10.160   0.406  19.383  1.00  0.00      RA0  C
ATOM     83  C   VAL A  10       7.297  -1.655  20.998  1.00  0.00      RA0  C
ATOM     84  O   VAL A  10       7.886  -2.395  21.798  1.00  0.00      RA0  O
ATOM     85  N   LEU A  11       6.028  -1.824  20.630  1.00  0.00      RA0  N
ATOM     86  H   LEU A  11       5.721  -1.289  19.839  1.00  0.00      RA0  H
ATOM     87  CA  LEU A  11       5.262  -3.022  20.954  1.00  0.00      RA0  C
ATOM     88  CB  LEU A  11       3.767  -2.761  20.766  1.00  0.00      RA0  C
ATOM     89  CG  LEU A  11       3.274  -1.422  21.320  1.00  0.00      RA0  C
ATOM     90  CD1 LEU A  11       1.842  -1.138  20.868  1.00  0.00      RA0  C
ATOM     91  CD2 LEU A  11       3.421  -1.309  22.838  1.00  0.00      RA0  C
ATOM     92  C   LEU A  11       5.685  -4.126  19.995  1.00  0.00      RA0  C
ATOM     93  O   LEU A  11       5.980  -3.850  18.833  1.00  0.00      RA0  O
ATOM     94  N   SER A  12       5.727  -5.366  20.470  1.00  0.00      RA0  N
ATOM     95  H   SER A  12       5.491  -5.593  21.418  1.00  0.00      RA0  H
ATOM     96  CA  SER A  12       6.118  -6.480  19.610  1.00  0.00      RA0  C
ATOM     97  CB  SER A  12       7.650  -6.532  19.538  1.00  0.00      RA0  C
ATOM     98  OG  SER A  12       8.221  -5.231  19.759  1.00  0.00      RA0  O
ATOM     99  HG  SER A  12       7.979  -4.980  20.641  1.00  0.00      RA0  H
ATOM    100  C   SER A  12       5.572  -7.827  20.069  1.00  0.00      RA0  C
ATOM    101  O   SER A  12       5.960  -8.344  21.110  1.00  0.00      RA0  O
ATOM    102  N   GLY A  13       4.684  -8.394  19.264  1.00  0.00      RA0  N
ATOM    103  H   GLY A  13       4.672  -8.062  18.319  1.00  0.00      RA0  H
ATOM    104  CA  GLY A  13       4.095  -9.693  19.547  1.00  0.00      RA0  C
ATOM    105  C   GLY A  13       4.910 -10.857  19.019  1.00  0.00      RA0  C
ATOM    106  O   GLY A  13       6.064 -10.679  18.625  1.00  0.00      RA0  O
ATOM    107  N   PRO A  14       4.302 -12.059  18.996  1.00  0.00      RA0  N
ATOM    108  CD  PRO A  14       2.877 -12.239  19.238  1.00  0.00      RA0  C
ATOM    109  CA  PRO A  14       5.027 -13.326  18.809  1.00  0.00      RA0  C
ATOM    110  CB  PRO A  14       3.934 -14.374  19.083  1.00  0.00      RA0  C
ATOM    111  CG  PRO A  14       2.602 -13.677  18.824  1.00  0.00      RA0  C
ATOM    112  C   PRO A  14       5.715 -13.451  17.451  1.00  0.00      RA0  C
ATOM    113  O   PRO A  14       5.246 -12.871  16.473  1.00  0.00      RA0  O
ATOM    114  N   PRO A  15       6.827 -14.204  17.390  1.00  0.00      RA0  N
ATOM    115  CD  PRO A  15       7.445 -14.926  18.495  1.00  0.00      RA0  C
ATOM    116  CA  PRO A  15       7.551 -14.360  16.130  1.00  0.00      RA0  C
ATOM    117  CB  PRO A  15       8.781 -15.178  16.543  1.00  0.00      RA0  C
ATOM    118  CG  PRO A  15       8.369 -15.924  17.810  1.00  0.00      RA0  C
ATOM    119  C   PRO A  15       6.694 -15.017  15.054  1.00  0.00      RA0  C
ATOM    120  O   PRO A  15       6.031 -16.020  15.315  1.00  0.00      RA0  O
ATOM    121  N   GLY A  16       6.702 -14.429  13.862  1.00  0.00      RA0  N
ATOM    122  H   GLY A  16       7.032 -13.482  13.799  1.00  0.00      RA0  H
ATOM    123  CA  GLY A  16       6.016 -14.988  12.701  1.00  0.00      RA0  C
ATOM    124  C   GLY A  16       4.503 -14.863  12.693  1.00  0.00      RA0  C
ATOM    125  O   GLY A  16       3.828 -15.591  11.964  1.00  0.00      RA0  O
ATOM    126  N   SER A  17       3.967 -13.938  13.484  1.00  0.00      RA0  N
ATOM    127  H   SER A  17       4.565 -13.268  13.937  1.00  0.00      RA0  H
ATOM    128  CA  SER A  17       2.517 -13.807  13.635  1.00  0.00      RA0  C
ATOM    129  CB  SER A  17       2.204 -13.669  15.126  1.00  0.00      RA0  C
ATOM    130  OG  SER A  17       2.734 -12.470  15.704  1.00  0.00      RA0  O
ATOM    131  HG  SER A  17       3.671 -12.400  15.488  1.00  0.00      RA0  H
ATOM    132  C   SER A  17       1.945 -12.711  12.753  1.00  0.00      RA0  C
ATOM    133  O   SER A  17       0.725 -12.604  12.598  1.00  0.00      RA0  O
ATOM    134  N   PHE A  18       2.840 -11.910  12.178  1.00  0.00      RA0  N
ATOM    135  H   PHE A  18       3.798 -11.977  12.471  1.00  0.00      RA0  H
ATOM    136  CA  PHE A  18       2.485 -10.692  11.437  1.00  0.00      RA0  C
ATOM    137  CB  PHE A  18       1.633 -10.966  10.194  1.00  0.00      RA0  C
ATOM    138  CG  PHE A  18       2.492 -11.613   9.135  1.00  0.00      RA0  C
ATOM    139  CD1 PHE A  18       1.900 -12.344   8.113  1.00  0.00      RA0  C
ATOM    140  CD2 PHE A  18       3.874 -11.465   9.174  1.00  0.00      RA0  C
ATOM    141  CE1 PHE A  18       2.689 -12.920   7.125  1.00  0.00      RA0  C
ATOM    142  CE2 PHE A  18       4.664 -12.040   8.186  1.00  0.00      RA0  C
ATOM    143  CZ  PHE A  18       4.070 -12.764   7.159  1.00  0.00      RA0  C
ATOM    144  C   PHE A  18       1.829  -9.680  12.382  1.00  0.00      RA0  C
ATOM    145  O   PHE A  18       0.855  -9.010  12.040  1.00  0.00      RA0  O
ATOM    146  N   PHE A  19       2.384  -9.594  13.587  1.00  0.00      RA0  N
ATOM    147  H   PHE A  19       3.222 -10.114  13.763  1.00  0.00      RA0  H
ATOM    148  CA  PHE A  19       1.997  -8.589  14.556  1.00  0.00      RA0  C
ATOM    149  CB  PHE A  19       2.756  -8.817  15.862  1.00  0.00      RA0  C
ATOM    150  CG  PHE A  19       2.405  -7.793  16.917  1.00  0.00      RA0  C
ATOM    151  CD1 PHE A  19       3.096  -6.587  16.987  1.00  0.00      RA0  C
ATOM    152  CD2 PHE A  19       1.416  -8.077  17.852  1.00  0.00      RA0  C
ATOM    153  CE1 PHE A  19       2.845  -5.696  18.024  1.00  0.00      RA0  C
ATOM    154  CE2 PHE A  19       1.168  -7.188  18.892  1.00  0.00      RA0  C
ATOM    155  CZ  PHE A  19       1.904  -6.013  18.996  1.00  0.00      RA0  C
ATOM    156  C   PHE A  19       2.316  -7.240  13.945  1.00  0.00      RA0  C
ATOM    157  O   PHE A  19       3.472  -6.954  13.646  1.00  0.00      RA0  O
ATOM    158  N   GLY A  20       1.279  -6.433  13.735  1.00  0.00      RA0  N
ATOM    159  H   GLY A  20       0.362  -6.803  13.902  1.00  0.00      RA0  H
ATOM    160  CA  GLY A  20       1.417  -5.101  13.153  1.00  0.00      RA0  C
ATOM    161  C   GLY A  20       0.817  -4.968  11.761  1.00  0.00      RA0  C
ATOM    162  O   GLY A  20       1.097  -3.994  11.056  1.00  0.00      RA0  O
ATOM    163  N   PHE A  21      -0.007  -5.937  11.360  1.00  0.00      RA0  N
ATOM    164  H   PHE A  21      -0.220  -6.704  11.968  1.00  0.00      RA0  H
ATOM    165  CA  PHE A  21      -0.610  -5.922  10.032  1.00  0.00      RA0  C
ATOM    166  CB  PHE A  21      -1.204  -7.303   9.757  1.00  0.00      RA0  C
ATOM    167  CG  PHE A  21      -1.444  -7.526   8.284  1.00  0.00      RA0  C
ATOM    168  CD1 PHE A  21      -0.425  -8.038   7.491  1.00  0.00      RA0  C
ATOM    169  CD2 PHE A  21      -2.682  -7.238   7.721  1.00  0.00      RA0  C
ATOM    170  CE1 PHE A  21      -0.642  -8.263   6.137  1.00  0.00      RA0  C
ATOM    171  CE2 PHE A  21      -2.900  -7.462   6.367  1.00  0.00      RA0  C
ATOM    172  CZ  PHE A  21      -1.880  -7.977   5.575  1.00  0.00      RA0  C
ATOM    173  C   PHE A  21      -1.660  -4.833   9.886  1.00  0.00      RA0  C
ATOM    174  O   PHE A  21      -1.889  -4.337   8.788  1.00  0.00      RA0  O
ATOM    175  N   SER A  22      -2.312  -4.485  10.989  1.00  0.00      RA0  N
ATOM    176  H   SER A  22      -2.309  -5.028  11.828  1.00  0.00      RA0  H
ATOM    177  CA  SER A  22      -3.220  -3.338  11.039  1.00  0.00      RA0  C
ATOM    178  CB  SER A  22      -4.518  -3.989  10.665  1.00  0.00      RA0  C
ATOM    179  OG  SER A  22      -4.268  -5.376  10.900  1.00  0.00      RA0  O
ATOM    180  HG  SER A  22      -4.452  -5.817  10.077  1.00  0.00      RA0  H
ATOM    181  C   SER A  22      -3.207  -2.809  12.449  1.00  0.00      RA0  C
ATOM    182  O   SER A  22      -3.013  -3.568  13.400  1.00  0.00      RA0  O
ATOM    183  N   VAL A  23      -3.408  -1.505  12.583  1.00  0.00      RA0  N
ATOM    184  H   VAL A  23      -3.675  -0.911  11.826  1.00  0.00      RA0  H
ATOM    185  CA  VAL A  23      -3.231  -0.855  13.865  1.00  0.00      RA0  C
ATOM    186  CB  VAL A  23      -1.864  -0.160  13.938  1.00  0.00      RA0  C
ATOM    187  CG1 VAL A  23      -0.733  -1.172  14.149  1.00  0.00      RA0  C
ATOM    188  CG2 VAL A  23      -1.615   0.718  12.710  1.00  0.00      RA0  C
ATOM    189  C   VAL A  23      -4.369   0.114  14.128  1.00  0.00      RA0  C
ATOM    190  O   VAL A  23      -4.861   0.771  13.213  1.00  0.00      RA0  O
ATOM    191  N   GLU A  24      -4.796   0.197  15.383  1.00  0.00      RA0  N
ATOM    192  H   GLU A  24      -4.380  -0.343  16.121  1.00  0.00      RA0  H
ATOM    193  CA  GLU A  24      -5.937   1.032  15.729  1.00  0.00      RA0  C
ATOM    194  CB  GLU A  24      -7.245   0.276  15.459  1.00  0.00      RA0  C
ATOM    195  CG  GLU A  24      -8.551   0.985  15.843  1.00  0.00      RA0  C
ATOM    196  CD  GLU A  24      -8.864   2.233  15.023  1.00  0.00      RA0  C
ATOM    197  OE1 GLU A  24      -9.820   2.223  14.260  1.00  0.00      RA0  O
ATOM    198  OE2 GLU A  24      -8.209   3.254  15.182  1.00  0.00      RA0  O
ATOM    199  C   GLU A  24      -5.850   1.613  17.138  1.00  0.00      RA0  C
ATOM    200  O   GLU A  24      -5.371   0.959  18.072  1.00  0.00      RA0  O
ATOM    201  N   PHE A  25      -6.306   2.856  17.267  1.00  0.00      RA0  N
ATOM    202  H   PHE A  25      -6.744   3.244  16.457  1.00  0.00      RA0  H
ATOM    203  CA  PHE A  25      -6.531   3.478  18.566  1.00  0.00      RA0  C
ATOM    204  CB  PHE A  25      -6.596   5.002  18.519  1.00  0.00      RA0  C
ATOM    205  CG  PHE A  25      -5.382   5.640  17.889  1.00  0.00      RA0  C
ATOM    206  CD1 PHE A  25      -5.355   5.880  16.521  1.00  0.00      RA0  C
ATOM    207  CD2 PHE A  25      -4.310   6.030  18.682  1.00  0.00      RA0  C
ATOM    208  CE1 PHE A  25      -4.276   6.546  15.956  1.00  0.00      RA0  C
ATOM    209  CE2 PHE A  25      -3.232   6.698  18.114  1.00  0.00      RA0  C
ATOM    210  CZ  PHE A  25      -3.221   6.972  16.752  1.00  0.00      RA0  C
ATOM    211  C   PHE A  25      -7.803   2.946  19.221  1.00  0.00      RA0  C
ATOM    212  O   PHE A  25      -8.856   2.843  18.578  1.00  0.00      RA0  O
ATOM    213  N   TYR A  26      -7.706   2.614  20.503  1.00  0.00      RA0  N
ATOM    214  H   TYR A  26      -6.844   2.691  21.007  1.00  0.00      RA0  H
ATOM    215  CA  TYR A  26      -8.886   2.260  21.284  1.00  0.00      RA0  C
ATOM    216  CB  TYR A  26      -8.769   0.802  21.747  1.00  0.00      RA0  C
ATOM    217  CG  TYR A  26     -10.017   0.298  22.445  1.00  0.00      RA0  C
ATOM    218  CD1 TYR A  26     -11.284   0.681  22.018  1.00  0.00      RA0  C
ATOM    219  CE1 TYR A  26     -12.416   0.213  22.680  1.00  0.00      RA0  C
ATOM    220  CD2 TYR A  26      -9.892  -0.575  23.521  1.00  0.00      RA0  C
ATOM    221  CE2 TYR A  26     -11.023  -1.050  24.177  1.00  0.00      RA0  C
ATOM    222  CZ  TYR A  26     -12.288  -0.645  23.767  1.00  0.00      RA0  C
ATOM    223  OH  TYR A  26     -13.415  -1.076  24.441  1.00  0.00      RA0  O
ATOM    224  HH  TYR A  26     -13.174  -1.488  25.270  1.00  0.00      RA0  H
ATOM    225  C   TYR A  26      -9.053   3.198  22.466  1.00  0.00      RA0  C
ATOM    226  O   TYR A  26      -8.076   3.540  23.138  1.00  0.00      RA0  O
ATOM    227  N   ARG A  27     -10.296   3.615  22.696  1.00  0.00      RA0  N
ATOM    228  H   ARG A  27     -11.053   3.324  22.109  1.00  0.00      RA0  H
ATOM    229  CA  ARG A  27     -10.668   4.375  23.885  1.00  0.00      RA0  C
ATOM    230  CB  ARG A  27     -10.678   5.895  23.627  1.00  0.00      RA0  C
ATOM    231  CG  ARG A  27      -9.356   6.541  23.196  1.00  0.00      RA0  C
ATOM    232  CD  ARG A  27      -9.466   8.012  22.764  1.00  0.00      RA0  C
ATOM    233  NE  ARG A  27      -9.668   8.945  23.876  1.00  0.00      RA0  N
ATOM    234  HE  ARG A  27      -9.062   8.890  24.686  1.00  0.00      RA0  H
ATOM    235  CZ  ARG A  27     -10.503  10.020  23.730  1.00  0.00      RA0  C
ATOM    236  NH1 ARG A  27     -11.254  10.124  22.612  1.00  0.00      RA0  N
ATOM    237 HH11 ARG A  27     -11.874  10.898  22.462  1.00  0.00      RA0  H
ATOM    238 HH12 ARG A  27     -11.216   9.426  21.896  1.00  0.00      RA0  H
ATOM    239  NH2 ARG A  27     -10.574  10.960  24.693  1.00  0.00      RA0  N
ATOM    240 HH21 ARG A  27     -11.139  11.783  24.677  1.00  0.00      RA0  H
ATOM    241 HH22 ARG A  27     -10.018  10.861  25.545  1.00  0.00      RA0  H
ATOM    242  C   ARG A  27     -12.078   4.003  24.361  1.00  0.00      RA0  C
ATOM    243  O   ARG A  27     -13.061   4.593  23.902  1.00  0.00      RA0  O
ATOM    244  N   PRO A  28     -12.182   3.017  25.281  1.00  0.00      RA0  N
ATOM    245  CD  PRO A  28     -11.073   2.264  25.847  1.00  0.00      RA0  C
ATOM    246  CA  PRO A  28     -13.488   2.611  25.816  1.00  0.00      RA0  C
ATOM    247  CB  PRO A  28     -13.137   1.367  26.637  1.00  0.00      RA0  C
ATOM    248  CG  PRO A  28     -11.676   1.544  27.046  1.00  0.00      RA0  C
ATOM    249  C   PRO A  28     -14.127   3.718  26.659  1.00  0.00      RA0  C
ATOM    250  O   PRO A  28     -13.657   4.012  27.765  1.00  0.00      RA0  O
ATOM    251  N   GLY A  29     -15.183   4.329  26.124  1.00  0.00      RA0  N
ATOM    252  H   GLY A  29     -15.406   4.125  25.170  1.00  0.00      RA0  H
ATOM    253  CA  GLY A  29     -15.819   5.480  26.760  1.00  0.00      RA0  C
ATOM    254  C   GLY A  29     -14.968   6.723  26.578  1.00  0.00      RA0  C
ATOM    255  O   GLY A  29     -14.966   7.323  25.502  1.00  0.00      RA0  O
ATOM    256  N   THR A  30     -14.241   7.104  27.628  1.00  0.00      RA0  N
ATOM    257  H   THR A  30     -14.203   6.548  28.459  1.00  0.00      RA0  H
ATOM    258  CA  THR A  30     -13.320   8.249  27.580  1.00  0.00      RA0  C
ATOM    259  CB  THR A  30     -14.081   9.427  28.165  1.00  0.00      RA0  C
ATOM    260  OG1 THR A  30     -15.487   9.141  28.098  1.00  0.00      RA0  O
ATOM    261  HG1 THR A  30     -15.647   8.496  28.772  1.00  0.00      RA0  H
ATOM    262  CG2 THR A  30     -13.743  10.739  27.454  1.00  0.00      RA0  C
ATOM    263  C   THR A  30     -11.986   7.971  28.297  1.00  0.00      RA0  C
ATOM    264  O   THR A  30     -11.949   7.763  29.515  1.00  0.00      RA0  O
ATOM    265  N   ASP A  31     -10.906   7.960  27.514  1.00  0.00      RA0  N
ATOM    266  H   ASP A  31     -11.015   8.270  26.573  1.00  0.00      RA0  H
ATOM    267  CA  ASP A  31      -9.521   7.863  28.011  1.00  0.00      RA0  C
ATOM    268  CB  ASP A  31      -9.127   9.220  28.572  1.00  0.00      RA0  C
ATOM    269  CG  ASP A  31      -9.354  10.127  27.386  1.00  0.00      RA0  C
ATOM    270  OD1 ASP A  31      -8.711   9.913  26.365  1.00  0.00      RA0  O
ATOM    271  OD2 ASP A  31     -10.256  10.961  27.406  1.00  0.00      RA0  O
ATOM    272  C   ASP A  31      -9.140   6.626  28.849  1.00  0.00      RA0  C
ATOM    273  O   ASP A  31      -8.429   6.724  29.852  1.00  0.00      RA0  O
ATOM    274  N   GLY A  32      -9.618   5.465  28.417  1.00  0.00      RA0  N
ATOM    275  H   GLY A  32     -10.273   5.476  27.666  1.00  0.00      RA0  H
ATOM    276  CA  GLY A  32      -9.012   4.191  28.797  1.00  0.00      RA0  C
ATOM    277  C   GLY A  32      -8.155   3.770  27.613  1.00  0.00      RA0  C
ATOM    278  O   GLY A  32      -8.247   2.632  27.137  1.00  0.00      RA0  O
ATOM    279  N   VAL A  33      -7.318   4.705  27.150  1.00  0.00      RA0  N
ATOM    280  H   VAL A  33      -7.132   5.475  27.759  1.00  0.00      RA0  H
ATOM    281  CA  VAL A  33      -6.611   4.605  25.866  1.00  0.00      RA0  C
ATOM    282  CB  VAL A  33      -5.854   5.900  25.547  1.00  0.00      RA0  C
ATOM    283  CG1 VAL A  33      -5.521   5.960  24.060  1.00  0.00      RA0  C
ATOM    284  CG2 VAL A  33      -6.623   7.151  25.960  1.00  0.00      RA0  C
ATOM    285  C   VAL A  33      -5.664   3.413  25.775  1.00  0.00      RA0  C
ATOM    286  O   VAL A  33      -4.863   3.150  26.678  1.00  0.00      RA0  O
ATOM    287  N   SER A  34      -5.769   2.701  24.662  1.00  0.00      RA0  N
ATOM    288  H   SER A  34      -6.488   2.851  23.980  1.00  0.00      RA0  H
ATOM    289  CA  SER A  34      -4.908   1.572  24.378  1.00  0.00      RA0  C
ATOM    290  CB  SER A  34      -5.730   0.454  24.992  1.00  0.00      RA0  C
ATOM    291  OG  SER A  34      -7.079   0.935  25.125  1.00  0.00      RA0  O
ATOM    292  HG  SER A  34      -7.159   1.398  25.957  1.00  0.00      RA0  H
ATOM    293  C   SER A  34      -4.727   1.442  22.872  1.00  0.00      RA0  C
ATOM    294  O   SER A  34      -5.482   2.031  22.092  1.00  0.00      RA0  O
ATOM    295  N   VAL A  35      -3.708   0.692  22.472  1.00  0.00      RA0  N
ATOM    296  H   VAL A  35      -3.122   0.206  23.101  1.00  0.00      RA0  H
ATOM    297  CA  VAL A  35      -3.446   0.438  21.063  1.00  0.00      RA0  C
ATOM    298  CB  VAL A  35      -1.948   0.588  20.787  1.00  0.00      RA0  C
ATOM    299  CG1 VAL A  35      -1.603   0.272  19.331  1.00  0.00      RA0  C
ATOM    300  CG2 VAL A  35      -1.453   1.970  21.214  1.00  0.00      RA0  C
ATOM    301  C   VAL A  35      -3.909  -0.967  20.708  1.00  0.00      RA0  C
ATOM    302  O   VAL A  35      -3.605  -1.926  21.426  1.00  0.00      RA0  O
ATOM    303  N   LEU A  36      -4.659  -1.077  19.613  1.00  0.00      RA0  N
ATOM    304  H   LEU A  36      -4.667  -0.297  19.010  1.00  0.00      RA0  H
ATOM    305  CA  LEU A  36      -5.040  -2.375  19.067  1.00  0.00      RA0  C
ATOM    306  CB  LEU A  36      -6.451  -2.337  18.497  1.00  0.00      RA0  C
ATOM    307  CG  LEU A  36      -7.508  -1.967  19.530  1.00  0.00      RA0  C
ATOM    308  CD1 LEU A  36      -8.873  -1.791  18.870  1.00  0.00      RA0  C
ATOM    309  CD2 LEU A  36      -7.548  -2.958  20.693  1.00  0.00      RA0  C
ATOM    310  C   LEU A  36      -4.079  -2.757  17.961  1.00  0.00      RA0  C
ATOM    311  O   LEU A  36      -3.732  -1.929  17.121  1.00  0.00      RA0  O
ATOM    312  N   VAL A  37      -3.640  -4.011  17.981  1.00  0.00      RA0  N
ATOM    313  H   VAL A  37      -3.943  -4.638  18.705  1.00  0.00      RA0  H
ATOM    314  CA  VAL A  37      -2.741  -4.548  16.969  1.00  0.00      RA0  C
ATOM    315  CB  VAL A  37      -1.316  -4.692  17.498  1.00  0.00      RA0  C
ATOM    316  CG1 VAL A  37      -0.417  -5.119  16.346  1.00  0.00      RA0  C
ATOM    317  CG2 VAL A  37      -0.786  -3.425  18.174  1.00  0.00      RA0  C
ATOM    318  C   VAL A  37      -3.278  -5.904  16.545  1.00  0.00      RA0  C
ATOM    319  O   VAL A  37      -3.465  -6.789  17.386  1.00  0.00      RA0  O
ATOM    320  N   GLY A  38      -3.530  -6.055  15.244  1.00  0.00      RA0  N
ATOM    321  H   GLY A  38      -3.291  -5.311  14.615  1.00  0.00      RA0  H
ATOM    322  CA  GLY A  38      -3.896  -7.343  14.659  1.00  0.00      RA0  C
ATOM    323  C   GLY A  38      -2.648  -8.117  14.292  1.00  0.00      RA0  C
ATOM    324  O   GLY A  38      -1.640  -7.525  13.919  1.00  0.00      RA0  O
ATOM    325  N   ALA A  39      -2.715  -9.439  14.414  1.00  0.00      RA0  N
ATOM    326  H   ALA A  39      -3.552  -9.875  14.751  1.00  0.00      RA0  H
ATOM    327  CA  ALA A  39      -1.603 -10.326  14.076  1.00  0.00      RA0  C
ATOM    328  CB  ALA A  39      -0.793 -10.680  15.319  1.00  0.00      RA0  C
ATOM    329  C   ALA A  39      -2.187 -11.617  13.526  1.00  0.00      RA0  C
ATOM    330  O   ALA A  39      -2.337 -12.593  14.260  1.00  0.00      RA0  O
ATOM    331  N   PRO A  40      -2.521 -11.623  12.223  1.00  0.00      RA0  N
ATOM    332  CD  PRO A  40      -2.123 -10.582  11.285  1.00  0.00      RA0  C
ATOM    333  CA  PRO A  40      -3.446 -12.608  11.638  1.00  0.00      RA0  C
ATOM    334  CB  PRO A  40      -3.879 -11.881  10.365  1.00  0.00      RA0  C
ATOM    335  CG  PRO A  40      -2.673 -11.048   9.948  1.00  0.00      RA0  C
ATOM    336  C   PRO A  40      -2.857 -13.990  11.378  1.00  0.00      RA0  C
ATOM    337  O   PRO A  40      -3.578 -14.884  10.931  1.00  0.00      RA0  O
ATOM    338  N   LYS A  41      -1.565 -14.160  11.646  1.00  0.00      RA0  N
ATOM    339  H   LYS A  41      -1.009 -13.414  12.023  1.00  0.00      RA0  H
ATOM    340  CA  LYS A  41      -0.929 -15.465  11.511  1.00  0.00      RA0  C
ATOM    341  CB  LYS A  41       0.285 -15.347  10.589  1.00  0.00      RA0  C
ATOM    342  CG  LYS A  41       0.482 -16.634   9.799  1.00  0.00      RA0  C
ATOM    343  CD  LYS A  41       1.092 -16.434   8.416  1.00  0.00      RA0  C
ATOM    344  CE  LYS A  41       1.193 -17.769   7.680  1.00  0.00      RA0  C
ATOM    345  NZ  LYS A  41      -0.064 -18.509   7.862  1.00  0.00      RA0  N
ATOM    346  HZ1 LYS A  41      -0.107 -19.317   7.213  1.00  0.00      RA0  H
ATOM    347  HZ2 LYS A  41      -0.089 -18.893   8.831  1.00  0.00      RA0  H
ATOM    348  HZ3 LYS A  41      -0.886 -17.887   7.731  1.00  0.00      RA0  H
ATOM    349  C   LYS A  41      -0.641 -16.081  12.880  1.00  0.00      RA0  C
ATOM    350  O   LYS A  41      -0.072 -17.172  12.978  1.00  0.00      RA0  O
ATOM    351  N   ALA A  42      -1.063 -15.376  13.929  1.00  0.00      RA0  N
ATOM    352  H   ALA A  42      -1.587 -14.534  13.798  1.00  0.00      RA0  H
ATOM    353  CA  ALA A  42      -0.865 -15.798  15.315  1.00  0.00      RA0  C
ATOM    354  CB  ALA A  42      -1.310 -14.721  16.306  1.00  0.00      RA0  C
ATOM    355  C   ALA A  42      -1.601 -17.082  15.662  1.00  0.00      RA0  C
ATOM    356  O   ALA A  42      -2.719 -17.319  15.194  1.00  0.00      RA0  O
ATOM    357  N   ASN A  43      -0.961 -17.903  16.490  1.00  0.00      RA0  N
ATOM    358  H   ASN A  43      -0.122 -17.576  16.918  1.00  0.00      RA0  H
ATOM    359  CA  ASN A  43      -1.599 -19.085  17.047  1.00  0.00      RA0  C
ATOM    360  CB  ASN A  43      -0.608 -20.184  17.410  1.00  0.00      RA0  C
ATOM    361  CG  ASN A  43      -1.284 -21.502  17.094  1.00  0.00      RA0  C
ATOM    362  OD1 ASN A  43      -1.925 -21.653  16.056  1.00  0.00      RA0  O
ATOM    363  ND2 ASN A  43      -1.079 -22.458  18.016  1.00  0.00      RA0  N
ATOM    364 HD21 ASN A  43      -0.542 -22.280  18.840  1.00  0.00      RA0  H
ATOM    365 HD22 ASN A  43      -1.471 -23.373  17.911  1.00  0.00      RA0  H
ATOM    366  C   ASN A  43      -2.496 -18.717  18.215  1.00  0.00      RA0  C
ATOM    367  O   ASN A  43      -2.193 -17.796  18.972  1.00  0.00      RA0  O
ATOM    368  N   THR A  44      -3.607 -19.434  18.342  1.00  0.00      RA0  N
ATOM    369  H   THR A  44      -3.901 -20.117  17.674  1.00  0.00      RA0  H
ATOM    370  CA  THR A  44      -4.540 -19.251  19.448  1.00  0.00      RA0  C
ATOM    371  CB  THR A  44      -5.749 -18.728  18.707  1.00  0.00      RA0  C
ATOM    372  OG1 THR A  44      -5.579 -19.080  17.321  1.00  0.00      RA0  O
ATOM    373  HG1 THR A  44      -6.469 -19.230  17.000  1.00  0.00      RA0  H
ATOM    374  CG2 THR A  44      -5.919 -17.213  18.845  1.00  0.00      RA0  C
ATOM    375  C   THR A  44      -4.765 -20.576  20.168  1.00  0.00      RA0  C
ATOM    376  O   THR A  44      -4.161 -21.595  19.827  1.00  0.00      RA0  O
ATOM    377  N   SER A  45      -5.646 -20.558  21.161  1.00  0.00      RA0  N
ATOM    378  H   SER A  45      -6.058 -19.714  21.502  1.00  0.00      RA0  H
ATOM    379  CA  SER A  45      -5.993 -21.774  21.879  1.00  0.00      RA0  C
ATOM    380  CB  SER A  45      -5.800 -21.308  23.301  1.00  0.00      RA0  C
ATOM    381  OG  SER A  45      -5.148 -20.033  23.169  1.00  0.00      RA0  O
ATOM    382  HG  SER A  45      -5.163 -19.638  24.031  1.00  0.00      RA0  H
ATOM    383  C   SER A  45      -7.403 -22.238  21.521  1.00  0.00      RA0  C
ATOM    384  O   SER A  45      -8.092 -22.843  22.340  1.00  0.00      RA0  O
ATOM    385  N   GLN A  46      -7.829 -21.949  20.293  1.00  0.00      RA0  N
ATOM    386  H   GLN A  46      -7.171 -21.589  19.634  1.00  0.00      RA0  H
ATOM    387  CA  GLN A  46      -9.077 -22.502  19.770  1.00  0.00      RA0  C
ATOM    388  CB  GLN A  46      -9.510 -21.648  18.580  1.00  0.00      RA0  C
ATOM    389  CG  GLN A  46      -9.695 -20.185  18.983  1.00  0.00      RA0  C
ATOM    390  CD  GLN A  46      -9.132 -19.289  17.899  1.00  0.00      RA0  C
ATOM    391  OE1 GLN A  46      -8.302 -19.698  17.088  1.00  0.00      RA0  O
ATOM    392  NE2 GLN A  46      -9.583 -18.028  17.955  1.00  0.00      RA0  N
ATOM    393 HE21 GLN A  46     -10.261 -17.785  18.661  1.00  0.00      RA0  H
ATOM    394 HE22 GLN A  46      -9.289 -17.288  17.353  1.00  0.00      RA0  H
ATOM    395  C   GLN A  46      -8.829 -23.946  19.377  1.00  0.00      RA0  C
ATOM    396  O   GLN A  46      -7.829 -24.244  18.728  1.00  0.00      RA0  O
ATOM    397  N   PRO A  47      -9.722 -24.854  19.793  1.00  0.00      RA0  N
ATOM    398  CD  PRO A  47     -10.849 -24.555  20.665  1.00  0.00      RA0  C
ATOM    399  CA  PRO A  47      -9.655 -26.271  19.419  1.00  0.00      RA0  C
ATOM    400  CB  PRO A  47     -10.915 -26.879  20.052  1.00  0.00      RA0  C
ATOM    401  CG  PRO A  47     -11.817 -25.709  20.438  1.00  0.00      RA0  C
ATOM    402  C   PRO A  47      -9.501 -26.490  17.914  1.00  0.00      RA0  C
ATOM    403  O   PRO A  47     -10.358 -26.055  17.138  1.00  0.00      RA0  O
ATOM    404  N   GLY A  48      -8.406 -27.148  17.527  1.00  0.00      RA0  N
ATOM    405  H   GLY A  48      -7.723 -27.341  18.229  1.00  0.00      RA0  H
ATOM    406  CA  GLY A  48      -8.145 -27.566  16.140  1.00  0.00      RA0  C
ATOM    407  C   GLY A  48      -8.114 -26.460  15.099  1.00  0.00      RA0  C
ATOM    408  O   GLY A  48      -8.622 -26.627  13.984  1.00  0.00      RA0  O
ATOM    409  N   VAL A  49      -7.516 -25.330  15.465  1.00  0.00      RA0  N
ATOM    410  H   VAL A  49      -7.118 -25.222  16.377  1.00  0.00      RA0  H
ATOM    411  CA  VAL A  49      -7.500 -24.141  14.622  1.00  0.00      RA0  C
ATOM    412  CB  VAL A  49      -8.435 -23.038  15.133  1.00  0.00      RA0  C
ATOM    413  CG1 VAL A  49      -8.303 -21.774  14.282  1.00  0.00      RA0  C
ATOM    414  CG2 VAL A  49      -9.889 -23.504  15.159  1.00  0.00      RA0  C
ATOM    415  C   VAL A  49      -6.070 -23.626  14.509  1.00  0.00      RA0  C
ATOM    416  O   VAL A  49      -5.595 -22.869  15.369  1.00  0.00      RA0  O
ATOM    417  N   LEU A  50      -5.392 -24.058  13.446  1.00  0.00      RA0  N
ATOM    418  H   LEU A  50      -5.915 -24.568  12.766  1.00  0.00      RA0  H
ATOM    419  CA  LEU A  50      -4.022 -23.644  13.135  1.00  0.00      RA0  C
ATOM    420  CB  LEU A  50      -3.445 -24.535  12.035  1.00  0.00      RA0  C
ATOM    421  CG  LEU A  50      -1.990 -24.203  11.697  1.00  0.00      RA0  C
ATOM    422  CD1 LEU A  50      -1.058 -24.443  12.887  1.00  0.00      RA0  C
ATOM    423  CD2 LEU A  50      -1.519 -24.929  10.437  1.00  0.00      RA0  C
ATOM    424  C   LEU A  50      -3.976 -22.174  12.704  1.00  0.00      RA0  C
ATOM    425  O   LEU A  50      -4.718 -21.755  11.812  1.00  0.00      RA0  O
ATOM    426  N   GLN A  51      -3.108 -21.401  13.357  1.00  0.00      RA0  N
ATOM    427  H   GLN A  51      -2.637 -21.788  14.154  1.00  0.00      RA0  H
ATOM    428  CA  GLN A  51      -2.914 -19.977  13.071  1.00  0.00      RA0  C
ATOM    429  CB  GLN A  51      -1.890 -19.754  11.961  1.00  0.00      RA0  C
ATOM    430  CG  GLN A  51      -0.516 -20.332  12.290  1.00  0.00      RA0  C
ATOM    431  CD  GLN A  51       0.475 -19.851  11.252  1.00  0.00      RA0  C
ATOM    432  OE1 GLN A  51       0.270 -19.948  10.038  1.00  0.00      RA0  O
ATOM    433  NE2 GLN A  51       1.562 -19.291  11.808  1.00  0.00      RA0  N
ATOM    434 HE21 GLN A  51       1.528 -19.153  12.801  1.00  0.00      RA0  H
ATOM    435 HE22 GLN A  51       2.386 -18.952  11.352  1.00  0.00      RA0  H
ATOM    436  C   GLN A  51      -4.214 -19.273  12.729  1.00  0.00      RA0  C
ATOM    437  O   GLN A  51      -4.406 -18.813  11.603  1.00  0.00      RA0  O
ATOM    438  N   GLY A  52      -5.117 -19.202  13.693  1.00  0.00      RA0  N
ATOM    439  H   GLY A  52      -4.884 -19.512  14.616  1.00  0.00      RA0  H
ATOM    440  CA  GLY A  52      -6.410 -18.583  13.446  1.00  0.00      RA0  C
ATOM    441  C   GLY A  52      -6.300 -17.077  13.322  1.00  0.00      RA0  C
ATOM    442  O   GLY A  52      -7.135 -16.441  12.680  1.00  0.00      RA0  O
ATOM    443  N   GLY A  53      -5.263 -16.513  13.938  1.00  0.00      RA0  N
ATOM    444  H   GLY A  53      -4.659 -17.064  14.516  1.00  0.00      RA0  H
ATOM    445  CA  GLY A  53      -5.083 -15.070  13.982  1.00  0.00      RA0  C
ATOM    446  C   GLY A  53      -5.720 -14.459  15.217  1.00  0.00      RA0  C
ATOM    447  O   GLY A  53      -6.776 -14.917  15.675  1.00  0.00      RA0  O
ATOM    448  N   ALA A  54      -5.078 -13.419  15.747  1.00  0.00      RA0  N
ATOM    449  H   ALA A  54      -4.286 -13.014  15.283  1.00  0.00      RA0  H
ATOM    450  CA  ALA A  54      -5.522 -12.758  16.967  1.00  0.00      RA0  C
ATOM    451  CB  ALA A  54      -4.693 -13.224  18.166  1.00  0.00      RA0  C
ATOM    452  C   ALA A  54      -5.418 -11.236  16.861  1.00  0.00      RA0  C
ATOM    453  O   ALA A  54      -4.696 -10.712  16.010  1.00  0.00      RA0  O
ATOM    454  N   VAL A  55      -6.145 -10.535  17.730  1.00  0.00      RA0  N
ATOM    455  H   VAL A  55      -6.709 -10.990  18.421  1.00  0.00      RA0  H
ATOM    456  CA  VAL A  55      -6.001  -9.086  17.867  1.00  0.00      RA0  C
ATOM    457  CB  VAL A  55      -7.317  -8.371  17.570  1.00  0.00      RA0  C
ATOM    458  CG1 VAL A  55      -7.189  -6.857  17.755  1.00  0.00      RA0  C
ATOM    459  CG2 VAL A  55      -7.817  -8.744  16.178  1.00  0.00      RA0  C
ATOM    460  C   VAL A  55      -5.534  -8.768  19.287  1.00  0.00      RA0  C
ATOM    461  O   VAL A  55      -6.149  -9.204  20.256  1.00  0.00      RA0  O
ATOM    462  N   TYR A  56      -4.441  -8.017  19.403  1.00  0.00      RA0  N
ATOM    463  H   TYR A  56      -3.907  -7.891  18.588  1.00  0.00      RA0  H
ATOM    464  CA  TYR A  56      -3.848  -7.693  20.702  1.00  0.00      RA0  C
ATOM    465  CB  TYR A  56      -2.323  -7.707  20.610  1.00  0.00      RA0  C
ATOM    466  CG  TYR A  56      -1.847  -9.109  20.323  1.00  0.00      RA0  C
ATOM    467  CD1 TYR A  56      -1.506  -9.948  21.376  1.00  0.00      RA0  C
ATOM    468  CE1 TYR A  56      -1.085 -11.247  21.121  1.00  0.00      RA0  C
ATOM    469  CD2 TYR A  56      -1.754  -9.564  19.013  1.00  0.00      RA0  C
ATOM    470  CE2 TYR A  56      -1.340 -10.865  18.760  1.00  0.00      RA0  C
ATOM    471  CZ  TYR A  56      -1.009 -11.707  19.813  1.00  0.00      RA0  C
ATOM    472  OH  TYR A  56      -0.605 -12.999  19.556  1.00  0.00      RA0  O
ATOM    473  HH  TYR A  56      -0.544 -13.129  18.618  1.00  0.00      RA0  H
ATOM    474  C   TYR A  56      -4.322  -6.366  21.255  1.00  0.00      RA0  C
ATOM    475  O   TYR A  56      -4.424  -5.378  20.522  1.00  0.00      RA0  O
ATOM    476  N   LEU A  57      -4.629  -6.360  22.550  1.00  0.00      RA0  N
ATOM    477  H   LEU A  57      -4.532  -7.188  23.105  1.00  0.00      RA0  H
ATOM    478  CA  LEU A  57      -4.926  -5.122  23.270  1.00  0.00      RA0  C
ATOM    479  CB  LEU A  57      -6.156  -5.298  24.166  1.00  0.00      RA0  C
ATOM    480  CG  LEU A  57      -6.921  -4.010  24.503  1.00  0.00      RA0  C
ATOM    481  CD1 LEU A  57      -8.402  -4.290  24.752  1.00  0.00      RA0  C
ATOM    482  CD2 LEU A  57      -6.319  -3.238  25.674  1.00  0.00      RA0  C
ATOM    483  C   LEU A  57      -3.705  -4.708  24.078  1.00  0.00      RA0  C
ATOM    484  O   LEU A  57      -3.165  -5.495  24.860  1.00  0.00      RA0  O
ATOM    485  CB  CYS A  58      -0.972  -2.697  23.484  1.00  0.00      RA0  C
ATOM    486  SG  CYS A  58      -0.636  -4.038  22.309  1.00  0.00      RA0  S
ATOM    487  N   CYS A  58      -3.266  -3.474  23.860  1.00  0.00      RA0  N
ATOM    488  H   CYS A  58      -3.686  -2.891  23.160  1.00  0.00      RA0  H
ATOM    489  CA  CYS A  58      -2.076  -2.944  24.510  1.00  0.00      RA0  C
ATOM    490  C   CYS A  58      -2.454  -1.632  25.167  1.00  0.00      RA0  C
ATOM    491  O   CYS A  58      -2.479  -0.599  24.495  1.00  0.00      RA0  O
ATOM    492  N   PRO A  59      -2.773  -1.667  26.478  1.00  0.00      RA0  N
ATOM    493  CD  PRO A  59      -2.787  -2.850  27.326  1.00  0.00      RA0  C
ATOM    494  CA  PRO A  59      -3.125  -0.438  27.192  1.00  0.00      RA0  C
ATOM    495  CB  PRO A  59      -3.510  -0.948  28.587  1.00  0.00      RA0  C
ATOM    496  CG  PRO A  59      -3.727  -2.457  28.457  1.00  0.00      RA0  C
ATOM    497  C   PRO A  59      -1.914   0.484  27.256  1.00  0.00      RA0  C
ATOM    498  O   PRO A  59      -0.772   0.009  27.182  1.00  0.00      RA0  O
ATOM    499  N   TRP A  60      -2.160   1.786  27.372  1.00  0.00      RA0  N
ATOM    500  H   TRP A  60      -3.100   2.121  27.461  1.00  0.00      RA0  H
ATOM    501  CA  TRP A  60      -1.087   2.755  27.182  1.00  0.00      RA0  C
ATOM    502  CB  TRP A  60      -1.702   4.094  26.759  1.00  0.00      RA0  C
ATOM    503  CG  TRP A  60      -0.656   5.096  26.323  1.00  0.00      RA0  C
ATOM    504  CD2 TRP A  60       0.469   4.913  25.433  1.00  0.00      RA0  C
ATOM    505  CE2 TRP A  60       1.136   6.157  25.333  1.00  0.00      RA0  C
ATOM    506  CE3 TRP A  60       0.958   3.818  24.728  1.00  0.00      RA0  C
ATOM    507  CD1 TRP A  60      -0.603   6.445  26.703  1.00  0.00      RA0  C
ATOM    508  NE1 TRP A  60       0.450   7.075  26.121  1.00  0.00      RA0  N
ATOM    509  HE1 TRP A  60       0.675   8.024  26.226  1.00  0.00      RA0  H
ATOM    510  CZ2 TRP A  60       2.269   6.272  24.536  1.00  0.00      RA0  C
ATOM    511  CZ3 TRP A  60       2.091   3.945  23.934  1.00  0.00      RA0  C
ATOM    512  CH2 TRP A  60       2.746   5.167  23.842  1.00  0.00      RA0  C
ATOM    513  C   TRP A  60      -0.095   2.915  28.315  1.00  0.00      RA0  C
ATOM    514  O   TRP A  60       1.117   2.825  28.081  1.00  0.00      RA0  O
ATOM    515  N   GLY A  61      -0.585   3.161  29.533  1.00  0.00      RA0  N
ATOM    516  H   GLY A  61      -1.576   3.159  29.639  1.00  0.00      RA0  H
ATOM    517  CA  GLY A  61       0.277   3.337  30.716  1.00  0.00      RA0  C
ATOM    518  C   GLY A  61       1.289   2.217  30.918  1.00  0.00      RA0  C
ATOM    519  O   GLY A  61       0.974   1.045  30.695  1.00  0.00      RA0  O
ATOM    520  N   ALA A  62       2.502   2.584  31.339  1.00  0.00      RA0  N
ATOM    521  H   ALA A  62       2.654   3.551  31.526  1.00  0.00      RA0  H
ATOM    522  CA  ALA A  62       3.628   1.642  31.476  1.00  0.00      RA0  C
ATOM    523  CB  ALA A  62       4.812   2.318  32.168  1.00  0.00      RA0  C
ATOM    524  C   ALA A  62       3.264   0.369  32.249  1.00  0.00      RA0  C
ATOM    525  O   ALA A  62       2.651   0.438  33.319  1.00  0.00      RA0  O
ATOM    526  N   SER A  63       3.645  -0.784  31.697  1.00  0.00      RA0  N
ATOM    527  H   SER A  63       4.042  -0.842  30.782  1.00  0.00      RA0  H
ATOM    528  CA  SER A  63       3.229  -2.090  32.231  1.00  0.00      RA0  C
ATOM    529  CB  SER A  63       2.027  -2.325  31.338  1.00  0.00      RA0  C
ATOM    530  OG  SER A  63       2.182  -1.369  30.277  1.00  0.00      RA0  O
ATOM    531  HG  SER A  63       1.514  -0.697  30.402  1.00  0.00      RA0  H
ATOM    532  C   SER A  63       4.317  -3.175  32.133  1.00  0.00      RA0  C
ATOM    533  O   SER A  63       5.210  -3.076  31.285  1.00  0.00      RA0  O
ATOM    534  N   PRO A  64       4.253  -4.204  33.015  1.00  0.00      RA0  N
ATOM    535  CD  PRO A  64       3.360  -4.262  34.168  1.00  0.00      RA0  C
ATOM    536  CA  PRO A  64       5.098  -5.403  32.873  1.00  0.00      RA0  C
ATOM    537  CB  PRO A  64       4.837  -6.146  34.191  1.00  0.00      RA0  C
ATOM    538  CG  PRO A  64       3.451  -5.700  34.662  1.00  0.00      RA0  C
ATOM    539  C   PRO A  64       4.779  -6.209  31.600  1.00  0.00      RA0  C
ATOM    540  O   PRO A  64       5.583  -6.202  30.663  1.00  0.00      RA0  O
ATOM    541  N   THR A  65       3.628  -6.889  31.567  1.00  0.00      RA0  N
ATOM    542  H   THR A  65       2.984  -6.923  32.328  1.00  0.00      RA0  H
ATOM    543  CA  THR A  65       3.170  -7.577  30.350  1.00  0.00      RA0  C
ATOM    544  CB  THR A  65       2.202  -8.593  30.908  1.00  0.00      RA0  C
ATOM    545  OG1 THR A  65       2.573  -8.808  32.281  1.00  0.00      RA0  O
ATOM    546  HG1 THR A  65       2.009  -9.502  32.600  1.00  0.00      RA0  H
ATOM    547  CG2 THR A  65       2.178  -9.897  30.109  1.00  0.00      RA0  C
ATOM    548  C   THR A  65       2.535  -6.591  29.369  1.00  0.00      RA0  C
ATOM    549  O   THR A  65       1.651  -5.802  29.722  1.00  0.00      RA0  O
ATOM    550  N   GLN A  66       3.001  -6.664  28.130  1.00  0.00      RA0  N
ATOM    551  H   GLN A  66       3.661  -7.384  27.925  1.00  0.00      RA0  H
ATOM    552  CA  GLN A  66       2.724  -5.660  27.120  1.00  0.00      RA0  C
ATOM    553  CB  GLN A  66       3.771  -5.717  26.005  1.00  0.00      RA0  C
ATOM    554  CG  GLN A  66       3.805  -4.423  25.192  1.00  0.00      RA0  C
ATOM    555  CD  GLN A  66       4.907  -4.497  24.155  1.00  0.00      RA0  C
ATOM    556  OE1 GLN A  66       4.860  -5.285  23.216  1.00  0.00      RA0  O
ATOM    557  NE2 GLN A  66       5.896  -3.606  24.358  1.00  0.00      RA0  N
ATOM    558 HE21 GLN A  66       5.876  -3.013  25.164  1.00  0.00      RA0  H
ATOM    559 HE22 GLN A  66       6.669  -3.494  23.727  1.00  0.00      RA0  H
ATOM    560  C   GLN A  66       1.293  -5.748  26.592  1.00  0.00      RA0  C
ATOM    561  O   GLN A  66       0.456  -4.889  26.886  1.00  0.00      RA0  O
ATOM    562  SG  CYS A  67       0.815  -5.185  23.173  1.00  0.00      RA0  S
ATOM    563  CB  CYS A  67      -0.046  -6.708  23.629  1.00  0.00      RA0  C
ATOM    564  N   CYS A  67       1.021  -6.793  25.817  1.00  0.00      RA0  N
ATOM    565  H   CYS A  67       1.672  -7.536  25.669  1.00  0.00      RA0  H
ATOM    566  CA  CYS A  67      -0.247  -6.922  25.125  1.00  0.00      RA0  C
ATOM    567  C   CYS A  67      -0.886  -8.276  25.373  1.00  0.00      RA0  C
ATOM    568  O   CYS A  67      -0.230  -9.317  25.287  1.00  0.00      RA0  O
ATOM    569  N   THR A  68      -2.174  -8.254  25.686  1.00  0.00      RA0  N
ATOM    570  H   THR A  68      -2.689  -7.393  25.651  1.00  0.00      RA0  H
ATOM    571  CA  THR A  68      -2.936  -9.489  25.821  1.00  0.00      RA0  C
ATOM    572  CB  THR A  68      -3.572  -9.385  27.201  1.00  0.00      RA0  C
ATOM    573  OG1 THR A  68      -2.593  -8.855  28.106  1.00  0.00      RA0  O
ATOM    574  HG1 THR A  68      -2.407  -7.969  27.824  1.00  0.00      RA0  H
ATOM    575  CG2 THR A  68      -4.148 -10.705  27.716  1.00  0.00      RA0  C
ATOM    576  C   THR A  68      -3.938  -9.626  24.686  1.00  0.00      RA0  C
ATOM    577  O   THR A  68      -4.653  -8.673  24.364  1.00  0.00      RA0  O
ATOM    578  N   PRO A  69      -3.972 -10.811  24.061  1.00  0.00      RA0  N
ATOM    579  CD  PRO A  69      -3.098 -11.938  24.368  1.00  0.00      RA0  C
ATOM    580  CA  PRO A  69      -4.919 -11.114  22.985  1.00  0.00      RA0  C
ATOM    581  CB  PRO A  69      -4.493 -12.514  22.527  1.00  0.00      RA0  C
ATOM    582  CG  PRO A  69      -3.788 -13.136  23.729  1.00  0.00      RA0  C
ATOM    583  C   PRO A  69      -6.367 -11.021  23.451  1.00  0.00      RA0  C
ATOM    584  O   PRO A  69      -6.735 -11.676  24.416  1.00  0.00      RA0  O
ATOM    585  N   ILE A  70      -7.176 -10.203  22.788  1.00  0.00      RA0  N
ATOM    586  H   ILE A  70      -6.853  -9.807  21.928  1.00  0.00      RA0  H
ATOM    587  CA  ILE A  70      -8.605 -10.164  23.087  1.00  0.00      RA0  C
ATOM    588  CB  ILE A  70      -9.229  -8.938  22.428  1.00  0.00      RA0  C
ATOM    589  CG2 ILE A  70     -10.663  -8.695  22.903  1.00  0.00      RA0  C
ATOM    590  CG1 ILE A  70      -8.325  -7.723  22.578  1.00  0.00      RA0  C
ATOM    591  CD1 ILE A  70      -8.658  -6.642  21.554  1.00  0.00      RA0  C
ATOM    592  C   ILE A  70      -9.297 -11.398  22.527  1.00  0.00      RA0  C
ATOM    593  O   ILE A  70      -9.131 -11.718  21.356  1.00  0.00      RA0  O
ATOM    594  N   GLU A  71     -10.074 -12.080  23.366  1.00  0.00      RA0  N
ATOM    595  H   GLU A  71     -10.224 -11.734  24.289  1.00  0.00      RA0  H
ATOM    596  CA  GLU A  71     -10.861 -13.233  22.930  1.00  0.00      RA0  C
ATOM    597  CB  GLU A  71     -11.101 -14.258  24.030  1.00  0.00      RA0  C
ATOM    598  CG  GLU A  71     -10.119 -15.415  23.844  1.00  0.00      RA0  C
ATOM    599  CD  GLU A  71     -10.314 -16.048  22.472  1.00  0.00      RA0  C
ATOM    600  OE1 GLU A  71     -11.318 -15.772  21.814  1.00  0.00      RA0  O
ATOM    601  OE2 GLU A  71      -9.480 -16.853  22.074  1.00  0.00      RA0  O
ATOM    602  C   GLU A  71     -12.152 -12.735  22.279  1.00  0.00      RA0  C
ATOM    603  O   GLU A  71     -13.054 -12.252  22.966  1.00  0.00      RA0  O
ATOM    604  N   PHE A  72     -12.230 -12.820  20.955  1.00  0.00      RA0  N
ATOM    605  H   PHE A  72     -11.453 -13.261  20.506  1.00  0.00      RA0  H
ATOM    606  CA  PHE A  72     -13.486 -12.556  20.264  1.00  0.00      RA0  C
ATOM    607  CB  PHE A  72     -13.234 -11.988  18.868  1.00  0.00      RA0  C
ATOM    608  CG  PHE A  72     -12.472 -10.688  18.927  1.00  0.00      RA0  C
ATOM    609  CD1 PHE A  72     -11.082 -10.692  18.920  1.00  0.00      RA0  C
ATOM    610  CD2 PHE A  72     -13.162  -9.484  18.971  1.00  0.00      RA0  C
ATOM    611  CE1 PHE A  72     -10.384  -9.493  18.942  1.00  0.00      RA0  C
ATOM    612  CE2 PHE A  72     -12.464  -8.284  18.990  1.00  0.00      RA0  C
ATOM    613  CZ  PHE A  72     -11.075  -8.288  18.967  1.00  0.00      RA0  C
ATOM    614  C   PHE A  72     -14.217 -13.880  20.106  1.00  0.00      RA0  C
ATOM    615  O   PHE A  72     -15.437 -13.948  20.261  1.00  0.00      RA0  O
ATOM    616  N   ASP A  73     -13.448 -14.927  19.802  1.00  0.00      RA0  N
ATOM    617  H   ASP A  73     -12.446 -14.902  19.858  1.00  0.00      RA0  H
ATOM    618  CA  ASP A  73     -13.971 -16.264  19.576  1.00  0.00      RA0  C
ATOM    619  CB  ASP A  73     -14.343 -16.544  18.110  1.00  0.00      RA0  C
ATOM    620  CG  ASP A  73     -15.204 -17.802  18.036  1.00  0.00      RA0  C
ATOM    621  OD1 ASP A  73     -15.668 -18.174  16.960  1.00  0.00      RA0  O
ATOM    622  OD2 ASP A  73     -15.455 -18.404  19.069  1.00  0.00      RA0  O
ATOM    623  C   ASP A  73     -12.966 -17.288  20.078  1.00  0.00      RA0  C
ATOM    624  O   ASP A  73     -11.966 -17.560  19.422  1.00  0.00      RA0  O
ATOM    625  N   SER A  74     -13.240 -17.852  21.247  1.00  0.00      RA0  N
ATOM    626  H   SER A  74     -14.037 -17.572  21.766  1.00  0.00      RA0  H
ATOM    627  CA  SER A  74     -12.351 -18.836  21.862  1.00  0.00      RA0  C
ATOM    628  CB  SER A  74     -12.566 -18.561  23.330  1.00  0.00      RA0  C
ATOM    629  OG  SER A  74     -13.205 -17.275  23.354  1.00  0.00      RA0  O
ATOM    630  HG  SER A  74     -12.517 -16.692  23.012  1.00  0.00      RA0  H
ATOM    631  C   SER A  74     -12.705 -20.257  21.434  1.00  0.00      RA0  C
ATOM    632  O   SER A  74     -12.000 -21.216  21.778  1.00  0.00      RA0  O
ATOM    633  N   LYS A  75     -13.798 -20.378  20.679  1.00  0.00      RA0  N
ATOM    634  H   LYS A  75     -14.130 -19.577  20.178  1.00  0.00      RA0  H
ATOM    635  CA  LYS A  75     -14.268 -21.665  20.183  1.00  0.00      RA0  C
ATOM    636  CB  LYS A  75     -15.798 -21.640  20.082  1.00  0.00      RA0  C
ATOM    637  CG  LYS A  75     -16.540 -21.272  21.381  1.00  0.00      RA0  C
ATOM    638  CD  LYS A  75     -17.328 -19.951  21.305  1.00  0.00      RA0  C
ATOM    639  CE  LYS A  75     -16.612 -18.729  21.904  1.00  0.00      RA0  C
ATOM    640  NZ  LYS A  75     -16.906 -17.527  21.102  1.00  0.00      RA0  N
ATOM    641  HZ1 LYS A  75     -17.917 -17.306  21.107  1.00  0.00      RA0  H
ATOM    642  HZ2 LYS A  75     -16.360 -16.706  21.435  1.00  0.00      RA0  H
ATOM    643  HZ3 LYS A  75     -16.612 -17.719  20.117  1.00  0.00      RA0  H
ATOM    644  C   LYS A  75     -13.629 -22.018  18.847  1.00  0.00      RA0  C
ATOM    645  O   LYS A  75     -13.299 -21.142  18.043  1.00  0.00      RA0  O
ATOM    646  N   GLY A  76     -13.459 -23.316  18.620  1.00  0.00      RA0  N
ATOM    647  H   GLY A  76     -13.800 -23.962  19.299  1.00  0.00      RA0  H
ATOM    648  CA  GLY A  76     -12.985 -23.818  17.345  1.00  0.00      RA0  C
ATOM    649  C   GLY A  76     -14.065 -23.730  16.288  1.00  0.00      RA0  C
ATOM    650  O   GLY A  76     -14.840 -22.779  16.245  1.00  0.00      RA0  O
ATOM    651  N   SER A  77     -14.136 -24.749  15.448  1.00  0.00      RA0  N
ATOM    652  H   SER A  77     -13.540 -25.547  15.520  1.00  0.00      RA0  H
ATOM    653  CA  SER A  77     -14.888 -24.667  14.210  1.00  0.00      RA0  C
ATOM    654  CB  SER A  77     -13.911 -25.261  13.221  1.00  0.00      RA0  C
ATOM    655  OG  SER A  77     -12.632 -25.110  13.862  1.00  0.00      RA0  O
ATOM    656  HG  SER A  77     -12.014 -25.662  13.394  1.00  0.00      RA0  H
ATOM    657  C   SER A  77     -16.263 -25.341  14.315  1.00  0.00      RA0  C
ATOM    658  O   SER A  77     -16.331 -26.566  14.369  1.00  0.00      RA0  O
ATOM    659  N   ARG A  78     -17.346 -24.556  14.350  1.00  0.00      RA0  N
ATOM    660  H   ARG A  78     -17.193 -23.576  14.204  1.00  0.00      RA0  H
ATOM    661  CA  ARG A  78     -18.724 -25.108  14.309  1.00  0.00      RA0  C
ATOM    662  CB  ARG A  78     -19.672 -24.027  13.777  1.00  0.00      RA0  C
ATOM    663  CG  ARG A  78     -19.744 -22.695  14.535  1.00  0.00      RA0  C
ATOM    664  CD  ARG A  78     -20.298 -21.603  13.609  1.00  0.00      RA0  C
ATOM    665  NE  ARG A  78     -20.681 -20.374  14.308  1.00  0.00      RA0  N
ATOM    666  HE  ARG A  78     -21.435 -20.464  14.968  1.00  0.00      RA0  H
ATOM    667  CZ  ARG A  78     -20.155 -19.176  13.894  1.00  0.00      RA0  C
ATOM    668  NH1 ARG A  78     -19.120 -19.140  13.029  1.00  0.00      RA0  N
ATOM    669 HH11 ARG A  78     -18.761 -18.255  12.699  1.00  0.00      RA0  H
ATOM    670 HH12 ARG A  78     -18.646 -19.964  12.672  1.00  0.00      RA0  H
ATOM    671  NH2 ARG A  78     -20.681 -18.018  14.342  1.00  0.00      RA0  N
ATOM    672 HH21 ARG A  78     -20.371 -17.139  13.940  1.00  0.00      RA0  H
ATOM    673 HH22 ARG A  78     -21.396 -17.948  15.043  1.00  0.00      RA0  H
ATOM    674  C   ARG A  78     -18.835 -26.320  13.367  1.00  0.00      RA0  C
ATOM    675  O   ARG A  78     -18.282 -26.313  12.263  1.00  0.00      RA0  O
ATOM    676  N   LEU A  79     -19.576 -27.341  13.790  1.00  0.00      RA0  N
ATOM    677  H   LEU A  79     -20.156 -27.251  14.598  1.00  0.00      RA0  H
ATOM    678  CA  LEU A  79     -19.732 -28.564  12.998  1.00  0.00      RA0  C
ATOM    679  CB  LEU A  79     -19.697 -29.800  13.896  1.00  0.00      RA0  C
ATOM    680  CG  LEU A  79     -18.390 -29.945  14.678  1.00  0.00      RA0  C
ATOM    681  CD1 LEU A  79     -18.456 -31.110  15.666  1.00  0.00      RA0  C
ATOM    682  CD2 LEU A  79     -17.177 -30.056  13.754  1.00  0.00      RA0  C
ATOM    683  C   LEU A  79     -21.003 -28.584  12.151  1.00  0.00      RA0  C
ATOM    684  O   LEU A  79     -22.037 -28.037  12.540  1.00  0.00      RA0  O
ATOM    685  N   LEU A  80     -20.912 -29.223  10.989  1.00  0.00      RA0  N
ATOM    686  H   LEU A  80     -20.138 -29.827  10.870  1.00  0.00      RA0  H
ATOM    687  CA  LEU A  80     -22.052 -29.370  10.088  1.00  0.00      RA0  C
ATOM    688  CB  LEU A  80     -21.668 -30.021   8.762  1.00  0.00      RA0  C
ATOM    689  CG  LEU A  80     -22.898 -30.143   7.861  1.00  0.00      RA0  C
ATOM    690  CD1 LEU A  80     -23.378 -28.783   7.357  1.00  0.00      RA0  C
ATOM    691  CD2 LEU A  80     -22.693 -31.132   6.723  1.00  0.00      RA0  C
ATOM    692  C   LEU A  80     -23.152 -30.193  10.747  1.00  0.00      RA0  C
ATOM    693  O   LEU A  80     -22.954 -31.366  11.081  1.00  0.00      RA0  O
ATOM    694  N   GLU A  81     -24.308 -29.565  10.936  1.00  0.00      RA0  N
ATOM    695  H   GLU A  81     -24.372 -28.594  10.719  1.00  0.00      RA0  H
ATOM    696  CA  GLU A  81     -25.408 -30.205  11.649  1.00  0.00      RA0  C
ATOM    697  CB  GLU A  81     -26.443 -29.145  12.020  1.00  0.00      RA0  C
ATOM    698  CG  GLU A  81     -25.970 -28.193  13.117  1.00  0.00      RA0  C
ATOM    699  CD  GLU A  81     -25.992 -28.929  14.438  1.00  0.00      RA0  C
ATOM    700  OE1 GLU A  81     -26.998 -29.577  14.721  1.00  0.00      RA0  O
ATOM    701  OE2 GLU A  81     -25.014 -28.851  15.178  1.00  0.00      RA0  O
ATOM    702  C   GLU A  81     -26.078 -31.296  10.824  1.00  0.00      RA0  C
ATOM    703  O   GLU A  81     -26.318 -32.394  11.336  1.00  0.00      RA0  O
ATOM    704  N   SER A  82     -26.343 -30.995   9.549  1.00  0.00      RA0  N
ATOM    705  H   SER A  82     -26.116 -30.086   9.208  1.00  0.00      RA0  H
ATOM    706  CA  SER A  82     -27.035 -31.911   8.620  1.00  0.00      RA0  C
ATOM    707  CB  SER A  82     -26.793 -31.312   7.245  1.00  0.00      RA0  C
ATOM    708  OG  SER A  82     -26.589 -29.900   7.429  1.00  0.00      RA0  O
ATOM    709  HG  SER A  82     -26.628 -29.517   6.559  1.00  0.00      RA0  H
ATOM    710  C   SER A  82     -26.603 -33.377   8.756  1.00  0.00      RA0  C
ATOM    711  O   SER A  82     -27.430 -34.286   8.659  1.00  0.00      RA0  O
ATOM    712  N   SER A  83     -25.310 -33.591   8.981  1.00  0.00      RA0  N
ATOM    713  H   SER A  83     -24.621 -32.872   8.931  1.00  0.00      RA0  H
ATOM    714  CA  SER A  83     -24.795 -34.909   9.317  1.00  0.00      RA0  C
ATOM    715  CB  SER A  83     -24.132 -35.291   8.011  1.00  0.00      RA0  C
ATOM    716  OG  SER A  83     -24.127 -34.093   7.212  1.00  0.00      RA0  O
ATOM    717  HG  SER A  83     -23.235 -34.032   6.878  1.00  0.00      RA0  H
ATOM    718  C   SER A  83     -23.842 -34.820  10.509  1.00  0.00      RA0  C
ATOM    719  O   SER A  83     -22.618 -34.822  10.346  1.00  0.00      RA0  O
ATOM    720  N   LEU A  84     -24.419 -34.723  11.705  1.00  0.00      RA0  N
ATOM    721  H   LEU A  84     -25.395 -34.497  11.724  1.00  0.00      RA0  H
ATOM    722  CA  LEU A  84     -23.642 -34.708  12.944  1.00  0.00      RA0  C
ATOM    723  CB  LEU A  84     -24.541 -34.484  14.156  1.00  0.00      RA0  C
ATOM    724  CG  LEU A  84     -24.929 -33.016  14.317  1.00  0.00      RA0  C
ATOM    725  CD1 LEU A  84     -25.920 -32.814  15.463  1.00  0.00      RA0  C
ATOM    726  CD2 LEU A  84     -23.692 -32.127  14.460  1.00  0.00      RA0  C
ATOM    727  C   LEU A  84     -22.854 -36.001  13.109  1.00  0.00      RA0  C
ATOM    728  O   LEU A  84     -21.668 -35.969  13.447  1.00  0.00      RA0  O
ATOM    729  N   SER A  85     -23.518 -37.130  12.866  1.00  0.00      RA0  N
ATOM    730  H   SER A  85     -24.490 -37.076  12.651  1.00  0.00      RA0  H
ATOM    731  CA  SER A  85     -22.840 -38.422  12.725  1.00  0.00      RA0  C
ATOM    732  CB  SER A  85     -22.787 -39.047  14.112  1.00  0.00      RA0  C
ATOM    733  OG  SER A  85     -22.653 -37.980  15.057  1.00  0.00      RA0  O
ATOM    734  HG  SER A  85     -21.938 -37.432  14.730  1.00  0.00      RA0  H
ATOM    735  C   SER A  85     -23.508 -39.289  11.655  1.00  0.00      RA0  C
ATOM    736  O   SER A  85     -22.820 -39.844  10.795  1.00  0.00      RA0  O
ATOM    737  N   SER A  86     -24.842 -39.371  11.713  1.00  0.00      RA0  N
ATOM    738  H   SER A  86     -25.341 -38.772  12.330  1.00  0.00      RA0  H
ATOM    739  CA  SER A  86     -25.681 -40.180  10.803  1.00  0.00      RA0  C
ATOM    740  CB  SER A  86     -25.961 -39.182   9.702  1.00  0.00      RA0  C
ATOM    741  OG  SER A  86     -25.444 -37.939  10.212  1.00  0.00      RA0  O
ATOM    742  HG  SER A  86     -24.634 -37.815   9.728  1.00  0.00      RA0  H
ATOM    743  C   SER A  86     -25.071 -41.536  10.381  1.00  0.00      RA0  C
ATOM    744  O   SER A  86     -25.456 -42.583  10.909  1.00  0.00      RA0  O
ATOM    745  N   SER A  87     -24.137 -41.503   9.432  1.00  0.00      RA0  N
ATOM    746  H   SER A  87     -23.854 -40.677   8.951  1.00  0.00      RA0  H
ATOM    747  CA  SER A  87     -23.348 -42.679   9.056  1.00  0.00      RA0  C
ATOM    748  CB  SER A  87     -23.872 -42.955   7.665  1.00  0.00      RA0  C
ATOM    749  OG  SER A  87     -24.208 -41.671   7.117  1.00  0.00      RA0  O
ATOM    750  HG  SER A  87     -23.498 -41.519   6.479  1.00  0.00      RA0  H
ATOM    751  C   SER A  87     -21.849 -42.369   9.152  1.00  0.00      RA0  C
ATOM    752  O   SER A  87     -21.075 -43.151   9.711  1.00  0.00      RA0  O
ATOM    753  N   GLU A  88     -21.458 -41.219   8.603  1.00  0.00      RA0  N
ATOM    754  H   GLU A  88     -22.045 -40.707   7.974  1.00  0.00      RA0  H
ATOM    755  CA  GLU A  88     -20.098 -40.693   8.713  1.00  0.00      RA0  C
ATOM    756  CB  GLU A  88     -19.366 -40.861   7.370  1.00  0.00      RA0  C
ATOM    757  CG  GLU A  88     -19.618 -42.128   6.528  1.00  0.00      RA0  C
ATOM    758  CD  GLU A  88     -21.004 -42.157   5.883  1.00  0.00      RA0  C
ATOM    759  OE1 GLU A  88     -21.444 -43.236   5.497  1.00  0.00      RA0  O
ATOM    760  OE2 GLU A  88     -21.669 -41.123   5.804  1.00  0.00      RA0  O
ATOM    761  C   GLU A  88     -20.201 -39.190   8.962  1.00  0.00      RA0  C
ATOM    762  O   GLU A  88     -20.711 -38.450   8.115  1.00  0.00      RA0  O
ATOM    763  N   GLY A  89     -19.730 -38.740  10.123  1.00  0.00      RA0  N
ATOM    764  H   GLY A  89     -19.291 -39.354  10.777  1.00  0.00      RA0  H
ATOM    765  CA  GLY A  89     -19.921 -37.347  10.530  1.00  0.00      RA0  C
ATOM    766  C   GLY A  89     -18.890 -36.766  11.480  1.00  0.00      RA0  C
ATOM    767  O   GLY A  89     -18.866 -37.089  12.670  1.00  0.00      RA0  O
ATOM    768  N   GLU A  90     -18.043 -35.897  10.934  1.00  0.00      RA0  N
ATOM    769  H   GLU A  90     -18.024 -35.824   9.938  1.00  0.00      RA0  H
ATOM    770  CA  GLU A  90     -17.056 -35.128  11.695  1.00  0.00      RA0  C
ATOM    771  CB  GLU A  90     -15.681 -35.801  11.632  1.00  0.00      RA0  C
ATOM    772  CG  GLU A  90     -15.584 -37.197  12.250  1.00  0.00      RA0  C
ATOM    773  CD  GLU A  90     -14.250 -37.803  11.872  1.00  0.00      RA0  C
ATOM    774  OE1 GLU A  90     -14.020 -38.006  10.681  1.00  0.00      RA0  O
ATOM    775  OE2 GLU A  90     -13.447 -38.070  12.763  1.00  0.00      RA0  O
ATOM    776  C   GLU A  90     -16.907 -33.737  11.070  1.00  0.00      RA0  C
ATOM    777  O   GLU A  90     -16.154 -32.899  11.570  1.00  0.00      RA0  O
ATOM    778  N   GLU A  91     -17.645 -33.519   9.979  1.00  0.00      RA0  N
ATOM    779  H   GLU A  91     -18.393 -34.141   9.769  1.00  0.00      RA0  H
ATOM    780  CA  GLU A  91     -17.550 -32.334   9.114  1.00  0.00      RA0  C
ATOM    781  CB  GLU A  91     -18.607 -32.353   8.008  1.00  0.00      RA0  C
ATOM    782  CG  GLU A  91     -18.612 -33.628   7.164  1.00  0.00      RA0  C
ATOM    783  CD  GLU A  91     -19.294 -33.323   5.848  1.00  0.00      RA0  C
ATOM    784  OE1 GLU A  91     -20.520 -33.418   5.755  1.00  0.00      RA0  O
ATOM    785  OE2 GLU A  91     -18.598 -32.944   4.908  1.00  0.00      RA0  O
ATOM    786  C   GLU A  91     -17.599 -30.985   9.846  1.00  0.00      RA0  C
ATOM    787  O   GLU A  91     -18.652 -30.601  10.380  1.00  0.00      RA0  O
ATOM    788  N   PRO A  92     -16.463 -30.256   9.871  1.00  0.00      RA0  N
ATOM    789  CD  PRO A  92     -15.115 -30.637   9.469  1.00  0.00      RA0  C
ATOM    790  CA  PRO A  92     -16.608 -28.852  10.236  1.00  0.00      RA0  C
ATOM    791  CB  PRO A  92     -15.146 -28.422  10.387  1.00  0.00      RA0  C
ATOM    792  CG  PRO A  92     -14.365 -29.308   9.413  1.00  0.00      RA0  C
ATOM    793  C   PRO A  92     -17.345 -28.147   9.098  1.00  0.00      RA0  C
ATOM    794  O   PRO A  92     -17.163 -28.505   7.937  1.00  0.00      RA0  O
ATOM    795  N   VAL A  93     -18.207 -27.194   9.435  1.00  0.00      RA0  N
ATOM    796  H   VAL A  93     -18.267 -26.922  10.398  1.00  0.00      RA0  H
ATOM    797  CA  VAL A  93     -18.961 -26.449   8.429  1.00  0.00      RA0  C
ATOM    798  CB  VAL A  93     -20.396 -26.166   8.903  1.00  0.00      RA0  C
ATOM    799  CG1 VAL A  93     -20.417 -25.216  10.098  1.00  0.00      RA0  C
ATOM    800  CG2 VAL A  93     -21.296 -25.680   7.764  1.00  0.00      RA0  C
ATOM    801  C   VAL A  93     -18.224 -25.161   8.036  1.00  0.00      RA0  C
ATOM    802  O   VAL A  93     -18.552 -24.532   7.037  1.00  0.00      RA0  O
ATOM    803  N   GLU A  94     -17.232 -24.779   8.833  1.00  0.00      RA0  N
ATOM    804  H   GLU A  94     -16.912 -25.343   9.594  1.00  0.00      RA0  H
ATOM    805  CA  GLU A  94     -16.419 -23.595   8.564  1.00  0.00      RA0  C
ATOM    806  CB  GLU A  94     -16.768 -22.486   9.581  1.00  0.00      RA0  C
ATOM    807  CG  GLU A  94     -16.515 -22.845  11.063  1.00  0.00      RA0  C
ATOM    808  CD  GLU A  94     -16.915 -21.701  11.995  1.00  0.00      RA0  C
ATOM    809  OE1 GLU A  94     -17.493 -20.731  11.518  1.00  0.00      RA0  O
ATOM    810  OE2 GLU A  94     -16.663 -21.770  13.205  1.00  0.00      RA0  O
ATOM    811  C   GLU A  94     -14.957 -23.978   8.697  1.00  0.00      RA0  C
ATOM    812  O   GLU A  94     -14.643 -25.073   9.164  1.00  0.00      RA0  O
ATOM    813  N   TYR A  95     -14.068 -23.092   8.264  1.00  0.00      RA0  N
ATOM    814  H   TYR A  95     -14.339 -22.188   7.934  1.00  0.00      RA0  H
ATOM    815  CA  TYR A  95     -12.633 -23.345   8.329  1.00  0.00      RA0  C
ATOM    816  CB  TYR A  95     -12.011 -23.649   6.957  1.00  0.00      RA0  C
ATOM    817  CG  TYR A  95     -12.857 -24.499   6.031  1.00  0.00      RA0  C
ATOM    818  CD1 TYR A  95     -13.184 -25.814   6.343  1.00  0.00      RA0  C
ATOM    819  CE1 TYR A  95     -13.874 -26.593   5.419  1.00  0.00      RA0  C
ATOM    820  CD2 TYR A  95     -13.272 -23.959   4.819  1.00  0.00      RA0  C
ATOM    821  CE2 TYR A  95     -13.960 -24.736   3.895  1.00  0.00      RA0  C
ATOM    822  CZ  TYR A  95     -14.240 -26.064   4.184  1.00  0.00      RA0  C
ATOM    823  OH  TYR A  95     -14.871 -26.862   3.248  1.00  0.00      RA0  O
ATOM    824  HH  TYR A  95     -15.199 -26.346   2.513  1.00  0.00      RA0  H
ATOM    825  C   TYR A  95     -11.931 -22.099   8.828  1.00  0.00      RA0  C
ATOM    826  O   TYR A  95     -11.782 -21.113   8.100  1.00  0.00      RA0  O
ATOM    827  N   LYS A  96     -11.519 -22.156  10.088  1.00  0.00      RA0  N
ATOM    828  H   LYS A  96     -11.577 -23.024  10.577  1.00  0.00      RA0  H
ATOM    829  CA  LYS A  96     -10.984 -21.000  10.781  1.00  0.00      RA0  C
ATOM    830  CB  LYS A  96     -11.429 -21.031  12.238  1.00  0.00      RA0  C
ATOM    831  CG  LYS A  96     -12.762 -20.336  12.492  1.00  0.00      RA0  C
ATOM    832  CD  LYS A  96     -13.296 -20.659  13.885  1.00  0.00      RA0  C
ATOM    833  CE  LYS A  96     -14.411 -19.709  14.311  1.00  0.00      RA0  C
ATOM    834  NZ  LYS A  96     -15.255 -20.365  15.314  1.00  0.00      RA0  N
ATOM    835  HZ1 LYS A  96     -15.987 -20.899  14.795  1.00  0.00      RA0  H
ATOM    836  HZ2 LYS A  96     -14.711 -21.032  15.903  1.00  0.00      RA0  H
ATOM    837  HZ3 LYS A  96     -15.666 -19.635  15.938  1.00  0.00      RA0  H
ATOM    838  C   LYS A  96      -9.479 -20.972  10.709  1.00  0.00      RA0  C
ATOM    839  O   LYS A  96      -8.863 -19.932  10.937  1.00  0.00      RA0  O
ATOM    840  N   SER A  97      -8.886 -22.123  10.402  1.00  0.00      RA0  N
ATOM    841  H   SER A  97      -9.395 -22.953  10.193  1.00  0.00      RA0  H
ATOM    842  CA  SER A  97      -7.442 -22.207  10.242  1.00  0.00      RA0  C
ATOM    843  CB  SER A  97      -7.214 -23.695  10.083  1.00  0.00      RA0  C
ATOM    844  OG  SER A  97      -8.267 -24.324  10.835  1.00  0.00      RA0  O
ATOM    845  HG  SER A  97      -8.101 -25.260  10.818  1.00  0.00      RA0  H
ATOM    846  C   SER A  97      -6.998 -21.322   9.092  1.00  0.00      RA0  C
ATOM    847  O   SER A  97      -7.633 -21.310   8.030  1.00  0.00      RA0  O
ATOM    848  N   LEU A  98      -5.926 -20.565   9.326  1.00  0.00      RA0  N
ATOM    849  H   LEU A  98      -5.523 -20.589  10.246  1.00  0.00      RA0  H
ATOM    850  CA  LEU A  98      -5.324 -19.699   8.308  1.00  0.00      RA0  C
ATOM    851  CB  LEU A  98      -4.712 -20.526   7.173  1.00  0.00      RA0  C
ATOM    852  CG  LEU A  98      -3.717 -21.576   7.674  1.00  0.00      RA0  C
ATOM    853  CD1 LEU A  98      -3.261 -22.511   6.554  1.00  0.00      RA0  C
ATOM    854  CD2 LEU A  98      -2.535 -20.939   8.400  1.00  0.00      RA0  C
ATOM    855  C   LEU A  98      -6.307 -18.661   7.763  1.00  0.00      RA0  C
ATOM    856  O   LEU A  98      -6.159 -18.192   6.635  1.00  0.00      RA0  O
ATOM    857  N   GLN A  99      -7.296 -18.301   8.575  1.00  0.00      RA0  N
ATOM    858  H   GLN A  99      -7.363 -18.724   9.480  1.00  0.00      RA0  H
ATOM    859  CA  GLN A  99      -8.351 -17.374   8.171  1.00  0.00      RA0  C
ATOM    860  CB  GLN A  99      -9.583 -17.534   9.055  1.00  0.00      RA0  C
ATOM    861  CG  GLN A  99      -9.322 -16.931  10.432  1.00  0.00      RA0  C
ATOM    862  CD  GLN A  99     -10.474 -17.193  11.371  1.00  0.00      RA0  C
ATOM    863  OE1 GLN A  99     -11.619 -17.383  10.975  1.00  0.00      RA0  O
ATOM    864  NE2 GLN A  99     -10.090 -17.178  12.659  1.00  0.00      RA0  N
ATOM    865 HE21 GLN A  99      -9.122 -16.993  12.860  1.00  0.00      RA0  H
ATOM    866 HE22 GLN A  99     -10.713 -17.340  13.422  1.00  0.00      RA0  H
ATOM    867  C   GLN A  99      -7.921 -15.918   8.186  1.00  0.00      RA0  C
ATOM    868  O   GLN A  99      -8.680 -15.055   7.732  1.00  0.00      RA0  O
ATOM    869  N   TRP A 100      -6.730 -15.647   8.735  1.00  0.00      RA0  N
ATOM    870  H   TRP A 100      -6.206 -16.393   9.140  1.00  0.00      RA0  H
ATOM    871  CA  TRP A 100      -6.172 -14.290   8.797  1.00  0.00      RA0  C
ATOM    872  CB  TRP A 100      -5.874 -13.692   7.411  1.00  0.00      RA0  C
ATOM    873  CG  TRP A 100      -4.724 -14.396   6.724  1.00  0.00      RA0  C
ATOM    874  CD2 TRP A 100      -3.372 -13.930   6.529  1.00  0.00      RA0  C
ATOM    875  CE2 TRP A 100      -2.670 -14.926   5.809  1.00  0.00      RA0  C
ATOM    876  CE3 TRP A 100      -2.718 -12.760   6.890  1.00  0.00      RA0  C
ATOM    877  CD1 TRP A 100      -4.753 -15.651   6.107  1.00  0.00      RA0  C
ATOM    878  NE1 TRP A 100      -3.551 -15.972   5.565  1.00  0.00      RA0  N
ATOM    879  HE1 TRP A 100      -3.380 -16.782   5.040  1.00  0.00      RA0  H
ATOM    880  CZ2 TRP A 100      -1.334 -14.726   5.480  1.00  0.00      RA0  C
ATOM    881  CZ3 TRP A 100      -1.383 -12.571   6.553  1.00  0.00      RA0  C
ATOM    882  CH2 TRP A 100      -0.693 -13.550   5.850  1.00  0.00      RA0  C
ATOM    883  C   TRP A 100      -7.000 -13.335   9.598  1.00  0.00      RA0  C
ATOM    884  O   TRP A 100      -7.210 -12.199   9.186  1.00  0.00      RA0  O
ATOM    885  N   PHE A 101      -7.486 -13.781  10.753  1.00  0.00      RA0  N
ATOM    886  H   PHE A 101      -7.186 -14.668  11.107  1.00  0.00      RA0  H
ATOM    887  CA  PHE A 101      -8.246 -12.909  11.648  1.00  0.00      RA0  C
ATOM    888  CB  PHE A 101      -8.912 -13.754  12.732  1.00  0.00      RA0  C
ATOM    889  CG  PHE A 101      -9.813 -12.916  13.601  1.00  0.00      RA0  C
ATOM    890  CD1 PHE A 101     -11.005 -12.419  13.089  1.00  0.00      RA0  C
ATOM    891  CD2 PHE A 101      -9.457 -12.658  14.920  1.00  0.00      RA0  C
ATOM    892  CE1 PHE A 101     -11.857 -11.686  13.905  1.00  0.00      RA0  C
ATOM    893  CE2 PHE A 101     -10.310 -11.925  15.735  1.00  0.00      RA0  C
ATOM    894  CZ  PHE A 101     -11.516 -11.453  15.231  1.00  0.00      RA0  C
ATOM    895  C   PHE A 101      -7.337 -11.857  12.274  1.00  0.00      RA0  C
ATOM    896  O   PHE A 101      -6.298 -12.180  12.859  1.00  0.00      RA0  O
ATOM    897  N   GLY A 102      -7.729 -10.597  12.133  1.00  0.00      RA0  N
ATOM    898  H   GLY A 102      -8.552 -10.401  11.606  1.00  0.00      RA0  H
ATOM    899  CA  GLY A 102      -6.898  -9.495  12.595  1.00  0.00      RA0  C
ATOM    900  C   GLY A 102      -6.205  -8.762  11.463  1.00  0.00      RA0  C
ATOM    901  O   GLY A 102      -5.443  -7.819  11.704  1.00  0.00      RA0  O
ATOM    902  N   ALA A 103      -6.472  -9.192  10.229  1.00  0.00      RA0  N
ATOM    903  H   ALA A 103      -7.082  -9.973  10.084  1.00  0.00      RA0  H
ATOM    904  CA  ALA A 103      -5.956  -8.513   9.050  1.00  0.00      RA0  C
ATOM    905  CB  ALA A 103      -6.365  -9.186   7.753  1.00  0.00      RA0  C
ATOM    906  C   ALA A 103      -6.377  -7.052   9.041  1.00  0.00      RA0  C
ATOM    907  O   ALA A 103      -5.585  -6.173   8.705  1.00  0.00      RA0  O
ATOM    908  N   THR A 104      -7.631  -6.794   9.393  1.00  0.00      RA0  N
ATOM    909  H   THR A 104      -8.330  -7.499   9.496  1.00  0.00      RA0  H
ATOM    910  CA  THR A 104      -8.088  -5.418   9.573  1.00  0.00      RA0  C
ATOM    911  CB  THR A 104      -9.092  -5.318   8.444  1.00  0.00      RA0  C
ATOM    912  OG1 THR A 104      -9.208  -6.636   7.874  1.00  0.00      RA0  O
ATOM    913  HG1 THR A 104      -9.861  -6.567   7.176  1.00  0.00      RA0  H
ATOM    914  CG2 THR A 104      -8.681  -4.303   7.376  1.00  0.00      RA0  C
ATOM    915  C   THR A 104      -8.713  -5.260  10.963  1.00  0.00      RA0  C
ATOM    916  O   THR A 104      -9.487  -6.113  11.409  1.00  0.00      RA0  O
ATOM    917  N   VAL A 105      -8.334  -4.180  11.646  1.00  0.00      RA0  N
ATOM    918  H   VAL A 105      -7.716  -3.507  11.245  1.00  0.00      RA0  H
ATOM    919  CA  VAL A 105      -8.830  -3.860  12.978  1.00  0.00      RA0  C
ATOM    920  CB  VAL A 105      -7.752  -4.082  14.042  1.00  0.00      RA0  C
ATOM    921  CG1 VAL A 105      -8.315  -3.799  15.435  1.00  0.00      RA0  C
ATOM    922  CG2 VAL A 105      -7.138  -5.479  13.954  1.00  0.00      RA0  C
ATOM    923  C   VAL A 105      -9.269  -2.405  12.993  1.00  0.00      RA0  C
ATOM    924  O   VAL A 105      -8.488  -1.510  12.661  1.00  0.00      RA0  O
ATOM    925  N   ARG A 106     -10.525  -2.180  13.366  1.00  0.00      RA0  N
ATOM    926  H   ARG A 106     -11.100  -2.928  13.702  1.00  0.00      RA0  H
ATOM    927  CA  ARG A 106     -11.076  -0.834  13.509  1.00  0.00      RA0  C
ATOM    928  CB  ARG A 106     -12.169  -0.624  12.465  1.00  0.00      RA0  C
ATOM    929  CG  ARG A 106     -11.565  -0.485  11.087  1.00  0.00      RA0  C
ATOM    930  CD  ARG A 106     -10.432   0.500  11.282  1.00  0.00      RA0  C
ATOM    931  NE  ARG A 106      -9.861   0.951  10.032  1.00  0.00      RA0  N
ATOM    932  HE  ARG A 106     -10.528   1.308   9.359  1.00  0.00      RA0  H
ATOM    933  CZ  ARG A 106      -8.520   1.145  10.024  1.00  0.00      RA0  C
ATOM    934  NH1 ARG A 106      -7.769   0.658  11.047  1.00  0.00      RA0  N
ATOM    935 HH11 ARG A 106      -6.790   0.846  11.167  1.00  0.00      RA0  H
ATOM    936 HH12 ARG A 106      -8.173   0.064  11.764  1.00  0.00      RA0  H
ATOM    937  NH2 ARG A 106      -7.988   1.839   8.995  1.00  0.00      RA0  N
ATOM    938 HH21 ARG A 106      -7.005   1.995   8.876  1.00  0.00      RA0  H
ATOM    939 HH22 ARG A 106      -8.612   2.230   8.305  1.00  0.00      RA0  H
ATOM    940  C   ARG A 106     -11.762  -0.680  14.862  1.00  0.00      RA0  C
ATOM    941  O   ARG A 106     -12.081  -1.673  15.511  1.00  0.00      RA0  O
ATOM    942  N   ALA A 107     -11.982   0.566  15.282  1.00  0.00      RA0  N
ATOM    943  H   ALA A 107     -11.623   1.345  14.762  1.00  0.00      RA0  H
ATOM    944  CA  ALA A 107     -12.608   0.874  16.576  1.00  0.00      RA0  C
ATOM    945  CB  ALA A 107     -11.587   0.955  17.709  1.00  0.00      RA0  C
ATOM    946  C   ALA A 107     -13.371   2.192  16.550  1.00  0.00      RA0  C
ATOM    947  O   ALA A 107     -12.900   3.186  16.002  1.00  0.00      RA0  O
ATOM    948  N   HIS A 108     -14.547   2.188  17.162  1.00  0.00      RA0  N
ATOM    949  H   HIS A 108     -14.896   1.367  17.621  1.00  0.00      RA0  H
ATOM    950  CA  HIS A 108     -15.334   3.395  17.352  1.00  0.00      RA0  C
ATOM    951  CB  HIS A 108     -16.410   3.495  16.269  1.00  0.00      RA0  C
ATOM    952  CG  HIS A 108     -17.283   4.711  16.477  1.00  0.00      RA0  C
ATOM    953  ND1 HIS A 108     -17.153   5.843  15.763  1.00  0.00      RA0  N
ATOM    954  HD1 HIS A 108     -16.563   6.001  14.994  1.00  0.00      RA0  H
ATOM    955  CD2 HIS A 108     -18.325   4.878  17.397  1.00  0.00      RA0  C
ATOM    956  NE2 HIS A 108     -18.813   6.127  17.238  1.00  0.00      RA0  N
ATOM    957  CE1 HIS A 108     -18.093   6.720  16.235  1.00  0.00      RA0  C
ATOM    958  C   HIS A 108     -15.999   3.299  18.691  1.00  0.00      RA0  C
ATOM    959  O   HIS A 108     -16.764   2.357  18.953  1.00  0.00      RA0  O
ATOM    960  N   GLY A 109     -15.691   4.269  19.553  1.00  0.00      RA0  N
ATOM    961  H   GLY A 109     -15.025   4.954  19.271  1.00  0.00      RA0  H
ATOM    962  CA  GLY A 109     -16.124   4.253  20.942  1.00  0.00      RA0  C
ATOM    963  C   GLY A 109     -15.635   3.010  21.656  1.00  0.00      RA0  C
ATOM    964  O   GLY A 109     -14.436   2.707  21.668  1.00  0.00      RA0  O
ATOM    965  N   SER A 110     -16.578   2.279  22.238  1.00  0.00      RA0  N
ATOM    966  H   SER A 110     -17.536   2.558  22.219  1.00  0.00      RA0  H
ATOM    967  CA  SER A 110     -16.278   1.048  22.953  1.00  0.00      RA0  C
ATOM    968  CB  SER A 110     -17.303   1.108  24.060  1.00  0.00      RA0  C
ATOM    969  OG  SER A 110     -17.688   2.490  24.144  1.00  0.00      RA0  O
ATOM    970  HG  SER A 110     -18.545   2.495  24.560  1.00  0.00      RA0  H
ATOM    971  C   SER A 110     -16.350  -0.164  22.018  1.00  0.00      RA0  C
ATOM    972  O   SER A 110     -15.905  -1.266  22.372  1.00  0.00      RA0  O
ATOM    973  N   SER A 111     -16.917   0.048  20.831  1.00  0.00      RA0  N
ATOM    974  H   SER A 111     -17.225   0.943  20.509  1.00  0.00      RA0  H
ATOM    975  CA  SER A 111     -17.001  -0.989  19.804  1.00  0.00      RA0  C
ATOM    976  CB  SER A 111     -18.173  -0.621  18.910  1.00  0.00      RA0  C
ATOM    977  OG  SER A 111     -19.246  -0.181  19.753  1.00  0.00      RA0  O
ATOM    978  HG  SER A 111     -20.045  -0.448  19.297  1.00  0.00      RA0  H
ATOM    979  C   SER A 111     -15.669  -1.168  19.073  1.00  0.00      RA0  C
ATOM    980  O   SER A 111     -15.055  -0.184  18.652  1.00  0.00      RA0  O
ATOM    981  N   ILE A 112     -15.224  -2.417  18.933  1.00  0.00      RA0  N
ATOM    982  H   ILE A 112     -15.732  -3.167  19.364  1.00  0.00      RA0  H
ATOM    983  CA  ILE A 112     -14.116  -2.742  18.026  1.00  0.00      RA0  C
ATOM    984  CB  ILE A 112     -12.821  -3.064  18.788  1.00  0.00      RA0  C
ATOM    985  CG2 ILE A 112     -12.494  -1.989  19.820  1.00  0.00      RA0  C
ATOM    986  CG1 ILE A 112     -12.837  -4.438  19.447  1.00  0.00      RA0  C
ATOM    987  CD1 ILE A 112     -11.465  -4.758  20.031  1.00  0.00      RA0  C
ATOM    988  C   ILE A 112     -14.452  -3.866  17.055  1.00  0.00      RA0  C
ATOM    989  O   ILE A 112     -15.091  -4.855  17.425  1.00  0.00      RA0  O
ATOM    990  N   LEU A 113     -14.020  -3.681  15.809  1.00  0.00      RA0  N
ATOM    991  H   LEU A 113     -13.392  -2.930  15.616  1.00  0.00      RA0  H
ATOM    992  CA  LEU A 113     -14.298  -4.599  14.715  1.00  0.00      RA0  C
ATOM    993  CB  LEU A 113     -14.990  -3.844  13.585  1.00  0.00      RA0  C
ATOM    994  CG  LEU A 113     -15.489  -4.745  12.459  1.00  0.00      RA0  C
ATOM    995  CD1 LEU A 113     -16.723  -5.539  12.887  1.00  0.00      RA0  C
ATOM    996  CD2 LEU A 113     -15.723  -3.959  11.171  1.00  0.00      RA0  C
ATOM    997  C   LEU A 113     -13.016  -5.216  14.189  1.00  0.00      RA0  C
ATOM    998  O   LEU A 113     -12.061  -4.512  13.860  1.00  0.00      RA0  O
ATOM    999  N   ALA A 114     -13.004  -6.538  14.109  1.00  0.00      RA0  N
ATOM   1000  H   ALA A 114     -13.806  -7.076  14.386  1.00  0.00      RA0  H
ATOM   1001  CA  ALA A 114     -11.828  -7.267  13.669  1.00  0.00      RA0  C
ATOM   1002  CB  ALA A 114     -11.159  -7.951  14.856  1.00  0.00      RA0  C
ATOM   1003  C   ALA A 114     -12.274  -8.300  12.654  1.00  0.00      RA0  C
ATOM   1004  O   ALA A 114     -13.263  -8.999  12.874  1.00  0.00      RA0  O
ATOM   1005  CB  CYS A 115     -12.344  -8.335   9.248  1.00  0.00      RA0  C
ATOM   1006  SG  CYS A 115     -13.602  -7.088   9.636  1.00  0.00      RA0  S
ATOM   1007  N   CYS A 115     -11.555  -8.386  11.536  1.00  0.00      RA0  N
ATOM   1008  H   CYS A 115     -10.734  -7.822  11.417  1.00  0.00      RA0  H
ATOM   1009  CA  CYS A 115     -11.988  -9.230  10.429  1.00  0.00      RA0  C
ATOM   1010  C   CYS A 115     -10.975 -10.307  10.041  1.00  0.00      RA0  C
ATOM   1011  O   CYS A 115      -9.768 -10.169  10.277  1.00  0.00      RA0  O
ATOM   1012  N   ALA A 116     -11.503 -11.389   9.470  1.00  0.00      RA0  N
ATOM   1013  H   ALA A 116     -12.465 -11.401   9.229  1.00  0.00      RA0  H
ATOM   1014  CA  ALA A 116     -10.722 -12.479   8.904  1.00  0.00      RA0  C
ATOM   1015  CB  ALA A 116     -11.124 -13.789   9.571  1.00  0.00      RA0  C
ATOM   1016  C   ALA A 116     -11.121 -12.578   7.442  1.00  0.00      RA0  C
ATOM   1017  O   ALA A 116     -12.108 -13.240   7.112  1.00  0.00      RA0  O
ATOM   1018  N   PRO A 117     -10.387 -11.878   6.559  1.00  0.00      RA0  N
ATOM   1019  CD  PRO A 117      -9.232 -11.048   6.852  1.00  0.00      RA0  C
ATOM   1020  CA  PRO A 117     -10.697 -11.924   5.128  1.00  0.00      RA0  C
ATOM   1021  CB  PRO A 117      -9.816 -10.816   4.556  1.00  0.00      RA0  C
ATOM   1022  CG  PRO A 117      -8.610 -10.790   5.484  1.00  0.00      RA0  C
ATOM   1023  C   PRO A 117     -10.457 -13.282   4.452  1.00  0.00      RA0  C
ATOM   1024  O   PRO A 117     -10.970 -13.505   3.356  1.00  0.00      RA0  O
ATOM   1025  N   LEU A 118      -9.694 -14.173   5.090  1.00  0.00      RA0  N
ATOM   1026  H   LEU A 118      -9.310 -13.996   5.998  1.00  0.00      RA0  H
ATOM   1027  CA  LEU A 118      -9.502 -15.538   4.565  1.00  0.00      RA0  C
ATOM   1028  CB  LEU A 118      -8.030 -15.954   4.524  1.00  0.00      RA0  C
ATOM   1029  CG  LEU A 118      -7.283 -15.469   3.273  1.00  0.00      RA0  C
ATOM   1030  CD1 LEU A 118      -8.047 -15.842   2.001  1.00  0.00      RA0  C
ATOM   1031  CD2 LEU A 118      -6.907 -13.986   3.313  1.00  0.00      RA0  C
ATOM   1032  C   LEU A 118     -10.372 -16.599   5.244  1.00  0.00      RA0  C
ATOM   1033  O   LEU A 118     -10.148 -17.798   5.047  1.00  0.00      RA0  O
ATOM   1034  N   TYR A 119     -11.345 -16.177   6.049  1.00  0.00      RA0  N
ATOM   1035  H   TYR A 119     -11.521 -15.198   6.146  1.00  0.00      RA0  H
ATOM   1036  CA  TYR A 119     -12.290 -17.124   6.635  1.00  0.00      RA0  C
ATOM   1037  CB  TYR A 119     -13.206 -16.387   7.610  1.00  0.00      RA0  C
ATOM   1038  CG  TYR A 119     -14.431 -17.190   7.984  1.00  0.00      RA0  C
ATOM   1039  CD1 TYR A 119     -14.369 -18.170   8.970  1.00  0.00      RA0  C
ATOM   1040  CE1 TYR A 119     -15.534 -18.812   9.380  1.00  0.00      RA0  C
ATOM   1041  CD2 TYR A 119     -15.641 -16.911   7.361  1.00  0.00      RA0  C
ATOM   1042  CE2 TYR A 119     -16.802 -17.551   7.771  1.00  0.00      RA0  C
ATOM   1043  CZ  TYR A 119     -16.755 -18.478   8.803  1.00  0.00      RA0  C
ATOM   1044  OH  TYR A 119     -17.933 -19.045   9.254  1.00  0.00      RA0  O
ATOM   1045  HH  TYR A 119     -17.706 -19.731   9.890  1.00  0.00      RA0  H
ATOM   1046  C   TYR A 119     -13.077 -17.797   5.513  1.00  0.00      RA0  C
ATOM   1047  O   TYR A 119     -13.574 -17.123   4.610  1.00  0.00      RA0  O
ATOM   1048  N   SER A 120     -13.178 -19.121   5.570  1.00  0.00      RA0  N
ATOM   1049  H   SER A 120     -12.684 -19.691   6.233  1.00  0.00      RA0  H
ATOM   1050  CA  SER A 120     -13.932 -19.869   4.569  1.00  0.00      RA0  C
ATOM   1051  CB  SER A 120     -12.806 -20.407   3.706  1.00  0.00      RA0  C
ATOM   1052  OG  SER A 120     -11.601 -20.248   4.472  1.00  0.00      RA0  O
ATOM   1053  HG  SER A 120     -11.277 -19.354   4.383  1.00  0.00      RA0  H
ATOM   1054  C   SER A 120     -14.842 -20.918   5.209  1.00  0.00      RA0  C
ATOM   1055  O   SER A 120     -14.538 -21.442   6.287  1.00  0.00      RA0  O
ATOM   1056  N   TRP A 121     -15.957 -21.221   4.543  1.00  0.00      RA0  N
ATOM   1057  H   TRP A 121     -16.186 -20.780   3.670  1.00  0.00      RA0  H
ATOM   1058  CA  TRP A 121     -16.896 -22.226   5.043  1.00  0.00      RA0  C
ATOM   1059  CB  TRP A 121     -18.064 -21.528   5.770  1.00  0.00      RA0  C
ATOM   1060  CG  TRP A 121     -19.095 -20.976   4.805  1.00  0.00      RA0  C
ATOM   1061  CD2 TRP A 121     -20.519 -21.215   4.809  1.00  0.00      RA0  C
ATOM   1062  CE2 TRP A 121     -21.076 -20.521   3.709  1.00  0.00      RA0  C
ATOM   1063  CE3 TRP A 121     -21.349 -21.946   5.649  1.00  0.00      RA0  C
ATOM   1064  CD1 TRP A 121     -18.878 -20.140   3.699  1.00  0.00      RA0  C
ATOM   1065  NE1 TRP A 121     -20.040 -19.872   3.047  1.00  0.00      RA0  N
ATOM   1066  HE1 TRP A 121     -20.125 -19.338   2.228  1.00  0.00      RA0  H
ATOM   1067  CZ2 TRP A 121     -22.445 -20.582   3.478  1.00  0.00      RA0  C
ATOM   1068  CZ3 TRP A 121     -22.716 -21.997   5.408  1.00  0.00      RA0  C
ATOM   1069  CH2 TRP A 121     -23.263 -21.318   4.326  1.00  0.00      RA0  C
ATOM   1070  C   TRP A 121     -17.393 -23.178   3.993  1.00  0.00      RA0  C
ATOM   1071  O   TRP A 121     -17.750 -22.772   2.883  1.00  0.00      RA0  O
ATOM   1072  N   ARG A 122     -17.405 -24.466   4.341  1.00  0.00      RA0  N
ATOM   1073  H   ARG A 122     -17.302 -24.634   5.321  1.00  0.00      RA0  H
ATOM   1074  CA  ARG A 122     -18.125 -25.484   3.578  1.00  0.00      RA0  C
ATOM   1075  CB  ARG A 122     -18.065 -26.844   4.266  1.00  0.00      RA0  C
ATOM   1076  CG  ARG A 122     -17.929 -27.995   3.271  1.00  0.00      RA0  C
ATOM   1077  CD  ARG A 122     -18.682 -29.246   3.715  1.00  0.00      RA0  C
ATOM   1078  NE  ARG A 122     -20.112 -29.069   3.477  1.00  0.00      RA0  N
ATOM   1079  HE  ARG A 122     -20.454 -28.152   3.242  1.00  0.00      RA0  H
ATOM   1080  CZ  ARG A 122     -20.960 -30.121   3.635  1.00  0.00      RA0  C
ATOM   1081  NH1 ARG A 122     -20.478 -31.284   4.100  1.00  0.00      RA0  N
ATOM   1082 HH11 ARG A 122     -21.008 -32.107   4.349  1.00  0.00      RA0  H
ATOM   1083 HH12 ARG A 122     -19.502 -31.463   4.301  1.00  0.00      RA0  H
ATOM   1084  NH2 ARG A 122     -22.263 -29.971   3.323  1.00  0.00      RA0  N
ATOM   1085 HH21 ARG A 122     -22.942 -30.699   3.439  1.00  0.00      RA0  H
ATOM   1086 HH22 ARG A 122     -22.601 -29.105   2.932  1.00  0.00      RA0  H
ATOM   1087  C   ARG A 122     -19.549 -25.014   3.573  1.00  0.00      RA0  C
ATOM   1088  O   ARG A 122     -19.994 -24.393   4.535  1.00  0.00      RA0  O
ATOM   1089  N   THR A 123     -20.299 -25.275   2.525  1.00  0.00      RA0  N
ATOM   1090  H   THR A 123     -20.002 -25.707   1.677  1.00  0.00      RA0  H
ATOM   1091  CA  THR A 123     -21.685 -24.877   2.653  1.00  0.00      RA0  C
ATOM   1092  CB  THR A 123     -21.981 -24.596   1.219  1.00  0.00      RA0  C
ATOM   1093  OG1 THR A 123     -20.704 -24.321   0.637  1.00  0.00      RA0  O
ATOM   1094  HG1 THR A 123     -20.537 -23.391   0.753  1.00  0.00      RA0  H
ATOM   1095  CG2 THR A 123     -22.971 -23.468   0.977  1.00  0.00      RA0  C
ATOM   1096  C   THR A 123     -22.524 -25.982   3.322  1.00  0.00      RA0  C
ATOM   1097  O   THR A 123     -22.055 -27.109   3.486  1.00  0.00      RA0  O
ATOM   1098  N   GLU A 124     -23.735 -25.646   3.753  1.00  0.00      RA0  N
ATOM   1099  H   GLU A 124     -24.093 -24.731   3.549  1.00  0.00      RA0  H
ATOM   1100  CA  GLU A 124     -24.618 -26.634   4.376  1.00  0.00      RA0  C
ATOM   1101  CB  GLU A 124     -25.714 -26.007   5.253  1.00  0.00      RA0  C
ATOM   1102  CG  GLU A 124     -25.609 -24.499   5.512  1.00  0.00      RA0  C
ATOM   1103  CD  GLU A 124     -26.248 -23.740   4.360  1.00  0.00      RA0  C
ATOM   1104  OE1 GLU A 124     -27.430 -23.429   4.440  1.00  0.00      RA0  O
ATOM   1105  OE2 GLU A 124     -25.586 -23.461   3.365  1.00  0.00      RA0  O
ATOM   1106  C   GLU A 124     -25.222 -27.570   3.327  1.00  0.00      RA0  C
ATOM   1107  O   GLU A 124     -25.837 -28.577   3.666  1.00  0.00      RA0  O
ATOM   1108  N   LYS A 125     -25.041 -27.219   2.056  1.00  0.00      RA0  N
ATOM   1109  H   LYS A 125     -24.531 -26.393   1.830  1.00  0.00      RA0  H
ATOM   1110  CA  LYS A 125     -25.517 -28.016   0.930  1.00  0.00      RA0  C
ATOM   1111  CB  LYS A 125     -26.313 -27.139  -0.048  1.00  0.00      RA0  C
ATOM   1112  CG  LYS A 125     -27.468 -26.275   0.489  1.00  0.00      RA0  C
ATOM   1113  CD  LYS A 125     -27.094 -24.837   0.891  1.00  0.00      RA0  C
ATOM   1114  CE  LYS A 125     -28.299 -23.971   1.309  1.00  0.00      RA0  C
ATOM   1115  NZ  LYS A 125     -27.863 -22.690   1.891  1.00  0.00      RA0  N
ATOM   1116  HZ1 LYS A 125     -27.283 -22.855   2.748  1.00  0.00      RA0  H
ATOM   1117  HZ2 LYS A 125     -27.333 -22.111   1.209  1.00  0.00      RA0  H
ATOM   1118  HZ3 LYS A 125     -28.664 -22.058   2.119  1.00  0.00      RA0  H
ATOM   1119  C   LYS A 125     -24.318 -28.708   0.269  1.00  0.00      RA0  C
ATOM   1120  O   LYS A 125     -23.531 -29.354   0.968  1.00  0.00      RA0  O
ATOM   1121  N   GLU A 126     -24.170 -28.580  -1.053  1.00  0.00      RA0  N
ATOM   1122  H   GLU A 126     -24.794 -28.066  -1.646  1.00  0.00      RA0  H
ATOM   1123  CA  GLU A 126     -23.004 -29.137  -1.762  1.00  0.00      RA0  C
ATOM   1124  CB  GLU A 126     -23.032 -28.950  -3.283  1.00  0.00      RA0  C
ATOM   1125  CG  GLU A 126     -23.407 -27.556  -3.767  1.00  0.00      RA0  C
ATOM   1126  CD  GLU A 126     -24.891 -27.533  -4.061  1.00  0.00      RA0  C
ATOM   1127  OE1 GLU A 126     -25.673 -27.273  -3.151  1.00  0.00      RA0  O
ATOM   1128  OE2 GLU A 126     -25.259 -27.776  -5.207  1.00  0.00      RA0  O
ATOM   1129  C   GLU A 126     -21.697 -28.585  -1.164  1.00  0.00      RA0  C
ATOM   1130  O   GLU A 126     -21.639 -27.412  -0.795  1.00  0.00      RA0  O
ATOM   1131  N   PRO A 127     -20.650 -29.425  -1.057  1.00  0.00      RA0  N
ATOM   1132  CD  PRO A 127     -20.612 -30.834  -1.419  1.00  0.00      RA0  C
ATOM   1133  CA  PRO A 127     -19.421 -28.985  -0.359  1.00  0.00      RA0  C
ATOM   1134  CB  PRO A 127     -18.644 -30.296  -0.180  1.00  0.00      RA0  C
ATOM   1135  CG  PRO A 127     -19.653 -31.425  -0.394  1.00  0.00      RA0  C
ATOM   1136  C   PRO A 127     -18.601 -27.960  -1.142  1.00  0.00      RA0  C
ATOM   1137  O   PRO A 127     -18.235 -28.196  -2.289  1.00  0.00      RA0  O
ATOM   1138  N   LEU A 128     -18.326 -26.822  -0.522  1.00  0.00      RA0  N
ATOM   1139  H   LEU A 128     -18.609 -26.641   0.416  1.00  0.00      RA0  H
ATOM   1140  CA  LEU A 128     -17.511 -25.808  -1.165  1.00  0.00      RA0  C
ATOM   1141  CB  LEU A 128     -18.364 -24.604  -1.558  1.00  0.00      RA0  C
ATOM   1142  CG  LEU A 128     -19.504 -24.990  -2.505  1.00  0.00      RA0  C
ATOM   1143  CD1 LEU A 128     -20.539 -23.882  -2.637  1.00  0.00      RA0  C
ATOM   1144  CD2 LEU A 128     -19.002 -25.449  -3.873  1.00  0.00      RA0  C
ATOM   1145  C   LEU A 128     -16.334 -25.407  -0.284  1.00  0.00      RA0  C
ATOM   1146  O   LEU A 128     -16.139 -25.959   0.809  1.00  0.00      RA0  O
ATOM   1147  N   SER A 129     -15.528 -24.472  -0.779  1.00  0.00      RA0  N
ATOM   1148  H   SER A 129     -15.727 -24.046  -1.663  1.00  0.00      RA0  H
ATOM   1149  CA  SER A 129     -14.534 -23.802   0.058  1.00  0.00      RA0  C
ATOM   1150  CB  SER A 129     -13.226 -24.457  -0.349  1.00  0.00      RA0  C
ATOM   1151  OG  SER A 129     -13.422 -24.977  -1.674  1.00  0.00      RA0  O
ATOM   1152  HG  SER A 129     -13.611 -24.209  -2.207  1.00  0.00      RA0  H
ATOM   1153  C   SER A 129     -14.616 -22.301  -0.227  1.00  0.00      RA0  C
ATOM   1154  O   SER A 129     -13.746 -21.715  -0.875  1.00  0.00      RA0  O
ATOM   1155  N   ASP A 130     -15.696 -21.698   0.258  1.00  0.00      RA0  N
ATOM   1156  H   ASP A 130     -16.370 -22.189   0.812  1.00  0.00      RA0  H
ATOM   1157  CA  ASP A 130     -16.015 -20.310  -0.041  1.00  0.00      RA0  C
ATOM   1158  CB  ASP A 130     -17.533 -20.178  -0.129  1.00  0.00      RA0  C
ATOM   1159  CG  ASP A 130     -17.994 -20.691  -1.479  1.00  0.00      RA0  C
ATOM   1160  OD1 ASP A 130     -17.232 -21.398  -2.137  1.00  0.00      RA0  O
ATOM   1161  OD2 ASP A 130     -19.107 -20.362  -1.882  1.00  0.00      RA0  O
ATOM   1162  C   ASP A 130     -15.394 -19.357   0.973  1.00  0.00      RA0  C
ATOM   1163  O   ASP A 130     -15.812 -19.319   2.127  1.00  0.00      RA0  O
ATOM   1164  N   PRO A 131     -14.386 -18.580   0.549  1.00  0.00      RA0  N
ATOM   1165  CD  PRO A 131     -13.756 -18.581  -0.757  1.00  0.00      RA0  C
ATOM   1166  CA  PRO A 131     -13.780 -17.622   1.462  1.00  0.00      RA0  C
ATOM   1167  CB  PRO A 131     -12.421 -17.369   0.811  1.00  0.00      RA0  C
ATOM   1168  CG  PRO A 131     -12.705 -17.478  -0.684  1.00  0.00      RA0  C
ATOM   1169  C   PRO A 131     -14.654 -16.373   1.519  1.00  0.00      RA0  C
ATOM   1170  O   PRO A 131     -14.360 -15.359   0.880  1.00  0.00      RA0  O
ATOM   1171  N   VAL A 132     -15.749 -16.492   2.262  1.00  0.00      RA0  N
ATOM   1172  H   VAL A 132     -15.880 -17.371   2.723  1.00  0.00      RA0  H
ATOM   1173  CA  VAL A 132     -16.724 -15.425   2.410  1.00  0.00      RA0  C
ATOM   1174  CB  VAL A 132     -18.061 -15.960   2.918  1.00  0.00      RA0  C
ATOM   1175  CG1 VAL A 132     -18.732 -16.840   1.867  1.00  0.00      RA0  C
ATOM   1176  CG2 VAL A 132     -17.893 -16.670   4.261  1.00  0.00      RA0  C
ATOM   1177  C   VAL A 132     -16.214 -14.323   3.339  1.00  0.00      RA0  C
ATOM   1178  O   VAL A 132     -16.709 -13.189   3.305  1.00  0.00      RA0  O
ATOM   1179  N   GLY A 133     -15.216 -14.669   4.156  1.00  0.00      RA0  N
ATOM   1180  H   GLY A 133     -14.889 -15.615   4.165  1.00  0.00      RA0  H
ATOM   1181  CA  GLY A 133     -14.685 -13.774   5.177  1.00  0.00      RA0  C
ATOM   1182  C   GLY A 133     -15.674 -13.551   6.306  1.00  0.00      RA0  C
ATOM   1183  O   GLY A 133     -16.875 -13.819   6.159  1.00  0.00      RA0  O
ATOM   1184  N   THR A 134     -15.169 -13.068   7.441  1.00  0.00      RA0  N
ATOM   1185  H   THR A 134     -14.187 -12.895   7.546  1.00  0.00      RA0  H
ATOM   1186  CA  THR A 134     -16.019 -12.721   8.583  1.00  0.00      RA0  C
ATOM   1187  CB  THR A 134     -16.385 -14.012   9.349  1.00  0.00      RA0  C
ATOM   1188  OG1 THR A 134     -17.647 -13.899  10.020  1.00  0.00      RA0  O
ATOM   1189  HG1 THR A 134     -17.674 -14.579  10.685  1.00  0.00      RA0  H
ATOM   1190  CG2 THR A 134     -15.290 -14.444  10.327  1.00  0.00      RA0  C
ATOM   1191  C   THR A 134     -15.380 -11.668   9.477  1.00  0.00      RA0  C
ATOM   1192  O   THR A 134     -14.152 -11.612   9.617  1.00  0.00      RA0  O
ATOM   1193  SG  CYS A 135     -15.389  -7.940   9.116  1.00  0.00      RA0  S
ATOM   1194  CB  CYS A 135     -16.161  -8.481  10.663  1.00  0.00      RA0  C
ATOM   1195  N   CYS A 135     -16.227 -10.828  10.064  1.00  0.00      RA0  N
ATOM   1196  H   CYS A 135     -17.217 -10.929   9.943  1.00  0.00      RA0  H
ATOM   1197  CA  CYS A 135     -15.793  -9.897  11.091  1.00  0.00      RA0  C
ATOM   1198  C   CYS A 135     -16.414 -10.265  12.432  1.00  0.00      RA0  C
ATOM   1199  O   CYS A 135     -17.475 -10.900  12.492  1.00  0.00      RA0  O
ATOM   1200  N   TYR A 136     -15.726  -9.882  13.502  1.00  0.00      RA0  N
ATOM   1201  H   TYR A 136     -14.891  -9.352  13.428  1.00  0.00      RA0  H
ATOM   1202  CA  TYR A 136     -16.269  -9.956  14.847  1.00  0.00      RA0  C
ATOM   1203  CB  TYR A 136     -15.409 -10.847  15.746  1.00  0.00      RA0  C
ATOM   1204  CG  TYR A 136     -15.663 -12.313  15.468  1.00  0.00      RA0  C
ATOM   1205  CD1 TYR A 136     -16.416 -13.060  16.367  1.00  0.00      RA0  C
ATOM   1206  CE1 TYR A 136     -16.617 -14.419  16.149  1.00  0.00      RA0  C
ATOM   1207  CD2 TYR A 136     -15.139 -12.924  14.334  1.00  0.00      RA0  C
ATOM   1208  CE2 TYR A 136     -15.345 -14.281  14.113  1.00  0.00      RA0  C
ATOM   1209  CZ  TYR A 136     -16.069 -15.035  15.029  1.00  0.00      RA0  C
ATOM   1210  OH  TYR A 136     -16.233 -16.392  14.832  1.00  0.00      RA0  O
ATOM   1211  HH  TYR A 136     -16.160 -16.831  15.679  1.00  0.00      RA0  H
ATOM   1212  C   TYR A 136     -16.387  -8.561  15.436  1.00  0.00      RA0  C
ATOM   1213  O   TYR A 136     -15.402  -7.826  15.532  1.00  0.00      RA0  O
ATOM   1214  N   LEU A 137     -17.613  -8.193  15.789  1.00  0.00      RA0  N
ATOM   1215  H   LEU A 137     -18.347  -8.853  15.712  1.00  0.00      RA0  H
ATOM   1216  CA  LEU A 137     -17.887  -6.953  16.487  1.00  0.00      RA0  C
ATOM   1217  CB  LEU A 137     -19.163  -6.320  15.933  1.00  0.00      RA0  C
ATOM   1218  CG  LEU A 137     -19.506  -4.965  16.556  1.00  0.00      RA0  C
ATOM   1219  CD1 LEU A 137     -18.388  -3.937  16.369  1.00  0.00      RA0  C
ATOM   1220  CD2 LEU A 137     -20.846  -4.447  16.039  1.00  0.00      RA0  C
ATOM   1221  C   LEU A 137     -18.013  -7.231  17.985  1.00  0.00      RA0  C
ATOM   1222  O   LEU A 137     -18.689  -8.176  18.389  1.00  0.00      RA0  O
ATOM   1223  N   SER A 138     -17.344  -6.424  18.806  1.00  0.00      RA0  N
ATOM   1224  H   SER A 138     -16.770  -5.686  18.449  1.00  0.00      RA0  H
ATOM   1225  CA  SER A 138     -17.545  -6.487  20.254  1.00  0.00      RA0  C
ATOM   1226  CB  SER A 138     -16.178  -6.888  20.768  1.00  0.00      RA0  C
ATOM   1227  OG  SER A 138     -15.502  -7.504  19.661  1.00  0.00      RA0  O
ATOM   1228  HG  SER A 138     -15.228  -6.808  19.074  1.00  0.00      RA0  H
ATOM   1229  C   SER A 138     -18.055  -5.132  20.736  1.00  0.00      RA0  C
ATOM   1230  O   SER A 138     -17.424  -4.107  20.464  1.00  0.00      RA0  O
ATOM   1231  N   THR A 139     -19.196  -5.134  21.434  1.00  0.00      RA0  N
ATOM   1232  H   THR A 139     -19.598  -6.003  21.695  1.00  0.00      RA0  H
ATOM   1233  CA  THR A 139     -19.890  -3.887  21.818  1.00  0.00      RA0  C
ATOM   1234  CB  THR A 139     -21.294  -4.162  21.322  1.00  0.00      RA0  C
ATOM   1235  OG1 THR A 139     -21.300  -5.517  20.825  1.00  0.00      RA0  O
ATOM   1236  HG1 THR A 139     -21.265  -6.069  21.597  1.00  0.00      RA0  H
ATOM   1237  CG2 THR A 139     -21.724  -3.188  20.225  1.00  0.00      RA0  C
ATOM   1238  C   THR A 139     -19.811  -3.564  23.316  1.00  0.00      RA0  C
ATOM   1239  O   THR A 139     -19.553  -4.450  24.143  1.00  0.00      RA0  O
ATOM   1240  N   ASP A 140     -20.024  -2.285  23.639  1.00  0.00      RA0  N
ATOM   1241  H   ASP A 140     -20.455  -1.683  22.965  1.00  0.00      RA0  H
ATOM   1242  CA  ASP A 140     -19.993  -1.763  25.015  1.00  0.00      RA0  C
ATOM   1243  CB  ASP A 140     -21.392  -1.866  25.600  1.00  0.00      RA0  C
ATOM   1244  CG  ASP A 140     -22.266  -1.142  24.601  1.00  0.00      RA0  C
ATOM   1245  OD1 ASP A 140     -22.928  -1.804  23.802  1.00  0.00      RA0  O
ATOM   1246  OD2 ASP A 140     -22.220   0.087  24.577  1.00  0.00      RA0  O
ATOM   1247  C   ASP A 140     -18.877  -2.387  25.849  1.00  0.00      RA0  C
ATOM   1248  O   ASP A 140     -19.127  -3.170  26.768  1.00  0.00      RA0  O
ATOM   1249  N   ASN A 141     -17.644  -2.047  25.495  1.00  0.00      RA0  N
ATOM   1250  H   ASN A 141     -17.535  -1.494  24.672  1.00  0.00      RA0  H
ATOM   1251  CA  ASN A 141     -16.462  -2.570  26.155  1.00  0.00      RA0  C
ATOM   1252  CB  ASN A 141     -16.037  -1.835  27.416  1.00  0.00      RA0  C
ATOM   1253  CG  ASN A 141     -14.637  -2.331  27.740  1.00  0.00      RA0  C
ATOM   1254  OD1 ASN A 141     -13.673  -2.018  27.045  1.00  0.00      RA0  O
ATOM   1255  ND2 ASN A 141     -14.563  -3.080  28.853  1.00  0.00      RA0  N
ATOM   1256 HD21 ASN A 141     -15.423  -3.412  29.249  1.00  0.00      RA0  H
ATOM   1257 HD22 ASN A 141     -13.701  -3.359  29.275  1.00  0.00      RA0  H
ATOM   1258  C   ASN A 141     -16.540  -4.073  26.449  1.00  0.00      RA0  C
ATOM   1259  O   ASN A 141     -16.574  -4.485  27.605  1.00  0.00      RA0  O
ATOM   1260  N   PHE A 142     -16.592  -4.874  25.384  1.00  0.00      RA0  N
ATOM   1261  H   PHE A 142     -16.686  -4.432  24.493  1.00  0.00      RA0  H
ATOM   1262  CA  PHE A 142     -16.550  -6.353  25.442  1.00  0.00      RA0  C
ATOM   1263  CB  PHE A 142     -15.195  -6.834  25.970  1.00  0.00      RA0  C
ATOM   1264  CG  PHE A 142     -14.097  -6.108  25.231  1.00  0.00      RA0  C
ATOM   1265  CD1 PHE A 142     -13.957  -6.276  23.859  1.00  0.00      RA0  C
ATOM   1266  CD2 PHE A 142     -13.238  -5.260  25.920  1.00  0.00      RA0  C
ATOM   1267  CE1 PHE A 142     -12.971  -5.578  23.174  1.00  0.00      RA0  C
ATOM   1268  CE2 PHE A 142     -12.252  -4.562  25.234  1.00  0.00      RA0  C
ATOM   1269  CZ  PHE A 142     -12.125  -4.714  23.858  1.00  0.00      RA0  C
ATOM   1270  C   PHE A 142     -17.700  -7.071  26.149  1.00  0.00      RA0  C
ATOM   1271  O   PHE A 142     -17.596  -8.276  26.389  1.00  0.00      RA0  O
ATOM   1272  N   THR A 143     -18.779  -6.364  26.481  1.00  0.00      RA0  N
ATOM   1273  H   THR A 143     -18.907  -5.412  26.192  1.00  0.00      RA0  H
ATOM   1274  CA  THR A 143     -19.893  -6.985  27.218  1.00  0.00      RA0  C
ATOM   1275  CB  THR A 143     -20.727  -5.914  27.906  1.00  0.00      RA0  C
ATOM   1276  OG1 THR A 143     -21.138  -4.933  26.956  1.00  0.00      RA0  O
ATOM   1277  HG1 THR A 143     -20.523  -4.212  27.020  1.00  0.00      RA0  H
ATOM   1278  CG2 THR A 143     -19.974  -5.267  29.069  1.00  0.00      RA0  C
ATOM   1279  C   THR A 143     -20.743  -7.908  26.342  1.00  0.00      RA0  C
ATOM   1280  O   THR A 143     -21.494  -8.740  26.856  1.00  0.00      RA0  O
ATOM   1281  N   ARG A 144     -20.605  -7.755  25.026  1.00  0.00      RA0  N
ATOM   1282  H   ARG A 144     -20.010  -7.032  24.670  1.00  0.00      RA0  H
ATOM   1283  CA  ARG A 144     -21.344  -8.533  24.032  1.00  0.00      RA0  C
ATOM   1284  CB  ARG A 144     -22.660  -7.807  23.709  1.00  0.00      RA0  C
ATOM   1285  CG  ARG A 144     -23.523  -8.273  22.520  1.00  0.00      RA0  C
ATOM   1286  CD  ARG A 144     -24.241  -9.628  22.645  1.00  0.00      RA0  C
ATOM   1287  NE  ARG A 144     -25.363  -9.696  21.697  1.00  0.00      RA0  N
ATOM   1288  HE  ARG A 144     -25.856  -8.827  21.583  1.00  0.00      RA0  H
ATOM   1289  CZ  ARG A 144     -25.733 -10.866  21.079  1.00  0.00      RA0  C
ATOM   1290  NH1 ARG A 144     -25.012 -11.989  21.302  1.00  0.00      RA0  N
ATOM   1291 HH11 ARG A 144     -25.245 -12.873  20.884  1.00  0.00      RA0  H
ATOM   1292 HH12 ARG A 144     -24.205 -11.982  21.899  1.00  0.00      RA0  H
ATOM   1293  NH2 ARG A 144     -26.808 -10.882  20.247  1.00  0.00      RA0  N
ATOM   1294 HH21 ARG A 144     -27.123 -11.711  19.767  1.00  0.00      RA0  H
ATOM   1295 HH22 ARG A 144     -27.353 -10.058  20.058  1.00  0.00      RA0  H
ATOM   1296  C   ARG A 144     -20.475  -8.669  22.787  1.00  0.00      RA0  C
ATOM   1297  O   ARG A 144     -19.865  -7.691  22.342  1.00  0.00      RA0  O
ATOM   1298  N   ILE A 145     -20.413  -9.882  22.239  1.00  0.00      RA0  N
ATOM   1299  H   ILE A 145     -20.910 -10.653  22.632  1.00  0.00      RA0  H
ATOM   1300  CA  ILE A 145     -19.641 -10.139  21.021  1.00  0.00      RA0  C
ATOM   1301  CB  ILE A 145     -18.462 -11.082  21.283  1.00  0.00      RA0  C
ATOM   1302  CG2 ILE A 145     -17.639 -11.283  20.008  1.00  0.00      RA0  C
ATOM   1303  CG1 ILE A 145     -17.594 -10.570  22.435  1.00  0.00      RA0  C
ATOM   1304  CD1 ILE A 145     -16.429 -11.506  22.755  1.00  0.00      RA0  C
ATOM   1305  C   ILE A 145     -20.512 -10.663  19.868  1.00  0.00      RA0  C
ATOM   1306  O   ILE A 145     -21.083 -11.752  19.945  1.00  0.00      RA0  O
ATOM   1307  N   LEU A 146     -20.597  -9.870  18.801  1.00  0.00      RA0  N
ATOM   1308  H   LEU A 146     -20.144  -8.990  18.830  1.00  0.00      RA0  H
ATOM   1309  CA  LEU A 146     -21.387 -10.203  17.607  1.00  0.00      RA0  C
ATOM   1310  CB  LEU A 146     -22.124  -8.953  17.138  1.00  0.00      RA0  C
ATOM   1311  CG  LEU A 146     -22.977  -8.312  18.224  1.00  0.00      RA0  C
ATOM   1312  CD1 LEU A 146     -23.275  -6.843  17.927  1.00  0.00      RA0  C
ATOM   1313  CD2 LEU A 146     -24.245  -9.122  18.461  1.00  0.00      RA0  C
ATOM   1314  C   LEU A 146     -20.524 -10.669  16.435  1.00  0.00      RA0  C
ATOM   1315  O   LEU A 146     -19.457 -10.117  16.194  1.00  0.00      RA0  O
ATOM   1316  N   GLU A 147     -20.984 -11.677  15.700  1.00  0.00      RA0  N
ATOM   1317  H   GLU A 147     -21.894 -12.046  15.868  1.00  0.00      RA0  H
ATOM   1318  CA  GLU A 147     -20.341 -12.038  14.435  1.00  0.00      RA0  C
ATOM   1319  CB  GLU A 147     -20.267 -13.557  14.221  1.00  0.00      RA0  C
ATOM   1320  CG  GLU A 147     -19.659 -14.055  12.899  1.00  0.00      RA0  C
ATOM   1321  CD  GLU A 147     -20.103 -15.491  12.644  1.00  0.00      RA0  C
ATOM   1322  OE1 GLU A 147     -21.283 -15.782  12.792  1.00  0.00      RA0  O
ATOM   1323  OE2 GLU A 147     -19.295 -16.350  12.303  1.00  0.00      RA0  O
ATOM   1324  C   GLU A 147     -21.069 -11.362  13.275  1.00  0.00      RA0  C
ATOM   1325  O   GLU A 147     -22.300 -11.404  13.200  1.00  0.00      RA0  O
ATOM   1326  N   TYR A 148     -20.308 -10.730  12.384  1.00  0.00      RA0  N
ATOM   1327  H   TYR A 148     -19.311 -10.770  12.455  1.00  0.00      RA0  H
ATOM   1328  CA  TYR A 148     -20.882 -10.115  11.189  1.00  0.00      RA0  C
ATOM   1329  CB  TYR A 148     -20.740  -8.597  11.363  1.00  0.00      RA0  C
ATOM   1330  CG  TYR A 148     -21.116  -7.787  10.141  1.00  0.00      RA0  C
ATOM   1331  CD1 TYR A 148     -22.429  -7.732   9.683  1.00  0.00      RA0  C
ATOM   1332  CE1 TYR A 148     -22.760  -6.896   8.619  1.00  0.00      RA0  C
ATOM   1333  CD2 TYR A 148     -20.131  -7.048   9.496  1.00  0.00      RA0  C
ATOM   1334  CE2 TYR A 148     -20.462  -6.218   8.432  1.00  0.00      RA0  C
ATOM   1335  CZ  TYR A 148     -21.778  -6.125   8.001  1.00  0.00      RA0  C
ATOM   1336  OH  TYR A 148     -22.097  -5.270   6.962  1.00  0.00      RA0  O
ATOM   1337  HH  TYR A 148     -21.299  -4.879   6.625  1.00  0.00      RA0  H
ATOM   1338  C   TYR A 148     -20.198 -10.612   9.915  1.00  0.00      RA0  C
ATOM   1339  O   TYR A 148     -19.024 -10.300   9.656  1.00  0.00      RA0  O
ATOM   1340  N   ALA A 149     -20.955 -11.381   9.131  1.00  0.00      RA0  N
ATOM   1341  H   ALA A 149     -21.897 -11.584   9.397  1.00  0.00      RA0  H
ATOM   1342  CA  ALA A 149     -20.464 -11.978   7.902  1.00  0.00      RA0  C
ATOM   1343  CB  ALA A 149     -20.105 -13.447   8.113  1.00  0.00      RA0  C
ATOM   1344  C   ALA A 149     -21.552 -11.922   6.835  1.00  0.00      RA0  C
ATOM   1345  O   ALA A 149     -22.196 -12.931   6.537  1.00  0.00      RA0  O
ATOM   1346  N   PRO A 150     -21.761 -10.737   6.245  1.00  0.00      RA0  N
ATOM   1347  CD  PRO A 150     -20.937  -9.549   6.442  1.00  0.00      RA0  C
ATOM   1348  CA  PRO A 150     -22.855 -10.509   5.290  1.00  0.00      RA0  C
ATOM   1349  CB  PRO A 150     -22.788  -8.996   5.062  1.00  0.00      RA0  C
ATOM   1350  CG  PRO A 150     -21.327  -8.626   5.298  1.00  0.00      RA0  C
ATOM   1351  C   PRO A 150     -22.760 -11.335   4.012  1.00  0.00      RA0  C
ATOM   1352  O   PRO A 150     -23.789 -11.631   3.393  1.00  0.00      RA0  O
ATOM   1353  CB  CYS A 151     -19.859 -12.137   1.904  1.00  0.00      RA0  C
ATOM   1354  SG  CYS A 151     -19.755 -10.590   0.970  1.00  0.00      RA0  S
ATOM   1355  N   CYS A 151     -21.533 -11.686   3.624  1.00  0.00      RA0  N
ATOM   1356  H   CYS A 151     -20.745 -11.468   4.196  1.00  0.00      RA0  H
ATOM   1357  CA  CYS A 151     -21.272 -12.437   2.397  1.00  0.00      RA0  C
ATOM   1358  C   CYS A 151     -21.483 -13.940   2.558  1.00  0.00      RA0  C
ATOM   1359  O   CYS A 151     -21.450 -14.683   1.570  1.00  0.00      RA0  O
ATOM   1360  N   ARG A 152     -21.692 -14.383   3.798  1.00  0.00      RA0  N
ATOM   1361  H   ARG A 152     -21.830 -13.748   4.558  1.00  0.00      RA0  H
ATOM   1362  CA  ARG A 152     -22.051 -15.771   4.072  1.00  0.00      RA0  C
ATOM   1363  CB  ARG A 152     -21.556 -16.144   5.472  1.00  0.00      RA0  C
ATOM   1364  CG  ARG A 152     -21.384 -17.644   5.715  1.00  0.00      RA0  C
ATOM   1365  CD  ARG A 152     -20.773 -17.941   7.088  1.00  0.00      RA0  C
ATOM   1366  NE  ARG A 152     -21.651 -17.413   8.125  1.00  0.00      RA0  N
ATOM   1367  HE  ARG A 152     -22.617 -17.295   7.862  1.00  0.00      RA0  H
ATOM   1368  CZ  ARG A 152     -21.200 -17.083   9.370  1.00  0.00      RA0  C
ATOM   1369  NH1 ARG A 152     -19.920 -17.304   9.733  1.00  0.00      RA0  N
ATOM   1370 HH11 ARG A 152     -19.569 -16.956  10.615  1.00  0.00      RA0  H
ATOM   1371 HH12 ARG A 152     -19.260 -17.828   9.174  1.00  0.00      RA0  H
ATOM   1372  NH2 ARG A 152     -22.073 -16.534  10.233  1.00  0.00      RA0  N
ATOM   1373 HH21 ARG A 152     -21.789 -16.217  11.152  1.00  0.00      RA0  H
ATOM   1374 HH22 ARG A 152     -23.042 -16.434   9.978  1.00  0.00      RA0  H
ATOM   1375  C   ARG A 152     -23.577 -15.938   3.916  1.00  0.00      RA0  C
ATOM   1376  O   ARG A 152     -24.322 -15.941   4.892  1.00  0.00      RA0  O
ATOM   1377  N   SER A 153     -24.031 -16.081   2.677  1.00  0.00      RA0  N
ATOM   1378  H   SER A 153     -23.395 -16.028   1.908  1.00  0.00      RA0  H
ATOM   1379  CA  SER A 153     -25.449 -16.009   2.373  1.00  0.00      RA0  C
ATOM   1380  CB  SER A 153     -25.570 -14.647   1.709  1.00  0.00      RA0  C
ATOM   1381  OG  SER A 153     -24.351 -13.949   2.007  1.00  0.00      RA0  O
ATOM   1382  HG  SER A 153     -24.575 -13.178   2.526  1.00  0.00      RA0  H
ATOM   1383  C   SER A 153     -25.974 -17.214   1.589  1.00  0.00      RA0  C
ATOM   1384  O   SER A 153     -25.334 -18.262   1.540  1.00  0.00      RA0  O
ATOM   1385  N   ASP A 154     -27.141 -17.043   0.971  1.00  0.00      RA0  N
ATOM   1386  H   ASP A 154     -27.642 -16.185   1.043  1.00  0.00      RA0  H
ATOM   1387  CA  ASP A 154     -27.750 -18.075   0.137  1.00  0.00      RA0  C
ATOM   1388  CB  ASP A 154     -29.150 -18.587   0.464  1.00  0.00      RA0  C
ATOM   1389  CG  ASP A 154     -28.901 -20.042   0.861  1.00  0.00      RA0  C
ATOM   1390  OD1 ASP A 154     -27.881 -20.595   0.452  1.00  0.00      RA0  O
ATOM   1391  OD2 ASP A 154     -29.671 -20.628   1.620  1.00  0.00      RA0  O
ATOM   1392  C   ASP A 154     -27.241 -18.044  -1.302  1.00  0.00      RA0  C
ATOM   1393  O   ASP A 154     -27.740 -18.778  -2.160  1.00  0.00      RA0  O
ATOM   1394  N   PHE A 155     -26.256 -17.188  -1.564  1.00  0.00      RA0  N
ATOM   1395  H   PHE A 155     -25.776 -16.738  -0.817  1.00  0.00      RA0  H
ATOM   1396  CA  PHE A 155     -25.622 -17.106  -2.879  1.00  0.00      RA0  C
ATOM   1397  CB  PHE A 155     -25.700 -15.677  -3.416  1.00  0.00      RA0  C
ATOM   1398  CG  PHE A 155     -27.101 -15.147  -3.239  1.00  0.00      RA0  C
ATOM   1399  CD1 PHE A 155     -28.148 -15.682  -3.979  1.00  0.00      RA0  C
ATOM   1400  CD2 PHE A 155     -27.342 -14.127  -2.326  1.00  0.00      RA0  C
ATOM   1401  CE1 PHE A 155     -29.441 -15.205  -3.796  1.00  0.00      RA0  C
ATOM   1402  CE2 PHE A 155     -28.634 -13.650  -2.144  1.00  0.00      RA0  C
ATOM   1403  CZ  PHE A 155     -29.684 -14.193  -2.875  1.00  0.00      RA0  C
ATOM   1404  C   PHE A 155     -24.163 -17.514  -2.748  1.00  0.00      RA0  C
ATOM   1405  O   PHE A 155     -23.317 -16.726  -2.333  1.00  0.00      RA0  O
ATOM   1406  N   SER A 156     -23.873 -18.753  -3.123  1.00  0.00      RA0  N
ATOM   1407  H   SER A 156     -24.606 -19.379  -3.384  1.00  0.00      RA0  H
ATOM   1408  CA  SER A 156     -22.686 -19.401  -2.613  1.00  0.00      RA0  C
ATOM   1409  CB  SER A 156     -23.278 -20.356  -1.598  1.00  0.00      RA0  C
ATOM   1410  OG  SER A 156     -24.633 -19.896  -1.438  1.00  0.00      RA0  O
ATOM   1411  HG  SER A 156     -24.953 -20.233  -0.605  1.00  0.00      RA0  H
ATOM   1412  C   SER A 156     -21.726 -19.987  -3.638  1.00  0.00      RA0  C
ATOM   1413  O   SER A 156     -21.606 -21.205  -3.752  1.00  0.00      RA0  O
ATOM   1414  N   TRP A 157     -21.021 -19.129  -4.361  1.00  0.00      RA0  N
ATOM   1415  H   TRP A 157     -21.134 -18.144  -4.261  1.00  0.00      RA0  H
ATOM   1416  CA  TRP A 157     -19.874 -19.562  -5.171  1.00  0.00      RA0  C
ATOM   1417  CB  TRP A 157     -20.327 -20.472  -6.330  1.00  0.00      RA0  C
ATOM   1418  CG  TRP A 157     -19.153 -21.097  -7.051  1.00  0.00      RA0  C
ATOM   1419  CD2 TRP A 157     -18.052 -21.849  -6.494  1.00  0.00      RA0  C
ATOM   1420  CE2 TRP A 157     -17.195 -22.199  -7.563  1.00  0.00      RA0  C
ATOM   1421  CE3 TRP A 157     -17.729 -22.244  -5.202  1.00  0.00      RA0  C
ATOM   1422  CD1 TRP A 157     -18.894 -21.036  -8.428  1.00  0.00      RA0  C
ATOM   1423  NE1 TRP A 157     -17.739 -21.683  -8.735  1.00  0.00      RA0  N
ATOM   1424  HE1 TRP A 157     -17.346 -21.769  -9.629  1.00  0.00      RA0  H
ATOM   1425  CZ2 TRP A 157     -16.041 -22.931  -7.306  1.00  0.00      RA0  C
ATOM   1426  CZ3 TRP A 157     -16.572 -22.974  -4.959  1.00  0.00      RA0  C
ATOM   1427  CH2 TRP A 157     -15.731 -23.319  -6.009  1.00  0.00      RA0  C
ATOM   1428  C   TRP A 157     -19.261 -18.300  -5.709  1.00  0.00      RA0  C
ATOM   1429  O   TRP A 157     -19.805 -17.211  -5.498  1.00  0.00      RA0  O
ATOM   1430  N   ALA A 158     -18.115 -18.410  -6.373  1.00  0.00      RA0  N
ATOM   1431  H   ALA A 158     -17.638 -19.289  -6.366  1.00  0.00      RA0  H
ATOM   1432  CA  ALA A 158     -17.539 -17.277  -7.074  1.00  0.00      RA0  C
ATOM   1433  CB  ALA A 158     -16.503 -17.755  -8.088  1.00  0.00      RA0  C
ATOM   1434  C   ALA A 158     -18.619 -16.457  -7.786  1.00  0.00      RA0  C
ATOM   1435  O   ALA A 158     -18.538 -15.227  -7.835  1.00  0.00      RA0  O
ATOM   1436  N   ALA A 159     -19.639 -17.150  -8.305  1.00  0.00      RA0  N
ATOM   1437  H   ALA A 159     -19.626 -18.141  -8.204  1.00  0.00      RA0  H
ATOM   1438  CA  ALA A 159     -20.735 -16.537  -9.075  1.00  0.00      RA0  C
ATOM   1439  CB  ALA A 159     -21.607 -17.622  -9.707  1.00  0.00      RA0  C
ATOM   1440  C   ALA A 159     -21.620 -15.624  -8.242  1.00  0.00      RA0  C
ATOM   1441  O   ALA A 159     -22.219 -14.693  -8.769  1.00  0.00      RA0  O
ATOM   1442  N   GLY A 160     -21.713 -15.911  -6.947  1.00  0.00      RA0  N
ATOM   1443  H   GLY A 160     -21.143 -16.638  -6.584  1.00  0.00      RA0  H
ATOM   1444  CA  GLY A 160     -22.427 -15.062  -5.999  1.00  0.00      RA0  C
ATOM   1445  C   GLY A 160     -21.445 -14.444  -5.026  1.00  0.00      RA0  C
ATOM   1446  O   GLY A 160     -20.470 -13.809  -5.437  1.00  0.00      RA0  O
ATOM   1447  N   GLN A 161     -21.680 -14.651  -3.736  1.00  0.00      RA0  N
ATOM   1448  H   GLN A 161     -22.408 -15.266  -3.422  1.00  0.00      RA0  H
ATOM   1449  CA  GLN A 161     -20.865 -14.007  -2.703  1.00  0.00      RA0  C
ATOM   1450  CB  GLN A 161     -21.754 -13.288  -1.686  1.00  0.00      RA0  C
ATOM   1451  CG  GLN A 161     -22.206 -11.971  -2.327  1.00  0.00      RA0  C
ATOM   1452  CD  GLN A 161     -23.295 -11.284  -1.529  1.00  0.00      RA0  C
ATOM   1453  OE1 GLN A 161     -24.456 -11.258  -1.934  1.00  0.00      RA0  O
ATOM   1454  NE2 GLN A 161     -22.864 -10.724  -0.388  1.00  0.00      RA0  N
ATOM   1455 HE21 GLN A 161     -21.877 -10.645  -0.222  1.00  0.00      RA0  H
ATOM   1456 HE22 GLN A 161     -23.474 -10.343   0.305  1.00  0.00      RA0  H
ATOM   1457  C   GLN A 161     -19.804 -14.950  -2.113  1.00  0.00      RA0  C
ATOM   1458  O   GLN A 161     -18.966 -14.552  -1.294  1.00  0.00      RA0  O
ATOM   1459  N   GLY A 162     -19.831 -16.199  -2.566  1.00  0.00      RA0  N
ATOM   1460  H   GLY A 162     -20.514 -16.459  -3.242  1.00  0.00      RA0  H
ATOM   1461  CA  GLY A 162     -18.945 -17.233  -2.046  1.00  0.00      RA0  C
ATOM   1462  C   GLY A 162     -17.502 -16.823  -1.832  1.00  0.00      RA0  C
ATOM   1463  O   GLY A 162     -16.891 -17.211  -0.845  1.00  0.00      RA0  O
ATOM   1464  N   TYR A 163     -16.961 -16.032  -2.752  1.00  0.00      RA0  N
ATOM   1465  H   TYR A 163     -17.539 -15.657  -3.474  1.00  0.00      RA0  H
ATOM   1466  CA  TYR A 163     -15.543 -15.698  -2.732  1.00  0.00      RA0  C
ATOM   1467  CB  TYR A 163     -14.902 -16.042  -4.088  1.00  0.00      RA0  C
ATOM   1468  CG  TYR A 163     -14.512 -17.506  -4.126  1.00  0.00      RA0  C
ATOM   1469  CD1 TYR A 163     -13.169 -17.858  -4.214  1.00  0.00      RA0  C
ATOM   1470  CE1 TYR A 163     -12.785 -19.191  -4.099  1.00  0.00      RA0  C
ATOM   1471  CD2 TYR A 163     -15.477 -18.504  -4.041  1.00  0.00      RA0  C
ATOM   1472  CE2 TYR A 163     -15.095 -19.836  -3.931  1.00  0.00      RA0  C
ATOM   1473  CZ  TYR A 163     -13.747 -20.177  -3.906  1.00  0.00      RA0  C
ATOM   1474  OH  TYR A 163     -13.369 -21.481  -3.654  1.00  0.00      RA0  O
ATOM   1475  HH  TYR A 163     -13.511 -21.607  -2.718  1.00  0.00      RA0  H
ATOM   1476  C   TYR A 163     -15.271 -14.239  -2.341  1.00  0.00      RA0  C
ATOM   1477  O   TYR A 163     -14.168 -13.706  -2.538  1.00  0.00      RA0  O
ATOM   1478  SG  CYS A 164     -17.796 -10.552   0.403  1.00  0.00      RA0  S
ATOM   1479  CB  CYS A 164     -17.704 -11.898  -0.804  1.00  0.00      RA0  C
ATOM   1480  N   CYS A 164     -16.287 -13.635  -1.738  1.00  0.00      RA0  N
ATOM   1481  H   CYS A 164     -17.081 -14.185  -1.475  1.00  0.00      RA0  H
ATOM   1482  CA  CYS A 164     -16.328 -12.217  -1.397  1.00  0.00      RA0  C
ATOM   1483  C   CYS A 164     -15.195 -11.707  -0.487  1.00  0.00      RA0  C
ATOM   1484  O   CYS A 164     -14.693 -10.597  -0.679  1.00  0.00      RA0  O
ATOM   1485  N   GLN A 165     -14.796 -12.513   0.491  1.00  0.00      RA0  N
ATOM   1486  H   GLN A 165     -15.117 -13.461   0.522  1.00  0.00      RA0  H
ATOM   1487  CA  GLN A 165     -13.810 -12.098   1.502  1.00  0.00      RA0  C
ATOM   1488  CB  GLN A 165     -12.423 -11.966   0.867  1.00  0.00      RA0  C
ATOM   1489  CG  GLN A 165     -11.976 -13.193   0.081  1.00  0.00      RA0  C
ATOM   1490  CD  GLN A 165     -11.008 -12.751  -0.994  1.00  0.00      RA0  C
ATOM   1491  OE1 GLN A 165     -10.010 -12.081  -0.754  1.00  0.00      RA0  O
ATOM   1492  NE2 GLN A 165     -11.371 -13.164  -2.219  1.00  0.00      RA0  N
ATOM   1493 HE21 GLN A 165     -12.251 -13.635  -2.335  1.00  0.00      RA0  H
ATOM   1494 HE22 GLN A 165     -10.810 -13.011  -3.029  1.00  0.00      RA0  H
ATOM   1495  C   GLN A 165     -14.152 -10.756   2.167  1.00  0.00      RA0  C
ATOM   1496  O   GLN A 165     -13.302  -9.858   2.262  1.00  0.00      RA0  O
ATOM   1497  N   GLY A 166     -15.400 -10.627   2.617  1.00  0.00      RA0  N
ATOM   1498  H   GLY A 166     -15.983 -11.441   2.635  1.00  0.00      RA0  H
ATOM   1499  CA  GLY A 166     -15.870  -9.409   3.275  1.00  0.00      RA0  C
ATOM   1500  C   GLY A 166     -15.116  -9.131   4.563  1.00  0.00      RA0  C
ATOM   1501  O   GLY A 166     -15.139  -9.933   5.498  1.00  0.00      RA0  O
ATOM   1502  N   GLY A 167     -14.448  -7.989   4.615  1.00  0.00      RA0  N
ATOM   1503  H   GLY A 167     -14.437  -7.381   3.826  1.00  0.00      RA0  H
ATOM   1504  CA  GLY A 167     -13.625  -7.659   5.762  1.00  0.00      RA0  C
ATOM   1505  C   GLY A 167     -12.229  -7.295   5.321  1.00  0.00      RA0  C
ATOM   1506  O   GLY A 167     -11.472  -6.696   6.081  1.00  0.00      RA0  O
ATOM   1507  N   PHE A 168     -11.904  -7.653   4.078  1.00  0.00      RA0  N
ATOM   1508  H   PHE A 168     -12.552  -8.181   3.522  1.00  0.00      RA0  H
ATOM   1509  CA  PHE A 168     -10.622  -7.346   3.460  1.00  0.00      RA0  C
ATOM   1510  CB  PHE A 168     -10.704  -7.647   1.972  1.00  0.00      RA0  C
ATOM   1511  CG  PHE A 168      -9.356  -7.526   1.305  1.00  0.00      RA0  C
ATOM   1512  CD1 PHE A 168      -8.443  -8.569   1.397  1.00  0.00      RA0  C
ATOM   1513  CD2 PHE A 168      -9.039  -6.381   0.584  1.00  0.00      RA0  C
ATOM   1514  CE1 PHE A 168      -7.217  -8.475   0.749  1.00  0.00      RA0  C
ATOM   1515  CE2 PHE A 168      -7.814  -6.287  -0.062  1.00  0.00      RA0  C
ATOM   1516  CZ  PHE A 168      -6.909  -7.339   0.012  1.00  0.00      RA0  C
ATOM   1517  C   PHE A 168     -10.219  -5.895   3.716  1.00  0.00      RA0  C
ATOM   1518  O   PHE A 168      -9.051  -5.593   3.950  1.00  0.00      RA0  O
ATOM   1519  N   SER A 169     -11.196  -5.001   3.660  1.00  0.00      RA0  N
ATOM   1520  H   SER A 169     -12.135  -5.214   3.386  1.00  0.00      RA0  H
ATOM   1521  CA  SER A 169     -11.039  -3.676   4.221  1.00  0.00      RA0  C
ATOM   1522  CB  SER A 169     -10.662  -2.742   3.074  1.00  0.00      RA0  C
ATOM   1523  OG  SER A 169     -11.547  -2.944   1.968  1.00  0.00      RA0  O
ATOM   1524  HG  SER A 169     -11.163  -3.593   1.384  1.00  0.00      RA0  H
ATOM   1525  C   SER A 169     -12.322  -3.343   4.957  1.00  0.00      RA0  C
ATOM   1526  O   SER A 169     -13.368  -3.920   4.667  1.00  0.00      RA0  O
ATOM   1527  N   ALA A 170     -12.229  -2.423   5.914  1.00  0.00      RA0  N
ATOM   1528  H   ALA A 170     -11.391  -1.921   6.132  1.00  0.00      RA0  H
ATOM   1529  CA  ALA A 170     -13.347  -2.076   6.784  1.00  0.00      RA0  C
ATOM   1530  CB  ALA A 170     -13.543  -3.149   7.856  1.00  0.00      RA0  C
ATOM   1531  C   ALA A 170     -13.068  -0.770   7.484  1.00  0.00      RA0  C
ATOM   1532  O   ALA A 170     -11.915  -0.446   7.736  1.00  0.00      RA0  O
ATOM   1533  N   GLU A 171     -14.129  -0.028   7.791  1.00  0.00      RA0  N
ATOM   1534  H   GLU A 171     -15.056  -0.296   7.509  1.00  0.00      RA0  H
ATOM   1535  CA  GLU A 171     -14.028   1.143   8.647  1.00  0.00      RA0  C
ATOM   1536  CB  GLU A 171     -13.441   2.286   7.791  1.00  0.00      RA0  C
ATOM   1537  CG  GLU A 171     -13.019   3.601   8.462  1.00  0.00      RA0  C
ATOM   1538  CD  GLU A 171     -11.925   3.370   9.487  1.00  0.00      RA0  C
ATOM   1539  OE1 GLU A 171     -12.252   3.066  10.630  1.00  0.00      RA0  O
ATOM   1540  OE2 GLU A 171     -10.742   3.513   9.167  1.00  0.00      RA0  O
ATOM   1541  C   GLU A 171     -15.367   1.532   9.272  1.00  0.00      RA0  C
ATOM   1542  O   GLU A 171     -16.428   1.223   8.726  1.00  0.00      RA0  O
ATOM   1543  N   PHE A 172     -15.288   2.198  10.428  1.00  0.00      RA0  N
ATOM   1544  H   PHE A 172     -14.385   2.565  10.668  1.00  0.00      RA0  H
ATOM   1545  CA  PHE A 172     -16.443   2.737  11.136  1.00  0.00      RA0  C
ATOM   1546  CB  PHE A 172     -16.172   2.817  12.632  1.00  0.00      RA0  C
ATOM   1547  CG  PHE A 172     -16.398   1.484  13.299  1.00  0.00      RA0  C
ATOM   1548  CD1 PHE A 172     -15.331   0.802  13.870  1.00  0.00      RA0  C
ATOM   1549  CD2 PHE A 172     -17.680   0.956  13.373  1.00  0.00      RA0  C
ATOM   1550  CE1 PHE A 172     -15.554  -0.385  14.556  1.00  0.00      RA0  C
ATOM   1551  CE2 PHE A 172     -17.904  -0.231  14.059  1.00  0.00      RA0  C
ATOM   1552  CZ  PHE A 172     -16.844  -0.891  14.668  1.00  0.00      RA0  C
ATOM   1553  C   PHE A 172     -16.720   4.114  10.624  1.00  0.00      RA0  C
ATOM   1554  O   PHE A 172     -15.797   4.822  10.243  1.00  0.00      RA0  O
ATOM   1555  N   THR A 173     -17.987   4.507  10.627  1.00  0.00      RA0  N
ATOM   1556  H   THR A 173     -18.717   3.880  10.895  1.00  0.00      RA0  H
ATOM   1557  CA  THR A 173     -18.337   5.900  10.362  1.00  0.00      RA0  C
ATOM   1558  CB  THR A 173     -19.722   5.935   9.724  1.00  0.00      RA0  C
ATOM   1559  OG1 THR A 173     -20.708   5.375  10.602  1.00  0.00      RA0  O
ATOM   1560  HG1 THR A 173     -21.528   5.657  10.210  1.00  0.00      RA0  H
ATOM   1561  CG2 THR A 173     -19.741   5.224   8.372  1.00  0.00      RA0  C
ATOM   1562  C   THR A 173     -18.303   6.684  11.677  1.00  0.00      RA0  C
ATOM   1563  O   THR A 173     -18.000   6.120  12.736  1.00  0.00      RA0  O
ATOM   1564  N   LYS A 174     -18.607   7.979  11.614  1.00  0.00      RA0  N
ATOM   1565  H   LYS A 174     -18.617   8.417  10.705  1.00  0.00      RA0  H
ATOM   1566  CA  LYS A 174     -18.679   8.820  12.821  1.00  0.00      RA0  C
ATOM   1567  CB  LYS A 174     -18.769  10.323  12.466  1.00  0.00      RA0  C
ATOM   1568  CG  LYS A 174     -20.042  10.776  11.724  1.00  0.00      RA0  C
ATOM   1569  CD  LYS A 174     -19.997  12.194  11.111  1.00  0.00      RA0  C
ATOM   1570  CE  LYS A 174     -21.298  12.496  10.348  1.00  0.00      RA0  C
ATOM   1571  NZ  LYS A 174     -21.277  13.693   9.486  1.00  0.00      RA0  N
ATOM   1572  HZ1 LYS A 174     -21.845  13.459   8.640  1.00  0.00      RA0  H
ATOM   1573  HZ2 LYS A 174     -21.771  14.531   9.864  1.00  0.00      RA0  H
ATOM   1574  HZ3 LYS A 174     -20.366  13.925   9.032  1.00  0.00      RA0  H
ATOM   1575  C   LYS A 174     -19.824   8.414  13.768  1.00  0.00      RA0  C
ATOM   1576  O   LYS A 174     -19.784   8.718  14.957  1.00  0.00      RA0  O
ATOM   1577  N   THR A 175     -20.826   7.714  13.236  1.00  0.00      RA0  N
ATOM   1578  H   THR A 175     -20.848   7.510  12.257  1.00  0.00      RA0  H
ATOM   1579  CA  THR A 175     -21.924   7.206  14.051  1.00  0.00      RA0  C
ATOM   1580  CB  THR A 175     -23.095   7.437  13.135  1.00  0.00      RA0  C
ATOM   1581  OG1 THR A 175     -22.609   8.282  12.080  1.00  0.00      RA0  O
ATOM   1582  HG1 THR A 175     -22.489   9.140  12.471  1.00  0.00      RA0  H
ATOM   1583  CG2 THR A 175     -24.306   8.054  13.835  1.00  0.00      RA0  C
ATOM   1584  C   THR A 175     -21.740   5.741  14.457  1.00  0.00      RA0  C
ATOM   1585  O   THR A 175     -22.611   5.167  15.103  1.00  0.00      RA0  O
ATOM   1586  N   GLY A 176     -20.622   5.130  14.080  1.00  0.00      RA0  N
ATOM   1587  H   GLY A 176     -19.928   5.610  13.540  1.00  0.00      RA0  H
ATOM   1588  CA  GLY A 176     -20.355   3.739  14.457  1.00  0.00      RA0  C
ATOM   1589  C   GLY A 176     -20.889   2.706  13.479  1.00  0.00      RA0  C
ATOM   1590  O   GLY A 176     -20.873   1.500  13.763  1.00  0.00      RA0  O
ATOM   1591  N   ARG A 177     -21.366   3.179  12.325  1.00  0.00      RA0  N
ATOM   1592  H   ARG A 177     -21.193   4.138  12.101  1.00  0.00      RA0  H
ATOM   1593  CA  ARG A 177     -21.788   2.300  11.231  1.00  0.00      RA0  C
ATOM   1594  CB  ARG A 177     -22.548   3.028  10.108  1.00  0.00      RA0  C
ATOM   1595  CG  ARG A 177     -23.185   2.093   9.070  1.00  0.00      RA0  C
ATOM   1596  CD  ARG A 177     -24.005   2.807   7.986  1.00  0.00      RA0  C
ATOM   1597  NE  ARG A 177     -24.666   1.839   7.106  1.00  0.00      RA0  N
ATOM   1598  HE  ARG A 177     -24.081   1.483   6.363  1.00  0.00      RA0  H
ATOM   1599  CZ  ARG A 177     -25.921   1.404   7.441  1.00  0.00      RA0  C
ATOM   1600  NH1 ARG A 177     -26.541   1.998   8.479  1.00  0.00      RA0  N
ATOM   1601 HH11 ARG A 177     -27.342   1.589   8.946  1.00  0.00      RA0  H
ATOM   1602 HH12 ARG A 177     -26.216   2.858   8.877  1.00  0.00      RA0  H
ATOM   1603  NH2 ARG A 177     -26.516   0.389   6.768  1.00  0.00      RA0  N
ATOM   1604 HH21 ARG A 177     -27.436   0.053   7.007  1.00  0.00      RA0  H
ATOM   1605 HH22 ARG A 177     -26.069  -0.086   6.002  1.00  0.00      RA0  H
ATOM   1606  C   ARG A 177     -20.611   1.473  10.714  1.00  0.00      RA0  C
ATOM   1607  O   ARG A 177     -19.481   1.976  10.586  1.00  0.00      RA0  O
ATOM   1608  N   VAL A 178     -20.885   0.200  10.437  1.00  0.00      RA0  N
ATOM   1609  H   VAL A 178     -21.828  -0.139  10.466  1.00  0.00      RA0  H
ATOM   1610  CA  VAL A 178     -19.875  -0.717   9.925  1.00  0.00      RA0  C
ATOM   1611  CB  VAL A 178     -20.161  -2.131  10.426  1.00  0.00      RA0  C
ATOM   1612  CG1 VAL A 178     -19.177  -3.141   9.838  1.00  0.00      RA0  C
ATOM   1613  CG2 VAL A 178     -20.182  -2.157  11.955  1.00  0.00      RA0  C
ATOM   1614  C   VAL A 178     -19.881  -0.669   8.390  1.00  0.00      RA0  C
ATOM   1615  O   VAL A 178     -20.928  -0.839   7.752  1.00  0.00      RA0  O
ATOM   1616  N   VAL A 179     -18.707  -0.390   7.819  1.00  0.00      RA0  N
ATOM   1617  H   VAL A 179     -17.895  -0.193   8.376  1.00  0.00      RA0  H
ATOM   1618  CA  VAL A 179     -18.498  -0.364   6.368  1.00  0.00      RA0  C
ATOM   1619  CB  VAL A 179     -17.974   1.000   5.918  1.00  0.00      RA0  C
ATOM   1620  CG1 VAL A 179     -17.784   1.064   4.400  1.00  0.00      RA0  C
ATOM   1621  CG2 VAL A 179     -18.885   2.110   6.435  1.00  0.00      RA0  C
ATOM   1622  C   VAL A 179     -17.524  -1.469   5.970  1.00  0.00      RA0  C
ATOM   1623  O   VAL A 179     -16.404  -1.543   6.488  1.00  0.00      RA0  O
ATOM   1624  N   LEU A 180     -17.946  -2.321   5.041  1.00  0.00      RA0  N
ATOM   1625  H   LEU A 180     -18.811  -2.196   4.555  1.00  0.00      RA0  H
ATOM   1626  CA  LEU A 180     -17.176  -3.515   4.728  1.00  0.00      RA0  C
ATOM   1627  CB  LEU A 180     -17.957  -4.770   5.114  1.00  0.00      RA0  C
ATOM   1628  CG  LEU A 180     -17.092  -5.803   5.827  1.00  0.00      RA0  C
ATOM   1629  CD1 LEU A 180     -16.572  -5.260   7.157  1.00  0.00      RA0  C
ATOM   1630  CD2 LEU A 180     -17.819  -7.133   6.010  1.00  0.00      RA0  C
ATOM   1631  C   LEU A 180     -16.741  -3.584   3.274  1.00  0.00      RA0  C
ATOM   1632  O   LEU A 180     -17.515  -3.292   2.368  1.00  0.00      RA0  O
ATOM   1633  N   GLY A 181     -15.486  -3.969   3.067  1.00  0.00      RA0  N
ATOM   1634  H   GLY A 181     -14.939  -4.270   3.844  1.00  0.00      RA0  H
ATOM   1635  CA  GLY A 181     -14.959  -4.221   1.735  1.00  0.00      RA0  C
ATOM   1636  C   GLY A 181     -14.921  -5.709   1.462  1.00  0.00      RA0  C
ATOM   1637  O   GLY A 181     -14.406  -6.481   2.271  1.00  0.00      RA0  O
ATOM   1638  N   GLY A 182     -15.492  -6.106   0.329  1.00  0.00      RA0  N
ATOM   1639  H   GLY A 182     -15.939  -5.439  -0.270  1.00  0.00      RA0  H
ATOM   1640  CA  GLY A 182     -15.431  -7.490  -0.152  1.00  0.00      RA0  C
ATOM   1641  C   GLY A 182     -15.041  -7.541  -1.624  1.00  0.00      RA0  C
ATOM   1642  O   GLY A 182     -15.906  -7.455  -2.502  1.00  0.00      RA0  O
ATOM   1643  N   PRO A 183     -13.733  -7.676  -1.904  1.00  0.00      RA0  N
ATOM   1644  CD  PRO A 183     -12.686  -7.900  -0.922  1.00  0.00      RA0  C
ATOM   1645  CA  PRO A 183     -13.217  -7.613  -3.277  1.00  0.00      RA0  C
ATOM   1646  CB  PRO A 183     -11.701  -7.567  -3.060  1.00  0.00      RA0  C
ATOM   1647  CG  PRO A 183     -11.482  -8.325  -1.755  1.00  0.00      RA0  C
ATOM   1648  C   PRO A 183     -13.665  -8.743  -4.217  1.00  0.00      RA0  C
ATOM   1649  O   PRO A 183     -13.626  -8.566  -5.433  1.00  0.00      RA0  O
ATOM   1650  N   GLY A 184     -14.091  -9.878  -3.667  1.00  0.00      RA0  N
ATOM   1651  H   GLY A 184     -14.231  -9.929  -2.675  1.00  0.00      RA0  H
ATOM   1652  CA  GLY A 184     -14.353 -11.076  -4.467  1.00  0.00      RA0  C
ATOM   1653  C   GLY A 184     -15.778 -11.370  -4.912  1.00  0.00      RA0  C
ATOM   1654  O   GLY A 184     -16.023 -12.385  -5.566  1.00  0.00      RA0  O
ATOM   1655  N   SER A 185     -16.722 -10.496  -4.575  1.00  0.00      RA0  N
ATOM   1656  H   SER A 185     -16.527  -9.665  -4.053  1.00  0.00      RA0  H
ATOM   1657  CA  SER A 185     -18.129 -10.762  -4.877  1.00  0.00      RA0  C
ATOM   1658  CB  SER A 185     -18.878  -9.768  -4.034  1.00  0.00      RA0  C
ATOM   1659  OG  SER A 185     -18.043  -9.566  -2.888  1.00  0.00      RA0  O
ATOM   1660  HG  SER A 185     -18.574  -9.091  -2.254  1.00  0.00      RA0  H
ATOM   1661  C   SER A 185     -18.439 -10.752  -6.367  1.00  0.00      RA0  C
ATOM   1662  O   SER A 185     -17.871  -9.965  -7.123  1.00  0.00      RA0  O
ATOM   1663  N   TYR A 186     -19.336 -11.656  -6.766  1.00  0.00      RA0  N
ATOM   1664  H   TYR A 186     -19.657 -12.316  -6.092  1.00  0.00      RA0  H
ATOM   1665  CA  TYR A 186     -19.819 -11.800  -8.148  1.00  0.00      RA0  C
ATOM   1666  CB  TYR A 186     -20.768 -10.653  -8.480  1.00  0.00      RA0  C
ATOM   1667  CG  TYR A 186     -21.720 -10.407  -7.331  1.00  0.00      RA0  C
ATOM   1668  CD1 TYR A 186     -22.498 -11.437  -6.810  1.00  0.00      RA0  C
ATOM   1669  CE1 TYR A 186     -23.375 -11.191  -5.759  1.00  0.00      RA0  C
ATOM   1670  CD2 TYR A 186     -21.822  -9.129  -6.798  1.00  0.00      RA0  C
ATOM   1671  CE2 TYR A 186     -22.705  -8.883  -5.755  1.00  0.00      RA0  C
ATOM   1672  CZ  TYR A 186     -23.476  -9.911  -5.225  1.00  0.00      RA0  C
ATOM   1673  OH  TYR A 186     -24.326  -9.648  -4.163  1.00  0.00      RA0  O
ATOM   1674  HH  TYR A 186     -24.598 -10.468  -3.748  1.00  0.00      RA0  H
ATOM   1675  C   TYR A 186     -18.671 -11.873  -9.170  1.00  0.00      RA0  C
ATOM   1676  O   TYR A 186     -18.536 -11.008 -10.052  1.00  0.00      RA0  O
ATOM   1677  N   PHE A 187     -17.855 -12.919  -9.038  1.00  0.00      RA0  N
ATOM   1678  H   PHE A 187     -18.034 -13.540  -8.281  1.00  0.00      RA0  H
ATOM   1679  CA  PHE A 187     -16.636 -13.083  -9.838  1.00  0.00      RA0  C
ATOM   1680  CB  PHE A 187     -16.935 -13.383 -11.308  1.00  0.00      RA0  C
ATOM   1681  CG  PHE A 187     -17.191 -14.854 -11.506  1.00  0.00      RA0  C
ATOM   1682  CD1 PHE A 187     -16.138 -15.755 -11.406  1.00  0.00      RA0  C
ATOM   1683  CD2 PHE A 187     -18.470 -15.307 -11.806  1.00  0.00      RA0  C
ATOM   1684  CE1 PHE A 187     -16.359 -17.110 -11.619  1.00  0.00      RA0  C
ATOM   1685  CE2 PHE A 187     -18.690 -16.663 -12.019  1.00  0.00      RA0  C
ATOM   1686  CZ  PHE A 187     -17.636 -17.564 -11.928  1.00  0.00      RA0  C
ATOM   1687  C   PHE A 187     -15.754 -11.847  -9.735  1.00  0.00      RA0  C
ATOM   1688  O   PHE A 187     -15.406 -11.227 -10.739  1.00  0.00      RA0  O
ATOM   1689  N   TRP A 188     -15.424 -11.477  -8.503  1.00  0.00      RA0  N
ATOM   1690  H   TRP A 188     -15.800 -11.995  -7.735  1.00  0.00      RA0  H
ATOM   1691  CA  TRP A 188     -14.469 -10.397  -8.233  1.00  0.00      RA0  C
ATOM   1692  CB  TRP A 188     -13.062 -10.799  -8.689  1.00  0.00      RA0  C
ATOM   1693  CG  TRP A 188     -12.469 -11.871  -7.800  1.00  0.00      RA0  C
ATOM   1694  CD2 TRP A 188     -12.711 -13.297  -7.795  1.00  0.00      RA0  C
ATOM   1695  CE2 TRP A 188     -11.894 -13.865  -6.790  1.00  0.00      RA0  C
ATOM   1696  CE3 TRP A 188     -13.539 -14.125  -8.543  1.00  0.00      RA0  C
ATOM   1697  CD1 TRP A 188     -11.511 -11.668  -6.797  1.00  0.00      RA0  C
ATOM   1698  NE1 TRP A 188     -11.166 -12.839  -6.202  1.00  0.00      RA0  N
ATOM   1699  HE1 TRP A 188     -10.475 -12.970  -5.522  1.00  0.00      RA0  H
ATOM   1700  CZ2 TRP A 188     -11.920 -15.238  -6.571  1.00  0.00      RA0  C
ATOM   1701  CZ3 TRP A 188     -13.560 -15.495  -8.314  1.00  0.00      RA0  C
ATOM   1702  CH2 TRP A 188     -12.753 -16.051  -7.329  1.00  0.00      RA0  C
ATOM   1703  C   TRP A 188     -14.860  -9.040  -8.768  1.00  0.00      RA0  C
ATOM   1704  O   TRP A 188     -14.005  -8.171  -8.947  1.00  0.00      RA0  O
ATOM   1705  N   GLN A 189     -16.157  -8.833  -9.007  1.00  0.00      RA0  N
ATOM   1706  H   GLN A 189     -16.813  -9.583  -8.901  1.00  0.00      RA0  H
ATOM   1707  CA  GLN A 189     -16.673  -7.487  -9.303  1.00  0.00      RA0  C
ATOM   1708  CB  GLN A 189     -18.187  -7.489  -9.530  1.00  0.00      RA0  C
ATOM   1709  CG  GLN A 189     -18.568  -8.042 -10.900  1.00  0.00      RA0  C
ATOM   1710  CD  GLN A 189     -20.074  -8.073 -11.068  1.00  0.00      RA0  C
ATOM   1711  OE1 GLN A 189     -20.839  -7.472 -10.313  1.00  0.00      RA0  O
ATOM   1712  NE2 GLN A 189     -20.465  -8.781 -12.137  1.00  0.00      RA0  N
ATOM   1713 HE21 GLN A 189     -19.749  -9.298 -12.626  1.00  0.00      RA0  H
ATOM   1714 HE22 GLN A 189     -21.398  -8.835 -12.496  1.00  0.00      RA0  H
ATOM   1715  C   GLN A 189     -16.325  -6.571  -8.134  1.00  0.00      RA0  C
ATOM   1716  O   GLN A 189     -15.903  -5.429  -8.325  1.00  0.00      RA0  O
ATOM   1717  N   GLY A 190     -16.490  -7.106  -6.927  1.00  0.00      RA0  N
ATOM   1718  H   GLY A 190     -16.941  -7.999  -6.883  1.00  0.00      RA0  H
ATOM   1719  CA  GLY A 190     -16.267  -6.361  -5.703  1.00  0.00      RA0  C
ATOM   1720  C   GLY A 190     -17.563  -5.885  -5.079  1.00  0.00      RA0  C
ATOM   1721  O   GLY A 190     -18.563  -5.706  -5.773  1.00  0.00      RA0  O
ATOM   1722  N   GLN A 191     -17.548  -5.675  -3.765  1.00  0.00      RA0  N
ATOM   1723  H   GLN A 191     -16.706  -5.810  -3.234  1.00  0.00      RA0  H
ATOM   1724  CA  GLN A 191     -18.759  -5.294  -3.047  1.00  0.00      RA0  C
ATOM   1725  CB  GLN A 191     -19.548  -6.555  -2.744  1.00  0.00      RA0  C
ATOM   1726  CG  GLN A 191     -20.927  -6.360  -2.139  1.00  0.00      RA0  C
ATOM   1727  CD  GLN A 191     -21.640  -7.680  -2.255  1.00  0.00      RA0  C
ATOM   1728  OE1 GLN A 191     -21.168  -8.717  -1.796  1.00  0.00      RA0  O
ATOM   1729  NE2 GLN A 191     -22.780  -7.585  -2.952  1.00  0.00      RA0  N
ATOM   1730 HE21 GLN A 191     -23.133  -6.717  -3.314  1.00  0.00      RA0  H
ATOM   1731 HE22 GLN A 191     -23.323  -8.398  -3.174  1.00  0.00      RA0  H
ATOM   1732  C   GLN A 191     -18.467  -4.502  -1.776  1.00  0.00      RA0  C
ATOM   1733  O   GLN A 191     -17.547  -4.833  -1.010  1.00  0.00      RA0  O
ATOM   1734  N   ILE A 192     -19.254  -3.440  -1.588  1.00  0.00      RA0  N
ATOM   1735  H   ILE A 192     -19.965  -3.224  -2.254  1.00  0.00      RA0  H
ATOM   1736  CA  ILE A 192     -19.319  -2.715  -0.326  1.00  0.00      RA0  C
ATOM   1737  CB  ILE A 192     -19.264  -1.208  -0.561  1.00  0.00      RA0  C
ATOM   1738  CG2 ILE A 192     -19.329  -0.435   0.759  1.00  0.00      RA0  C
ATOM   1739  CG1 ILE A 192     -18.010  -0.860  -1.356  1.00  0.00      RA0  C
ATOM   1740  CD1 ILE A 192     -16.751  -1.258  -0.591  1.00  0.00      RA0  C
ATOM   1741  C   ILE A 192     -20.610  -3.100   0.389  1.00  0.00      RA0  C
ATOM   1742  O   ILE A 192     -21.703  -2.937  -0.160  1.00  0.00      RA0  O
ATOM   1743  N   LEU A 193     -20.466  -3.627   1.602  1.00  0.00      RA0  N
ATOM   1744  H   LEU A 193     -19.545  -3.664   2.000  1.00  0.00      RA0  H
ATOM   1745  CA  LEU A 193     -21.598  -4.000   2.450  1.00  0.00      RA0  C
ATOM   1746  CB  LEU A 193     -21.562  -5.490   2.802  1.00  0.00      RA0  C
ATOM   1747  CG  LEU A 193     -21.247  -6.416   1.624  1.00  0.00      RA0  C
ATOM   1748  CD1 LEU A 193     -19.795  -6.907   1.652  1.00  0.00      RA0  C
ATOM   1749  CD2 LEU A 193     -22.238  -7.576   1.528  1.00  0.00      RA0  C
ATOM   1750  C   LEU A 193     -21.563  -3.176   3.740  1.00  0.00      RA0  C
ATOM   1751  O   LEU A 193     -20.510  -3.043   4.369  1.00  0.00      RA0  O
ATOM   1752  N   SER A 194     -22.705  -2.606   4.120  1.00  0.00      RA0  N
ATOM   1753  H   SER A 194     -23.551  -2.770   3.610  1.00  0.00      RA0  H
ATOM   1754  CA  SER A 194     -22.784  -1.788   5.335  1.00  0.00      RA0  C
ATOM   1755  CB  SER A 194     -22.539  -0.349   4.854  1.00  0.00      RA0  C
ATOM   1756  OG  SER A 194     -22.418   0.567   5.944  1.00  0.00      RA0  O
ATOM   1757  HG  SER A 194     -21.685   0.242   6.469  1.00  0.00      RA0  H
ATOM   1758  C   SER A 194     -24.072  -1.986   6.120  1.00  0.00      RA0  C
ATOM   1759  O   SER A 194     -25.134  -2.229   5.547  1.00  0.00      RA0  O
ATOM   1760  N   ALA A 195     -23.953  -1.875   7.440  1.00  0.00      RA0  N
ATOM   1761  H   ALA A 195     -23.065  -1.696   7.875  1.00  0.00      RA0  H
ATOM   1762  CA  ALA A 195     -25.081  -2.022   8.356  1.00  0.00      RA0  C
ATOM   1763  CB  ALA A 195     -25.393  -3.498   8.606  1.00  0.00      RA0  C
ATOM   1764  C   ALA A 195     -24.767  -1.363   9.690  1.00  0.00      RA0  C
ATOM   1765  O   ALA A 195     -23.602  -1.317  10.111  1.00  0.00      RA0  O
ATOM   1766  N   THR A 196     -25.811  -0.858  10.350  1.00  0.00      RA0  N
ATOM   1767  H   THR A 196     -26.739  -1.027  10.025  1.00  0.00      RA0  H
ATOM   1768  CA  THR A 196     -25.664  -0.253  11.668  1.00  0.00      RA0  C
ATOM   1769  CB  THR A 196     -26.806   0.739  11.752  1.00  0.00      RA0  C
ATOM   1770  OG1 THR A 196     -27.504   0.707  10.494  1.00  0.00      RA0  O
ATOM   1771  HG1 THR A 196     -28.186   0.052  10.637  1.00  0.00      RA0  H
ATOM   1772  CG2 THR A 196     -26.264   2.155  11.977  1.00  0.00      RA0  C
ATOM   1773  C   THR A 196     -25.461  -1.345  12.701  1.00  0.00      RA0  C
ATOM   1774  O   THR A 196     -25.917  -2.481  12.518  1.00  0.00      RA0  O
ATOM   1775  N   GLN A 197     -24.760  -0.991  13.776  1.00  0.00      RA0  N
ATOM   1776  H   GLN A 197     -24.630  -0.012  13.932  1.00  0.00      RA0  H
ATOM   1777  CA  GLN A 197     -24.437  -1.926  14.848  1.00  0.00      RA0  C
ATOM   1778  CB  GLN A 197     -23.649  -1.255  15.977  1.00  0.00      RA0  C
ATOM   1779  CG  GLN A 197     -22.211  -0.924  15.572  1.00  0.00      RA0  C
ATOM   1780  CD  GLN A 197     -21.450  -0.352  16.755  1.00  0.00      RA0  C
ATOM   1781  OE1 GLN A 197     -21.181  -1.013  17.754  1.00  0.00      RA0  O
ATOM   1782  NE2 GLN A 197     -21.112   0.934  16.586  1.00  0.00      RA0  N
ATOM   1783 HE21 GLN A 197     -21.304   1.351  15.694  1.00  0.00      RA0  H
ATOM   1784 HE22 GLN A 197     -20.676   1.489  17.295  1.00  0.00      RA0  H
ATOM   1785  C   GLN A 197     -25.702  -2.586  15.379  1.00  0.00      RA0  C
ATOM   1786  O   GLN A 197     -25.736  -3.801  15.565  1.00  0.00      RA0  O
ATOM   1787  N   GLU A 198     -26.744  -1.784  15.598  1.00  0.00      RA0  N
ATOM   1788  H   GLU A 198     -26.617  -0.823  15.360  1.00  0.00      RA0  H
ATOM   1789  CA  GLU A 198     -28.019  -2.281  16.104  1.00  0.00      RA0  C
ATOM   1790  CB  GLU A 198     -29.100  -1.202  16.317  1.00  0.00      RA0  C
ATOM   1791  CG  GLU A 198     -28.682   0.270  16.278  1.00  0.00      RA0  C
ATOM   1792  CD  GLU A 198     -28.118   0.555  14.907  1.00  0.00      RA0  C
ATOM   1793  OE1 GLU A 198     -27.000   1.064  14.834  1.00  0.00      RA0  O
ATOM   1794  OE2 GLU A 198     -28.711   0.119  13.923  1.00  0.00      RA0  O
ATOM   1795  C   GLU A 198     -28.622  -3.358  15.194  1.00  0.00      RA0  C
ATOM   1796  O   GLU A 198     -29.077  -4.399  15.684  1.00  0.00      RA0  O
ATOM   1797  N   GLN A 199     -28.609  -3.105  13.883  1.00  0.00      RA0  N
ATOM   1798  H   GLN A 199     -28.329  -2.178  13.624  1.00  0.00      RA0  H
ATOM   1799  CA  GLN A 199     -29.050  -4.076  12.876  1.00  0.00      RA0  C
ATOM   1800  CB  GLN A 199     -28.899  -3.510  11.465  1.00  0.00      RA0  C
ATOM   1801  CG  GLN A 199     -29.787  -2.289  11.249  1.00  0.00      RA0  C
ATOM   1802  CD  GLN A 199     -29.591  -1.761   9.844  1.00  0.00      RA0  C
ATOM   1803  OE1 GLN A 199     -28.489  -1.417   9.419  1.00  0.00      RA0  O
ATOM   1804  NE2 GLN A 199     -30.732  -1.650   9.157  1.00  0.00      RA0  N
ATOM   1805 HE21 GLN A 199     -31.557  -2.053   9.563  1.00  0.00      RA0  H
ATOM   1806 HE22 GLN A 199     -30.789  -1.238   8.248  1.00  0.00      RA0  H
ATOM   1807  C   GLN A 199     -28.313  -5.410  13.000  1.00  0.00      RA0  C
ATOM   1808  O   GLN A 199     -28.936  -6.464  12.994  1.00  0.00      RA0  O
ATOM   1809  N   ILE A 200     -26.990  -5.356  13.115  1.00  0.00      RA0  N
ATOM   1810  H   ILE A 200     -26.576  -4.443  13.147  1.00  0.00      RA0  H
ATOM   1811  CA  ILE A 200     -26.176  -6.560  13.304  1.00  0.00      RA0  C
ATOM   1812  CB  ILE A 200     -24.696  -6.189  13.396  1.00  0.00      RA0  C
ATOM   1813  CG2 ILE A 200     -23.821  -7.424  13.625  1.00  0.00      RA0  C
ATOM   1814  CG1 ILE A 200     -24.272  -5.400  12.158  1.00  0.00      RA0  C
ATOM   1815  CD1 ILE A 200     -22.842  -4.874  12.268  1.00  0.00      RA0  C
ATOM   1816  C   ILE A 200     -26.617  -7.348  14.541  1.00  0.00      RA0  C
ATOM   1817  O   ILE A 200     -26.867  -8.554  14.464  1.00  0.00      RA0  O
ATOM   1818  N   ALA A 201     -26.721  -6.651  15.672  1.00  0.00      RA0  N
ATOM   1819  H   ALA A 201     -26.551  -5.662  15.632  1.00  0.00      RA0  H
ATOM   1820  CA  ALA A 201     -27.197  -7.240  16.920  1.00  0.00      RA0  C
ATOM   1821  CB  ALA A 201     -27.072  -6.232  18.063  1.00  0.00      RA0  C
ATOM   1822  C   ALA A 201     -28.658  -7.710  16.854  1.00  0.00      RA0  C
ATOM   1823  O   ALA A 201     -29.003  -8.727  17.463  1.00  0.00      RA0  O
ATOM   1824  N   GLU A 202     -29.507  -6.981  16.122  1.00  0.00      RA0  N
ATOM   1825  H   GLU A 202     -29.183  -6.194  15.604  1.00  0.00      RA0  H
ATOM   1826  CA  GLU A 202     -30.896  -7.398  15.894  1.00  0.00      RA0  C
ATOM   1827  CB  GLU A 202     -31.645  -6.528  14.885  1.00  0.00      RA0  C
ATOM   1828  CG  GLU A 202     -32.157  -5.138  15.238  1.00  0.00      RA0  C
ATOM   1829  CD  GLU A 202     -32.881  -4.646  13.999  1.00  0.00      RA0  C
ATOM   1830  OE1 GLU A 202     -32.254  -4.555  12.944  1.00  0.00      RA0  O
ATOM   1831  OE2 GLU A 202     -34.087  -4.416  14.065  1.00  0.00      RA0  O
ATOM   1832  C   GLU A 202     -30.932  -8.745  15.216  1.00  0.00      RA0  C
ATOM   1833  O   GLU A 202     -31.867  -9.531  15.398  1.00  0.00      RA0  O
ATOM   1834  N   SER A 203     -29.892  -9.001  14.434  1.00  0.00      RA0  N
ATOM   1835  H   SER A 203     -29.124  -8.366  14.362  1.00  0.00      RA0  H
ATOM   1836  CA  SER A 203     -29.926 -10.037  13.432  1.00  0.00      RA0  C
ATOM   1837  CB  SER A 203     -29.780  -9.389  12.057  1.00  0.00      RA0  C
ATOM   1838  OG  SER A 203     -30.685  -8.279  11.950  1.00  0.00      RA0  O
ATOM   1839  HG  SER A 203     -30.326  -7.571  12.481  1.00  0.00      RA0  H
ATOM   1840  C   SER A 203     -28.932 -11.177  13.683  1.00  0.00      RA0  C
ATOM   1841  O   SER A 203     -28.908 -12.152  12.928  1.00  0.00      RA0  O
ATOM   1842  N   TYR A 204     -28.129 -11.055  14.744  1.00  0.00      RA0  N
ATOM   1843  H   TYR A 204     -28.254 -10.266  15.343  1.00  0.00      RA0  H
ATOM   1844  CA  TYR A 204     -27.138 -12.076  15.112  1.00  0.00      RA0  C
ATOM   1845  CB  TYR A 204     -25.976 -11.533  15.937  1.00  0.00      RA0  C
ATOM   1846  CG  TYR A 204     -24.912 -12.594  15.843  1.00  0.00      RA0  C
ATOM   1847  CD1 TYR A 204     -24.196 -13.003  16.960  1.00  0.00      RA0  C
ATOM   1848  CE1 TYR A 204     -23.277 -14.040  16.841  1.00  0.00      RA0  C
ATOM   1849  CD2 TYR A 204     -24.685 -13.185  14.607  1.00  0.00      RA0  C
ATOM   1850  CE2 TYR A 204     -23.777 -14.225  14.491  1.00  0.00      RA0  C
ATOM   1851  CZ  TYR A 204     -23.079 -14.657  15.610  1.00  0.00      RA0  C
ATOM   1852  OH  TYR A 204     -22.184 -15.699  15.476  1.00  0.00      RA0  O
ATOM   1853  HH  TYR A 204     -21.901 -15.682  14.563  1.00  0.00      RA0  H
ATOM   1854  C   TYR A 204     -27.775 -13.283  15.795  1.00  0.00      RA0  C
ATOM   1855  O   TYR A 204     -28.216 -13.194  16.942  1.00  0.00      RA0  O
ATOM   1856  N   TYR A 205     -27.823 -14.403  15.076  1.00  0.00      RA0  N
ATOM   1857  H   TYR A 205     -27.652 -14.384  14.088  1.00  0.00      RA0  H
ATOM   1858  CA  TYR A 205     -28.321 -15.672  15.608  1.00  0.00      RA0  C
ATOM   1859  CB  TYR A 205     -29.744 -15.962  15.120  1.00  0.00      RA0  C
ATOM   1860  CG  TYR A 205     -30.648 -14.845  15.582  1.00  0.00      RA0  C
ATOM   1861  CD1 TYR A 205     -31.021 -14.767  16.918  1.00  0.00      RA0  C
ATOM   1862  CE1 TYR A 205     -31.782 -13.694  17.364  1.00  0.00      RA0  C
ATOM   1863  CD2 TYR A 205     -31.079 -13.877  14.682  1.00  0.00      RA0  C
ATOM   1864  CE2 TYR A 205     -31.835 -12.801  15.130  1.00  0.00      RA0  C
ATOM   1865  CZ  TYR A 205     -32.171 -12.700  16.474  1.00  0.00      RA0  C
ATOM   1866  OH  TYR A 205     -32.889 -11.612  16.929  1.00  0.00      RA0  O
ATOM   1867  HH  TYR A 205     -32.750 -10.884  16.324  1.00  0.00      RA0  H
ATOM   1868  C   TYR A 205     -27.357 -16.775  15.208  1.00  0.00      RA0  C
ATOM   1869  O   TYR A 205     -27.532 -17.401  14.160  1.00  0.00      RA0  O
ATOM   1870  N   PRO A 206     -26.333 -17.011  16.050  1.00  0.00      RA0  N
ATOM   1871  CD  PRO A 206     -26.246 -16.428  17.385  1.00  0.00      RA0  C
ATOM   1872  CA  PRO A 206     -25.174 -17.841  15.720  1.00  0.00      RA0  C
ATOM   1873  CB  PRO A 206     -24.229 -17.585  16.894  1.00  0.00      RA0  C
ATOM   1874  CG  PRO A 206     -25.127 -17.205  18.066  1.00  0.00      RA0  C
ATOM   1875  C   PRO A 206     -25.472 -19.325  15.611  1.00  0.00      RA0  C
ATOM   1876  O   PRO A 206     -24.585 -20.097  15.260  1.00  0.00      RA0  O
ATOM   1877  N   GLU A 207     -26.702 -19.725  15.915  1.00  0.00      RA0  N
ATOM   1878  H   GLU A 207     -27.404 -19.081  16.228  1.00  0.00      RA0  H
ATOM   1879  CA  GLU A 207     -27.105 -21.114  15.730  1.00  0.00      RA0  C
ATOM   1880  CB  GLU A 207     -28.368 -21.401  16.555  1.00  0.00      RA0  C
ATOM   1881  CG  GLU A 207     -28.356 -20.978  18.035  1.00  0.00      RA0  C
ATOM   1882  CD  GLU A 207     -28.413 -19.465  18.195  1.00  0.00      RA0  C
ATOM   1883  OE1 GLU A 207     -29.016 -18.797  17.355  1.00  0.00      RA0  O
ATOM   1884  OE2 GLU A 207     -27.801 -18.950  19.126  1.00  0.00      RA0  O
ATOM   1885  C   GLU A 207     -27.387 -21.426  14.266  1.00  0.00      RA0  C
ATOM   1886  O   GLU A 207     -27.553 -22.579  13.886  1.00  0.00      RA0  O
ATOM   1887  N   TYR A 208     -27.427 -20.384  13.450  1.00  0.00      RA0  N
ATOM   1888  H   TYR A 208     -27.339 -19.441  13.781  1.00  0.00      RA0  H
ATOM   1889  CA  TYR A 208     -27.547 -20.531  12.009  1.00  0.00      RA0  C
ATOM   1890  CB  TYR A 208     -28.930 -20.080  11.537  1.00  0.00      RA0  C
ATOM   1891  CG  TYR A 208     -29.973 -20.944  12.201  1.00  0.00      RA0  C
ATOM   1892  CD1 TYR A 208     -30.030 -22.301  11.908  1.00  0.00      RA0  C
ATOM   1893  CE1 TYR A 208     -30.958 -23.111  12.549  1.00  0.00      RA0  C
ATOM   1894  CD2 TYR A 208     -30.862 -20.390  13.116  1.00  0.00      RA0  C
ATOM   1895  CE2 TYR A 208     -31.796 -21.200  13.752  1.00  0.00      RA0  C
ATOM   1896  CZ  TYR A 208     -31.839 -22.562  13.472  1.00  0.00      RA0  C
ATOM   1897  OH  TYR A 208     -32.758 -23.373  14.107  1.00  0.00      RA0  O
ATOM   1898  HH  TYR A 208     -32.462 -24.273  14.046  1.00  0.00      RA0  H
ATOM   1899  C   TYR A 208     -26.461 -19.691  11.364  1.00  0.00      RA0  C
ATOM   1900  O   TYR A 208     -26.265 -18.536  11.737  1.00  0.00      RA0  O
ATOM   1901  N   LEU A 209     -25.744 -20.270  10.409  1.00  0.00      RA0  N
ATOM   1902  H   LEU A 209     -25.982 -21.196  10.117  1.00  0.00      RA0  H
ATOM   1903  CA  LEU A 209     -24.621 -19.566   9.811  1.00  0.00      RA0  C
ATOM   1904  CB  LEU A 209     -23.656 -20.502   9.077  1.00  0.00      RA0  C
ATOM   1905  CG  LEU A 209     -22.654 -21.184  10.017  1.00  0.00      RA0  C
ATOM   1906  CD1 LEU A 209     -23.229 -22.426  10.702  1.00  0.00      RA0  C
ATOM   1907  CD2 LEU A 209     -21.327 -21.477   9.313  1.00  0.00      RA0  C
ATOM   1908  C   LEU A 209     -25.034 -18.398   8.915  1.00  0.00      RA0  C
ATOM   1909  O   LEU A 209     -24.321 -17.402   8.836  1.00  0.00      RA0  O
ATOM   1910  N   ILE A 210     -26.198 -18.500   8.286  1.00  0.00      RA0  N
ATOM   1911  H   ILE A 210     -26.812 -19.268   8.458  1.00  0.00      RA0  H
ATOM   1912  CA  ILE A 210     -26.698 -17.405   7.470  1.00  0.00      RA0  C
ATOM   1913  CB  ILE A 210     -27.387 -17.957   6.221  1.00  0.00      RA0  C
ATOM   1914  CG2 ILE A 210     -27.885 -16.829   5.314  1.00  0.00      RA0  C
ATOM   1915  CG1 ILE A 210     -26.452 -18.923   5.488  1.00  0.00      RA0  C
ATOM   1916  CD1 ILE A 210     -27.120 -19.619   4.301  1.00  0.00      RA0  C
ATOM   1917  C   ILE A 210     -27.633 -16.477   8.270  1.00  0.00      RA0  C
ATOM   1918  O   ILE A 210     -28.756 -16.860   8.625  1.00  0.00      RA0  O
ATOM   1919  N   ASN A 211     -27.158 -15.259   8.550  1.00  0.00      RA0  N
ATOM   1920  H   ASN A 211     -26.272 -14.988   8.173  1.00  0.00      RA0  H
ATOM   1921  CA  ASN A 211     -27.951 -14.239   9.252  1.00  0.00      RA0  C
ATOM   1922  CB  ASN A 211     -27.275 -13.817  10.558  1.00  0.00      RA0  C
ATOM   1923  CG  ASN A 211     -27.581 -14.846  11.628  1.00  0.00      RA0  C
ATOM   1924  OD1 ASN A 211     -28.609 -14.814  12.290  1.00  0.00      RA0  O
ATOM   1925  ND2 ASN A 211     -26.638 -15.794  11.758  1.00  0.00      RA0  N
ATOM   1926 HD21 ASN A 211     -25.779 -15.783  11.252  1.00  0.00      RA0  H
ATOM   1927 HD22 ASN A 211     -26.796 -16.600  12.346  1.00  0.00      RA0  H
ATOM   1928  C   ASN A 211     -28.275 -13.031   8.375  1.00  0.00      RA0  C
ATOM   1929  O   ASN A 211     -27.554 -12.029   8.423  1.00  0.00      RA0  O
ATOM   1930  N   LEU A 212     -29.352 -13.100   7.592  1.00  0.00      RA0  N
ATOM   1931  H   LEU A 212     -29.953 -13.892   7.684  1.00  0.00      RA0  H
ATOM   1932  CA  LEU A 212     -29.771 -11.933   6.794  1.00  0.00      RA0  C
ATOM   1933  CB  LEU A 212     -31.001 -12.276   5.955  1.00  0.00      RA0  C
ATOM   1934  CG  LEU A 212     -30.722 -13.430   4.989  1.00  0.00      RA0  C
ATOM   1935  CD1 LEU A 212     -31.979 -13.852   4.228  1.00  0.00      RA0  C
ATOM   1936  CD2 LEU A 212     -29.557 -13.118   4.046  1.00  0.00      RA0  C
ATOM   1937  C   LEU A 212     -30.007 -10.699   7.669  1.00  0.00      RA0  C
ATOM   1938  O   LEU A 212     -30.988 -10.623   8.419  1.00  0.00      RA0  O
ATOM   1939  N   VAL A 213     -29.086  -9.748   7.572  1.00  0.00      RA0  N
ATOM   1940  H   VAL A 213     -28.325  -9.878   6.939  1.00  0.00      RA0  H
ATOM   1941  CA  VAL A 213     -29.186  -8.479   8.275  1.00  0.00      RA0  C
ATOM   1942  CB  VAL A 213     -27.839  -7.757   8.332  1.00  0.00      RA0  C
ATOM   1943  CG1 VAL A 213     -27.958  -6.433   9.087  1.00  0.00      RA0  C
ATOM   1944  CG2 VAL A 213     -26.767  -8.660   8.946  1.00  0.00      RA0  C
ATOM   1945  C   VAL A 213     -30.270  -7.621   7.614  1.00  0.00      RA0  C
ATOM   1946  O   VAL A 213     -30.227  -7.359   6.416  1.00  0.00      RA0  O
ATOM   1947  N   GLN A 214     -31.250  -7.192   8.397  1.00  0.00      RA0  N
ATOM   1948  H   GLN A 214     -31.140  -7.324   9.384  1.00  0.00      RA0  H
ATOM   1949  CA  GLN A 214     -32.335  -6.369   7.863  1.00  0.00      RA0  C
ATOM   1950  CB  GLN A 214     -33.519  -6.328   8.829  1.00  0.00      RA0  C
ATOM   1951  CG  GLN A 214     -33.604  -7.479   9.832  1.00  0.00      RA0  C
ATOM   1952  CD  GLN A 214     -34.697  -7.152  10.829  1.00  0.00      RA0  C
ATOM   1953  OE1 GLN A 214     -35.831  -7.606  10.701  1.00  0.00      RA0  O
ATOM   1954  NE2 GLN A 214     -34.296  -6.317  11.802  1.00  0.00      RA0  N
ATOM   1955 HE21 GLN A 214     -33.364  -5.948  11.905  1.00  0.00      RA0  H
ATOM   1956 HE22 GLN A 214     -34.835  -5.929  12.556  1.00  0.00      RA0  H
ATOM   1957  C   GLN A 214     -31.885  -4.912   7.680  1.00  0.00      RA0  C
ATOM   1958  O   GLN A 214     -31.224  -4.342   8.555  1.00  0.00      RA0  O
ATOM   1959  N   GLY A 215     -32.232  -4.330   6.531  1.00  0.00      RA0  N
ATOM   1960  H   GLY A 215     -32.679  -4.900   5.844  1.00  0.00      RA0  H
ATOM   1961  CA  GLY A 215     -31.900  -2.939   6.217  1.00  0.00      RA0  C
ATOM   1962  C   GLY A 215     -30.427  -2.732   5.941  1.00  0.00      RA0  C
ATOM   1963  O   GLY A 215     -29.898  -1.625   6.096  1.00  0.00      RA0  O
ATOM   1964  N   GLN A 216     -29.758  -3.807   5.535  1.00  0.00      RA0  N
ATOM   1965  H   GLN A 216     -30.249  -4.649   5.320  1.00  0.00      RA0  H
ATOM   1966  CA  GLN A 216     -28.334  -3.772   5.250  1.00  0.00      RA0  C
ATOM   1967  CB  GLN A 216     -27.808  -5.216   5.251  1.00  0.00      RA0  C
ATOM   1968  CG  GLN A 216     -26.326  -5.417   4.906  1.00  0.00      RA0  C
ATOM   1969  CD  GLN A 216     -26.024  -6.896   4.768  1.00  0.00      RA0  C
ATOM   1970  OE1 GLN A 216     -25.895  -7.623   5.747  1.00  0.00      RA0  O
ATOM   1971  NE2 GLN A 216     -25.910  -7.309   3.493  1.00  0.00      RA0  N
ATOM   1972 HE21 GLN A 216     -26.000  -6.713   2.689  1.00  0.00      RA0  H
ATOM   1973 HE22 GLN A 216     -25.725  -8.261   3.252  1.00  0.00      RA0  H
ATOM   1974  C   GLN A 216     -28.118  -3.136   3.889  1.00  0.00      RA0  C
ATOM   1975  O   GLN A 216     -28.997  -3.196   3.027  1.00  0.00      RA0  O
ATOM   1976  N   LEU A 217     -26.956  -2.514   3.710  1.00  0.00      RA0  N
ATOM   1977  H   LEU A 217     -26.202  -2.792   4.288  1.00  0.00      RA0  H
ATOM   1978  CA  LEU A 217     -26.647  -1.820   2.470  1.00  0.00      RA0  C
ATOM   1979  CB  LEU A 217     -26.133  -0.410   2.779  1.00  0.00      RA0  C
ATOM   1980  CG  LEU A 217     -27.170   0.722   2.757  1.00  0.00      RA0  C
ATOM   1981  CD1 LEU A 217     -28.363   0.492   3.685  1.00  0.00      RA0  C
ATOM   1982  CD2 LEU A 217     -26.505   2.072   3.037  1.00  0.00      RA0  C
ATOM   1983  C   LEU A 217     -25.609  -2.585   1.656  1.00  0.00      RA0  C
ATOM   1984  O   LEU A 217     -24.746  -3.278   2.209  1.00  0.00      RA0  O
ATOM   1985  N   GLN A 218     -25.716  -2.461   0.336  1.00  0.00      RA0  N
ATOM   1986  H   GLN A 218     -26.376  -1.841  -0.090  1.00  0.00      RA0  H
ATOM   1987  CA  GLN A 218     -25.047  -3.361  -0.588  1.00  0.00      RA0  C
ATOM   1988  CB  GLN A 218     -25.746  -4.724  -0.537  1.00  0.00      RA0  C
ATOM   1989  CG  GLN A 218     -24.901  -5.873  -1.079  1.00  0.00      RA0  C
ATOM   1990  CD  GLN A 218     -25.412  -7.188  -0.522  1.00  0.00      RA0  C
ATOM   1991  OE1 GLN A 218     -25.741  -7.292   0.656  1.00  0.00      RA0  O
ATOM   1992  NE2 GLN A 218     -25.425  -8.194  -1.419  1.00  0.00      RA0  N
ATOM   1993 HE21 GLN A 218     -25.186  -8.050  -2.381  1.00  0.00      RA0  H
ATOM   1994 HE22 GLN A 218     -25.657  -9.140  -1.184  1.00  0.00      RA0  H
ATOM   1995  C   GLN A 218     -24.937  -2.784  -1.984  1.00  0.00      RA0  C
ATOM   1996  O   GLN A 218     -25.930  -2.304  -2.547  1.00  0.00      RA0  O
ATOM   1997  N   THR A 219     -23.735  -2.849  -2.550  1.00  0.00      RA0  N
ATOM   1998  H   THR A 219     -22.943  -3.133  -2.005  1.00  0.00      RA0  H
ATOM   1999  CA  THR A 219     -23.562  -2.629  -3.984  1.00  0.00      RA0  C
ATOM   2000  CB  THR A 219     -22.067  -2.552  -4.192  1.00  0.00      RA0  C
ATOM   2001  OG1 THR A 219     -21.495  -3.430  -3.226  1.00  0.00      RA0  O
ATOM   2002  HG1 THR A 219     -21.855  -4.285  -3.442  1.00  0.00      RA0  H
ATOM   2003  CG2 THR A 219     -21.475  -1.154  -4.041  1.00  0.00      RA0  C
ATOM   2004  C   THR A 219     -24.140  -3.849  -4.725  1.00  0.00      RA0  C
ATOM   2005  O   THR A 219     -24.117  -4.979  -4.209  1.00  0.00      RA0  O
ATOM   2006  N   ARG A 220     -24.680  -3.607  -5.916  1.00  0.00      RA0  N
ATOM   2007  H   ARG A 220     -24.463  -2.760  -6.398  1.00  0.00      RA0  H
ATOM   2008  CA  ARG A 220     -25.468  -4.608  -6.631  1.00  0.00      RA0  C
ATOM   2009  CB  ARG A 220     -26.748  -3.955  -7.153  1.00  0.00      RA0  C
ATOM   2010  CG  ARG A 220     -27.799  -4.927  -7.691  1.00  0.00      RA0  C
ATOM   2011  CD  ARG A 220     -29.160  -4.257  -7.895  1.00  0.00      RA0  C
ATOM   2012  NE  ARG A 220     -29.056  -3.087  -8.765  1.00  0.00      RA0  N
ATOM   2013  HE  ARG A 220     -28.803  -3.289  -9.718  1.00  0.00      RA0  H
ATOM   2014  CZ  ARG A 220     -29.294  -1.845  -8.242  1.00  0.00      RA0  C
ATOM   2015  NH1 ARG A 220     -29.610  -1.727  -6.929  1.00  0.00      RA0  N
ATOM   2016 HH11 ARG A 220     -29.780  -0.845  -6.480  1.00  0.00      RA0  H
ATOM   2017 HH12 ARG A 220     -29.684  -2.535  -6.335  1.00  0.00      RA0  H
ATOM   2018  NH2 ARG A 220     -29.202  -0.758  -9.042  1.00  0.00      RA0  N
ATOM   2019 HH21 ARG A 220     -29.358   0.176  -8.710  1.00  0.00      RA0  H
ATOM   2020 HH22 ARG A 220     -28.969  -0.849 -10.016  1.00  0.00      RA0  H
ATOM   2021  C   ARG A 220     -24.647  -5.308  -7.720  1.00  0.00      RA0  C
ATOM   2022  O   ARG A 220     -23.756  -4.707  -8.319  1.00  0.00      RA0  O
ATOM   2023  N   GLN A 221     -24.952  -6.581  -7.959  1.00  0.00      RA0  N
ATOM   2024  H   GLN A 221     -25.699  -7.005  -7.452  1.00  0.00      RA0  H
ATOM   2025  CA  GLN A 221     -24.333  -7.365  -9.031  1.00  0.00      RA0  C
ATOM   2026  CB  GLN A 221     -24.811  -8.817  -8.959  1.00  0.00      RA0  C
ATOM   2027  CG  GLN A 221     -24.183  -9.737 -10.011  1.00  0.00      RA0  C
ATOM   2028  CD  GLN A 221     -24.419 -11.174  -9.592  1.00  0.00      RA0  C
ATOM   2029  OE1 GLN A 221     -25.344 -11.477  -8.846  1.00  0.00      RA0  O
ATOM   2030  NE2 GLN A 221     -23.488 -12.031 -10.053  1.00  0.00      RA0  N
ATOM   2031 HE21 GLN A 221     -22.784 -11.719 -10.694  1.00  0.00      RA0  H
ATOM   2032 HE22 GLN A 221     -23.432 -12.990  -9.759  1.00  0.00      RA0  H
ATOM   2033  C   GLN A 221     -24.571  -6.771 -10.426  1.00  0.00      RA0  C
ATOM   2034  O   GLN A 221     -25.716  -6.571 -10.853  1.00  0.00      RA0  O
ATOM   2035  N   ALA A 222     -23.471  -6.502 -11.125  1.00  0.00      RA0  N
ATOM   2036  H   ALA A 222     -22.584  -6.806 -10.767  1.00  0.00      RA0  H
ATOM   2037  CA  ALA A 222     -23.499  -5.897 -12.450  1.00  0.00      RA0  C
ATOM   2038  CB  ALA A 222     -22.393  -4.852 -12.564  1.00  0.00      RA0  C
ATOM   2039  C   ALA A 222     -23.325  -6.966 -13.539  1.00  0.00      RA0  C
ATOM   2040  O   ALA A 222     -23.167  -8.150 -13.224  1.00  0.00      RA0  O
ATOM   2041  N   SER A 223     -23.375  -6.562 -14.813  1.00  0.00      RA0  N
ATOM   2042  H   SER A 223     -23.419  -5.591 -15.043  1.00  0.00      RA0  H
ATOM   2043  CA  SER A 223     -23.106  -7.496 -15.914  1.00  0.00      RA0  C
ATOM   2044  CB  SER A 223     -23.502  -6.680 -17.122  1.00  0.00      RA0  C
ATOM   2045  OG  SER A 223     -24.453  -5.730 -16.620  1.00  0.00      RA0  O
ATOM   2046  HG  SER A 223     -25.189  -6.241 -16.303  1.00  0.00      RA0  H
ATOM   2047  C   SER A 223     -21.646  -7.950 -15.858  1.00  0.00      RA0  C
ATOM   2048  O   SER A 223     -20.793  -7.268 -15.266  1.00  0.00      RA0  O
ATOM   2049  N   SER A 224     -21.353  -9.093 -16.471  1.00  0.00      RA0  N
ATOM   2050  H   SER A 224     -22.033  -9.650 -16.946  1.00  0.00      RA0  H
ATOM   2051  CA  SER A 224     -20.046  -9.733 -16.288  1.00  0.00      RA0  C
ATOM   2052  CB  SER A 224     -20.263 -11.129 -16.823  1.00  0.00      RA0  C
ATOM   2053  OG  SER A 224     -21.634 -11.421 -16.510  1.00  0.00      RA0  O
ATOM   2054  HG  SER A 224     -21.587 -11.708 -15.602  1.00  0.00      RA0  H
ATOM   2055  C   SER A 224     -18.868  -8.956 -16.890  1.00  0.00      RA0  C
ATOM   2056  O   SER A 224     -17.707  -9.337 -16.715  1.00  0.00      RA0  O
ATOM   2057  N   ILE A 225     -19.162  -7.852 -17.570  1.00  0.00      RA0  N
ATOM   2058  H   ILE A 225     -20.093  -7.506 -17.531  1.00  0.00      RA0  H
ATOM   2059  CA  ILE A 225     -18.107  -7.011 -18.132  1.00  0.00      RA0  C
ATOM   2060  CB  ILE A 225     -18.676  -6.086 -19.207  1.00  0.00      RA0  C
ATOM   2061  CG2 ILE A 225     -19.241  -6.909 -20.365  1.00  0.00      RA0  C
ATOM   2062  CG1 ILE A 225     -19.718  -5.130 -18.625  1.00  0.00      RA0  C
ATOM   2063  CD1 ILE A 225     -20.273  -4.158 -19.667  1.00  0.00      RA0  C
ATOM   2064  C   ILE A 225     -17.391  -6.217 -17.027  1.00  0.00      RA0  C
ATOM   2065  O   ILE A 225     -16.517  -5.389 -17.297  1.00  0.00      RA0  O
ATOM   2066  N   TYR A 226     -17.763  -6.506 -15.782  1.00  0.00      RA0  N
ATOM   2067  H   TYR A 226     -18.416  -7.226 -15.555  1.00  0.00      RA0  H
ATOM   2068  CA  TYR A 226     -17.228  -5.821 -14.609  1.00  0.00      RA0  C
ATOM   2069  CB  TYR A 226     -18.334  -5.080 -13.861  1.00  0.00      RA0  C
ATOM   2070  CG  TYR A 226     -18.874  -3.981 -14.743  1.00  0.00      RA0  C
ATOM   2071  CD1 TYR A 226     -18.026  -2.984 -15.211  1.00  0.00      RA0  C
ATOM   2072  CE1 TYR A 226     -18.527  -1.970 -16.020  1.00  0.00      RA0  C
ATOM   2073  CD2 TYR A 226     -20.220  -3.964 -15.086  1.00  0.00      RA0  C
ATOM   2074  CE2 TYR A 226     -20.723  -2.946 -15.885  1.00  0.00      RA0  C
ATOM   2075  CZ  TYR A 226     -19.876  -1.950 -16.355  1.00  0.00      RA0  C
ATOM   2076  OH  TYR A 226     -20.380  -0.946 -17.157  1.00  0.00      RA0  O
ATOM   2077  HH  TYR A 226     -21.311  -1.077 -17.276  1.00  0.00      RA0  H
ATOM   2078  C   TYR A 226     -16.513  -6.797 -13.695  1.00  0.00      RA0  C
ATOM   2079  O   TYR A 226     -16.003  -6.400 -12.648  1.00  0.00      RA0  O
ATOM   2080  N   ASP A 227     -16.483  -8.071 -14.088  1.00  0.00      RA0  N
ATOM   2081  H   ASP A 227     -16.927  -8.420 -14.913  1.00  0.00      RA0  H
ATOM   2082  CA  ASP A 227     -15.731  -9.099 -13.367  1.00  0.00      RA0  C
ATOM   2083  CB  ASP A 227     -15.970 -10.476 -14.023  1.00  0.00      RA0  C
ATOM   2084  CG  ASP A 227     -17.464 -10.846 -14.093  1.00  0.00      RA0  C
ATOM   2085  OD1 ASP A 227     -17.793 -11.928 -14.583  1.00  0.00      RA0  O
ATOM   2086  OD2 ASP A 227     -18.321 -10.057 -13.691  1.00  0.00      RA0  O
ATOM   2087  C   ASP A 227     -14.272  -8.708 -13.180  1.00  0.00      RA0  C
ATOM   2088  O   ASP A 227     -13.727  -7.943 -13.968  1.00  0.00      RA0  O
ATOM   2089  N   ASP A 228     -13.650  -9.225 -12.126  1.00  0.00      RA0  N
ATOM   2090  H   ASP A 228     -14.116  -9.988 -11.672  1.00  0.00      RA0  H
ATOM   2091  CA  ASP A 228     -12.244  -8.930 -11.793  1.00  0.00      RA0  C
ATOM   2092  CB  ASP A 228     -11.283  -9.594 -12.782  1.00  0.00      RA0  C
ATOM   2093  CG  ASP A 228     -11.712 -11.014 -13.096  1.00  0.00      RA0  C
ATOM   2094  OD1 ASP A 228     -11.865 -11.817 -12.179  1.00  0.00      RA0  O
ATOM   2095  OD2 ASP A 228     -11.862 -11.334 -14.272  1.00  0.00      RA0  O
ATOM   2096  C   ASP A 228     -11.939  -7.438 -11.697  1.00  0.00      RA0  C
ATOM   2097  O   ASP A 228     -11.007  -6.943 -12.334  1.00  0.00      RA0  O
ATOM   2098  N   SER A 229     -12.735  -6.734 -10.896  1.00  0.00      RA0  N
ATOM   2099  H   SER A 229     -13.516  -7.198 -10.481  1.00  0.00      RA0  H
ATOM   2100  CA  SER A 229     -12.519  -5.315 -10.642  1.00  0.00      RA0  C
ATOM   2101  CB  SER A 229     -13.807  -4.574 -10.973  1.00  0.00      RA0  C
ATOM   2102  OG  SER A 229     -14.026  -4.673 -12.380  1.00  0.00      RA0  O
ATOM   2103  HG  SER A 229     -14.365  -5.549 -12.551  1.00  0.00      RA0  H
ATOM   2104  C   SER A 229     -11.976  -5.028  -9.240  1.00  0.00      RA0  C
ATOM   2105  O   SER A 229     -11.339  -3.993  -9.026  1.00  0.00      RA0  O
ATOM   2106  N   TYR A 230     -12.229  -5.943  -8.299  1.00  0.00      RA0  N
ATOM   2107  H   TYR A 230     -12.797  -6.731  -8.547  1.00  0.00      RA0  H
ATOM   2108  CA  TYR A 230     -11.773  -5.830  -6.902  1.00  0.00      RA0  C
ATOM   2109  CB  TYR A 230     -10.247  -5.932  -6.748  1.00  0.00      RA0  C
ATOM   2110  CG  TYR A 230      -9.698  -7.286  -7.169  1.00  0.00      RA0  C
ATOM   2111  CD1 TYR A 230      -8.482  -7.718  -6.653  1.00  0.00      RA0  C
ATOM   2112  CE1 TYR A 230      -7.887  -8.876  -7.145  1.00  0.00      RA0  C
ATOM   2113  CD2 TYR A 230     -10.362  -8.092  -8.089  1.00  0.00      RA0  C
ATOM   2114  CE2 TYR A 230      -9.772  -9.243  -8.589  1.00  0.00      RA0  C
ATOM   2115  CZ  TYR A 230      -8.502  -9.597  -8.163  1.00  0.00      RA0  C
ATOM   2116  OH  TYR A 230      -7.822 -10.615  -8.802  1.00  0.00      RA0  O
ATOM   2117  HH  TYR A 230      -8.319 -11.437  -8.780  1.00  0.00      RA0  H
ATOM   2118  C   TYR A 230     -12.356  -4.616  -6.158  1.00  0.00      RA0  C
ATOM   2119  O   TYR A 230     -11.665  -3.985  -5.350  1.00  0.00      RA0  O
ATOM   2120  N   LEU A 231     -13.618  -4.285  -6.425  1.00  0.00      RA0  N
ATOM   2121  H   LEU A 231     -14.162  -4.837  -7.060  1.00  0.00      RA0  H
ATOM   2122  CA  LEU A 231     -14.275  -3.216  -5.691  1.00  0.00      RA0  C
ATOM   2123  CB  LEU A 231     -15.688  -2.963  -6.231  1.00  0.00      RA0  C
ATOM   2124  CG  LEU A 231     -16.618  -2.145  -5.331  1.00  0.00      RA0  C
ATOM   2125  CD1 LEU A 231     -16.162  -0.699  -5.171  1.00  0.00      RA0  C
ATOM   2126  CD2 LEU A 231     -18.065  -2.217  -5.814  1.00  0.00      RA0  C
ATOM   2127  C   LEU A 231     -14.255  -3.541  -4.210  1.00  0.00      RA0  C
ATOM   2128  O   LEU A 231     -14.707  -4.601  -3.786  1.00  0.00      RA0  O
ATOM   2129  N   GLY A 232     -13.722  -2.621  -3.424  1.00  0.00      RA0  N
ATOM   2130  H   GLY A 232     -13.290  -1.829  -3.846  1.00  0.00      RA0  H
ATOM   2131  CA  GLY A 232     -13.670  -2.807  -1.991  1.00  0.00      RA0  C
ATOM   2132  C   GLY A 232     -12.327  -3.333  -1.554  1.00  0.00      RA0  C
ATOM   2133  O   GLY A 232     -12.206  -3.903  -0.476  1.00  0.00      RA0  O
ATOM   2134  N   TYR A 233     -11.312  -3.146  -2.389  1.00  0.00      RA0  N
ATOM   2135  H   TYR A 233     -11.470  -2.757  -3.298  1.00  0.00      RA0  H
ATOM   2136  CA  TYR A 233      -9.951  -3.506  -2.002  1.00  0.00      RA0  C
ATOM   2137  CB  TYR A 233      -9.031  -3.331  -3.202  1.00  0.00      RA0  C
ATOM   2138  CG  TYR A 233      -7.664  -3.933  -2.981  1.00  0.00      RA0  C
ATOM   2139  CD1 TYR A 233      -7.371  -5.184  -3.511  1.00  0.00      RA0  C
ATOM   2140  CE1 TYR A 233      -6.104  -5.730  -3.343  1.00  0.00      RA0  C
ATOM   2141  CD2 TYR A 233      -6.695  -3.233  -2.272  1.00  0.00      RA0  C
ATOM   2142  CE2 TYR A 233      -5.434  -3.786  -2.093  1.00  0.00      RA0  C
ATOM   2143  CZ  TYR A 233      -5.136  -5.030  -2.635  1.00  0.00      RA0  C
ATOM   2144  OH  TYR A 233      -3.876  -5.564  -2.462  1.00  0.00      RA0  O
ATOM   2145  HH  TYR A 233      -3.779  -6.301  -3.066  1.00  0.00      RA0  H
ATOM   2146  C   TYR A 233      -9.525  -2.629  -0.815  1.00  0.00      RA0  C
ATOM   2147  O   TYR A 233      -8.799  -3.075   0.071  1.00  0.00      RA0  O
ATOM   2148  N   SER A 234      -9.998  -1.386  -0.808  1.00  0.00      RA0  N
ATOM   2149  H   SER A 234     -10.450  -0.977  -1.596  1.00  0.00      RA0  H
ATOM   2150  CA  SER A 234      -9.789  -0.477   0.302  1.00  0.00      RA0  C
ATOM   2151  CB  SER A 234      -8.628   0.270  -0.287  1.00  0.00      RA0  C
ATOM   2152  OG  SER A 234      -8.691  -0.138  -1.660  1.00  0.00      RA0  O
ATOM   2153  HG  SER A 234      -7.879   0.122  -2.084  1.00  0.00      RA0  H
ATOM   2154  C   SER A 234     -11.060   0.353   0.525  1.00  0.00      RA0  C
ATOM   2155  O   SER A 234     -11.851   0.530  -0.411  1.00  0.00      RA0  O
ATOM   2156  N   VAL A 235     -11.268   0.832   1.757  1.00  0.00      RA0  N
ATOM   2157  H   VAL A 235     -10.638   0.661   2.513  1.00  0.00      RA0  H
ATOM   2158  CA  VAL A 235     -12.331   1.816   2.047  1.00  0.00      RA0  C
ATOM   2159  CB  VAL A 235     -13.569   1.150   2.671  1.00  0.00      RA0  C
ATOM   2160  CG1 VAL A 235     -14.254   0.161   1.729  1.00  0.00      RA0  C
ATOM   2161  CG2 VAL A 235     -13.224   0.507   4.012  1.00  0.00      RA0  C
ATOM   2162  C   VAL A 235     -11.901   2.968   2.945  1.00  0.00      RA0  C
ATOM   2163  O   VAL A 235     -10.995   2.842   3.765  1.00  0.00      RA0  O
ATOM   2164  N   ALA A 236     -12.571   4.097   2.768  1.00  0.00      RA0  N
ATOM   2165  H   ALA A 236     -13.311   4.150   2.091  1.00  0.00      RA0  H
ATOM   2166  CA  ALA A 236     -12.436   5.233   3.654  1.00  0.00      RA0  C
ATOM   2167  CB  ALA A 236     -11.479   6.274   3.076  1.00  0.00      RA0  C
ATOM   2168  C   ALA A 236     -13.817   5.853   3.805  1.00  0.00      RA0  C
ATOM   2169  O   ALA A 236     -14.733   5.538   3.036  1.00  0.00      RA0  O
ATOM   2170  N   VAL A 237     -13.976   6.726   4.794  1.00  0.00      RA0  N
ATOM   2171  H   VAL A 237     -13.226   7.069   5.360  1.00  0.00      RA0  H
ATOM   2172  CA  VAL A 237     -15.249   7.423   4.993  1.00  0.00      RA0  C
ATOM   2173  CB  VAL A 237     -15.938   6.986   6.293  1.00  0.00      RA0  C
ATOM   2174  CG1 VAL A 237     -16.396   5.528   6.211  1.00  0.00      RA0  C
ATOM   2175  CG2 VAL A 237     -15.056   7.246   7.517  1.00  0.00      RA0  C
ATOM   2176  C   VAL A 237     -15.035   8.927   4.964  1.00  0.00      RA0  C
ATOM   2177  O   VAL A 237     -13.957   9.405   5.315  1.00  0.00      RA0  O
ATOM   2178  N   GLY A 238     -16.050   9.667   4.526  1.00  0.00      RA0  N
ATOM   2179  H   GLY A 238     -16.906   9.264   4.188  1.00  0.00      RA0  H
ATOM   2180  CA  GLY A 238     -15.985  11.132   4.508  1.00  0.00      RA0  C
ATOM   2181  C   GLY A 238     -17.245  11.748   3.940  1.00  0.00      RA0  C
ATOM   2182  O   GLY A 238     -18.025  11.058   3.275  1.00  0.00      RA0  O
ATOM   2183  N   GLU A 239     -17.454  13.038   4.200  1.00  0.00      RA0  N
ATOM   2184  H   GLU A 239     -16.727  13.542   4.678  1.00  0.00      RA0  H
ATOM   2185  CA  GLU A 239     -18.626  13.716   3.664  1.00  0.00      RA0  C
ATOM   2186  CB  GLU A 239     -19.055  14.838   4.624  1.00  0.00      RA0  C
ATOM   2187  CG  GLU A 239     -20.400  14.665   5.351  1.00  0.00      RA0  C
ATOM   2188  CD  GLU A 239     -20.265  14.057   6.743  1.00  0.00      RA0  C
ATOM   2189  OE1 GLU A 239     -19.547  14.587   7.590  1.00  0.00      RA0  O
ATOM   2190  OE2 GLU A 239     -20.947  13.081   7.030  1.00  0.00      RA0  O
ATOM   2191  C   GLU A 239     -18.334  14.297   2.286  1.00  0.00      RA0  C
ATOM   2192  O   GLU A 239     -17.457  15.156   2.138  1.00  0.00      RA0  O
ATOM   2193  N   PHE A 240     -19.077  13.818   1.289  1.00  0.00      RA0  N
ATOM   2194  H   PHE A 240     -19.761  13.104   1.469  1.00  0.00      RA0  H
ATOM   2195  CA  PHE A 240     -18.835  14.193  -0.100  1.00  0.00      RA0  C
ATOM   2196  CB  PHE A 240     -18.123  13.077  -0.868  1.00  0.00      RA0  C
ATOM   2197  CG  PHE A 240     -16.763  12.810  -0.273  1.00  0.00      RA0  C
ATOM   2198  CD1 PHE A 240     -15.757  13.762  -0.386  1.00  0.00      RA0  C
ATOM   2199  CD2 PHE A 240     -16.512  11.610   0.380  1.00  0.00      RA0  C
ATOM   2200  CE1 PHE A 240     -14.497  13.510   0.140  1.00  0.00      RA0  C
ATOM   2201  CE2 PHE A 240     -15.252  11.361   0.908  1.00  0.00      RA0  C
ATOM   2202  CZ  PHE A 240     -14.242  12.308   0.784  1.00  0.00      RA0  C
ATOM   2203  C   PHE A 240     -20.115  14.593  -0.819  1.00  0.00      RA0  C
ATOM   2204  O   PHE A 240     -20.064  15.203  -1.887  1.00  0.00      RA0  O
ATOM   2205  N   SER A 241     -21.253  14.228  -0.234  1.00  0.00      RA0  N
ATOM   2206  H   SER A 241     -21.293  13.649   0.584  1.00  0.00      RA0  H
ATOM   2207  CA  SER A 241     -22.553  14.749  -0.651  1.00  0.00      RA0  C
ATOM   2208  CB  SER A 241     -23.443  13.515  -0.584  1.00  0.00      RA0  C
ATOM   2209  OG  SER A 241     -23.116  12.839   0.629  1.00  0.00      RA0  O
ATOM   2210  HG  SER A 241     -22.644  12.017   0.443  1.00  0.00      RA0  H
ATOM   2211  C   SER A 241     -22.951  15.877   0.295  1.00  0.00      RA0  C
ATOM   2212  O   SER A 241     -22.303  16.080   1.323  1.00  0.00      RA0  O
ATOM   2213  N   GLY A 242     -24.012  16.604  -0.046  1.00  0.00      RA0  N
ATOM   2214  H   GLY A 242     -24.500  16.357  -0.879  1.00  0.00      RA0  H
ATOM   2215  CA  GLY A 242     -24.461  17.751   0.757  1.00  0.00      RA0  C
ATOM   2216  C   GLY A 242     -24.714  17.513   2.242  1.00  0.00      RA0  C
ATOM   2217  O   GLY A 242     -24.370  18.357   3.077  1.00  0.00      RA0  O
ATOM   2218  N   ASP A 243     -25.282  16.349   2.564  1.00  0.00      RA0  N
ATOM   2219  H   ASP A 243     -25.181  15.559   1.962  1.00  0.00      RA0  H
ATOM   2220  CA  ASP A 243     -25.866  16.069   3.880  1.00  0.00      RA0  C
ATOM   2221  CB  ASP A 243     -27.087  15.115   3.734  1.00  0.00      RA0  C
ATOM   2222  CG  ASP A 243     -26.873  13.686   4.209  1.00  0.00      RA0  C
ATOM   2223  OD1 ASP A 243     -27.505  13.284   5.183  1.00  0.00      RA0  O
ATOM   2224  OD2 ASP A 243     -26.024  12.996   3.678  1.00  0.00      RA0  O
ATOM   2225  C   ASP A 243     -24.870  15.831   5.021  1.00  0.00      RA0  C
ATOM   2226  O   ASP A 243     -23.746  16.332   5.005  1.00  0.00      RA0  O
ATOM   2227  N   ASP A 244     -25.306  15.067   6.016  1.00  0.00      RA0  N
ATOM   2228  H   ASP A 244     -26.182  14.588   5.990  1.00  0.00      RA0  H
ATOM   2229  CA  ASP A 244     -24.545  14.871   7.239  1.00  0.00      RA0  C
ATOM   2230  CB  ASP A 244     -25.174  15.550   8.472  1.00  0.00      RA0  C
ATOM   2231  CG  ASP A 244     -24.300  15.388   9.723  1.00  0.00      RA0  C
ATOM   2232  OD1 ASP A 244     -23.106  15.697   9.686  1.00  0.00      RA0  O
ATOM   2233  OD2 ASP A 244     -24.812  14.935  10.746  1.00  0.00      RA0  O
ATOM   2234  C   ASP A 244     -24.243  13.403   7.516  1.00  0.00      RA0  C
ATOM   2235  O   ASP A 244     -23.526  13.086   8.463  1.00  0.00      RA0  O
ATOM   2236  N   THR A 245     -24.794  12.509   6.700  1.00  0.00      RA0  N
ATOM   2237  H   THR A 245     -25.244  12.802   5.851  1.00  0.00      RA0  H
ATOM   2238  CA  THR A 245     -24.463  11.085   6.800  1.00  0.00      RA0  C
ATOM   2239  CB  THR A 245     -25.710  10.245   6.443  1.00  0.00      RA0  C
ATOM   2240  OG1 THR A 245     -26.300  10.530   5.160  1.00  0.00      RA0  O
ATOM   2241  HG1 THR A 245     -26.290  11.482   4.998  1.00  0.00      RA0  H
ATOM   2242  CG2 THR A 245     -26.758  10.429   7.541  1.00  0.00      RA0  C
ATOM   2243  C   THR A 245     -23.199  10.803   5.975  1.00  0.00      RA0  C
ATOM   2244  O   THR A 245     -23.163  11.073   4.769  1.00  0.00      RA0  O
ATOM   2245  N   GLU A 246     -22.159  10.288   6.632  1.00  0.00      RA0  N
ATOM   2246  H   GLU A 246     -22.221  10.171   7.617  1.00  0.00      RA0  H
ATOM   2247  CA  GLU A 246     -20.863  10.047   5.976  1.00  0.00      RA0  C
ATOM   2248  CB  GLU A 246     -19.857   9.439   6.942  1.00  0.00      RA0  C
ATOM   2249  CG  GLU A 246     -19.031  10.430   7.755  1.00  0.00      RA0  C
ATOM   2250  CD  GLU A 246     -18.228   9.597   8.720  1.00  0.00      RA0  C
ATOM   2251  OE1 GLU A 246     -18.365   8.385   8.666  1.00  0.00      RA0  O
ATOM   2252  OE2 GLU A 246     -17.505  10.133   9.550  1.00  0.00      RA0  O
ATOM   2253  C   GLU A 246     -20.953   9.108   4.773  1.00  0.00      RA0  C
ATOM   2254  O   GLU A 246     -21.767   8.184   4.752  1.00  0.00      RA0  O
ATOM   2255  N   ASP A 247     -20.104   9.358   3.779  1.00  0.00      RA0  N
ATOM   2256  H   ASP A 247     -19.452  10.104   3.875  1.00  0.00      RA0  H
ATOM   2257  CA  ASP A 247     -20.133   8.628   2.512  1.00  0.00      RA0  C
ATOM   2258  CB  ASP A 247     -19.880   9.509   1.277  1.00  0.00      RA0  C
ATOM   2259  CG  ASP A 247     -20.994  10.418   0.812  1.00  0.00      RA0  C
ATOM   2260  OD1 ASP A 247     -22.120   9.978   0.631  1.00  0.00      RA0  O
ATOM   2261  OD2 ASP A 247     -20.709  11.574   0.535  1.00  0.00      RA0  O
ATOM   2262  C   ASP A 247     -18.965   7.645   2.357  1.00  0.00      RA0  C
ATOM   2263  O   ASP A 247     -17.993   7.719   3.118  1.00  0.00      RA0  O
ATOM   2264  N   PHE A 248     -19.071   6.724   1.391  1.00  0.00      RA0  N
ATOM   2265  H   PHE A 248     -19.790   6.863   0.704  1.00  0.00      RA0  H
ATOM   2266  CA  PHE A 248     -18.124   5.596   1.284  1.00  0.00      RA0  C
ATOM   2267  CB  PHE A 248     -18.876   4.267   1.171  1.00  0.00      RA0  C
ATOM   2268  CG  PHE A 248     -19.992   4.179   2.187  1.00  0.00      RA0  C
ATOM   2269  CD1 PHE A 248     -21.258   3.777   1.777  1.00  0.00      RA0  C
ATOM   2270  CD2 PHE A 248     -19.764   4.490   3.523  1.00  0.00      RA0  C
ATOM   2271  CE1 PHE A 248     -22.294   3.683   2.698  1.00  0.00      RA0  C
ATOM   2272  CE2 PHE A 248     -20.802   4.403   4.443  1.00  0.00      RA0  C
ATOM   2273  CZ  PHE A 248     -22.066   3.996   4.033  1.00  0.00      RA0  C
ATOM   2274  C   PHE A 248     -17.125   5.698   0.130  1.00  0.00      RA0  C
ATOM   2275  O   PHE A 248     -17.502   5.790  -1.036  1.00  0.00      RA0  O
ATOM   2276  N   VAL A 249     -15.845   5.668   0.477  1.00  0.00      RA0  N
ATOM   2277  H   VAL A 249     -15.617   5.506   1.436  1.00  0.00      RA0  H
ATOM   2278  CA  VAL A 249     -14.774   5.711  -0.503  1.00  0.00      RA0  C
ATOM   2279  CB  VAL A 249     -13.661   6.639  -0.041  1.00  0.00      RA0  C
ATOM   2280  CG1 VAL A 249     -12.564   6.707  -1.098  1.00  0.00      RA0  C
ATOM   2281  CG2 VAL A 249     -14.217   8.012   0.331  1.00  0.00      RA0  C
ATOM   2282  C   VAL A 249     -14.249   4.297  -0.691  1.00  0.00      RA0  C
ATOM   2283  O   VAL A 249     -13.880   3.628   0.275  1.00  0.00      RA0  O
ATOM   2284  N   ALA A 250     -14.219   3.839  -1.936  1.00  0.00      RA0  N
ATOM   2285  H   ALA A 250     -14.476   4.423  -2.711  1.00  0.00      RA0  H
ATOM   2286  CA  ALA A 250     -13.884   2.450  -2.204  1.00  0.00      RA0  C
ATOM   2287  CB  ALA A 250     -15.144   1.653  -2.521  1.00  0.00      RA0  C
ATOM   2288  C   ALA A 250     -12.880   2.292  -3.334  1.00  0.00      RA0  C
ATOM   2289  O   ALA A 250     -13.004   2.926  -4.383  1.00  0.00      RA0  O
ATOM   2290  N   GLY A 251     -11.885   1.443  -3.111  1.00  0.00      RA0  N
ATOM   2291  H   GLY A 251     -11.892   0.916  -2.262  1.00  0.00      RA0  H
ATOM   2292  CA  GLY A 251     -10.908   1.146  -4.142  1.00  0.00      RA0  C
ATOM   2293  C   GLY A 251     -11.506   0.208  -5.166  1.00  0.00      RA0  C
ATOM   2294  O   GLY A 251     -12.220  -0.729  -4.809  1.00  0.00      RA0  O
ATOM   2295  N   VAL A 252     -11.240   0.474  -6.442  1.00  0.00      RA0  N
ATOM   2296  H   VAL A 252     -10.761   1.309  -6.724  1.00  0.00      RA0  H
ATOM   2297  CA  VAL A 252     -11.586  -0.468  -7.511  1.00  0.00      RA0  C
ATOM   2298  CB  VAL A 252     -12.772   0.013  -8.347  1.00  0.00      RA0  C
ATOM   2299  CG1 VAL A 252     -13.406  -1.177  -9.066  1.00  0.00      RA0  C
ATOM   2300  CG2 VAL A 252     -13.790   0.798  -7.520  1.00  0.00      RA0  C
ATOM   2301  C   VAL A 252     -10.343  -0.604  -8.395  1.00  0.00      RA0  C
ATOM   2302  O   VAL A 252     -10.314  -0.098  -9.519  1.00  0.00      RA0  O
ATOM   2303  N   PRO A 253      -9.305  -1.291  -7.890  1.00  0.00      RA0  N
ATOM   2304  CD  PRO A 253      -9.273  -2.059  -6.658  1.00  0.00      RA0  C
ATOM   2305  CA  PRO A 253      -7.968  -1.187  -8.494  1.00  0.00      RA0  C
ATOM   2306  CB  PRO A 253      -7.043  -1.783  -7.435  1.00  0.00      RA0  C
ATOM   2307  CG  PRO A 253      -7.860  -1.810  -6.153  1.00  0.00      RA0  C
ATOM   2308  C   PRO A 253      -7.777  -1.884  -9.847  1.00  0.00      RA0  C
ATOM   2309  O   PRO A 253      -6.875  -1.499 -10.599  1.00  0.00      RA0  O
ATOM   2310  N   LYS A 254      -8.604  -2.886 -10.147  1.00  0.00      RA0  N
ATOM   2311  H   LYS A 254      -9.373  -3.117  -9.546  1.00  0.00      RA0  H
ATOM   2312  CA  LYS A 254      -8.520  -3.599 -11.424  1.00  0.00      RA0  C
ATOM   2313  CB  LYS A 254      -8.477  -5.095 -11.192  1.00  0.00      RA0  C
ATOM   2314  CG  LYS A 254      -7.220  -5.405 -10.407  1.00  0.00      RA0  C
ATOM   2315  CD  LYS A 254      -7.156  -6.853  -9.972  1.00  0.00      RA0  C
ATOM   2316  CE  LYS A 254      -6.975  -7.902 -11.066  1.00  0.00      RA0  C
ATOM   2317  NZ  LYS A 254      -6.464  -9.094 -10.383  1.00  0.00      RA0  N
ATOM   2318  HZ1 LYS A 254      -5.594  -9.457 -10.823  1.00  0.00      RA0  H
ATOM   2319  HZ2 LYS A 254      -6.091  -8.795  -9.454  1.00  0.00      RA0  H
ATOM   2320  HZ3 LYS A 254      -7.140  -9.868 -10.203  1.00  0.00      RA0  H
ATOM   2321  C   LYS A 254      -9.687  -3.231 -12.344  1.00  0.00      RA0  C
ATOM   2322  O   LYS A 254      -9.981  -3.956 -13.290  1.00  0.00      RA0  O
ATOM   2323  N   GLY A 255     -10.322  -2.089 -12.080  1.00  0.00      RA0  N
ATOM   2324  H   GLY A 255      -9.939  -1.461 -11.403  1.00  0.00      RA0  H
ATOM   2325  CA  GLY A 255     -11.677  -1.809 -12.562  1.00  0.00      RA0  C
ATOM   2326  C   GLY A 255     -11.912  -1.475 -14.027  1.00  0.00      RA0  C
ATOM   2327  O   GLY A 255     -12.847  -2.012 -14.649  1.00  0.00      RA0  O
ATOM   2328  N   ASN A 256     -11.093  -0.582 -14.579  1.00  0.00      RA0  N
ATOM   2329  H   ASN A 256     -10.276  -0.254 -14.099  1.00  0.00      RA0  H
ATOM   2330  CA  ASN A 256     -11.321  -0.057 -15.926  1.00  0.00      RA0  C
ATOM   2331  CB  ASN A 256     -11.421   1.464 -15.903  1.00  0.00      RA0  C
ATOM   2332  CG  ASN A 256     -11.422   1.973 -17.330  1.00  0.00      RA0  C
ATOM   2333  OD1 ASN A 256     -11.941   1.346 -18.248  1.00  0.00      RA0  O
ATOM   2334  ND2 ASN A 256     -10.821   3.171 -17.459  1.00  0.00      RA0  N
ATOM   2335 HD21 ASN A 256     -10.438   3.639 -16.658  1.00  0.00      RA0  H
ATOM   2336 HD22 ASN A 256     -10.733   3.617 -18.348  1.00  0.00      RA0  H
ATOM   2337  C   ASN A 256     -10.188  -0.470 -16.863  1.00  0.00      RA0  C
ATOM   2338  O   ASN A 256      -9.245   0.287 -17.118  1.00  0.00      RA0  O
ATOM   2339  N   LEU A 257     -10.298  -1.693 -17.369  1.00  0.00      RA0  N
ATOM   2340  H   LEU A 257     -11.143  -2.187 -17.162  1.00  0.00      RA0  H
ATOM   2341  CA  LEU A 257      -9.208  -2.366 -18.065  1.00  0.00      RA0  C
ATOM   2342  CB  LEU A 257      -9.055  -1.866 -19.504  1.00  0.00      RA0  C
ATOM   2343  CG  LEU A 257     -10.321  -2.041 -20.345  1.00  0.00      RA0  C
ATOM   2344  CD1 LEU A 257     -10.135  -1.483 -21.756  1.00  0.00      RA0  C
ATOM   2345  CD2 LEU A 257     -10.806  -3.492 -20.365  1.00  0.00      RA0  C
ATOM   2346  C   LEU A 257      -7.906  -2.181 -17.296  1.00  0.00      RA0  C
ATOM   2347  O   LEU A 257      -6.885  -1.803 -17.862  1.00  0.00      RA0  O
ATOM   2348  N   THR A 258      -7.986  -2.418 -15.989  1.00  0.00      RA0  N
ATOM   2349  H   THR A 258      -8.861  -2.743 -15.633  1.00  0.00      RA0  H
ATOM   2350  CA  THR A 258      -6.847  -2.431 -15.051  1.00  0.00      RA0  C
ATOM   2351  CB  THR A 258      -5.941  -3.629 -15.379  1.00  0.00      RA0  C
ATOM   2352  OG1 THR A 258      -6.116  -4.078 -16.732  1.00  0.00      RA0  O
ATOM   2353  HG1 THR A 258      -5.911  -3.333 -17.290  1.00  0.00      RA0  H
ATOM   2354  CG2 THR A 258      -6.272  -4.785 -14.440  1.00  0.00      RA0  C
ATOM   2355  C   THR A 258      -6.099  -1.121 -14.776  1.00  0.00      RA0  C
ATOM   2356  O   THR A 258      -5.221  -1.084 -13.913  1.00  0.00      RA0  O
ATOM   2357  N   TYR A 259      -6.443  -0.048 -15.484  1.00  0.00      RA0  N
ATOM   2358  H   TYR A 259      -7.149  -0.146 -16.188  1.00  0.00      RA0  H
ATOM   2359  CA  TYR A 259      -6.268   1.298 -14.933  1.00  0.00      RA0  C
ATOM   2360  CB  TYR A 259      -6.711   2.353 -15.958  1.00  0.00      RA0  C
ATOM   2361  CG  TYR A 259      -5.775   2.483 -17.142  1.00  0.00      RA0  C
ATOM   2362  CD1 TYR A 259      -4.989   3.621 -17.249  1.00  0.00      RA0  C
ATOM   2363  CE1 TYR A 259      -4.087   3.752 -18.297  1.00  0.00      RA0  C
ATOM   2364  CD2 TYR A 259      -5.698   1.503 -18.131  1.00  0.00      RA0  C
ATOM   2365  CE2 TYR A 259      -4.794   1.636 -19.185  1.00  0.00      RA0  C
ATOM   2366  CZ  TYR A 259      -3.951   2.742 -19.240  1.00  0.00      RA0  C
ATOM   2367  OH  TYR A 259      -2.946   2.852 -20.180  1.00  0.00      RA0  O
ATOM   2368  HH  TYR A 259      -3.149   2.417 -21.014  1.00  0.00      RA0  H
ATOM   2369  C   TYR A 259      -7.309   1.254 -13.835  1.00  0.00      RA0  C
ATOM   2370  O   TYR A 259      -8.431   0.788 -14.070  1.00  0.00      RA0  O
ATOM   2371  N   GLY A 260      -6.986   1.709 -12.636  1.00  0.00      RA0  N
ATOM   2372  H   GLY A 260      -6.091   2.113 -12.465  1.00  0.00      RA0  H
ATOM   2373  CA  GLY A 260      -7.968   1.569 -11.552  1.00  0.00      RA0  C
ATOM   2374  C   GLY A 260      -9.062   2.625 -11.591  1.00  0.00      RA0  C
ATOM   2375  O   GLY A 260      -9.087   3.487 -12.472  1.00  0.00      RA0  O
ATOM   2376  N   TYR A 261      -9.988   2.548 -10.646  1.00  0.00      RA0  N
ATOM   2377  H   TYR A 261     -10.046   1.777 -10.007  1.00  0.00      RA0  H
ATOM   2378  CA  TYR A 261     -10.753   3.733 -10.275  1.00  0.00      RA0  C
ATOM   2379  CB  TYR A 261     -11.929   4.019 -11.226  1.00  0.00      RA0  C
ATOM   2380  CG  TYR A 261     -13.051   3.015 -11.152  1.00  0.00      RA0  C
ATOM   2381  CD1 TYR A 261     -13.020   1.867 -11.935  1.00  0.00      RA0  C
ATOM   2382  CE1 TYR A 261     -14.105   0.998 -11.931  1.00  0.00      RA0  C
ATOM   2383  CD2 TYR A 261     -14.143   3.270 -10.333  1.00  0.00      RA0  C
ATOM   2384  CE2 TYR A 261     -15.226   2.401 -10.329  1.00  0.00      RA0  C
ATOM   2385  CZ  TYR A 261     -15.211   1.269 -11.133  1.00  0.00      RA0  C
ATOM   2386  OH  TYR A 261     -16.293   0.415 -11.132  1.00  0.00      RA0  O
ATOM   2387  HH  TYR A 261     -16.955   0.748 -10.542  1.00  0.00      RA0  H
ATOM   2388  C   TYR A 261     -11.133   3.751  -8.798  1.00  0.00      RA0  C
ATOM   2389  O   TYR A 261     -10.977   2.750  -8.083  1.00  0.00      RA0  O
ATOM   2390  N   VAL A 262     -11.574   4.915  -8.338  1.00  0.00      RA0  N
ATOM   2391  H   VAL A 262     -11.647   5.707  -8.948  1.00  0.00      RA0  H
ATOM   2392  CA  VAL A 262     -12.043   5.061  -6.979  1.00  0.00      RA0  C
ATOM   2393  CB  VAL A 262     -11.163   6.008  -6.178  1.00  0.00      RA0  C
ATOM   2394  CG1 VAL A 262     -11.839   6.496  -4.895  1.00  0.00      RA0  C
ATOM   2395  CG2 VAL A 262      -9.865   5.274  -5.872  1.00  0.00      RA0  C
ATOM   2396  C   VAL A 262     -13.458   5.552  -7.093  1.00  0.00      RA0  C
ATOM   2397  O   VAL A 262     -13.730   6.511  -7.811  1.00  0.00      RA0  O
ATOM   2398  N   THR A 263     -14.363   4.863  -6.413  1.00  0.00      RA0  N
ATOM   2399  H   THR A 263     -14.073   4.158  -5.761  1.00  0.00      RA0  H
ATOM   2400  CA  THR A 263     -15.753   5.260  -6.396  1.00  0.00      RA0  C
ATOM   2401  CB  THR A 263     -16.625   4.045  -6.760  1.00  0.00      RA0  C
ATOM   2402  OG1 THR A 263     -17.798   4.437  -7.485  1.00  0.00      RA0  O
ATOM   2403  HG1 THR A 263     -17.461   4.861  -8.274  1.00  0.00      RA0  H
ATOM   2404  CG2 THR A 263     -16.976   3.183  -5.549  1.00  0.00      RA0  C
ATOM   2405  C   THR A 263     -16.067   5.884  -5.046  1.00  0.00      RA0  C
ATOM   2406  O   THR A 263     -15.433   5.556  -4.040  1.00  0.00      RA0  O
ATOM   2407  N   ILE A 264     -17.006   6.824  -5.044  1.00  0.00      RA0  N
ATOM   2408  H   ILE A 264     -17.461   7.062  -5.906  1.00  0.00      RA0  H
ATOM   2409  CA  ILE A 264     -17.591   7.318  -3.799  1.00  0.00      RA0  C
ATOM   2410  CB  ILE A 264     -17.291   8.802  -3.580  1.00  0.00      RA0  C
ATOM   2411  CG2 ILE A 264     -17.996   9.318  -2.323  1.00  0.00      RA0  C
ATOM   2412  CG1 ILE A 264     -15.783   9.050  -3.520  1.00  0.00      RA0  C
ATOM   2413  CD1 ILE A 264     -15.442  10.516  -3.260  1.00  0.00      RA0  C
ATOM   2414  C   ILE A 264     -19.092   7.064  -3.844  1.00  0.00      RA0  C
ATOM   2415  O   ILE A 264     -19.781   7.500  -4.770  1.00  0.00      RA0  O
ATOM   2416  N   LEU A 265     -19.577   6.339  -2.842  1.00  0.00      RA0  N
ATOM   2417  H   LEU A 265     -18.997   6.188  -2.043  1.00  0.00      RA0  H
ATOM   2418  CA  LEU A 265     -20.978   5.949  -2.747  1.00  0.00      RA0  C
ATOM   2419  CB  LEU A 265     -21.077   4.495  -2.300  1.00  0.00      RA0  C
ATOM   2420  CG  LEU A 265     -20.293   3.561  -3.219  1.00  0.00      RA0  C
ATOM   2421  CD1 LEU A 265     -20.061   2.200  -2.569  1.00  0.00      RA0  C
ATOM   2422  CD2 LEU A 265     -20.937   3.446  -4.601  1.00  0.00      RA0  C
ATOM   2423  C   LEU A 265     -21.724   6.840  -1.764  1.00  0.00      RA0  C
ATOM   2424  O   LEU A 265     -21.112   7.406  -0.860  1.00  0.00      RA0  O
ATOM   2425  N   ASN A 266     -23.040   6.964  -1.940  1.00  0.00      RA0  N
ATOM   2426  H   ASN A 266     -23.483   6.496  -2.697  1.00  0.00      RA0  H
ATOM   2427  CA  ASN A 266     -23.875   7.794  -1.060  1.00  0.00      RA0  C
ATOM   2428  CB  ASN A 266     -25.234   8.108  -1.665  1.00  0.00      RA0  C
ATOM   2429  CG  ASN A 266     -26.027   8.772  -0.561  1.00  0.00      RA0  C
ATOM   2430  OD1 ASN A 266     -25.510   9.594   0.177  1.00  0.00      RA0  O
ATOM   2431  ND2 ASN A 266     -27.306   8.386  -0.471  1.00  0.00      RA0  N
ATOM   2432 HD21 ASN A 266     -27.737   7.723  -1.093  1.00  0.00      RA0  H
ATOM   2433 HD22 ASN A 266     -27.881   8.778   0.252  1.00  0.00      RA0  H
ATOM   2434  C   ASN A 266     -24.174   7.066   0.251  1.00  0.00      RA0  C
ATOM   2435  O   ASN A 266     -24.797   6.008   0.248  1.00  0.00      RA0  O
ATOM   2436  N   GLY A 267     -23.702   7.635   1.362  1.00  0.00      RA0  N
ATOM   2437  H   GLY A 267     -23.266   8.537   1.271  1.00  0.00      RA0  H
ATOM   2438  CA  GLY A 267     -23.869   7.059   2.696  1.00  0.00      RA0  C
ATOM   2439  C   GLY A 267     -25.255   6.563   3.095  1.00  0.00      RA0  C
ATOM   2440  O   GLY A 267     -25.374   5.576   3.820  1.00  0.00      RA0  O
ATOM   2441  N   SER A 268     -26.306   7.231   2.631  1.00  0.00      RA0  N
ATOM   2442  H   SER A 268     -26.168   8.008   2.013  1.00  0.00      RA0  H
ATOM   2443  CA  SER A 268     -27.655   6.847   3.029  1.00  0.00      RA0  C
ATOM   2444  CB  SER A 268     -28.450   8.139   2.960  1.00  0.00      RA0  C
ATOM   2445  OG  SER A 268     -27.551   9.141   2.467  1.00  0.00      RA0  O
ATOM   2446  HG  SER A 268     -27.173   9.606   3.220  1.00  0.00      RA0  H
ATOM   2447  C   SER A 268     -28.209   5.672   2.218  1.00  0.00      RA0  C
ATOM   2448  O   SER A 268     -28.875   4.798   2.771  1.00  0.00      RA0  O
ATOM   2449  N   ASP A 269     -27.941   5.653   0.915  1.00  0.00      RA0  N
ATOM   2450  H   ASP A 269     -27.394   6.364   0.473  1.00  0.00      RA0  H
ATOM   2451  CA  ASP A 269     -28.311   4.516   0.065  1.00  0.00      RA0  C
ATOM   2452  CB  ASP A 269     -29.720   4.616  -0.551  1.00  0.00      RA0  C
ATOM   2453  CG  ASP A 269     -30.063   5.939  -1.213  1.00  0.00      RA0  C
ATOM   2454  OD1 ASP A 269     -29.191   6.615  -1.752  1.00  0.00      RA0  O
ATOM   2455  OD2 ASP A 269     -31.248   6.267  -1.285  1.00  0.00      RA0  O
ATOM   2456  C   ASP A 269     -27.180   4.216  -0.909  1.00  0.00      RA0  C
ATOM   2457  O   ASP A 269     -26.966   4.973  -1.854  1.00  0.00      RA0  O
ATOM   2458  N   ILE A 270     -26.434   3.139  -0.664  1.00  0.00      RA0  N
ATOM   2459  H   ILE A 270     -26.662   2.601   0.143  1.00  0.00      RA0  H
ATOM   2460  CA  ILE A 270     -25.275   2.824  -1.496  1.00  0.00      RA0  C
ATOM   2461  CB  ILE A 270     -24.764   1.405  -1.283  1.00  0.00      RA0  C
ATOM   2462  CG2 ILE A 270     -23.821   1.004  -2.411  1.00  0.00      RA0  C
ATOM   2463  CG1 ILE A 270     -24.041   1.333   0.061  1.00  0.00      RA0  C
ATOM   2464  CD1 ILE A 270     -23.219   0.057   0.227  1.00  0.00      RA0  C
ATOM   2465  C   ILE A 270     -25.625   3.119  -2.951  1.00  0.00      RA0  C
ATOM   2466  O   ILE A 270     -26.471   2.451  -3.553  1.00  0.00      RA0  O
ATOM   2467  N   ARG A 271     -25.025   4.183  -3.471  1.00  0.00      RA0  N
ATOM   2468  H   ARG A 271     -24.488   4.780  -2.877  1.00  0.00      RA0  H
ATOM   2469  CA  ARG A 271     -25.281   4.652  -4.828  1.00  0.00      RA0  C
ATOM   2470  CB  ARG A 271     -26.490   5.584  -4.911  1.00  0.00      RA0  C
ATOM   2471  CG  ARG A 271     -27.813   5.050  -5.457  1.00  0.00      RA0  C
ATOM   2472  CD  ARG A 271     -28.740   6.252  -5.664  1.00  0.00      RA0  C
ATOM   2473  NE  ARG A 271     -30.091   5.882  -6.084  1.00  0.00      RA0  N
ATOM   2474  HE  ARG A 271     -30.208   5.589  -7.037  1.00  0.00      RA0  H
ATOM   2475  CZ  ARG A 271     -31.069   6.011  -5.140  1.00  0.00      RA0  C
ATOM   2476  NH1 ARG A 271     -30.726   6.390  -3.903  1.00  0.00      RA0  N
ATOM   2477 HH11 ARG A 271     -31.349   6.487  -3.109  1.00  0.00      RA0  H
ATOM   2478 HH12 ARG A 271     -29.784   6.569  -3.576  1.00  0.00      RA0  H
ATOM   2479  NH2 ARG A 271     -32.361   5.756  -5.441  1.00  0.00      RA0  N
ATOM   2480 HH21 ARG A 271     -33.073   5.831  -4.734  1.00  0.00      RA0  H
ATOM   2481 HH22 ARG A 271     -32.656   5.488  -6.360  1.00  0.00      RA0  H
ATOM   2482  C   ARG A 271     -24.148   5.523  -5.296  1.00  0.00      RA0  C
ATOM   2483  O   ARG A 271     -23.606   6.331  -4.541  1.00  0.00      RA0  O
ATOM   2484  N   SER A 272     -23.806   5.345  -6.564  1.00  0.00      RA0  N
ATOM   2485  H   SER A 272     -24.405   4.834  -7.174  1.00  0.00      RA0  H
ATOM   2486  CA  SER A 272     -22.617   5.933  -7.135  1.00  0.00      RA0  C
ATOM   2487  CB  SER A 272     -22.254   5.198  -8.438  1.00  0.00      RA0  C
ATOM   2488  OG  SER A 272     -20.839   5.217  -8.696  1.00  0.00      RA0  O
ATOM   2489  HG  SER A 272     -20.395   4.806  -7.958  1.00  0.00      RA0  H
ATOM   2490  C   SER A 272     -22.778   7.445  -7.270  1.00  0.00      RA0  C
ATOM   2491  O   SER A 272     -23.727   7.935  -7.896  1.00  0.00      RA0  O
ATOM   2492  N   LEU A 273     -21.859   8.176  -6.649  1.00  0.00      RA0  N
ATOM   2493  H   LEU A 273     -21.133   7.728  -6.125  1.00  0.00      RA0  H
ATOM   2494  CA  LEU A 273     -21.857   9.621  -6.734  1.00  0.00      RA0  C
ATOM   2495  CB  LEU A 273     -21.702  10.268  -5.360  1.00  0.00      RA0  C
ATOM   2496  CG  LEU A 273     -22.763   9.914  -4.326  1.00  0.00      RA0  C
ATOM   2497  CD1 LEU A 273     -22.432  10.579  -2.990  1.00  0.00      RA0  C
ATOM   2498  CD2 LEU A 273     -24.177  10.245  -4.805  1.00  0.00      RA0  C
ATOM   2499  C   LEU A 273     -20.690  10.093  -7.574  1.00  0.00      RA0  C
ATOM   2500  O   LEU A 273     -20.852  10.921  -8.469  1.00  0.00      RA0  O
ATOM   2501  N   TYR A 274     -19.510   9.557  -7.282  1.00  0.00      RA0  N
ATOM   2502  H   TYR A 274     -19.436   8.846  -6.580  1.00  0.00      RA0  H
ATOM   2503  CA  TYR A 274     -18.289   9.934  -7.991  1.00  0.00      RA0  C
ATOM   2504  CB  TYR A 274     -17.370  10.774  -7.094  1.00  0.00      RA0  C
ATOM   2505  CG  TYR A 274     -18.053  11.978  -6.481  1.00  0.00      RA0  C
ATOM   2506  CD1 TYR A 274     -18.281  13.119  -7.240  1.00  0.00      RA0  C
ATOM   2507  CE1 TYR A 274     -18.833  14.248  -6.644  1.00  0.00      RA0  C
ATOM   2508  CD2 TYR A 274     -18.424  11.958  -5.140  1.00  0.00      RA0  C
ATOM   2509  CE2 TYR A 274     -18.979  13.086  -4.545  1.00  0.00      RA0  C
ATOM   2510  CZ  TYR A 274     -19.164  14.242  -5.293  1.00  0.00      RA0  C
ATOM   2511  OH  TYR A 274     -19.662  15.390  -4.708  1.00  0.00      RA0  O
ATOM   2512  HH  TYR A 274     -19.748  15.277  -3.758  1.00  0.00      RA0  H
ATOM   2513  C   TYR A 274     -17.470   8.733  -8.461  1.00  0.00      RA0  C
ATOM   2514  O   TYR A 274     -17.533   7.638  -7.884  1.00  0.00      RA0  O
ATOM   2515  N   ASN A 275     -16.711   8.960  -9.528  1.00  0.00      RA0  N
ATOM   2516  H   ASN A 275     -16.676   9.860  -9.968  1.00  0.00      RA0  H
ATOM   2517  CA  ASN A 275     -15.658   8.054  -9.968  1.00  0.00      RA0  C
ATOM   2518  CB  ASN A 275     -16.136   7.152 -11.110  1.00  0.00      RA0  C
ATOM   2519  CG  ASN A 275     -17.031   6.072 -10.529  1.00  0.00      RA0  C
ATOM   2520  OD1 ASN A 275     -16.571   5.138  -9.881  1.00  0.00      RA0  O
ATOM   2521  ND2 ASN A 275     -18.346   6.267 -10.751  1.00  0.00      RA0  N
ATOM   2522 HD21 ASN A 275     -18.668   7.019 -11.327  1.00  0.00      RA0  H
ATOM   2523 HD22 ASN A 275     -19.055   5.693 -10.332  1.00  0.00      RA0  H
ATOM   2524  C   ASN A 275     -14.428   8.861 -10.327  1.00  0.00      RA0  C
ATOM   2525  O   ASN A 275     -14.538   9.988 -10.809  1.00  0.00      RA0  O
ATOM   2526  N   PHE A 276     -13.255   8.296 -10.080  1.00  0.00      RA0  N
ATOM   2527  H   PHE A 276     -13.208   7.421  -9.593  1.00  0.00      RA0  H
ATOM   2528  CA  PHE A 276     -11.999   8.936 -10.473  1.00  0.00      RA0  C
ATOM   2529  CB  PHE A 276     -11.308   9.562  -9.259  1.00  0.00      RA0  C
ATOM   2530  CG  PHE A 276     -12.188  10.608  -8.619  1.00  0.00      RA0  C
ATOM   2531  CD1 PHE A 276     -12.809  10.341  -7.404  1.00  0.00      RA0  C
ATOM   2532  CD2 PHE A 276     -12.378  11.836  -9.242  1.00  0.00      RA0  C
ATOM   2533  CE1 PHE A 276     -13.625  11.300  -6.817  1.00  0.00      RA0  C
ATOM   2534  CE2 PHE A 276     -13.194  12.795  -8.654  1.00  0.00      RA0  C
ATOM   2535  CZ  PHE A 276     -13.820  12.525  -7.443  1.00  0.00      RA0  C
ATOM   2536  C   PHE A 276     -11.094   7.864 -11.055  1.00  0.00      RA0  C
ATOM   2537  O   PHE A 276     -10.765   6.893 -10.374  1.00  0.00      RA0  O
ATOM   2538  N   SER A 277     -10.708   8.020 -12.316  1.00  0.00      RA0  N
ATOM   2539  H   SER A 277     -10.811   8.904 -12.767  1.00  0.00      RA0  H
ATOM   2540  CA  SER A 277      -9.918   6.989 -12.975  1.00  0.00      RA0  C
ATOM   2541  CB  SER A 277     -10.235   7.069 -14.479  1.00  0.00      RA0  C
ATOM   2542  OG  SER A 277      -9.761   5.925 -15.205  1.00  0.00      RA0  O
ATOM   2543  HG  SER A 277      -8.837   6.094 -15.370  1.00  0.00      RA0  H
ATOM   2544  C   SER A 277      -8.416   7.102 -12.652  1.00  0.00      RA0  C
ATOM   2545  O   SER A 277      -7.923   8.179 -12.329  1.00  0.00      RA0  O
ATOM   2546  N   GLY A 278      -7.708   5.975 -12.718  1.00  0.00      RA0  N
ATOM   2547  H   GLY A 278      -8.201   5.147 -12.993  1.00  0.00      RA0  H
ATOM   2548  CA  GLY A 278      -6.249   5.948 -12.586  1.00  0.00      RA0  C
ATOM   2549  C   GLY A 278      -5.605   6.508 -13.841  1.00  0.00      RA0  C
ATOM   2550  O   GLY A 278      -6.312   6.936 -14.756  1.00  0.00      RA0  O
ATOM   2551  N   GLU A 279      -4.273   6.505 -13.904  1.00  0.00      RA0  N
ATOM   2552  H   GLU A 279      -3.726   6.171 -13.139  1.00  0.00      RA0  H
ATOM   2553  CA  GLU A 279      -3.579   7.104 -15.049  1.00  0.00      RA0  C
ATOM   2554  CB  GLU A 279      -2.651   8.241 -14.577  1.00  0.00      RA0  C
ATOM   2555  CG  GLU A 279      -1.477   7.685 -13.750  1.00  0.00      RA0  C
ATOM   2556  CD  GLU A 279      -0.372   8.699 -13.471  1.00  0.00      RA0  C
ATOM   2557  OE1 GLU A 279       0.587   8.767 -14.237  1.00  0.00      RA0  O
ATOM   2558  OE2 GLU A 279      -0.399   9.355 -12.432  1.00  0.00      RA0  O
ATOM   2559  C   GLU A 279      -2.706   6.136 -15.864  1.00  0.00      RA0  C
ATOM   2560  O   GLU A 279      -2.226   6.484 -16.948  1.00  0.00      RA0  O
ATOM   2561  N   GLN A 280      -2.509   4.930 -15.343  1.00  0.00      RA0  N
ATOM   2562  H   GLN A 280      -2.983   4.610 -14.525  1.00  0.00      RA0  H
ATOM   2563  CA  GLN A 280      -1.563   3.984 -15.912  1.00  0.00      RA0  C
ATOM   2564  CB  GLN A 280      -0.205   4.227 -15.277  1.00  0.00      RA0  C
ATOM   2565  CG  GLN A 280       0.937   3.497 -15.966  1.00  0.00      RA0  C
ATOM   2566  CD  GLN A 280       2.190   3.822 -15.196  1.00  0.00      RA0  C
ATOM   2567  OE1 GLN A 280       2.823   2.950 -14.613  1.00  0.00      RA0  O
ATOM   2568  NE2 GLN A 280       2.498   5.130 -15.209  1.00  0.00      RA0  N
ATOM   2569 HE21 GLN A 280       1.921   5.820 -15.650  1.00  0.00      RA0  H
ATOM   2570 HE22 GLN A 280       3.332   5.472 -14.767  1.00  0.00      RA0  H
ATOM   2571  C   GLN A 280      -2.056   2.571 -15.664  1.00  0.00      RA0  C
ATOM   2572  O   GLN A 280      -2.534   2.268 -14.575  1.00  0.00      RA0  O
ATOM   2573  N   MET A 281      -1.942   1.704 -16.664  1.00  0.00      RA0  N
ATOM   2574  H   MET A 281      -1.508   1.987 -17.520  1.00  0.00      RA0  H
ATOM   2575  CA  MET A 281      -2.367   0.318 -16.503  1.00  0.00      RA0  C
ATOM   2576  CB  MET A 281      -2.283  -0.441 -17.835  1.00  0.00      RA0  C
ATOM   2577  CG  MET A 281      -2.400  -1.962 -17.679  1.00  0.00      RA0  C
ATOM   2578  SD  MET A 281      -2.475  -2.870 -19.227  1.00  0.00      RA0  S
ATOM   2579  CE  MET A 281      -4.242  -2.693 -19.498  1.00  0.00      RA0  C
ATOM   2580  C   MET A 281      -1.558  -0.402 -15.420  1.00  0.00      RA0  C
ATOM   2581  O   MET A 281      -0.337  -0.220 -15.327  1.00  0.00      RA0  O
ATOM   2582  N   ALA A 282      -2.257  -1.199 -14.605  1.00  0.00      RA0  N
ATOM   2583  H   ALA A 282      -3.258  -1.159 -14.640  1.00  0.00      RA0  H
ATOM   2584  CA  ALA A 282      -1.675  -2.023 -13.524  1.00  0.00      RA0  C
ATOM   2585  CB  ALA A 282      -0.899  -3.212 -14.073  1.00  0.00      RA0  C
ATOM   2586  C   ALA A 282      -0.837  -1.303 -12.461  1.00  0.00      RA0  C
ATOM   2587  O   ALA A 282      -0.214  -1.934 -11.602  1.00  0.00      RA0  O
ATOM   2588  N   SER A 283      -0.797   0.018 -12.562  1.00  0.00      RA0  N
ATOM   2589  H   SER A 283      -1.259   0.450 -13.331  1.00  0.00      RA0  H
ATOM   2590  CA  SER A 283      -0.574   0.889 -11.424  1.00  0.00      RA0  C
ATOM   2591  CB  SER A 283      -0.551   2.347 -11.885  1.00  0.00      RA0  C
ATOM   2592  OG  SER A 283      -0.221   3.206 -10.786  1.00  0.00      RA0  O
ATOM   2593  HG  SER A 283      -0.200   4.094 -11.130  1.00  0.00      RA0  H
ATOM   2594  C   SER A 283      -1.752   0.545 -10.553  1.00  0.00      RA0  C
ATOM   2595  O   SER A 283      -2.875   0.346 -11.069  1.00  0.00      RA0  O
ATOM   2596  N   TYR A 284      -1.547   0.446  -9.248  1.00  0.00      RA0  N
ATOM   2597  H   TYR A 284      -0.679   0.730  -8.854  1.00  0.00      RA0  H
ATOM   2598  CA  TYR A 284      -2.635  -0.121  -8.456  1.00  0.00      RA0  C
ATOM   2599  CB  TYR A 284      -2.101  -1.039  -7.354  1.00  0.00      RA0  C
ATOM   2600  CG  TYR A 284      -2.952  -2.282  -7.186  1.00  0.00      RA0  C
ATOM   2601  CD1 TYR A 284      -2.923  -3.294  -8.138  1.00  0.00      RA0  C
ATOM   2602  CE1 TYR A 284      -3.642  -4.471  -7.942  1.00  0.00      RA0  C
ATOM   2603  CD2 TYR A 284      -3.743  -2.441  -6.058  1.00  0.00      RA0  C
ATOM   2604  CE2 TYR A 284      -4.455  -3.617  -5.853  1.00  0.00      RA0  C
ATOM   2605  CZ  TYR A 284      -4.399  -4.641  -6.790  1.00  0.00      RA0  C
ATOM   2606  OH  TYR A 284      -5.096  -5.810  -6.560  1.00  0.00      RA0  O
ATOM   2607  HH  TYR A 284      -4.878  -6.465  -7.228  1.00  0.00      RA0  H
ATOM   2608  C   TYR A 284      -3.592   0.932  -7.878  1.00  0.00      RA0  C
ATOM   2609  O   TYR A 284      -3.953   0.874  -6.708  1.00  0.00      RA0  O
ATOM   2610  N   PHE A 285      -4.001   1.890  -8.711  1.00  0.00      RA0  N
ATOM   2611  H   PHE A 285      -3.790   1.749  -9.679  1.00  0.00      RA0  H
ATOM   2612  CA  PHE A 285      -4.859   3.004  -8.288  1.00  0.00      RA0  C
ATOM   2613  CB  PHE A 285      -5.374   3.708  -9.542  1.00  0.00      RA0  C
ATOM   2614  CG  PHE A 285      -6.106   4.989  -9.221  1.00  0.00      RA0  C
ATOM   2615  CD1 PHE A 285      -5.396   6.173  -9.066  1.00  0.00      RA0  C
ATOM   2616  CD2 PHE A 285      -7.492   4.996  -9.123  1.00  0.00      RA0  C
ATOM   2617  CE1 PHE A 285      -6.073   7.371  -8.865  1.00  0.00      RA0  C
ATOM   2618  CE2 PHE A 285      -8.167   6.193  -8.918  1.00  0.00      RA0  C
ATOM   2619  CZ  PHE A 285      -7.461   7.384  -8.811  1.00  0.00      RA0  C
ATOM   2620  C   PHE A 285      -6.002   2.525  -7.402  1.00  0.00      RA0  C
ATOM   2621  O   PHE A 285      -6.875   1.777  -7.851  1.00  0.00      RA0  O
ATOM   2622  N   GLY A 286      -5.986   2.943  -6.142  1.00  0.00      RA0  N
ATOM   2623  H   GLY A 286      -5.196   3.458  -5.814  1.00  0.00      RA0  H
ATOM   2624  CA  GLY A 286      -7.048   2.581  -5.218  1.00  0.00      RA0  C
ATOM   2625  C   GLY A 286      -6.666   1.408  -4.351  1.00  0.00      RA0  C
ATOM   2626  O   GLY A 286      -7.526   0.747  -3.775  1.00  0.00      RA0  O
ATOM   2627  N   TYR A 287      -5.364   1.151  -4.274  1.00  0.00      RA0  N
ATOM   2628  H   TYR A 287      -4.740   1.632  -4.891  1.00  0.00      RA0  H
ATOM   2629  CA  TYR A 287      -4.800   0.140  -3.387  1.00  0.00      RA0  C
ATOM   2630  CB  TYR A 287      -3.287   0.037  -3.581  1.00  0.00      RA0  C
ATOM   2631  CG  TYR A 287      -2.661  -0.998  -2.668  1.00  0.00      RA0  C
ATOM   2632  CD1 TYR A 287      -2.429  -2.282  -3.142  1.00  0.00      RA0  C
ATOM   2633  CE1 TYR A 287      -1.927  -3.263  -2.298  1.00  0.00      RA0  C
ATOM   2634  CD2 TYR A 287      -2.317  -0.682  -1.357  1.00  0.00      RA0  C
ATOM   2635  CE2 TYR A 287      -1.840  -1.667  -0.502  1.00  0.00      RA0  C
ATOM   2636  CZ  TYR A 287      -1.677  -2.966  -0.966  1.00  0.00      RA0  C
ATOM   2637  OH  TYR A 287      -1.283  -3.970  -0.100  1.00  0.00      RA0  O
ATOM   2638  HH  TYR A 287      -0.901  -4.664  -0.636  1.00  0.00      RA0  H
ATOM   2639  C   TYR A 287      -5.063   0.562  -1.951  1.00  0.00      RA0  C
ATOM   2640  O   TYR A 287      -5.351  -0.273  -1.087  1.00  0.00      RA0  O
ATOM   2641  N   ALA A 288      -4.940   1.867  -1.717  1.00  0.00      RA0  N
ATOM   2642  H   ALA A 288      -4.688   2.511  -2.441  1.00  0.00      RA0  H
ATOM   2643  CA  ALA A 288      -5.280   2.484  -0.451  1.00  0.00      RA0  C
ATOM   2644  CB  ALA A 288      -4.020   2.755   0.373  1.00  0.00      RA0  C
ATOM   2645  C   ALA A 288      -5.989   3.807  -0.727  1.00  0.00      RA0  C
ATOM   2646  O   ALA A 288      -5.617   4.539  -1.643  1.00  0.00      RA0  O
ATOM   2647  N   VAL A 289      -7.023   4.090   0.060  1.00  0.00      RA0  N
ATOM   2648  H   VAL A 289      -7.259   3.531   0.856  1.00  0.00      RA0  H
ATOM   2649  CA  VAL A 289      -7.774   5.345  -0.032  1.00  0.00      RA0  C
ATOM   2650  CB  VAL A 289      -9.133   5.129  -0.709  1.00  0.00      RA0  C
ATOM   2651  CG1 VAL A 289      -8.970   4.858  -2.204  1.00  0.00      RA0  C
ATOM   2652  CG2 VAL A 289      -9.933   4.022  -0.023  1.00  0.00      RA0  C
ATOM   2653  C   VAL A 289      -7.939   5.935   1.360  1.00  0.00      RA0  C
ATOM   2654  O   VAL A 289      -8.066   5.213   2.338  1.00  0.00      RA0  O
ATOM   2655  N   ALA A 290      -7.930   7.254   1.446  1.00  0.00      RA0  N
ATOM   2656  H   ALA A 290      -7.839   7.839   0.633  1.00  0.00      RA0  H
ATOM   2657  CA  ALA A 290      -8.142   7.947   2.707  1.00  0.00      RA0  C
ATOM   2658  CB  ALA A 290      -6.816   8.333   3.361  1.00  0.00      RA0  C
ATOM   2659  C   ALA A 290      -8.928   9.217   2.420  1.00  0.00      RA0  C
ATOM   2660  O   ALA A 290      -8.896   9.728   1.294  1.00  0.00      RA0  O
ATOM   2661  N   ALA A 291      -9.633   9.721   3.432  1.00  0.00      RA0  N
ATOM   2662  H   ALA A 291      -9.651   9.327   4.351  1.00  0.00      RA0  H
ATOM   2663  CA  ALA A 291     -10.444  10.927   3.272  1.00  0.00      RA0  C
ATOM   2664  CB  ALA A 291     -11.916  10.571   3.071  1.00  0.00      RA0  C
ATOM   2665  C   ALA A 291     -10.302  11.866   4.458  1.00  0.00      RA0  C
ATOM   2666  O   ALA A 291     -10.723  11.542   5.570  1.00  0.00      RA0  O
ATOM   2667  N   THR A 292      -9.702  13.027   4.207  1.00  0.00      RA0  N
ATOM   2668  H   THR A 292      -9.561  13.313   3.254  1.00  0.00      RA0  H
ATOM   2669  CA  THR A 292      -9.477  14.039   5.242  1.00  0.00      RA0  C
ATOM   2670  CB  THR A 292      -8.148  13.724   5.937  1.00  0.00      RA0  C
ATOM   2671  OG1 THR A 292      -7.911  14.567   7.070  1.00  0.00      RA0  O
ATOM   2672  HG1 THR A 292      -7.741  15.444   6.744  1.00  0.00      RA0  H
ATOM   2673  CG2 THR A 292      -6.957  13.757   4.978  1.00  0.00      RA0  C
ATOM   2674  C   THR A 292      -9.534  15.454   4.664  1.00  0.00      RA0  C
ATOM   2675  O   THR A 292      -9.330  15.643   3.467  1.00  0.00      RA0  O
ATOM   2676  N   ASP A 293      -9.826  16.439   5.510  1.00  0.00      RA0  N
ATOM   2677  H   ASP A 293     -10.112  16.202   6.437  1.00  0.00      RA0  H
ATOM   2678  CA  ASP A 293      -9.775  17.828   5.080  1.00  0.00      RA0  C
ATOM   2679  CB  ASP A 293     -10.849  18.781   5.702  1.00  0.00      RA0  C
ATOM   2680  CG  ASP A 293     -10.476  19.793   6.818  1.00  0.00      RA0  C
ATOM   2681  OD1 ASP A 293     -11.196  19.856   7.803  1.00  0.00      RA0  O
ATOM   2682  OD2 ASP A 293      -9.530  20.579   6.721  1.00  0.00      RA0  O
ATOM   2683  C   ASP A 293      -8.359  18.352   5.271  1.00  0.00      RA0  C
ATOM   2684  O   ASP A 293      -7.889  18.532   6.398  1.00  0.00      RA0  O
ATOM   2685  N   VAL A 294      -7.700  18.604   4.144  1.00  0.00      RA0  N
ATOM   2686  H   VAL A 294      -8.219  18.593   3.281  1.00  0.00      RA0  H
ATOM   2687  CA  VAL A 294      -6.273  18.911   4.088  1.00  0.00      RA0  C
ATOM   2688  CB  VAL A 294      -5.631  18.238   2.874  1.00  0.00      RA0  C
ATOM   2689  CG1 VAL A 294      -4.119  18.375   2.955  1.00  0.00      RA0  C
ATOM   2690  CG2 VAL A 294      -6.025  16.766   2.753  1.00  0.00      RA0  C
ATOM   2691  C   VAL A 294      -5.979  20.415   4.114  1.00  0.00      RA0  C
ATOM   2692  O   VAL A 294      -4.930  20.835   4.611  1.00  0.00      RA0  O
ATOM   2693  N   ASN A 295      -6.914  21.210   3.592  1.00  0.00      RA0  N
ATOM   2694  H   ASN A 295      -7.780  20.810   3.266  1.00  0.00      RA0  H
ATOM   2695  CA  ASN A 295      -6.730  22.656   3.436  1.00  0.00      RA0  C
ATOM   2696  CB  ASN A 295      -7.163  23.003   1.993  1.00  0.00      RA0  C
ATOM   2697  CG  ASN A 295      -8.677  22.778   1.854  1.00  0.00      RA0  C
ATOM   2698  OD1 ASN A 295      -9.282  22.172   2.736  1.00  0.00      RA0  O
ATOM   2699  ND2 ASN A 295      -9.246  23.356   0.789  1.00  0.00      RA0  N
ATOM   2700 HD21 ASN A 295      -8.759  23.809   0.048  1.00  0.00      RA0  H
ATOM   2701 HD22 ASN A 295     -10.258  23.375   0.759  1.00  0.00      RA0  H
ATOM   2702  C   ASN A 295      -7.591  23.529   4.368  1.00  0.00      RA0  C
ATOM   2703  O   ASN A 295      -7.847  24.702   4.071  1.00  0.00      RA0  O
ATOM   2704  N   GLY A 296      -8.039  22.949   5.481  1.00  0.00      RA0  N
ATOM   2705  H   GLY A 296      -8.046  21.947   5.499  1.00  0.00      RA0  H
ATOM   2706  CA  GLY A 296      -8.740  23.695   6.536  1.00  0.00      RA0  C
ATOM   2707  C   GLY A 296     -10.010  24.459   6.174  1.00  0.00      RA0  C
ATOM   2708  O   GLY A 296     -10.534  25.208   6.996  1.00  0.00      RA0  O
ATOM   2709  N   ASP A 297     -10.503  24.282   4.952  1.00  0.00      RA0  N
ATOM   2710  H   ASP A 297     -10.077  23.652   4.295  1.00  0.00      RA0  H
ATOM   2711  CA  ASP A 297     -11.747  24.916   4.518  1.00  0.00      RA0  C
ATOM   2712  CB  ASP A 297     -11.714  25.457   3.069  1.00  0.00      RA0  C
ATOM   2713  CG  ASP A 297     -11.910  24.433   1.957  1.00  0.00      RA0  C
ATOM   2714  OD1 ASP A 297     -12.139  23.261   2.237  1.00  0.00      RA0  O
ATOM   2715  OD2 ASP A 297     -11.821  24.823   0.791  1.00  0.00      RA0  O
ATOM   2716  C   ASP A 297     -12.967  24.054   4.867  1.00  0.00      RA0  C
ATOM   2717  O   ASP A 297     -14.032  24.187   4.256  1.00  0.00      RA0  O
ATOM   2718  N   GLY A 298     -12.798  23.163   5.844  1.00  0.00      RA0  N
ATOM   2719  H   GLY A 298     -11.864  22.938   6.112  1.00  0.00      RA0  H
ATOM   2720  CA  GLY A 298     -13.900  22.356   6.361  1.00  0.00      RA0  C
ATOM   2721  C   GLY A 298     -14.320  21.141   5.545  1.00  0.00      RA0  C
ATOM   2722  O   GLY A 298     -14.776  20.147   6.117  1.00  0.00      RA0  O
ATOM   2723  N   LEU A 299     -14.172  21.213   4.220  1.00  0.00      RA0  N
ATOM   2724  H   LEU A 299     -13.677  21.988   3.812  1.00  0.00      RA0  H
ATOM   2725  CA  LEU A 299     -14.602  20.133   3.308  1.00  0.00      RA0  C
ATOM   2726  CB  LEU A 299     -14.898  20.701   1.921  1.00  0.00      RA0  C
ATOM   2727  CG  LEU A 299     -16.059  21.694   1.899  1.00  0.00      RA0  C
ATOM   2728  CD1 LEU A 299     -16.146  22.420   0.558  1.00  0.00      RA0  C
ATOM   2729  CD2 LEU A 299     -17.386  21.033   2.278  1.00  0.00      RA0  C
ATOM   2730  C   LEU A 299     -13.584  18.992   3.173  1.00  0.00      RA0  C
ATOM   2731  O   LEU A 299     -12.387  19.237   2.962  1.00  0.00      RA0  O
ATOM   2732  N   ASP A 300     -14.078  17.756   3.281  1.00  0.00      RA0  N
ATOM   2733  H   ASP A 300     -15.053  17.644   3.456  1.00  0.00      RA0  H
ATOM   2734  CA  ASP A 300     -13.248  16.550   3.208  1.00  0.00      RA0  C
ATOM   2735  CB  ASP A 300     -14.138  15.335   3.457  1.00  0.00      RA0  C
ATOM   2736  CG  ASP A 300     -13.731  14.567   4.690  1.00  0.00      RA0  C
ATOM   2737  OD1 ASP A 300     -12.546  14.540   5.016  1.00  0.00      RA0  O
ATOM   2738  OD2 ASP A 300     -14.619  14.003   5.324  1.00  0.00      RA0  O
ATOM   2739  C   ASP A 300     -12.643  16.347   1.822  1.00  0.00      RA0  C
ATOM   2740  O   ASP A 300     -13.360  16.307   0.823  1.00  0.00      RA0  O
ATOM   2741  N   ASP A 301     -11.320  16.223   1.773  1.00  0.00      RA0  N
ATOM   2742  H   ASP A 301     -10.804  16.261   2.621  1.00  0.00      RA0  H
ATOM   2743  CA  ASP A 301     -10.606  15.985   0.521  1.00  0.00      RA0  C
ATOM   2744  CB  ASP A 301      -9.239  16.676   0.477  1.00  0.00      RA0  C
ATOM   2745  CG  ASP A 301      -9.351  18.177   0.474  1.00  0.00      RA0  C
ATOM   2746  OD1 ASP A 301     -10.222  18.682  -0.230  1.00  0.00      RA0  O
ATOM   2747  OD2 ASP A 301      -8.548  18.828   1.151  1.00  0.00      RA0  O
ATOM   2748  C   ASP A 301     -10.286  14.494   0.380  1.00  0.00      RA0  C
ATOM   2749  O   ASP A 301     -10.315  13.748   1.360  1.00  0.00      RA0  O
ATOM   2750  N   LEU A 302      -9.993  14.063  -0.842  1.00  0.00      RA0  N
ATOM   2751  H   LEU A 302      -9.747  14.743  -1.538  1.00  0.00      RA0  H
ATOM   2752  CA  LEU A 302      -9.802  12.641  -1.135  1.00  0.00      RA0  C
ATOM   2753  CB  LEU A 302     -10.724  12.247  -2.286  1.00  0.00      RA0  C
ATOM   2754  CG  LEU A 302     -10.750  10.739  -2.500  1.00  0.00      RA0  C
ATOM   2755  CD1 LEU A 302     -11.216  10.033  -1.231  1.00  0.00      RA0  C
ATOM   2756  CD2 LEU A 302     -11.559  10.339  -3.732  1.00  0.00      RA0  C
ATOM   2757  C   LEU A 302      -8.358  12.339  -1.490  1.00  0.00      RA0  C
ATOM   2758  O   LEU A 302      -7.727  13.085  -2.242  1.00  0.00      RA0  O
ATOM   2759  N   LEU A 303      -7.842  11.241  -0.946  1.00  0.00      RA0  N
ATOM   2760  H   LEU A 303      -8.389  10.649  -0.349  1.00  0.00      RA0  H
ATOM   2761  CA  LEU A 303      -6.463  10.834  -1.206  1.00  0.00      RA0  C
ATOM   2762  CB  LEU A 303      -5.563  10.984   0.022  1.00  0.00      RA0  C
ATOM   2763  CG  LEU A 303      -5.230  12.439   0.363  1.00  0.00      RA0  C
ATOM   2764  CD1 LEU A 303      -6.247  13.079   1.311  1.00  0.00      RA0  C
ATOM   2765  CD2 LEU A 303      -3.801  12.570   0.885  1.00  0.00      RA0  C
ATOM   2766  C   LEU A 303      -6.459   9.402  -1.696  1.00  0.00      RA0  C
ATOM   2767  O   LEU A 303      -7.024   8.524  -1.049  1.00  0.00      RA0  O
ATOM   2768  N   VAL A 304      -5.838   9.165  -2.847  1.00  0.00      RA0  N
ATOM   2769  H   VAL A 304      -5.366   9.905  -3.328  1.00  0.00      RA0  H
ATOM   2770  CA  VAL A 304      -5.806   7.823  -3.438  1.00  0.00      RA0  C
ATOM   2771  CB  VAL A 304      -6.614   7.817  -4.732  1.00  0.00      RA0  C
ATOM   2772  CG1 VAL A 304      -6.520   6.444  -5.390  1.00  0.00      RA0  C
ATOM   2773  CG2 VAL A 304      -8.051   8.296  -4.523  1.00  0.00      RA0  C
ATOM   2774  C   VAL A 304      -4.376   7.397  -3.765  1.00  0.00      RA0  C
ATOM   2775  O   VAL A 304      -3.642   8.125  -4.445  1.00  0.00      RA0  O
ATOM   2776  N   GLY A 305      -3.993   6.224  -3.265  1.00  0.00      RA0  N
ATOM   2777  H   GLY A 305      -4.673   5.646  -2.816  1.00  0.00      RA0  H
ATOM   2778  CA  GLY A 305      -2.665   5.674  -3.495  1.00  0.00      RA0  C
ATOM   2779  C   GLY A 305      -2.649   4.752  -4.690  1.00  0.00      RA0  C
ATOM   2780  O   GLY A 305      -3.655   4.116  -5.016  1.00  0.00      RA0  O
ATOM   2781  N   ALA A 306      -1.505   4.691  -5.356  1.00  0.00      RA0  N
ATOM   2782  H   ALA A 306      -0.774   5.346  -5.152  1.00  0.00      RA0  H
ATOM   2783  CA  ALA A 306      -1.322   3.821  -6.509  1.00  0.00      RA0  C
ATOM   2784  CB  ALA A 306      -1.605   4.561  -7.814  1.00  0.00      RA0  C
ATOM   2785  C   ALA A 306       0.143   3.442  -6.506  1.00  0.00      RA0  C
ATOM   2786  O   ALA A 306       0.955   4.059  -7.200  1.00  0.00      RA0  O
ATOM   2787  N   PRO A 307       0.493   2.431  -5.700  1.00  0.00      RA0  N
ATOM   2788  CD  PRO A 307      -0.450   1.548  -5.031  1.00  0.00      RA0  C
ATOM   2789  CA  PRO A 307       1.876   2.157  -5.317  1.00  0.00      RA0  C
ATOM   2790  CB  PRO A 307       1.707   1.228  -4.122  1.00  0.00      RA0  C
ATOM   2791  CG  PRO A 307       0.418   0.468  -4.401  1.00  0.00      RA0  C
ATOM   2792  C   PRO A 307       2.731   1.546  -6.416  1.00  0.00      RA0  C
ATOM   2793  O   PRO A 307       3.953   1.578  -6.309  1.00  0.00      RA0  O
ATOM   2794  N   LEU A 308       2.103   1.000  -7.454  1.00  0.00      RA0  N
ATOM   2795  H   LEU A 308       1.121   1.127  -7.558  1.00  0.00      RA0  H
ATOM   2796  CA  LEU A 308       2.825   0.270  -8.502  1.00  0.00      RA0  C
ATOM   2797  CB  LEU A 308       2.043  -0.923  -9.053  1.00  0.00      RA0  C
ATOM   2798  CG  LEU A 308       1.370  -1.870  -8.065  1.00  0.00      RA0  C
ATOM   2799  CD1 LEU A 308       0.730  -3.037  -8.809  1.00  0.00      RA0  C
ATOM   2800  CD2 LEU A 308       2.303  -2.386  -6.984  1.00  0.00      RA0  C
ATOM   2801  C   LEU A 308       3.146   1.129  -9.712  1.00  0.00      RA0  C
ATOM   2802  O   LEU A 308       3.584   0.616 -10.746  1.00  0.00      RA0  O
ATOM   2803  N   LEU A 309       2.926   2.434  -9.578  1.00  0.00      RA0  N
ATOM   2804  H   LEU A 309       2.694   2.817  -8.688  1.00  0.00      RA0  H
ATOM   2805  CA  LEU A 309       3.079   3.362 -10.688  1.00  0.00      RA0  C
ATOM   2806  CB  LEU A 309       2.583   4.727 -10.245  1.00  0.00      RA0  C
ATOM   2807  CG  LEU A 309       2.878   5.776 -11.300  1.00  0.00      RA0  C
ATOM   2808  CD1 LEU A 309       1.607   6.498 -11.713  1.00  0.00      RA0  C
ATOM   2809  CD2 LEU A 309       4.021   6.693 -10.870  1.00  0.00      RA0  C
ATOM   2810  C   LEU A 309       4.530   3.464 -11.181  1.00  0.00      RA0  C
ATOM   2811  O   LEU A 309       5.453   3.689 -10.388  1.00  0.00      RA0  O
ATOM   2812  N   MET A 310       4.702   3.280 -12.493  1.00  0.00      RA0  N
ATOM   2813  H   MET A 310       3.899   3.123 -13.069  1.00  0.00      RA0  H
ATOM   2814  CA  MET A 310       5.972   3.496 -13.189  1.00  0.00      RA0  C
ATOM   2815  CB  MET A 310       6.069   2.538 -14.380  1.00  0.00      RA0  C
ATOM   2816  CG  MET A 310       7.401   2.590 -15.130  1.00  0.00      RA0  C
ATOM   2817  SD  MET A 310       7.295   1.898 -16.789  1.00  0.00      RA0  S
ATOM   2818  CE  MET A 310       6.279   0.464 -16.402  1.00  0.00      RA0  C
ATOM   2819  C   MET A 310       6.093   4.921 -13.687  1.00  0.00      RA0  C
ATOM   2820  O   MET A 310       5.124   5.488 -14.186  1.00  0.00      RA0  O
ATOM   2821  N   ASP A 311       7.289   5.488 -13.566  1.00  0.00      RA0  N
ATOM   2822  H   ASP A 311       8.039   5.049 -13.062  1.00  0.00      RA0  H
ATOM   2823  CA  ASP A 311       7.619   6.742 -14.241  1.00  0.00      RA0  C
ATOM   2824  CB  ASP A 311       7.307   8.056 -13.517  1.00  0.00      RA0  C
ATOM   2825  CG  ASP A 311       8.050   8.289 -12.231  1.00  0.00      RA0  C
ATOM   2826  OD1 ASP A 311       7.491   9.013 -11.406  1.00  0.00      RA0  O
ATOM   2827  OD2 ASP A 311       9.160   7.782 -12.066  1.00  0.00      RA0  O
ATOM   2828  C   ASP A 311       8.977   6.608 -14.928  1.00  0.00      RA0  C
ATOM   2829  O   ASP A 311       9.652   5.585 -14.795  1.00  0.00      RA0  O
ATOM   2830  N   ARG A 312       9.367   7.640 -15.662  1.00  0.00      RA0  N
ATOM   2831  H   ARG A 312       8.941   8.535 -15.532  1.00  0.00      RA0  H
ATOM   2832  CA  ARG A 312      10.614   7.618 -16.401  1.00  0.00      RA0  C
ATOM   2833  CB  ARG A 312      10.210   8.012 -17.821  1.00  0.00      RA0  C
ATOM   2834  CG  ARG A 312      11.217   7.724 -18.919  1.00  0.00      RA0  C
ATOM   2835  CD  ARG A 312      10.595   6.997 -20.113  1.00  0.00      RA0  C
ATOM   2836  NE  ARG A 312      10.126   5.669 -19.718  1.00  0.00      RA0  N
ATOM   2837  HE  ARG A 312      10.669   5.238 -18.988  1.00  0.00      RA0  H
ATOM   2838  CZ  ARG A 312       9.071   5.101 -20.379  1.00  0.00      RA0  C
ATOM   2839  NH1 ARG A 312       8.506   5.763 -21.417  1.00  0.00      RA0  N
ATOM   2840 HH11 ARG A 312       7.722   5.406 -21.934  1.00  0.00      RA0  H
ATOM   2841 HH12 ARG A 312       8.855   6.653 -21.729  1.00  0.00      RA0  H
ATOM   2842  NH2 ARG A 312       8.610   3.890 -19.983  1.00  0.00      RA0  N
ATOM   2843 HH21 ARG A 312       7.839   3.427 -20.432  1.00  0.00      RA0  H
ATOM   2844 HH22 ARG A 312       9.023   3.397 -19.211  1.00  0.00      RA0  H
ATOM   2845  C   ARG A 312      11.587   8.575 -15.732  1.00  0.00      RA0  C
ATOM   2846  O   ARG A 312      11.240   9.718 -15.457  1.00  0.00      RA0  O
ATOM   2847  N   THR A 313      12.796   8.109 -15.447  1.00  0.00      RA0  N
ATOM   2848  H   THR A 313      13.095   7.183 -15.679  1.00  0.00      RA0  H
ATOM   2849  CA  THR A 313      13.841   8.998 -14.928  1.00  0.00      RA0  C
ATOM   2850  CB  THR A 313      15.102   8.208 -14.608  1.00  0.00      RA0  C
ATOM   2851  OG1 THR A 313      15.500   7.409 -15.712  1.00  0.00      RA0  O
ATOM   2852  HG1 THR A 313      16.465   7.455 -15.692  1.00  0.00      RA0  H
ATOM   2853  CG2 THR A 313      14.939   7.355 -13.361  1.00  0.00      RA0  C
ATOM   2854  C   THR A 313      14.048  10.142 -15.931  1.00  0.00      RA0  C
ATOM   2855  O   THR A 313      13.553  10.059 -17.063  1.00  0.00      RA0  O
ATOM   2856  N   PRO A 314      14.743  11.229 -15.525  1.00  0.00      RA0  N
ATOM   2857  CD  PRO A 314      15.203  11.587 -14.188  1.00  0.00      RA0  C
ATOM   2858  CA  PRO A 314      15.067  12.232 -16.544  1.00  0.00      RA0  C
ATOM   2859  CB  PRO A 314      15.874  13.264 -15.748  1.00  0.00      RA0  C
ATOM   2860  CG  PRO A 314      15.449  13.087 -14.290  1.00  0.00      RA0  C
ATOM   2861  C   PRO A 314      15.888  11.586 -17.656  1.00  0.00      RA0  C
ATOM   2862  O   PRO A 314      15.702  11.902 -18.838  1.00  0.00      RA0  O
ATOM   2863  N   ASP A 315      16.763  10.662 -17.259  1.00  0.00      RA0  N
ATOM   2864  H   ASP A 315      16.866  10.417 -16.292  1.00  0.00      RA0  H
ATOM   2865  CA  ASP A 315      17.573   9.862 -18.175  1.00  0.00      RA0  C
ATOM   2866  CB  ASP A 315      18.793   9.334 -17.420  1.00  0.00      RA0  C
ATOM   2867  CG  ASP A 315      18.325   8.508 -16.233  1.00  0.00      RA0  C
ATOM   2868  OD1 ASP A 315      17.942   9.086 -15.220  1.00  0.00      RA0  O
ATOM   2869  OD2 ASP A 315      18.300   7.286 -16.315  1.00  0.00      RA0  O
ATOM   2870  C   ASP A 315      16.812   8.658 -18.747  1.00  0.00      RA0  C
ATOM   2871  O   ASP A 315      17.423   7.681 -19.181  1.00  0.00      RA0  O
ATOM   2872  N   GLY A 316      15.483   8.722 -18.718  1.00  0.00      RA0  N
ATOM   2873  H   GLY A 316      15.027   9.446 -18.203  1.00  0.00      RA0  H
ATOM   2874  CA  GLY A 316      14.630   7.805 -19.482  1.00  0.00      RA0  C
ATOM   2875  C   GLY A 316      14.452   6.366 -19.024  1.00  0.00      RA0  C
ATOM   2876  O   GLY A 316      13.696   5.613 -19.641  1.00  0.00      RA0  O
ATOM   2877  N   ARG A 317      15.134   5.971 -17.956  1.00  0.00      RA0  N
ATOM   2878  H   ARG A 317      15.682   6.632 -17.441  1.00  0.00      RA0  H
ATOM   2879  CA  ARG A 317      14.993   4.614 -17.432  1.00  0.00      RA0  C
ATOM   2880  CB  ARG A 317      15.861   4.333 -16.231  1.00  0.00      RA0  C
ATOM   2881  CG  ARG A 317      17.357   4.146 -16.202  1.00  0.00      RA0  C
ATOM   2882  CD  ARG A 317      17.571   3.923 -14.705  1.00  0.00      RA0  C
ATOM   2883  NE  ARG A 317      16.621   2.908 -14.229  1.00  0.00      RA0  N
ATOM   2884  HE  ARG A 317      16.564   2.078 -14.794  1.00  0.00      RA0  H
ATOM   2885  CZ  ARG A 317      15.834   3.083 -13.114  1.00  0.00      RA0  C
ATOM   2886  NH1 ARG A 317      15.876   4.237 -12.413  1.00  0.00      RA0  N
ATOM   2887 HH11 ARG A 317      15.257   4.406 -11.625  1.00  0.00      RA0  H
ATOM   2888 HH12 ARG A 317      16.477   4.999 -12.666  1.00  0.00      RA0  H
ATOM   2889  NH2 ARG A 317      15.019   2.082 -12.736  1.00  0.00      RA0  N
ATOM   2890 HH21 ARG A 317      14.707   1.967 -11.775  1.00  0.00      RA0  H
ATOM   2891 HH22 ARG A 317      14.667   1.388 -13.370  1.00  0.00      RA0  H
ATOM   2892  C   ARG A 317      13.663   4.471 -16.698  1.00  0.00      RA0  C
ATOM   2893  O   ARG A 317      13.348   5.290 -15.835  1.00  0.00      RA0  O
ATOM   2894  N   PRO A 318      12.865   3.442 -17.052  1.00  0.00      RA0  N
ATOM   2895  CD  PRO A 318      13.127   2.496 -18.130  1.00  0.00      RA0  C
ATOM   2896  CA  PRO A 318      11.626   3.168 -16.317  1.00  0.00      RA0  C
ATOM   2897  CB  PRO A 318      10.952   2.131 -17.220  1.00  0.00      RA0  C
ATOM   2898  CG  PRO A 318      12.102   1.395 -17.906  1.00  0.00      RA0  C
ATOM   2899  C   PRO A 318      11.917   2.666 -14.904  1.00  0.00      RA0  C
ATOM   2900  O   PRO A 318      12.972   2.062 -14.670  1.00  0.00      RA0  O
ATOM   2901  N   GLN A 319      10.991   2.942 -13.980  1.00  0.00      RA0  N
ATOM   2902  H   GLN A 319      10.225   3.562 -14.179  1.00  0.00      RA0  H
ATOM   2903  CA  GLN A 319      11.097   2.512 -12.575  1.00  0.00      RA0  C
ATOM   2904  CB  GLN A 319      12.058   3.438 -11.844  1.00  0.00      RA0  C
ATOM   2905  CG  GLN A 319      11.657   4.896 -12.050  1.00  0.00      RA0  C
ATOM   2906  CD  GLN A 319      12.614   5.775 -11.295  1.00  0.00      RA0  C
ATOM   2907  OE1 GLN A 319      13.775   5.417 -11.079  1.00  0.00      RA0  O
ATOM   2908  NE2 GLN A 319      12.053   6.935 -10.910  1.00  0.00      RA0  N
ATOM   2909 HE21 GLN A 319      11.103   7.151 -11.185  1.00  0.00      RA0  H
ATOM   2910 HE22 GLN A 319      12.505   7.623 -10.344  1.00  0.00      RA0  H
ATOM   2911  C   GLN A 319       9.753   2.528 -11.842  1.00  0.00      RA0  C
ATOM   2912  O   GLN A 319       8.905   3.401 -12.071  1.00  0.00      RA0  O
ATOM   2913  N   GLU A 320       9.585   1.551 -10.956  1.00  0.00      RA0  N
ATOM   2914  H   GLU A 320      10.364   0.973 -10.719  1.00  0.00      RA0  H
ATOM   2915  CA  GLU A 320       8.410   1.440 -10.120  1.00  0.00      RA0  C
ATOM   2916  CB  GLU A 320       8.274  -0.041  -9.728  1.00  0.00      RA0  C
ATOM   2917  CG  GLU A 320       6.963  -0.537  -9.101  1.00  0.00      RA0  C
ATOM   2918  CD  GLU A 320       6.973  -2.065  -9.037  1.00  0.00      RA0  C
ATOM   2919  OE1 GLU A 320       7.198  -2.719 -10.052  1.00  0.00      RA0  O
ATOM   2920  OE2 GLU A 320       6.740  -2.629  -7.974  1.00  0.00      RA0  O
ATOM   2921  C   GLU A 320       8.622   2.304  -8.881  1.00  0.00      RA0  C
ATOM   2922  O   GLU A 320       9.573   2.089  -8.125  1.00  0.00      RA0  O
ATOM   2923  N   VAL A 321       7.744   3.287  -8.683  1.00  0.00      RA0  N
ATOM   2924  H   VAL A 321       6.995   3.403  -9.336  1.00  0.00      RA0  H
ATOM   2925  CA  VAL A 321       7.902   4.242  -7.578  1.00  0.00      RA0  C
ATOM   2926  CB  VAL A 321       8.446   5.580  -8.088  1.00  0.00      RA0  C
ATOM   2927  CG1 VAL A 321       9.961   5.513  -8.290  1.00  0.00      RA0  C
ATOM   2928  CG2 VAL A 321       7.720   6.033  -9.354  1.00  0.00      RA0  C
ATOM   2929  C   VAL A 321       6.678   4.432  -6.703  1.00  0.00      RA0  C
ATOM   2930  O   VAL A 321       6.800   4.478  -5.487  1.00  0.00      RA0  O
ATOM   2931  N   GLY A 322       5.508   4.550  -7.313  1.00  0.00      RA0  N
ATOM   2932  H   GLY A 322       5.494   4.596  -8.313  1.00  0.00      RA0  H
ATOM   2933  CA  GLY A 322       4.288   4.777  -6.551  1.00  0.00      RA0  C
ATOM   2934  C   GLY A 322       3.910   6.244  -6.534  1.00  0.00      RA0  C
ATOM   2935  O   GLY A 322       4.773   7.126  -6.564  1.00  0.00      RA0  O
ATOM   2936  N   ARG A 323       2.613   6.504  -6.486  1.00  0.00      RA0  N
ATOM   2937  H   ARG A 323       1.913   5.786  -6.489  1.00  0.00      RA0  H
ATOM   2938  CA  ARG A 323       2.111   7.854  -6.624  1.00  0.00      RA0  C
ATOM   2939  CB  ARG A 323       1.940   8.203  -8.109  1.00  0.00      RA0  C
ATOM   2940  CG  ARG A 323       1.533   9.652  -8.393  1.00  0.00      RA0  C
ATOM   2941  CD  ARG A 323       1.716  10.092  -9.848  1.00  0.00      RA0  C
ATOM   2942  NE  ARG A 323       3.127  10.110 -10.239  1.00  0.00      RA0  N
ATOM   2943  HE  ARG A 323       3.807  10.321  -9.522  1.00  0.00      RA0  H
ATOM   2944  CZ  ARG A 323       3.430   9.873 -11.552  1.00  0.00      RA0  C
ATOM   2945  NH1 ARG A 323       2.415   9.704 -12.436  1.00  0.00      RA0  N
ATOM   2946 HH11 ARG A 323       2.514   9.492 -13.414  1.00  0.00      RA0  H
ATOM   2947 HH12 ARG A 323       1.428   9.734 -12.195  1.00  0.00      RA0  H
ATOM   2948  NH2 ARG A 323       4.729   9.780 -11.938  1.00  0.00      RA0  N
ATOM   2949 HH21 ARG A 323       5.004   9.635 -12.890  1.00  0.00      RA0  H
ATOM   2950 HH22 ARG A 323       5.515   9.810 -11.297  1.00  0.00      RA0  H
ATOM   2951  C   ARG A 323       0.832   8.002  -5.825  1.00  0.00      RA0  C
ATOM   2952  O   ARG A 323       0.032   7.064  -5.744  1.00  0.00      RA0  O
ATOM   2953  N   VAL A 324       0.656   9.175  -5.226  1.00  0.00      RA0  N
ATOM   2954  H   VAL A 324       1.302   9.919  -5.409  1.00  0.00      RA0  H
ATOM   2955  CA  VAL A 324      -0.537   9.480  -4.460  1.00  0.00      RA0  C
ATOM   2956  CB  VAL A 324      -0.181   9.826  -3.010  1.00  0.00      RA0  C
ATOM   2957  CG1 VAL A 324      -1.404  10.250  -2.191  1.00  0.00      RA0  C
ATOM   2958  CG2 VAL A 324       0.540   8.652  -2.356  1.00  0.00      RA0  C
ATOM   2959  C   VAL A 324      -1.238  10.642  -5.128  1.00  0.00      RA0  C
ATOM   2960  O   VAL A 324      -0.600  11.590  -5.568  1.00  0.00      RA0  O
ATOM   2961  N   TYR A 325      -2.556  10.550  -5.220  1.00  0.00      RA0  N
ATOM   2962  H   TYR A 325      -3.050   9.809  -4.771  1.00  0.00      RA0  H
ATOM   2963  CA  TYR A 325      -3.343  11.577  -5.868  1.00  0.00      RA0  C
ATOM   2964  CB  TYR A 325      -4.239  10.959  -6.951  1.00  0.00      RA0  C
ATOM   2965  CG  TYR A 325      -3.481  10.037  -7.882  1.00  0.00      RA0  C
ATOM   2966  CD1 TYR A 325      -3.119  10.478  -9.149  1.00  0.00      RA0  C
ATOM   2967  CE1 TYR A 325      -2.418   9.638 -10.006  1.00  0.00      RA0  C
ATOM   2968  CD2 TYR A 325      -3.154   8.744  -7.488  1.00  0.00      RA0  C
ATOM   2969  CE2 TYR A 325      -2.445   7.910  -8.339  1.00  0.00      RA0  C
ATOM   2970  CZ  TYR A 325      -2.073   8.355  -9.600  1.00  0.00      RA0  C
ATOM   2971  OH  TYR A 325      -1.364   7.523 -10.440  1.00  0.00      RA0  O
ATOM   2972  HH  TYR A 325      -1.042   8.053 -11.172  1.00  0.00      RA0  H
ATOM   2973  C   TYR A 325      -4.254  12.241  -4.850  1.00  0.00      RA0  C
ATOM   2974  O   TYR A 325      -4.979  11.569  -4.111  1.00  0.00      RA0  O
ATOM   2975  N   VAL A 326      -4.194  13.565  -4.802  1.00  0.00      RA0  N
ATOM   2976  H   VAL A 326      -3.638  14.074  -5.465  1.00  0.00      RA0  H
ATOM   2977  CA  VAL A 326      -5.033  14.339  -3.896  1.00  0.00      RA0  C
ATOM   2978  CB  VAL A 326      -4.179  15.283  -3.048  1.00  0.00      RA0  C
ATOM   2979  CG1 VAL A 326      -5.029  15.977  -1.981  1.00  0.00      RA0  C
ATOM   2980  CG2 VAL A 326      -2.972  14.553  -2.455  1.00  0.00      RA0  C
ATOM   2981  C   VAL A 326      -6.035  15.140  -4.720  1.00  0.00      RA0  C
ATOM   2982  O   VAL A 326      -5.692  16.153  -5.338  1.00  0.00      RA0  O
ATOM   2983  N   TYR A 327      -7.265  14.644  -4.756  1.00  0.00      RA0  N
ATOM   2984  H   TYR A 327      -7.464  13.939  -4.072  1.00  0.00      RA0  H
ATOM   2985  CA  TYR A 327      -8.390  15.396  -5.289  1.00  0.00      RA0  C
ATOM   2986  CB  TYR A 327      -9.528  14.458  -5.702  1.00  0.00      RA0  C
ATOM   2987  CG  TYR A 327      -9.100  13.470  -6.760  1.00  0.00      RA0  C
ATOM   2988  CD1 TYR A 327      -9.342  13.753  -8.097  1.00  0.00      RA0  C
ATOM   2989  CE1 TYR A 327      -8.974  12.840  -9.076  1.00  0.00      RA0  C
ATOM   2990  CD2 TYR A 327      -8.487  12.274  -6.402  1.00  0.00      RA0  C
ATOM   2991  CE2 TYR A 327      -8.110  11.364  -7.382  1.00  0.00      RA0  C
ATOM   2992  CZ  TYR A 327      -8.351  11.650  -8.720  1.00  0.00      RA0  C
ATOM   2993  OH  TYR A 327      -7.972  10.759  -9.703  1.00  0.00      RA0  O
ATOM   2994  HH  TYR A 327      -7.644   9.957  -9.320  1.00  0.00      RA0  H
ATOM   2995  C   TYR A 327      -8.902  16.252  -4.140  1.00  0.00      RA0  C
ATOM   2996  O   TYR A 327      -8.512  16.053  -2.997  1.00  0.00      RA0  O
ATOM   2997  N   LEU A 328      -9.769  17.205  -4.424  1.00  0.00      RA0  N
ATOM   2998  H   LEU A 328     -10.117  17.368  -5.347  1.00  0.00      RA0  H
ATOM   2999  CA  LEU A 328     -10.019  18.254  -3.453  1.00  0.00      RA0  C
ATOM   3000  CB  LEU A 328      -8.957  19.345  -3.669  1.00  0.00      RA0  C
ATOM   3001  CG  LEU A 328      -8.654  20.290  -2.499  1.00  0.00      RA0  C
ATOM   3002  CD1 LEU A 328      -7.259  20.902  -2.630  1.00  0.00      RA0  C
ATOM   3003  CD2 LEU A 328      -9.717  21.370  -2.291  1.00  0.00      RA0  C
ATOM   3004  C   LEU A 328     -11.440  18.782  -3.602  1.00  0.00      RA0  C
ATOM   3005  O   LEU A 328     -11.846  19.202  -4.690  1.00  0.00      RA0  O
ATOM   3006  N   GLN A 329     -12.195  18.728  -2.508  1.00  0.00      RA0  N
ATOM   3007  H   GLN A 329     -11.729  18.652  -1.617  1.00  0.00      RA0  H
ATOM   3008  CA  GLN A 329     -13.621  19.029  -2.550  1.00  0.00      RA0  C
ATOM   3009  CB  GLN A 329     -14.384  18.247  -1.479  1.00  0.00      RA0  C
ATOM   3010  CG  GLN A 329     -15.874  18.599  -1.452  1.00  0.00      RA0  C
ATOM   3011  CD  GLN A 329     -16.694  17.632  -0.616  1.00  0.00      RA0  C
ATOM   3012  OE1 GLN A 329     -17.876  17.449  -0.882  1.00  0.00      RA0  O
ATOM   3013  NE2 GLN A 329     -16.043  17.029   0.393  1.00  0.00      RA0  N
ATOM   3014 HE21 GLN A 329     -15.064  17.121   0.594  1.00  0.00      RA0  H
ATOM   3015 HE22 GLN A 329     -16.522  16.395   1.010  1.00  0.00      RA0  H
ATOM   3016  C   GLN A 329     -13.864  20.510  -2.458  1.00  0.00      RA0  C
ATOM   3017  O   GLN A 329     -13.347  21.180  -1.564  1.00  0.00      RA0  O
ATOM   3018  N   HIS A 330     -14.661  21.005  -3.398  1.00  0.00      RA0  N
ATOM   3019  H   HIS A 330     -15.004  20.360  -4.059  1.00  0.00      RA0  H
ATOM   3020  CA  HIS A 330     -15.058  22.401  -3.446  1.00  0.00      RA0  C
ATOM   3021  CB  HIS A 330     -14.536  22.984  -4.759  1.00  0.00      RA0  C
ATOM   3022  CG  HIS A 330     -13.249  23.712  -4.447  1.00  0.00      RA0  C
ATOM   3023  ND1 HIS A 330     -12.542  23.561  -3.306  1.00  0.00      RA0  N
ATOM   3024  HD1 HIS A 330     -12.718  22.959  -2.539  1.00  0.00      RA0  H
ATOM   3025  CD2 HIS A 330     -12.610  24.661  -5.249  1.00  0.00      RA0  C
ATOM   3026  NE2 HIS A 330     -11.512  25.086  -4.581  1.00  0.00      RA0  N
ATOM   3027  CE1 HIS A 330     -11.469  24.411  -3.385  1.00  0.00      RA0  C
ATOM   3028  C   HIS A 330     -16.543  22.522  -3.226  1.00  0.00      RA0  C
ATOM   3029  O   HIS A 330     -17.268  21.524  -3.323  1.00  0.00      RA0  O
ATOM   3030  N   PRO A 331     -17.022  23.742  -2.900  1.00  0.00      RA0  N
ATOM   3031  CD  PRO A 331     -16.248  24.930  -2.541  1.00  0.00      RA0  C
ATOM   3032  CA  PRO A 331     -18.459  23.990  -2.854  1.00  0.00      RA0  C
ATOM   3033  CB  PRO A 331     -18.535  25.518  -2.823  1.00  0.00      RA0  C
ATOM   3034  CG  PRO A 331     -17.287  25.931  -2.049  1.00  0.00      RA0  C
ATOM   3035  C   PRO A 331     -19.228  23.347  -4.016  1.00  0.00      RA0  C
ATOM   3036  O   PRO A 331     -20.243  22.696  -3.779  1.00  0.00      RA0  O
ATOM   3037  N   ALA A 332     -18.734  23.500  -5.245  1.00  0.00      RA0  N
ATOM   3038  H   ALA A 332     -17.866  23.977  -5.353  1.00  0.00      RA0  H
ATOM   3039  CA  ALA A 332     -19.419  22.962  -6.431  1.00  0.00      RA0  C
ATOM   3040  CB  ALA A 332     -18.738  23.461  -7.706  1.00  0.00      RA0  C
ATOM   3041  C   ALA A 332     -19.492  21.424  -6.482  1.00  0.00      RA0  C
ATOM   3042  O   ALA A 332     -20.499  20.857  -6.921  1.00  0.00      RA0  O
ATOM   3043  N   GLY A 333     -18.424  20.766  -6.028  1.00  0.00      RA0  N
ATOM   3044  H   GLY A 333     -17.698  21.201  -5.492  1.00  0.00      RA0  H
ATOM   3045  CA  GLY A 333     -18.302  19.306  -6.070  1.00  0.00      RA0  C
ATOM   3046  C   GLY A 333     -16.869  18.888  -5.793  1.00  0.00      RA0  C
ATOM   3047  O   GLY A 333     -16.158  19.564  -5.046  1.00  0.00      RA0  O
ATOM   3048  N   ILE A 334     -16.443  17.770  -6.378  1.00  0.00      RA0  N
ATOM   3049  H   ILE A 334     -17.037  17.254  -6.995  1.00  0.00      RA0  H
ATOM   3050  CA  ILE A 334     -15.028  17.372  -6.330  1.00  0.00      RA0  C
ATOM   3051  CB  ILE A 334     -14.862  15.980  -5.714  1.00  0.00      RA0  C
ATOM   3052  CG2 ILE A 334     -13.385  15.660  -5.467  1.00  0.00      RA0  C
ATOM   3053  CG1 ILE A 334     -15.682  15.827  -4.436  1.00  0.00      RA0  C
ATOM   3054  CD1 ILE A 334     -15.513  14.431  -3.843  1.00  0.00      RA0  C
ATOM   3055  C   ILE A 334     -14.444  17.385  -7.742  1.00  0.00      RA0  C
ATOM   3056  O   ILE A 334     -15.057  16.882  -8.689  1.00  0.00      RA0  O
ATOM   3057  N   GLU A 335     -13.256  17.965  -7.871  1.00  0.00      RA0  N
ATOM   3058  H   GLU A 335     -12.768  18.281  -7.056  1.00  0.00      RA0  H
ATOM   3059  CA  GLU A 335     -12.574  18.073  -9.152  1.00  0.00      RA0  C
ATOM   3060  CB  GLU A 335     -11.297  18.906  -9.011  1.00  0.00      RA0  C
ATOM   3061  CG  GLU A 335     -10.766  19.300 -10.388  1.00  0.00      RA0  C
ATOM   3062  CD  GLU A 335      -9.291  19.627 -10.336  1.00  0.00      RA0  C
ATOM   3063  OE1 GLU A 335      -8.773  19.899  -9.251  1.00  0.00      RA0  O
ATOM   3064  OE2 GLU A 335      -8.667  19.585 -11.396  1.00  0.00      RA0  O
ATOM   3065  C   GLU A 335     -12.209  16.683  -9.684  1.00  0.00      RA0  C
ATOM   3066  O   GLU A 335     -11.500  15.931  -9.012  1.00  0.00      RA0  O
ATOM   3067  N   PRO A 336     -12.695  16.345 -10.896  1.00  0.00      RA0  N
ATOM   3068  CD  PRO A 336     -13.551  17.229 -11.679  1.00  0.00      RA0  C
ATOM   3069  CA  PRO A 336     -12.523  15.034 -11.558  1.00  0.00      RA0  C
ATOM   3070  CB  PRO A 336     -13.383  15.156 -12.821  1.00  0.00      RA0  C
ATOM   3071  CG  PRO A 336     -14.375  16.279 -12.534  1.00  0.00      RA0  C
ATOM   3072  C   PRO A 336     -11.070  14.666 -11.896  1.00  0.00      RA0  C
ATOM   3073  O   PRO A 336     -10.776  13.495 -12.141  1.00  0.00      RA0  O
ATOM   3074  N   THR A 337     -10.193  15.667 -11.932  1.00  0.00      RA0  N
ATOM   3075  H   THR A 337     -10.428  16.614 -11.719  1.00  0.00      RA0  H
ATOM   3076  CA  THR A 337      -8.754  15.466 -12.090  1.00  0.00      RA0  C
ATOM   3077  CB  THR A 337      -8.458  16.440 -13.209  1.00  0.00      RA0  C
ATOM   3078  OG1 THR A 337      -9.506  17.424 -13.203  1.00  0.00      RA0  O
ATOM   3079  HG1 THR A 337      -9.214  18.104 -12.580  1.00  0.00      RA0  H
ATOM   3080  CG2 THR A 337      -8.418  15.740 -14.568  1.00  0.00      RA0  C
ATOM   3081  C   THR A 337      -8.060  15.845 -10.787  1.00  0.00      RA0  C
ATOM   3082  O   THR A 337      -8.548  16.718 -10.057  1.00  0.00      RA0  O
ATOM   3083  N   PRO A 338      -6.913  15.203 -10.488  1.00  0.00      RA0  N
ATOM   3084  CD  PRO A 338      -6.270  14.149 -11.260  1.00  0.00      RA0  C
ATOM   3085  CA  PRO A 338      -6.212  15.522  -9.248  1.00  0.00      RA0  C
ATOM   3086  CB  PRO A 338      -5.036  14.538  -9.248  1.00  0.00      RA0  C
ATOM   3087  CG  PRO A 338      -5.413  13.427 -10.228  1.00  0.00      RA0  C
ATOM   3088  C   PRO A 338      -5.738  16.964  -9.253  1.00  0.00      RA0  C
ATOM   3089  O   PRO A 338      -5.533  17.541 -10.320  1.00  0.00      RA0  O
ATOM   3090  N   THR A 339      -5.580  17.535  -8.067  1.00  0.00      RA0  N
ATOM   3091  H   THR A 339      -5.919  17.123  -7.219  1.00  0.00      RA0  H
ATOM   3092  CA  THR A 339      -5.042  18.881  -7.932  1.00  0.00      RA0  C
ATOM   3093  CB  THR A 339      -5.943  19.432  -6.856  1.00  0.00      RA0  C
ATOM   3094  OG1 THR A 339      -7.195  18.735  -6.990  1.00  0.00      RA0  O
ATOM   3095  HG1 THR A 339      -7.594  19.037  -7.817  1.00  0.00      RA0  H
ATOM   3096  CG2 THR A 339      -6.120  20.949  -6.916  1.00  0.00      RA0  C
ATOM   3097  C   THR A 339      -3.549  18.785  -7.634  1.00  0.00      RA0  C
ATOM   3098  O   THR A 339      -2.775  19.662  -8.009  1.00  0.00      RA0  O
ATOM   3099  N   LEU A 340      -3.159  17.711  -6.955  1.00  0.00      RA0  N
ATOM   3100  H   LEU A 340      -3.818  17.011  -6.672  1.00  0.00      RA0  H
ATOM   3101  CA  LEU A 340      -1.759  17.437  -6.636  1.00  0.00      RA0  C
ATOM   3102  CB  LEU A 340      -1.488  17.860  -5.188  1.00  0.00      RA0  C
ATOM   3103  CG  LEU A 340      -0.032  17.711  -4.738  1.00  0.00      RA0  C
ATOM   3104  CD1 LEU A 340       0.898  18.667  -5.485  1.00  0.00      RA0  C
ATOM   3105  CD2 LEU A 340       0.112  17.825  -3.222  1.00  0.00      RA0  C
ATOM   3106  C   LEU A 340      -1.470  15.949  -6.819  1.00  0.00      RA0  C
ATOM   3107  O   LEU A 340      -2.368  15.111  -6.672  1.00  0.00      RA0  O
ATOM   3108  N   THR A 341      -0.222  15.633  -7.163  1.00  0.00      RA0  N
ATOM   3109  H   THR A 341       0.448  16.297  -7.491  1.00  0.00      RA0  H
ATOM   3110  CA  THR A 341       0.280  14.263  -7.103  1.00  0.00      RA0  C
ATOM   3111  CB  THR A 341       0.356  13.968  -8.576  1.00  0.00      RA0  C
ATOM   3112  OG1 THR A 341       0.094  15.220  -9.236  1.00  0.00      RA0  O
ATOM   3113  HG1 THR A 341      -0.070  15.013 -10.147  1.00  0.00      RA0  H
ATOM   3114  CG2 THR A 341      -0.684  12.940  -9.010  1.00  0.00      RA0  C
ATOM   3115  C   THR A 341       1.615  14.253  -6.365  1.00  0.00      RA0  C
ATOM   3116  O   THR A 341       2.430  15.159  -6.535  1.00  0.00      RA0  O
ATOM   3117  N   LEU A 342       1.822  13.235  -5.536  1.00  0.00      RA0  N
ATOM   3118  H   LEU A 342       1.123  12.518  -5.477  1.00  0.00      RA0  H
ATOM   3119  CA  LEU A 342       3.120  12.984  -4.913  1.00  0.00      RA0  C
ATOM   3120  CB  LEU A 342       2.932  12.816  -3.409  1.00  0.00      RA0  C
ATOM   3121  CG  LEU A 342       2.296  14.054  -2.782  1.00  0.00      RA0  C
ATOM   3122  CD1 LEU A 342       1.838  13.798  -1.349  1.00  0.00      RA0  C
ATOM   3123  CD2 LEU A 342       3.214  15.270  -2.888  1.00  0.00      RA0  C
ATOM   3124  C   LEU A 342       3.711  11.717  -5.531  1.00  0.00      RA0  C
ATOM   3125  O   LEU A 342       2.974  10.820  -5.926  1.00  0.00      RA0  O
ATOM   3126  N   THR A 343       5.034  11.644  -5.630  1.00  0.00      RA0  N
ATOM   3127  H   THR A 343       5.654  12.325  -5.245  1.00  0.00      RA0  H
ATOM   3128  CA  THR A 343       5.678  10.470  -6.224  1.00  0.00      RA0  C
ATOM   3129  CB  THR A 343       6.011  10.792  -7.678  1.00  0.00      RA0  C
ATOM   3130  OG1 THR A 343       4.891  11.461  -8.288  1.00  0.00      RA0  O
ATOM   3131  HG1 THR A 343       4.813  12.295  -7.844  1.00  0.00      RA0  H
ATOM   3132  CG2 THR A 343       6.369   9.532  -8.458  1.00  0.00      RA0  C
ATOM   3133  C   THR A 343       6.856   9.946  -5.387  1.00  0.00      RA0  C
ATOM   3134  O   THR A 343       7.638  10.719  -4.819  1.00  0.00      RA0  O
ATOM   3135  N   GLY A 344       6.962   8.625  -5.301  1.00  0.00      RA0  N
ATOM   3136  H   GLY A 344       6.361   8.046  -5.856  1.00  0.00      RA0  H
ATOM   3137  CA  GLY A 344       8.050   7.991  -4.574  1.00  0.00      RA0  C
ATOM   3138  C   GLY A 344       9.378   8.202  -5.266  1.00  0.00      RA0  C
ATOM   3139  O   GLY A 344       9.431   8.385  -6.480  1.00  0.00      RA0  O
ATOM   3140  N   HIS A 345      10.452   8.192  -4.487  1.00  0.00      RA0  N
ATOM   3141  H   HIS A 345      10.365   7.951  -3.520  1.00  0.00      RA0  H
ATOM   3142  CA  HIS A 345      11.794   8.356  -5.034  1.00  0.00      RA0  C
ATOM   3143  CB  HIS A 345      12.513   9.506  -4.319  1.00  0.00      RA0  C
ATOM   3144  CG  HIS A 345      11.743  10.800  -4.529  1.00  0.00      RA0  C
ATOM   3145  ND1 HIS A 345      10.845  10.994  -5.517  1.00  0.00      RA0  N
ATOM   3146  HD1 HIS A 345      10.558  10.332  -6.190  1.00  0.00      RA0  H
ATOM   3147  CD2 HIS A 345      11.814  11.976  -3.770  1.00  0.00      RA0  C
ATOM   3148  NE2 HIS A 345      10.952  12.886  -4.305  1.00  0.00      RA0  N
ATOM   3149  CE1 HIS A 345      10.359  12.268  -5.383  1.00  0.00      RA0  C
ATOM   3150  C   HIS A 345      12.530   7.057  -5.032  1.00  0.00      RA0  C
ATOM   3151  O   HIS A 345      13.369   6.832  -5.891  1.00  0.00      RA0  O
ATOM   3152  N   ASP A 346      12.208   6.185  -4.076  1.00  0.00      RA0  N
ATOM   3153  H   ASP A 346      11.538   6.375  -3.358  1.00  0.00      RA0  H
ATOM   3154  CA  ASP A 346      12.860   4.884  -3.950  1.00  0.00      RA0  C
ATOM   3155  CB  ASP A 346      12.680   4.330  -2.534  1.00  0.00      RA0  C
ATOM   3156  CG  ASP A 346      12.729   5.417  -1.475  1.00  0.00      RA0  C
ATOM   3157  OD1 ASP A 346      13.734   5.504  -0.776  1.00  0.00      RA0  O
ATOM   3158  OD2 ASP A 346      11.748   6.148  -1.321  1.00  0.00      RA0  O
ATOM   3159  C   ASP A 346      12.233   3.862  -4.899  1.00  0.00      RA0  C
ATOM   3160  O   ASP A 346      11.017   3.655  -4.893  1.00  0.00      RA0  O
ATOM   3161  N   GLU A 347      13.069   3.224  -5.711  1.00  0.00      RA0  N
ATOM   3162  H   GLU A 347      14.047   3.372  -5.593  1.00  0.00      RA0  H
ATOM   3163  CA  GLU A 347      12.597   2.228  -6.651  1.00  0.00      RA0  C
ATOM   3164  CB  GLU A 347      13.721   1.931  -7.677  1.00  0.00      RA0  C
ATOM   3165  CG  GLU A 347      13.334   1.112  -8.924  1.00  0.00      RA0  C
ATOM   3166  CD  GLU A 347      14.467   1.008  -9.955  1.00  0.00      RA0  C
ATOM   3167  OE1 GLU A 347      14.390   0.158 -10.842  1.00  0.00      RA0  O
ATOM   3168  OE2 GLU A 347      15.411   1.801  -9.945  1.00  0.00      RA0  O
ATOM   3169  C   GLU A 347      12.102   0.993  -5.899  1.00  0.00      RA0  C
ATOM   3170  O   GLU A 347      12.776   0.506  -4.984  1.00  0.00      RA0  O
ATOM   3171  N   PHE A 348      10.920   0.509  -6.306  1.00  0.00      RA0  N
ATOM   3172  H   PHE A 348      10.456   1.036  -7.008  1.00  0.00      RA0  H
ATOM   3173  CA  PHE A 348      10.221  -0.647  -5.708  1.00  0.00      RA0  C
ATOM   3174  CB  PHE A 348      11.052  -1.935  -5.751  1.00  0.00      RA0  C
ATOM   3175  CG  PHE A 348      11.250  -2.377  -7.179  1.00  0.00      RA0  C
ATOM   3176  CD1 PHE A 348      10.167  -2.829  -7.921  1.00  0.00      RA0  C
ATOM   3177  CD2 PHE A 348      12.516  -2.340  -7.749  1.00  0.00      RA0  C
ATOM   3178  CE1 PHE A 348      10.346  -3.239  -9.237  1.00  0.00      RA0  C
ATOM   3179  CE2 PHE A 348      12.694  -2.752  -9.064  1.00  0.00      RA0  C
ATOM   3180  CZ  PHE A 348      11.610  -3.199  -9.810  1.00  0.00      RA0  C
ATOM   3181  C   PHE A 348       9.691  -0.405  -4.288  1.00  0.00      RA0  C
ATOM   3182  O   PHE A 348       9.128  -1.304  -3.660  1.00  0.00      RA0  O
ATOM   3183  N   GLY A 349       9.866   0.811  -3.784  1.00  0.00      RA0  N
ATOM   3184  H   GLY A 349      10.233   1.559  -4.342  1.00  0.00      RA0  H
ATOM   3185  CA  GLY A 349       9.324   1.174  -2.481  1.00  0.00      RA0  C
ATOM   3186  C   GLY A 349       7.910   1.661  -2.678  1.00  0.00      RA0  C
ATOM   3187  O   GLY A 349       7.685   2.832  -3.010  1.00  0.00      RA0  O
ATOM   3188  N   ARG A 350       6.959   0.755  -2.496  1.00  0.00      RA0  N
ATOM   3189  H   ARG A 350       7.281  -0.159  -2.255  1.00  0.00      RA0  H
ATOM   3190  CA  ARG A 350       5.562   1.021  -2.813  1.00  0.00      RA0  C
ATOM   3191  CB  ARG A 350       4.799  -0.235  -2.401  1.00  0.00      RA0  C
ATOM   3192  CG  ARG A 350       5.285  -1.485  -3.143  1.00  0.00      RA0  C
ATOM   3193  CD  ARG A 350       4.862  -1.452  -4.609  1.00  0.00      RA0  C
ATOM   3194  NE  ARG A 350       5.482  -2.484  -5.446  1.00  0.00      RA0  N
ATOM   3195  HE  ARG A 350       6.166  -2.147  -6.112  1.00  0.00      RA0  H
ATOM   3196  CZ  ARG A 350       5.070  -3.791  -5.506  1.00  0.00      RA0  C
ATOM   3197  NH1 ARG A 350       4.197  -4.284  -4.596  1.00  0.00      RA0  N
ATOM   3198 HH11 ARG A 350       3.850  -5.228  -4.633  1.00  0.00      RA0  H
ATOM   3199 HH12 ARG A 350       3.866  -3.710  -3.843  1.00  0.00      RA0  H
ATOM   3200  NH2 ARG A 350       5.533  -4.567  -6.508  1.00  0.00      RA0  N
ATOM   3201 HH21 ARG A 350       5.303  -5.533  -6.647  1.00  0.00      RA0  H
ATOM   3202 HH22 ARG A 350       6.142  -4.148  -7.204  1.00  0.00      RA0  H
ATOM   3203  C   ARG A 350       5.072   2.301  -2.130  1.00  0.00      RA0  C
ATOM   3204  O   ARG A 350       4.639   2.266  -0.986  1.00  0.00      RA0  O
ATOM   3205  N   PHE A 351       5.148   3.432  -2.824  1.00  0.00      RA0  N
ATOM   3206  H   PHE A 351       5.684   3.424  -3.673  1.00  0.00      RA0  H
ATOM   3207  CA  PHE A 351       4.859   4.718  -2.190  1.00  0.00      RA0  C
ATOM   3208  CB  PHE A 351       5.341   5.857  -3.081  1.00  0.00      RA0  C
ATOM   3209  CG  PHE A 351       5.055   7.206  -2.468  1.00  0.00      RA0  C
ATOM   3210  CD1 PHE A 351       5.571   7.537  -1.221  1.00  0.00      RA0  C
ATOM   3211  CD2 PHE A 351       4.288   8.127  -3.171  1.00  0.00      RA0  C
ATOM   3212  CE1 PHE A 351       5.330   8.797  -0.685  1.00  0.00      RA0  C
ATOM   3213  CE2 PHE A 351       4.051   9.386  -2.635  1.00  0.00      RA0  C
ATOM   3214  CZ  PHE A 351       4.576   9.724  -1.394  1.00  0.00      RA0  C
ATOM   3215  C   PHE A 351       3.386   4.931  -1.808  1.00  0.00      RA0  C
ATOM   3216  O   PHE A 351       3.090   5.252  -0.661  1.00  0.00      RA0  O
ATOM   3217  N   GLY A 352       2.456   4.747  -2.734  1.00  0.00      RA0  N
ATOM   3218  H   GLY A 352       2.735   4.356  -3.606  1.00  0.00      RA0  H
ATOM   3219  CA  GLY A 352       1.047   4.974  -2.390  1.00  0.00      RA0  C
ATOM   3220  C   GLY A 352       0.394   3.835  -1.617  1.00  0.00      RA0  C
ATOM   3221  O   GLY A 352      -0.804   3.584  -1.763  1.00  0.00      RA0  O
ATOM   3222  N   SER A 353       1.175   3.162  -0.778  1.00  0.00      RA0  N
ATOM   3223  H   SER A 353       2.051   3.539  -0.461  1.00  0.00      RA0  H
ATOM   3224  CA  SER A 353       0.797   1.852  -0.254  1.00  0.00      RA0  C
ATOM   3225  CB  SER A 353       1.990   0.932  -0.095  1.00  0.00      RA0  C
ATOM   3226  OG  SER A 353       2.006   0.042  -1.218  1.00  0.00      RA0  O
ATOM   3227  HG  SER A 353       1.162  -0.389  -1.190  1.00  0.00      RA0  H
ATOM   3228  C   SER A 353      -0.118   1.861   0.979  1.00  0.00      RA0  C
ATOM   3229  O   SER A 353      -0.955   0.969   1.149  1.00  0.00      RA0  O
ATOM   3230  N   SER A 354       0.058   2.857   1.842  1.00  0.00      RA0  N
ATOM   3231  H   SER A 354       0.829   3.491   1.789  1.00  0.00      RA0  H
ATOM   3232  CA  SER A 354      -0.827   3.057   2.978  1.00  0.00      RA0  C
ATOM   3233  CB  SER A 354      -0.056   2.347   4.080  1.00  0.00      RA0  C
ATOM   3234  OG  SER A 354       1.207   1.961   3.506  1.00  0.00      RA0  O
ATOM   3235  HG  SER A 354       1.835   1.910   4.225  1.00  0.00      RA0  H
ATOM   3236  C   SER A 354      -1.012   4.538   3.191  1.00  0.00      RA0  C
ATOM   3237  O   SER A 354      -0.112   5.325   2.899  1.00  0.00      RA0  O
ATOM   3238  N   LEU A 355      -2.183   4.912   3.696  1.00  0.00      RA0  N
ATOM   3239  H   LEU A 355      -2.897   4.260   3.954  1.00  0.00      RA0  H
ATOM   3240  CA  LEU A 355      -2.526   6.307   3.910  1.00  0.00      RA0  C
ATOM   3241  CB  LEU A 355      -3.418   6.830   2.778  1.00  0.00      RA0  C
ATOM   3242  CG  LEU A 355      -2.894   6.742   1.343  1.00  0.00      RA0  C
ATOM   3243  CD1 LEU A 355      -4.012   6.984   0.330  1.00  0.00      RA0  C
ATOM   3244  CD2 LEU A 355      -1.721   7.684   1.097  1.00  0.00      RA0  C
ATOM   3245  C   LEU A 355      -3.324   6.440   5.178  1.00  0.00      RA0  C
ATOM   3246  O   LEU A 355      -4.325   5.754   5.350  1.00  0.00      RA0  O
ATOM   3247  N   THR A 356      -2.901   7.329   6.065  1.00  0.00      RA0  N
ATOM   3248  H   THR A 356      -2.050   7.850   5.942  1.00  0.00      RA0  H
ATOM   3249  CA  THR A 356      -3.746   7.690   7.189  1.00  0.00      RA0  C
ATOM   3250  CB  THR A 356      -3.240   6.842   8.368  1.00  0.00      RA0  C
ATOM   3251  OG1 THR A 356      -4.283   6.065   8.979  1.00  0.00      RA0  O
ATOM   3252  HG1 THR A 356      -4.066   5.150   8.814  1.00  0.00      RA0  H
ATOM   3253  CG2 THR A 356      -2.414   7.628   9.381  1.00  0.00      RA0  C
ATOM   3254  C   THR A 356      -3.743   9.193   7.413  1.00  0.00      RA0  C
ATOM   3255  O   THR A 356      -2.680   9.828   7.347  1.00  0.00      RA0  O
ATOM   3256  N   PRO A 357      -4.935   9.772   7.664  1.00  0.00      RA0  N
ATOM   3257  CD  PRO A 357      -6.238   9.137   7.545  1.00  0.00      RA0  C
ATOM   3258  CA  PRO A 357      -4.995  11.150   8.144  1.00  0.00      RA0  C
ATOM   3259  CB  PRO A 357      -6.503  11.410   8.218  1.00  0.00      RA0  C
ATOM   3260  CG  PRO A 357      -7.181  10.319   7.386  1.00  0.00      RA0  C
ATOM   3261  C   PRO A 357      -4.379  11.209   9.536  1.00  0.00      RA0  C
ATOM   3262  O   PRO A 357      -4.483  10.237  10.287  1.00  0.00      RA0  O
ATOM   3263  N   LEU A 358      -3.730  12.323   9.867  1.00  0.00      RA0  N
ATOM   3264  H   LEU A 358      -3.655  13.078   9.209  1.00  0.00      RA0  H
ATOM   3265  CA  LEU A 358      -3.148  12.511  11.202  1.00  0.00      RA0  C
ATOM   3266  CB  LEU A 358      -1.693  12.961  11.090  1.00  0.00      RA0  C
ATOM   3267  CG  LEU A 358      -0.767  11.989  10.372  1.00  0.00      RA0  C
ATOM   3268  CD1 LEU A 358       0.611  12.609  10.138  1.00  0.00      RA0  C
ATOM   3269  CD2 LEU A 358      -0.675  10.662  11.118  1.00  0.00      RA0  C
ATOM   3270  C   LEU A 358      -3.854  13.588  12.024  1.00  0.00      RA0  C
ATOM   3271  O   LEU A 358      -3.532  13.784  13.196  1.00  0.00      RA0  O
ATOM   3272  N   GLY A 359      -4.810  14.282  11.415  1.00  0.00      RA0  N
ATOM   3273  H   GLY A 359      -4.991  14.119  10.447  1.00  0.00      RA0  H
ATOM   3274  CA  GLY A 359      -5.369  15.485  12.018  1.00  0.00      RA0  C
ATOM   3275  C   GLY A 359      -4.334  16.592  11.941  1.00  0.00      RA0  C
ATOM   3276  O   GLY A 359      -3.441  16.555  11.086  1.00  0.00      RA0  O
ATOM   3277  N   ASP A 360      -4.444  17.575  12.828  1.00  0.00      RA0  N
ATOM   3278  H   ASP A 360      -5.226  17.576  13.444  1.00  0.00      RA0  H
ATOM   3279  CA  ASP A 360      -3.466  18.652  12.872  1.00  0.00      RA0  C
ATOM   3280  CB  ASP A 360      -4.314  19.728  13.558  1.00  0.00      RA0  C
ATOM   3281  CG  ASP A 360      -4.274  21.110  12.966  1.00  0.00      RA0  C
ATOM   3282  OD1 ASP A 360      -5.284  21.554  12.413  1.00  0.00      RA0  O
ATOM   3283  OD2 ASP A 360      -3.271  21.780  13.158  1.00  0.00      RA0  O
ATOM   3284  C   ASP A 360      -2.306  18.257  13.773  1.00  0.00      RA0  C
ATOM   3285  O   ASP A 360      -2.365  18.433  14.988  1.00  0.00      RA0  O
ATOM   3286  N   LEU A 361      -1.255  17.719  13.162  1.00  0.00      RA0  N
ATOM   3287  H   LEU A 361      -1.214  17.770  12.157  1.00  0.00      RA0  H
ATOM   3288  CA  LEU A 361      -0.108  17.185  13.894  1.00  0.00      RA0  C
ATOM   3289  CB  LEU A 361       0.761  16.335  12.966  1.00  0.00      RA0  C
ATOM   3290  CG  LEU A 361       1.960  15.701  13.668  1.00  0.00      RA0  C
ATOM   3291  CD1 LEU A 361       1.523  14.711  14.746  1.00  0.00      RA0  C
ATOM   3292  CD2 LEU A 361       2.938  15.080  12.669  1.00  0.00      RA0  C
ATOM   3293  C   LEU A 361       0.729  18.285  14.564  1.00  0.00      RA0  C
ATOM   3294  O   LEU A 361       1.093  18.183  15.743  1.00  0.00      RA0  O
ATOM   3295  N   ASP A 362       1.025  19.334  13.802  1.00  0.00      RA0  N
ATOM   3296  H   ASP A 362       0.712  19.362  12.849  1.00  0.00      RA0  H
ATOM   3297  CA  ASP A 362       1.849  20.431  14.290  1.00  0.00      RA0  C
ATOM   3298  CB  ASP A 362       2.719  20.988  13.143  1.00  0.00      RA0  C
ATOM   3299  CG  ASP A 362       4.060  20.271  12.943  1.00  0.00      RA0  C
ATOM   3300  OD1 ASP A 362       4.905  20.816  12.228  1.00  0.00      RA0  O
ATOM   3301  OD2 ASP A 362       4.284  19.194  13.500  1.00  0.00      RA0  O
ATOM   3302  C   ASP A 362       1.004  21.546  14.900  1.00  0.00      RA0  C
ATOM   3303  O   ASP A 362       1.523  22.618  15.225  1.00  0.00      RA0  O
ATOM   3304  N   GLN A 363      -0.291  21.269  15.066  1.00  0.00      RA0  N
ATOM   3305  H   GLN A 363      -0.646  20.414  14.696  1.00  0.00      RA0  H
ATOM   3306  CA  GLN A 363      -1.257  22.211  15.640  1.00  0.00      RA0  C
ATOM   3307  CB  GLN A 363      -1.131  22.256  17.166  1.00  0.00      RA0  C
ATOM   3308  CG  GLN A 363      -1.696  21.016  17.865  1.00  0.00      RA0  C
ATOM   3309  CD  GLN A 363      -3.207  21.019  17.759  1.00  0.00      RA0  C
ATOM   3310  OE1 GLN A 363      -3.921  21.660  18.519  1.00  0.00      RA0  O
ATOM   3311  NE2 GLN A 363      -3.683  20.281  16.759  1.00  0.00      RA0  N
ATOM   3312 HE21 GLN A 363      -3.073  19.735  16.179  1.00  0.00      RA0  H
ATOM   3313 HE22 GLN A 363      -4.653  20.315  16.539  1.00  0.00      RA0  H
ATOM   3314  C   GLN A 363      -1.158  23.620  15.043  1.00  0.00      RA0  C
ATOM   3315  O   GLN A 363      -0.946  24.597  15.760  1.00  0.00      RA0  O
ATOM   3316  N   ASP A 364      -1.313  23.714  13.727  1.00  0.00      RA0  N
ATOM   3317  H   ASP A 364      -1.564  22.919  13.167  1.00  0.00      RA0  H
ATOM   3318  CA  ASP A 364      -1.197  24.994  13.031  1.00  0.00      RA0  C
ATOM   3319  CB  ASP A 364      -0.026  24.982  12.041  1.00  0.00      RA0  C
ATOM   3320  CG  ASP A 364      -0.519  24.737  10.624  1.00  0.00      RA0  C
ATOM   3321  OD1 ASP A 364      -0.162  25.517   9.739  1.00  0.00      RA0  O
ATOM   3322  OD2 ASP A 364      -1.257  23.777  10.406  1.00  0.00      RA0  O
ATOM   3323  C   ASP A 364      -2.490  25.440  12.316  1.00  0.00      RA0  C
ATOM   3324  O   ASP A 364      -2.550  26.535  11.755  1.00  0.00      RA0  O
ATOM   3325  N   GLY A 365      -3.508  24.584  12.334  1.00  0.00      RA0  N
ATOM   3326  H   GLY A 365      -3.347  23.652  12.667  1.00  0.00      RA0  H
ATOM   3327  CA  GLY A 365      -4.810  24.911  11.763  1.00  0.00      RA0  C
ATOM   3328  C   GLY A 365      -5.181  24.103  10.536  1.00  0.00      RA0  C
ATOM   3329  O   GLY A 365      -6.253  24.306   9.964  1.00  0.00      RA0  O
ATOM   3330  N   TYR A 366      -4.296  23.187  10.135  1.00  0.00      RA0  N
ATOM   3331  H   TYR A 366      -3.438  23.047  10.644  1.00  0.00      RA0  H
ATOM   3332  CA  TYR A 366      -4.473  22.383   8.918  1.00  0.00      RA0  C
ATOM   3333  CB  TYR A 366      -3.581  22.866   7.772  1.00  0.00      RA0  C
ATOM   3334  CG  TYR A 366      -3.814  24.326   7.471  1.00  0.00      RA0  C
ATOM   3335  CD1 TYR A 366      -4.921  24.707   6.685  1.00  0.00      RA0  C
ATOM   3336  CE1 TYR A 366      -5.123  26.071   6.413  1.00  0.00      RA0  C
ATOM   3337  CD2 TYR A 366      -2.907  25.269   7.991  1.00  0.00      RA0  C
ATOM   3338  CE2 TYR A 366      -3.111  26.631   7.726  1.00  0.00      RA0  C
ATOM   3339  CZ  TYR A 366      -4.211  27.011   6.935  1.00  0.00      RA0  C
ATOM   3340  OH  TYR A 366      -4.387  28.352   6.659  1.00  0.00      RA0  O
ATOM   3341  HH  TYR A 366      -3.832  28.841   7.254  1.00  0.00      RA0  H
ATOM   3342  C   TYR A 366      -4.201  20.908   9.168  1.00  0.00      RA0  C
ATOM   3343  O   TYR A 366      -3.220  20.558   9.812  1.00  0.00      RA0  O
ATOM   3344  N   ASN A 367      -5.069  20.039   8.659  1.00  0.00      RA0  N
ATOM   3345  H   ASN A 367      -5.726  20.357   7.982  1.00  0.00      RA0  H
ATOM   3346  CA  ASN A 367      -4.856  18.610   8.831  1.00  0.00      RA0  C
ATOM   3347  CB  ASN A 367      -6.096  17.756   8.573  1.00  0.00      RA0  C
ATOM   3348  CG  ASN A 367      -7.148  17.928   9.643  1.00  0.00      RA0  C
ATOM   3349  OD1 ASN A 367      -6.877  17.822  10.829  1.00  0.00      RA0  O
ATOM   3350  ND2 ASN A 367      -8.381  18.147   9.176  1.00  0.00      RA0  N
ATOM   3351 HD21 ASN A 367      -8.544  18.332   8.202  1.00  0.00      RA0  H
ATOM   3352 HD22 ASN A 367      -9.177  18.143   9.787  1.00  0.00      RA0  H
ATOM   3353  C   ASN A 367      -3.756  18.088   7.926  1.00  0.00      RA0  C
ATOM   3354  O   ASN A 367      -3.661  18.470   6.758  1.00  0.00      RA0  O
ATOM   3355  N   ASP A 368      -2.925  17.219   8.487  1.00  0.00      RA0  N
ATOM   3356  H   ASP A 368      -2.986  17.023   9.455  1.00  0.00      RA0  H
ATOM   3357  CA  ASP A 368      -1.765  16.668   7.795  1.00  0.00      RA0  C
ATOM   3358  CB  ASP A 368      -0.547  16.570   8.716  1.00  0.00      RA0  C
ATOM   3359  CG  ASP A 368      -0.110  17.908   9.248  1.00  0.00      RA0  C
ATOM   3360  OD1 ASP A 368      -0.210  18.118  10.454  1.00  0.00      RA0  O
ATOM   3361  OD2 ASP A 368       0.366  18.717   8.461  1.00  0.00      RA0  O
ATOM   3362  C   ASP A 368      -2.026  15.219   7.388  1.00  0.00      RA0  C
ATOM   3363  O   ASP A 368      -3.098  14.681   7.683  1.00  0.00      RA0  O
ATOM   3364  N   VAL A 369      -1.066  14.599   6.697  1.00  0.00      RA0  N
ATOM   3365  H   VAL A 369      -0.209  15.084   6.492  1.00  0.00      RA0  H
ATOM   3366  CA  VAL A 369      -1.239  13.238   6.148  1.00  0.00      RA0  C
ATOM   3367  CB  VAL A 369      -1.659  13.286   4.662  1.00  0.00      RA0  C
ATOM   3368  CG1 VAL A 369      -1.934  11.883   4.115  1.00  0.00      RA0  C
ATOM   3369  CG2 VAL A 369      -2.853  14.207   4.395  1.00  0.00      RA0  C
ATOM   3370  C   VAL A 369       0.053  12.432   6.276  1.00  0.00      RA0  C
ATOM   3371  O   VAL A 369       1.139  12.983   6.107  1.00  0.00      RA0  O
ATOM   3372  N   ALA A 370      -0.060  11.139   6.578  1.00  0.00      RA0  N
ATOM   3373  H   ALA A 370      -0.959  10.715   6.713  1.00  0.00      RA0  H
ATOM   3374  CA  ALA A 370       1.103  10.238   6.541  1.00  0.00      RA0  C
ATOM   3375  CB  ALA A 370       1.312   9.554   7.892  1.00  0.00      RA0  C
ATOM   3376  C   ALA A 370       0.953   9.151   5.479  1.00  0.00      RA0  C
ATOM   3377  O   ALA A 370      -0.089   8.495   5.390  1.00  0.00      RA0  O
ATOM   3378  N   ILE A 371       2.005   8.971   4.683  1.00  0.00      RA0  N
ATOM   3379  H   ILE A 371       2.861   9.451   4.844  1.00  0.00      RA0  H
ATOM   3380  CA  ILE A 371       2.033   8.009   3.576  1.00  0.00      RA0  C
ATOM   3381  CB  ILE A 371       2.167   8.777   2.259  1.00  0.00      RA0  C
ATOM   3382  CG2 ILE A 371       2.111   7.835   1.057  1.00  0.00      RA0  C
ATOM   3383  CG1 ILE A 371       1.141   9.906   2.166  1.00  0.00      RA0  C
ATOM   3384  CD1 ILE A 371       1.291  10.735   0.893  1.00  0.00      RA0  C
ATOM   3385  C   ILE A 371       3.223   7.066   3.736  1.00  0.00      RA0  C
ATOM   3386  O   ILE A 371       4.353   7.497   4.021  1.00  0.00      RA0  O
ATOM   3387  N   GLY A 372       2.984   5.778   3.540  1.00  0.00      RA0  N
ATOM   3388  H   GLY A 372       2.099   5.481   3.175  1.00  0.00      RA0  H
ATOM   3389  CA  GLY A 372       4.063   4.808   3.674  1.00  0.00      RA0  C
ATOM   3390  C   GLY A 372       4.559   4.219   2.366  1.00  0.00      RA0  C
ATOM   3391  O   GLY A 372       3.774   3.948   1.460  1.00  0.00      RA0  O
ATOM   3392  N   ALA A 373       5.870   4.023   2.273  1.00  0.00      RA0  N
ATOM   3393  H   ALA A 373       6.468   4.325   3.011  1.00  0.00      RA0  H
ATOM   3394  CA  ALA A 373       6.459   3.203   1.219  1.00  0.00      RA0  C
ATOM   3395  CB  ALA A 373       7.481   4.012   0.419  1.00  0.00      RA0  C
ATOM   3396  C   ALA A 373       7.190   2.034   1.885  1.00  0.00      RA0  C
ATOM   3397  O   ALA A 373       8.383   2.136   2.173  1.00  0.00      RA0  O
ATOM   3398  N   PRO A 374       6.474   0.925   2.147  1.00  0.00      RA0  N
ATOM   3399  CD  PRO A 374       5.094   0.750   1.727  1.00  0.00      RA0  C
ATOM   3400  CA  PRO A 374       6.958  -0.232   2.924  1.00  0.00      RA0  C
ATOM   3401  CB  PRO A 374       5.795  -1.223   2.849  1.00  0.00      RA0  C
ATOM   3402  CG  PRO A 374       4.561  -0.364   2.609  1.00  0.00      RA0  C
ATOM   3403  C   PRO A 374       8.279  -0.875   2.468  1.00  0.00      RA0  C
ATOM   3404  O   PRO A 374       8.729  -1.843   3.093  1.00  0.00      RA0  O
ATOM   3405  N   PHE A 375       8.882  -0.369   1.390  1.00  0.00      RA0  N
ATOM   3406  H   PHE A 375       8.538   0.451   0.940  1.00  0.00      RA0  H
ATOM   3407  CA  PHE A 375      10.144  -0.926   0.862  1.00  0.00      RA0  C
ATOM   3408  CB  PHE A 375       9.895  -1.850  -0.334  1.00  0.00      RA0  C
ATOM   3409  CG  PHE A 375       8.879  -2.905   0.026  1.00  0.00      RA0  C
ATOM   3410  CD1 PHE A 375       9.243  -3.973   0.837  1.00  0.00      RA0  C
ATOM   3411  CD2 PHE A 375       7.576  -2.794  -0.442  1.00  0.00      RA0  C
ATOM   3412  CE1 PHE A 375       8.291  -4.914   1.208  1.00  0.00      RA0  C
ATOM   3413  CE2 PHE A 375       6.624  -3.734  -0.072  1.00  0.00      RA0  C
ATOM   3414  CZ  PHE A 375       6.980  -4.784   0.765  1.00  0.00      RA0  C
ATOM   3415  C   PHE A 375      11.147   0.155   0.474  1.00  0.00      RA0  C
ATOM   3416  O   PHE A 375      12.169  -0.127  -0.157  1.00  0.00      RA0  O
ATOM   3417  N   GLY A 376      10.843   1.391   0.848  1.00  0.00      RA0  N
ATOM   3418  H   GLY A 376      10.108   1.552   1.504  1.00  0.00      RA0  H
ATOM   3419  CA  GLY A 376      11.748   2.507   0.609  1.00  0.00      RA0  C
ATOM   3420  C   GLY A 376      12.892   2.530   1.606  1.00  0.00      RA0  C
ATOM   3421  O   GLY A 376      12.935   1.715   2.528  1.00  0.00      RA0  O
ATOM   3422  N   GLY A 377      13.813   3.470   1.418  1.00  0.00      RA0  N
ATOM   3423  H   GLY A 377      13.755   4.066   0.611  1.00  0.00      RA0  H
ATOM   3424  CA  GLY A 377      14.976   3.592   2.284  1.00  0.00      RA0  C
ATOM   3425  C   GLY A 377      16.158   2.775   1.796  1.00  0.00      RA0  C
ATOM   3426  O   GLY A 377      15.998   1.831   1.009  1.00  0.00      RA0  O
ATOM   3427  N   GLU A 378      17.337   3.145   2.294  1.00  0.00      RA0  N
ATOM   3428  H   GLU A 378      17.358   3.875   2.986  1.00  0.00      RA0  H
ATOM   3429  CA  GLU A 378      18.630   2.587   1.892  1.00  0.00      RA0  C
ATOM   3430  CB  GLU A 378      19.755   3.200   2.724  1.00  0.00      RA0  C
ATOM   3431  CG  GLU A 378      19.796   4.724   2.610  1.00  0.00      RA0  C
ATOM   3432  CD  GLU A 378      19.597   5.325   3.987  1.00  0.00      RA0  C
ATOM   3433  OE1 GLU A 378      20.568   5.833   4.546  1.00  0.00      RA0  O
ATOM   3434  OE2 GLU A 378      18.470   5.284   4.489  1.00  0.00      RA0  O
ATOM   3435  C   GLU A 378      18.706   1.064   1.944  1.00  0.00      RA0  C
ATOM   3436  O   GLU A 378      19.429   0.452   1.158  1.00  0.00      RA0  O
ATOM   3437  N   THR A 379      17.976   0.451   2.872  1.00  0.00      RA0  N
ATOM   3438  H   THR A 379      17.485   0.970   3.571  1.00  0.00      RA0  H
ATOM   3439  CA  THR A 379      18.046  -1.002   3.047  1.00  0.00      RA0  C
ATOM   3440  CB  THR A 379      18.477  -1.126   4.490  1.00  0.00      RA0  C
ATOM   3441  OG1 THR A 379      18.090   0.094   5.143  1.00  0.00      RA0  O
ATOM   3442  HG1 THR A 379      17.990  -0.127   6.071  1.00  0.00      RA0  H
ATOM   3443  CG2 THR A 379      19.982  -1.348   4.642  1.00  0.00      RA0  C
ATOM   3444  C   THR A 379      16.708  -1.699   2.779  1.00  0.00      RA0  C
ATOM   3445  O   THR A 379      16.540  -2.880   3.094  1.00  0.00      RA0  O
ATOM   3446  N   GLN A 380      15.770  -0.957   2.188  1.00  0.00      RA0  N
ATOM   3447  H   GLN A 380      15.989  -0.013   1.935  1.00  0.00      RA0  H
ATOM   3448  CA  GLN A 380      14.445  -1.470   1.798  1.00  0.00      RA0  C
ATOM   3449  CB  GLN A 380      14.530  -2.484   0.649  1.00  0.00      RA0  C
ATOM   3450  CG  GLN A 380      15.059  -1.889  -0.668  1.00  0.00      RA0  C
ATOM   3451  CD  GLN A 380      16.565  -1.698  -0.624  1.00  0.00      RA0  C
ATOM   3452  OE1 GLN A 380      17.331  -2.651  -0.711  1.00  0.00      RA0  O
ATOM   3453  NE2 GLN A 380      16.959  -0.418  -0.479  1.00  0.00      RA0  N
ATOM   3454 HE21 GLN A 380      16.299   0.338  -0.407  1.00  0.00      RA0  H
ATOM   3455 HE22 GLN A 380      17.928  -0.169  -0.400  1.00  0.00      RA0  H
ATOM   3456  C   GLN A 380      13.634  -1.971   2.990  1.00  0.00      RA0  C
ATOM   3457  O   GLN A 380      12.872  -2.940   2.879  1.00  0.00      RA0  O
ATOM   3458  N   GLN A 381      13.814  -1.306   4.129  1.00  0.00      RA0  N
ATOM   3459  H   GLN A 381      14.357  -0.469   4.091  1.00  0.00      RA0  H
ATOM   3460  CA  GLN A 381      13.104  -1.657   5.358  1.00  0.00      RA0  C
ATOM   3461  CB  GLN A 381      13.931  -1.250   6.574  1.00  0.00      RA0  C
ATOM   3462  CG  GLN A 381      15.171  -2.141   6.684  1.00  0.00      RA0  C
ATOM   3463  CD  GLN A 381      16.086  -1.648   7.785  1.00  0.00      RA0  C
ATOM   3464  OE1 GLN A 381      17.156  -1.103   7.520  1.00  0.00      RA0  O
ATOM   3465  NE2 GLN A 381      15.615  -1.880   9.025  1.00  0.00      RA0  N
ATOM   3466 HE21 GLN A 381      14.753  -2.375   9.164  1.00  0.00      RA0  H
ATOM   3467 HE22 GLN A 381      16.095  -1.573   9.854  1.00  0.00      RA0  H
ATOM   3468  C   GLN A 381      11.704  -1.059   5.357  1.00  0.00      RA0  C
ATOM   3469  O   GLN A 381      10.768  -1.660   5.891  1.00  0.00      RA0  O
ATOM   3470  N   GLY A 382      11.570   0.120   4.749  1.00  0.00      RA0  N
ATOM   3471  H   GLY A 382      12.350   0.612   4.356  1.00  0.00      RA0  H
ATOM   3472  CA  GLY A 382      10.310   0.851   4.734  1.00  0.00      RA0  C
ATOM   3473  C   GLY A 382      10.437   2.251   5.302  1.00  0.00      RA0  C
ATOM   3474  O   GLY A 382      11.317   2.523   6.116  1.00  0.00      RA0  O
ATOM   3475  N   VAL A 383       9.542   3.135   4.875  1.00  0.00      RA0  N
ATOM   3476  H   VAL A 383       8.820   2.867   4.234  1.00  0.00      RA0  H
ATOM   3477  CA  VAL A 383       9.557   4.535   5.271  1.00  0.00      RA0  C
ATOM   3478  CB  VAL A 383      10.291   5.382   4.209  1.00  0.00      RA0  C
ATOM   3479  CG1 VAL A 383      10.296   6.865   4.566  1.00  0.00      RA0  C
ATOM   3480  CG2 VAL A 383      11.714   4.920   3.921  1.00  0.00      RA0  C
ATOM   3481  C   VAL A 383       8.133   5.076   5.381  1.00  0.00      RA0  C
ATOM   3482  O   VAL A 383       7.269   4.701   4.588  1.00  0.00      RA0  O
ATOM   3483  N   VAL A 384       7.889   5.953   6.355  1.00  0.00      RA0  N
ATOM   3484  H   VAL A 384       8.626   6.230   6.972  1.00  0.00      RA0  H
ATOM   3485  CA  VAL A 384       6.640   6.718   6.385  1.00  0.00      RA0  C
ATOM   3486  CB  VAL A 384       5.906   6.500   7.708  1.00  0.00      RA0  C
ATOM   3487  CG1 VAL A 384       4.610   7.310   7.777  1.00  0.00      RA0  C
ATOM   3488  CG2 VAL A 384       5.665   5.014   7.942  1.00  0.00      RA0  C
ATOM   3489  C   VAL A 384       6.923   8.202   6.201  1.00  0.00      RA0  C
ATOM   3490  O   VAL A 384       7.731   8.793   6.923  1.00  0.00      RA0  O
ATOM   3491  N   PHE A 385       6.252   8.790   5.221  1.00  0.00      RA0  N
ATOM   3492  H   PHE A 385       5.780   8.225   4.570  1.00  0.00      RA0  H
ATOM   3493  CA  PHE A 385       6.366  10.210   4.956  1.00  0.00      RA0  C
ATOM   3494  CB  PHE A 385       6.349  10.473   3.452  1.00  0.00      RA0  C
ATOM   3495  CG  PHE A 385       7.439   9.702   2.746  1.00  0.00      RA0  C
ATOM   3496  CD1 PHE A 385       8.709  10.252   2.625  1.00  0.00      RA0  C
ATOM   3497  CD2 PHE A 385       7.170   8.451   2.202  1.00  0.00      RA0  C
ATOM   3498  CE1 PHE A 385       9.700   9.565   1.935  1.00  0.00      RA0  C
ATOM   3499  CE2 PHE A 385       8.161   7.762   1.513  1.00  0.00      RA0  C
ATOM   3500  CZ  PHE A 385       9.422   8.327   1.366  1.00  0.00      RA0  C
ATOM   3501  C   PHE A 385       5.223  10.972   5.613  1.00  0.00      RA0  C
ATOM   3502  O   PHE A 385       4.069  10.569   5.502  1.00  0.00      RA0  O
ATOM   3503  N   VAL A 386       5.549  12.065   6.299  1.00  0.00      RA0  N
ATOM   3504  H   VAL A 386       6.510  12.345   6.355  1.00  0.00      RA0  H
ATOM   3505  CA  VAL A 386       4.535  13.010   6.780  1.00  0.00      RA0  C
ATOM   3506  CB  VAL A 386       4.843  13.450   8.213  1.00  0.00      RA0  C
ATOM   3507  CG1 VAL A 386       3.891  14.547   8.696  1.00  0.00      RA0  C
ATOM   3508  CG2 VAL A 386       4.823  12.241   9.146  1.00  0.00      RA0  C
ATOM   3509  C   VAL A 386       4.488  14.216   5.836  1.00  0.00      RA0  C
ATOM   3510  O   VAL A 386       5.523  14.800   5.497  1.00  0.00      RA0  O
ATOM   3511  N   PHE A 387       3.289  14.576   5.399  1.00  0.00      RA0  N
ATOM   3512  H   PHE A 387       2.457  14.167   5.767  1.00  0.00      RA0  H
ATOM   3513  CA  PHE A 387       3.124  15.716   4.516  1.00  0.00      RA0  C
ATOM   3514  CB  PHE A 387       2.477  15.280   3.202  1.00  0.00      RA0  C
ATOM   3515  CG  PHE A 387       3.482  14.657   2.266  1.00  0.00      RA0  C
ATOM   3516  CD1 PHE A 387       3.687  13.284   2.269  1.00  0.00      RA0  C
ATOM   3517  CD2 PHE A 387       4.183  15.465   1.379  1.00  0.00      RA0  C
ATOM   3518  CE1 PHE A 387       4.570  12.715   1.358  1.00  0.00      RA0  C
ATOM   3519  CE2 PHE A 387       5.065  14.896   0.470  1.00  0.00      RA0  C
ATOM   3520  CZ  PHE A 387       5.248  13.518   0.449  1.00  0.00      RA0  C
ATOM   3521  C   PHE A 387       2.238  16.756   5.186  1.00  0.00      RA0  C
ATOM   3522  O   PHE A 387       1.117  16.440   5.582  1.00  0.00      RA0  O
ATOM   3523  N   PRO A 388       2.750  17.995   5.335  1.00  0.00      RA0  N
ATOM   3524  CD  PRO A 388       4.041  18.425   4.814  1.00  0.00      RA0  C
ATOM   3525  CA  PRO A 388       2.005  19.085   5.968  1.00  0.00      RA0  C
ATOM   3526  CB  PRO A 388       3.108  20.119   6.209  1.00  0.00      RA0  C
ATOM   3527  CG  PRO A 388       4.068  19.933   5.035  1.00  0.00      RA0  C
ATOM   3528  C   PRO A 388       0.854  19.622   5.122  1.00  0.00      RA0  C
ATOM   3529  O   PRO A 388       1.018  19.874   3.929  1.00  0.00      RA0  O
ATOM   3530  N   GLY A 389      -0.301  19.794   5.755  1.00  0.00      RA0  N
ATOM   3531  H   GLY A 389      -0.316  19.643   6.751  1.00  0.00      RA0  H
ATOM   3532  CA  GLY A 389      -1.422  20.477   5.129  1.00  0.00      RA0  C
ATOM   3533  C   GLY A 389      -1.244  21.983   5.189  1.00  0.00      RA0  C
ATOM   3534  O   GLY A 389      -0.533  22.499   6.051  1.00  0.00      RA0  O
ATOM   3535  N   GLY A 390      -1.900  22.689   4.275  1.00  0.00      RA0  N
ATOM   3536  H   GLY A 390      -2.506  22.265   3.597  1.00  0.00      RA0  H
ATOM   3537  CA  GLY A 390      -1.796  24.137   4.217  1.00  0.00      RA0  C
ATOM   3538  C   GLY A 390      -2.955  24.760   3.472  1.00  0.00      RA0  C
ATOM   3539  O   GLY A 390      -3.797  24.039   2.933  1.00  0.00      RA0  O
ATOM   3540  N   PRO A 391      -3.000  26.109   3.430  1.00  0.00      RA0  N
ATOM   3541  CD  PRO A 391      -1.980  26.975   4.004  1.00  0.00      RA0  C
ATOM   3542  CA  PRO A 391      -4.079  26.852   2.766  1.00  0.00      RA0  C
ATOM   3543  CB  PRO A 391      -3.639  28.315   2.926  1.00  0.00      RA0  C
ATOM   3544  CG  PRO A 391      -2.142  28.280   3.235  1.00  0.00      RA0  C
ATOM   3545  C   PRO A 391      -4.332  26.407   1.325  1.00  0.00      RA0  C
ATOM   3546  O   PRO A 391      -5.489  26.211   0.944  1.00  0.00      RA0  O
ATOM   3547  N   GLY A 392      -3.258  26.225   0.551  1.00  0.00      RA0  N
ATOM   3548  H   GLY A 392      -2.355  26.249   0.974  1.00  0.00      RA0  H
ATOM   3549  CA  GLY A 392      -3.354  25.899  -0.884  1.00  0.00      RA0  C
ATOM   3550  C   GLY A 392      -3.424  24.421  -1.226  1.00  0.00      RA0  C
ATOM   3551  O   GLY A 392      -3.229  24.026  -2.378  1.00  0.00      RA0  O
ATOM   3552  N   GLY A 393      -3.722  23.607  -0.220  1.00  0.00      RA0  N
ATOM   3553  H   GLY A 393      -3.828  23.935   0.721  1.00  0.00      RA0  H
ATOM   3554  CA  GLY A 393      -3.771  22.165  -0.377  1.00  0.00      RA0  C
ATOM   3555  C   GLY A 393      -2.660  21.512   0.411  1.00  0.00      RA0  C
ATOM   3556  O   GLY A 393      -2.052  22.136   1.283  1.00  0.00      RA0  O
ATOM   3557  N   LEU A 394      -2.400  20.247   0.102  1.00  0.00      RA0  N
ATOM   3558  H   LEU A 394      -2.842  19.859  -0.704  1.00  0.00      RA0  H
ATOM   3559  CA  LEU A 394      -1.351  19.487   0.760  1.00  0.00      RA0  C
ATOM   3560  CB  LEU A 394      -1.523  18.001   0.432  1.00  0.00      RA0  C
ATOM   3561  CG  LEU A 394      -0.560  17.068   1.168  1.00  0.00      RA0  C
ATOM   3562  CD1 LEU A 394      -0.645  17.233   2.684  1.00  0.00      RA0  C
ATOM   3563  CD2 LEU A 394      -0.775  15.612   0.758  1.00  0.00      RA0  C
ATOM   3564  C   LEU A 394      -0.004  19.982   0.281  1.00  0.00      RA0  C
ATOM   3565  O   LEU A 394       0.195  20.162  -0.924  1.00  0.00      RA0  O
ATOM   3566  N   GLY A 395       0.904  20.227   1.225  1.00  0.00      RA0  N
ATOM   3567  H   GLY A 395       0.659  20.019   2.168  1.00  0.00      RA0  H
ATOM   3568  CA  GLY A 395       2.290  20.582   0.904  1.00  0.00      RA0  C
ATOM   3569  C   GLY A 395       2.960  19.446   0.149  1.00  0.00      RA0  C
ATOM   3570  O   GLY A 395       2.904  18.293   0.579  1.00  0.00      RA0  O
ATOM   3571  N   SER A 396       3.584  19.765  -0.982  1.00  0.00      RA0  N
ATOM   3572  H   SER A 396       3.635  20.715  -1.289  1.00  0.00      RA0  H
ATOM   3573  CA  SER A 396       4.177  18.735  -1.828  1.00  0.00      RA0  C
ATOM   3574  CB  SER A 396       4.179  19.406  -3.179  1.00  0.00      RA0  C
ATOM   3575  OG  SER A 396       3.187  20.438  -3.067  1.00  0.00      RA0  O
ATOM   3576  HG  SER A 396       2.350  20.003  -2.925  1.00  0.00      RA0  H
ATOM   3577  C   SER A 396       5.523  18.202  -1.308  1.00  0.00      RA0  C
ATOM   3578  O   SER A 396       6.113  17.305  -1.911  1.00  0.00      RA0  O
ATOM   3579  N   LYS A 397       6.001  18.743  -0.191  1.00  0.00      RA0  N
ATOM   3580  H   LYS A 397       5.457  19.363   0.374  1.00  0.00      RA0  H
ATOM   3581  CA  LYS A 397       7.261  18.285   0.393  1.00  0.00      RA0  C
ATOM   3582  CB  LYS A 397       8.393  19.298   0.144  1.00  0.00      RA0  C
ATOM   3583  CG  LYS A 397       8.911  19.173  -1.301  1.00  0.00      RA0  C
ATOM   3584  CD  LYS A 397       9.335  17.729  -1.616  1.00  0.00      RA0  C
ATOM   3585  CE  LYS A 397       9.610  17.390  -3.085  1.00  0.00      RA0  C
ATOM   3586  NZ  LYS A 397       9.769  15.930  -3.222  1.00  0.00      RA0  N
ATOM   3587  HZ1 LYS A 397       9.975  15.671  -4.208  1.00  0.00      RA0  H
ATOM   3588  HZ2 LYS A 397      10.546  15.585  -2.624  1.00  0.00      RA0  H
ATOM   3589  HZ3 LYS A 397       8.885  15.463  -2.933  1.00  0.00      RA0  H
ATOM   3590  C   LYS A 397       7.097  17.834   1.837  1.00  0.00      RA0  C
ATOM   3591  O   LYS A 397       6.399  18.489   2.617  1.00  0.00      RA0  O
ATOM   3592  N   PRO A 398       7.761  16.717   2.199  1.00  0.00      RA0  N
ATOM   3593  CD  PRO A 398       8.626  15.927   1.334  1.00  0.00      RA0  C
ATOM   3594  CA  PRO A 398       7.609  16.065   3.505  1.00  0.00      RA0  C
ATOM   3595  CB  PRO A 398       8.305  14.707   3.343  1.00  0.00      RA0  C
ATOM   3596  CG  PRO A 398       8.486  14.502   1.846  1.00  0.00      RA0  C
ATOM   3597  C   PRO A 398       8.201  16.832   4.704  1.00  0.00      RA0  C
ATOM   3598  O   PRO A 398       9.355  17.288   4.671  1.00  0.00      RA0  O
ATOM   3599  N   SER A 399       7.395  16.957   5.755  1.00  0.00      RA0  N
ATOM   3600  H   SER A 399       6.487  16.530   5.768  1.00  0.00      RA0  H
ATOM   3601  CA  SER A 399       7.812  17.622   6.982  1.00  0.00      RA0  C
ATOM   3602  CB  SER A 399       6.537  18.064   7.681  1.00  0.00      RA0  C
ATOM   3603  OG  SER A 399       5.478  17.208   7.229  1.00  0.00      RA0  O
ATOM   3604  HG  SER A 399       4.693  17.521   7.671  1.00  0.00      RA0  H
ATOM   3605  C   SER A 399       8.663  16.694   7.845  1.00  0.00      RA0  C
ATOM   3606  O   SER A 399       9.479  17.158   8.640  1.00  0.00      RA0  O
ATOM   3607  N   GLN A 400       8.461  15.387   7.696  1.00  0.00      RA0  N
ATOM   3608  H   GLN A 400       7.769  15.033   7.064  1.00  0.00      RA0  H
ATOM   3609  CA  GLN A 400       9.229  14.408   8.456  1.00  0.00      RA0  C
ATOM   3610  CB  GLN A 400       8.510  14.205   9.782  1.00  0.00      RA0  C
ATOM   3611  CG  GLN A 400       9.315  13.567  10.907  1.00  0.00      RA0  C
ATOM   3612  CD  GLN A 400       8.375  13.162  12.026  1.00  0.00      RA0  C
ATOM   3613  OE1 GLN A 400       8.660  12.234  12.769  1.00  0.00      RA0  O
ATOM   3614  NE2 GLN A 400       7.211  13.842  12.084  1.00  0.00      RA0  N
ATOM   3615 HE21 GLN A 400       6.983  14.663  11.555  1.00  0.00      RA0  H
ATOM   3616 HE22 GLN A 400       6.480  13.541  12.694  1.00  0.00      RA0  H
ATOM   3617  C   GLN A 400       9.304  13.065   7.743  1.00  0.00      RA0  C
ATOM   3618  O   GLN A 400       8.363  12.656   7.054  1.00  0.00      RA0  O
ATOM   3619  N   VAL A 401      10.430  12.381   7.917  1.00  0.00      RA0  N
ATOM   3620  H   VAL A 401      11.149  12.703   8.533  1.00  0.00      RA0  H
ATOM   3621  CA  VAL A 401      10.582  11.030   7.402  1.00  0.00      RA0  C
ATOM   3622  CB  VAL A 401      11.773  10.994   6.440  1.00  0.00      RA0  C
ATOM   3623  CG1 VAL A 401      12.189   9.567   6.088  1.00  0.00      RA0  C
ATOM   3624  CG2 VAL A 401      11.483  11.837   5.196  1.00  0.00      RA0  C
ATOM   3625  C   VAL A 401      10.786  10.057   8.562  1.00  0.00      RA0  C
ATOM   3626  O   VAL A 401      11.719  10.206   9.352  1.00  0.00      RA0  O
ATOM   3627  N   LEU A 402       9.891   9.079   8.671  1.00  0.00      RA0  N
ATOM   3628  H   LEU A 402       9.215   8.952   7.949  1.00  0.00      RA0  H
ATOM   3629  CA  LEU A 402       9.999   8.053   9.699  1.00  0.00      RA0  C
ATOM   3630  CB  LEU A 402       8.636   7.681  10.295  1.00  0.00      RA0  C
ATOM   3631  CG  LEU A 402       8.013   8.698  11.250  1.00  0.00      RA0  C
ATOM   3632  CD1 LEU A 402       9.028   9.141  12.298  1.00  0.00      RA0  C
ATOM   3633  CD2 LEU A 402       7.336   9.868  10.538  1.00  0.00      RA0  C
ATOM   3634  C   LEU A 402      10.577   6.768   9.113  1.00  0.00      RA0  C
ATOM   3635  O   LEU A 402      10.141   6.309   8.054  1.00  0.00      RA0  O
ATOM   3636  N   GLN A 403      11.568   6.203   9.799  1.00  0.00      RA0  N
ATOM   3637  H   GLN A 403      11.890   6.569  10.674  1.00  0.00      RA0  H
ATOM   3638  CA  GLN A 403      12.154   4.913   9.428  1.00  0.00      RA0  C
ATOM   3639  CB  GLN A 403      13.486   5.102   8.671  1.00  0.00      RA0  C
ATOM   3640  CG  GLN A 403      13.416   5.712   7.269  1.00  0.00      RA0  C
ATOM   3641  CD  GLN A 403      14.627   5.275   6.456  1.00  0.00      RA0  C
ATOM   3642  OE1 GLN A 403      14.548   4.352   5.654  1.00  0.00      RA0  O
ATOM   3643  NE2 GLN A 403      15.745   5.990   6.689  1.00  0.00      RA0  N
ATOM   3644 HE21 GLN A 403      15.785   6.723   7.366  1.00  0.00      RA0  H
ATOM   3645 HE22 GLN A 403      16.591   5.801   6.171  1.00  0.00      RA0  H
ATOM   3646  C   GLN A 403      12.440   4.102  10.694  1.00  0.00      RA0  C
ATOM   3647  O   GLN A 403      12.602   4.682  11.774  1.00  0.00      RA0  O
ATOM   3648  N   PRO A 404      12.505   2.761  10.577  1.00  0.00      RA0  N
ATOM   3649  CD  PRO A 404      12.333   1.939   9.382  1.00  0.00      RA0  C
ATOM   3650  CA  PRO A 404      12.837   1.980  11.773  1.00  0.00      RA0  C
ATOM   3651  CB  PRO A 404      12.564   0.556  11.294  1.00  0.00      RA0  C
ATOM   3652  CG  PRO A 404      12.846   0.567   9.795  1.00  0.00      RA0  C
ATOM   3653  C   PRO A 404      14.291   2.194  12.207  1.00  0.00      RA0  C
ATOM   3654  O   PRO A 404      15.159   2.410  11.363  1.00  0.00      RA0  O
ATOM   3655  N   LEU A 405      14.538   2.147  13.514  1.00  0.00      RA0  N
ATOM   3656  H   LEU A 405      13.788   1.949  14.142  1.00  0.00      RA0  H
ATOM   3657  CA  LEU A 405      15.872   2.375  14.056  1.00  0.00      RA0  C
ATOM   3658  CB  LEU A 405      15.769   3.117  15.388  1.00  0.00      RA0  C
ATOM   3659  CG  LEU A 405      14.940   4.402  15.299  1.00  0.00      RA0  C
ATOM   3660  CD1 LEU A 405      14.714   5.021  16.679  1.00  0.00      RA0  C
ATOM   3661  CD2 LEU A 405      15.532   5.409  14.309  1.00  0.00      RA0  C
ATOM   3662  C   LEU A 405      16.670   1.084  14.226  1.00  0.00      RA0  C
ATOM   3663  O   LEU A 405      17.852   1.125  14.581  1.00  0.00      RA0  O
ATOM   3664  N   TRP A 406      16.028  -0.052  13.968  1.00  0.00      RA0  N
ATOM   3665  H   TRP A 406      15.177  -0.013  13.452  1.00  0.00      RA0  H
ATOM   3666  CA  TRP A 406      16.700  -1.342  14.067  1.00  0.00      RA0  C
ATOM   3667  CB  TRP A 406      15.740  -2.413  14.611  1.00  0.00      RA0  C
ATOM   3668  CG  TRP A 406      14.490  -2.576  13.762  1.00  0.00      RA0  C
ATOM   3669  CD2 TRP A 406      13.177  -2.032  14.019  1.00  0.00      RA0  C
ATOM   3670  CE2 TRP A 406      12.315  -2.481  12.990  1.00  0.00      RA0  C
ATOM   3671  CE3 TRP A 406      12.679  -1.216  15.026  1.00  0.00      RA0  C
ATOM   3672  CD1 TRP A 406      14.342  -3.322  12.578  1.00  0.00      RA0  C
ATOM   3673  NE1 TRP A 406      13.060  -3.269  12.119  1.00  0.00      RA0  N
ATOM   3674  HE1 TRP A 406      12.722  -3.655  11.260  1.00  0.00      RA0  H
ATOM   3675  CZ2 TRP A 406      10.979  -2.098  12.995  1.00  0.00      RA0  C
ATOM   3676  CZ3 TRP A 406      11.340  -0.840  15.019  1.00  0.00      RA0  C
ATOM   3677  CH2 TRP A 406      10.493  -1.279  14.008  1.00  0.00      RA0  C
ATOM   3678  C   TRP A 406      17.276  -1.779  12.744  1.00  0.00      RA0  C
ATOM   3679  O   TRP A 406      16.873  -1.285  11.695  1.00  0.00      RA0  O
ATOM   3680  N   ALA A 407      18.234  -2.701  12.782  1.00  0.00      RA0  N
ATOM   3681  H   ALA A 407      18.438  -3.156  13.645  1.00  0.00      RA0  H
ATOM   3682  CA  ALA A 407      18.896  -3.183  11.563  1.00  0.00      RA0  C
ATOM   3683  CB  ALA A 407      20.206  -3.893  11.907  1.00  0.00      RA0  C
ATOM   3684  C   ALA A 407      18.014  -4.137  10.752  1.00  0.00      RA0  C
ATOM   3685  O   ALA A 407      17.019  -4.661  11.255  1.00  0.00      RA0  O
ATOM   3686  N   ALA A 408      18.384  -4.358   9.495  1.00  0.00      RA0  N
ATOM   3687  H   ALA A 408      19.247  -3.982   9.166  1.00  0.00      RA0  H
ATOM   3688  CA  ALA A 408      17.638  -5.258   8.628  1.00  0.00      RA0  C
ATOM   3689  CB  ALA A 408      18.086  -5.103   7.173  1.00  0.00      RA0  C
ATOM   3690  C   ALA A 408      17.788  -6.726   9.050  1.00  0.00      RA0  C
ATOM   3691  O   ALA A 408      18.846  -7.143   9.545  1.00  0.00      RA0  O
ATOM   3692  N   SER A 409      16.706  -7.488   8.870  1.00  0.00      RA0  N
ATOM   3693  H   SER A 409      15.923  -7.108   8.382  1.00  0.00      RA0  H
ATOM   3694  CA  SER A 409      16.698  -8.936   9.078  1.00  0.00      RA0  C
ATOM   3695  CB  SER A 409      15.352  -9.197   9.737  1.00  0.00      RA0  C
ATOM   3696  OG  SER A 409      15.112  -8.129  10.666  1.00  0.00      RA0  O
ATOM   3697  HG  SER A 409      14.756  -7.401  10.166  1.00  0.00      RA0  H
ATOM   3698  C   SER A 409      16.913  -9.622   7.732  1.00  0.00      RA0  C
ATOM   3699  O   SER A 409      17.203  -8.960   6.734  1.00  0.00      RA0  O
ATOM   3700  N   HIS A 410      16.770 -10.946   7.707  1.00  0.00      RA0  N
ATOM   3701  H   HIS A 410      16.536 -11.424   8.551  1.00  0.00      RA0  H
ATOM   3702  CA  HIS A 410      16.788 -11.701   6.453  1.00  0.00      RA0  C
ATOM   3703  CB  HIS A 410      17.003 -13.192   6.708  1.00  0.00      RA0  C
ATOM   3704  CG  HIS A 410      18.353 -13.402   7.350  1.00  0.00      RA0  C
ATOM   3705  ND1 HIS A 410      19.518 -13.048   6.778  1.00  0.00      RA0  N
ATOM   3706  HD1 HIS A 410      19.634 -12.620   5.902  1.00  0.00      RA0  H
ATOM   3707  CD2 HIS A 410      18.617 -13.972   8.598  1.00  0.00      RA0  C
ATOM   3708  NE2 HIS A 410      19.961 -13.955   8.772  1.00  0.00      RA0  N
ATOM   3709  CE1 HIS A 410      20.517 -13.388   7.654  1.00  0.00      RA0  C
ATOM   3710  C   HIS A 410      15.516 -11.478   5.680  1.00  0.00      RA0  C
ATOM   3711  O   HIS A 410      15.549 -11.252   4.470  1.00  0.00      RA0  O
ATOM   3712  N   THR A 411      14.386 -11.524   6.382  1.00  0.00      RA0  N
ATOM   3713  H   THR A 411      14.376 -11.684   7.365  1.00  0.00      RA0  H
ATOM   3714  CA  THR A 411      13.076 -11.263   5.792  1.00  0.00      RA0  C
ATOM   3715  CB  THR A 411      12.163 -11.989   6.758  1.00  0.00      RA0  C
ATOM   3716  OG1 THR A 411      12.978 -12.940   7.468  1.00  0.00      RA0  O
ATOM   3717  HG1 THR A 411      12.375 -13.419   8.025  1.00  0.00      RA0  H
ATOM   3718  CG2 THR A 411      10.967 -12.668   6.086  1.00  0.00      RA0  C
ATOM   3719  C   THR A 411      12.832  -9.758   5.741  1.00  0.00      RA0  C
ATOM   3720  O   THR A 411      13.318  -9.035   6.617  1.00  0.00      RA0  O
ATOM   3721  N   PRO A 412      12.107  -9.284   4.700  1.00  0.00      RA0  N
ATOM   3722  CD  PRO A 412      11.757 -10.047   3.511  1.00  0.00      RA0  C
ATOM   3723  CA  PRO A 412      11.651  -7.908   4.624  1.00  0.00      RA0  C
ATOM   3724  CB  PRO A 412      10.876  -7.862   3.304  1.00  0.00      RA0  C
ATOM   3725  CG  PRO A 412      11.514  -8.966   2.467  1.00  0.00      RA0  C
ATOM   3726  C   PRO A 412      10.832  -7.490   5.832  1.00  0.00      RA0  C
ATOM   3727  O   PRO A 412      10.247  -8.318   6.532  1.00  0.00      RA0  O
ATOM   3728  N   ASP A 413      10.764  -6.184   6.014  1.00  0.00      RA0  N
ATOM   3729  H   ASP A 413      11.117  -5.584   5.299  1.00  0.00      RA0  H
ATOM   3730  CA  ASP A 413      10.459  -5.570   7.279  1.00  0.00      RA0  C
ATOM   3731  CB  ASP A 413      11.514  -4.495   7.623  1.00  0.00      RA0  C
ATOM   3732  CG  ASP A 413      11.787  -4.340   9.122  1.00  0.00      RA0  C
ATOM   3733  OD1 ASP A 413      11.099  -3.572   9.790  1.00  0.00      RA0  O
ATOM   3734  OD2 ASP A 413      12.742  -4.932   9.628  1.00  0.00      RA0  O
ATOM   3735  C   ASP A 413       9.029  -5.030   7.285  1.00  0.00      RA0  C
ATOM   3736  O   ASP A 413       8.345  -5.064   8.310  1.00  0.00      RA0  O
ATOM   3737  N   PHE A 414       8.604  -4.511   6.130  1.00  0.00      RA0  N
ATOM   3738  H   PHE A 414       9.287  -4.373   5.415  1.00  0.00      RA0  H
ATOM   3739  CA  PHE A 414       7.255  -3.964   5.907  1.00  0.00      RA0  C
ATOM   3740  CB  PHE A 414       6.170  -5.031   6.086  1.00  0.00      RA0  C
ATOM   3741  CG  PHE A 414       6.250  -6.104   5.028  1.00  0.00      RA0  C
ATOM   3742  CD1 PHE A 414       5.519  -5.968   3.855  1.00  0.00      RA0  C
ATOM   3743  CD2 PHE A 414       7.027  -7.238   5.235  1.00  0.00      RA0  C
ATOM   3744  CE1 PHE A 414       5.539  -6.979   2.902  1.00  0.00      RA0  C
ATOM   3745  CE2 PHE A 414       7.051  -8.247   4.281  1.00  0.00      RA0  C
ATOM   3746  CZ  PHE A 414       6.297  -8.123   3.120  1.00  0.00      RA0  C
ATOM   3747  C   PHE A 414       6.920  -2.776   6.804  1.00  0.00      RA0  C
ATOM   3748  O   PHE A 414       5.756  -2.541   7.129  1.00  0.00      RA0  O
ATOM   3749  N   PHE A 415       7.944  -2.023   7.195  1.00  0.00      RA0  N
ATOM   3750  H   PHE A 415       8.864  -2.181   6.825  1.00  0.00      RA0  H
ATOM   3751  CA  PHE A 415       7.739  -0.832   8.012  1.00  0.00      RA0  C
ATOM   3752  CB  PHE A 415       9.082  -0.218   8.407  1.00  0.00      RA0  C
ATOM   3753  CG  PHE A 415       8.891   1.013   9.265  1.00  0.00      RA0  C
ATOM   3754  CD1 PHE A 415       8.789   0.887  10.646  1.00  0.00      RA0  C
ATOM   3755  CD2 PHE A 415       8.843   2.276   8.682  1.00  0.00      RA0  C
ATOM   3756  CE1 PHE A 415       8.675   2.020  11.443  1.00  0.00      RA0  C
ATOM   3757  CE2 PHE A 415       8.727   3.409   9.479  1.00  0.00      RA0  C
ATOM   3758  CZ  PHE A 415       8.660   3.282  10.861  1.00  0.00      RA0  C
ATOM   3759  C   PHE A 415       6.889   0.160   7.250  1.00  0.00      RA0  C
ATOM   3760  O   PHE A 415       7.278   0.638   6.195  1.00  0.00      RA0  O
ATOM   3761  N   GLY A 416       5.717   0.455   7.788  1.00  0.00      RA0  N
ATOM   3762  H   GLY A 416       5.400  -0.078   8.576  1.00  0.00      RA0  H
ATOM   3763  CA  GLY A 416       4.870   1.485   7.223  1.00  0.00      RA0  C
ATOM   3764  C   GLY A 416       3.817   0.912   6.316  1.00  0.00      RA0  C
ATOM   3765  O   GLY A 416       3.165   1.650   5.580  1.00  0.00      RA0  O
ATOM   3766  N   SER A 417       3.644  -0.402   6.369  1.00  0.00      RA0  N
ATOM   3767  H   SER A 417       4.147  -1.014   6.983  1.00  0.00      RA0  H
ATOM   3768  CA  SER A 417       2.609  -1.043   5.576  1.00  0.00      RA0  C
ATOM   3769  CB  SER A 417       2.997  -2.500   5.422  1.00  0.00      RA0  C
ATOM   3770  OG  SER A 417       3.287  -2.997   6.730  1.00  0.00      RA0  O
ATOM   3771  HG  SER A 417       4.199  -3.257   6.725  1.00  0.00      RA0  H
ATOM   3772  C   SER A 417       1.244  -0.939   6.257  1.00  0.00      RA0  C
ATOM   3773  O   SER A 417       0.246  -1.384   5.713  1.00  0.00      RA0  O
ATOM   3774  N   ALA A 418       1.216  -0.351   7.451  1.00  0.00      RA0  N
ATOM   3775  H   ALA A 418       2.047  -0.025   7.898  1.00  0.00      RA0  H
ATOM   3776  CA  ALA A 418      -0.010  -0.156   8.221  1.00  0.00      RA0  C
ATOM   3777  CB  ALA A 418      -0.220  -1.306   9.206  1.00  0.00      RA0  C
ATOM   3778  C   ALA A 418       0.075   1.148   9.001  1.00  0.00      RA0  C
ATOM   3779  O   ALA A 418       1.064   1.407   9.693  1.00  0.00      RA0  O
ATOM   3780  N   LEU A 419      -0.962   1.968   8.883  1.00  0.00      RA0  N
ATOM   3781  H   LEU A 419      -1.801   1.699   8.411  1.00  0.00      RA0  H
ATOM   3782  CA  LEU A 419      -0.931   3.308   9.431  1.00  0.00      RA0  C
ATOM   3783  CB  LEU A 419      -0.633   4.329   8.329  1.00  0.00      RA0  C
ATOM   3784  CG  LEU A 419       0.799   4.320   7.795  1.00  0.00      RA0  C
ATOM   3785  CD1 LEU A 419       0.966   5.273   6.611  1.00  0.00      RA0  C
ATOM   3786  CD2 LEU A 419       1.808   4.619   8.902  1.00  0.00      RA0  C
ATOM   3787  C   LEU A 419      -2.232   3.669  10.108  1.00  0.00      RA0  C
ATOM   3788  O   LEU A 419      -3.312   3.352   9.609  1.00  0.00      RA0  O
ATOM   3789  N   ARG A 420      -2.117   4.332  11.252  1.00  0.00      RA0  N
ATOM   3790  H   ARG A 420      -1.219   4.460  11.688  1.00  0.00      RA0  H
ATOM   3791  CA  ARG A 420      -3.267   4.872  11.960  1.00  0.00      RA0  C
ATOM   3792  CB  ARG A 420      -3.935   3.818  12.831  1.00  0.00      RA0  C
ATOM   3793  CG  ARG A 420      -5.378   4.155  13.213  1.00  0.00      RA0  C
ATOM   3794  CD  ARG A 420      -6.316   4.340  12.014  1.00  0.00      RA0  C
ATOM   3795  NE  ARG A 420      -7.693   4.074  12.426  1.00  0.00      RA0  N
ATOM   3796  HE  ARG A 420      -7.812   3.663  13.341  1.00  0.00      RA0  H
ATOM   3797  CZ  ARG A 420      -8.760   4.206  11.587  1.00  0.00      RA0  C
ATOM   3798  NH1 ARG A 420      -8.627   4.794  10.382  1.00  0.00      RA0  N
ATOM   3799 HH11 ARG A 420      -9.412   4.761   9.739  1.00  0.00      RA0  H
ATOM   3800 HH12 ARG A 420      -7.792   5.265  10.090  1.00  0.00      RA0  H
ATOM   3801  NH2 ARG A 420      -9.947   3.712  11.968  1.00  0.00      RA0  N
ATOM   3802 HH21 ARG A 420     -10.759   3.708  11.356  1.00  0.00      RA0  H
ATOM   3803 HH22 ARG A 420     -10.072   3.275  12.869  1.00  0.00      RA0  H
ATOM   3804  C   ARG A 420      -2.855   6.089  12.790  1.00  0.00      RA0  C
ATOM   3805  O   ARG A 420      -2.016   5.991  13.695  1.00  0.00      RA0  O
ATOM   3806  N   GLY A 421      -3.440   7.235  12.456  1.00  0.00      RA0  N
ATOM   3807  H   GLY A 421      -4.145   7.313  11.748  1.00  0.00      RA0  H
ATOM   3808  CA  GLY A 421      -3.179   8.479  13.167  1.00  0.00      RA0  C
ATOM   3809  C   GLY A 421      -4.429   9.326  13.276  1.00  0.00      RA0  C
ATOM   3810  O   GLY A 421      -5.474   8.970  12.732  1.00  0.00      RA0  O
ATOM   3811  N   GLY A 422      -4.325  10.452  13.977  1.00  0.00      RA0  N
ATOM   3812  H   GLY A 422      -3.454  10.669  14.424  1.00  0.00      RA0  H
ATOM   3813  CA  GLY A 422      -5.451  11.374  14.116  1.00  0.00      RA0  C
ATOM   3814  C   GLY A 422      -6.113  11.362  15.481  1.00  0.00      RA0  C
ATOM   3815  O   GLY A 422      -7.139  12.006  15.680  1.00  0.00      RA0  O
ATOM   3816  N   ARG A 423      -5.533  10.620  16.421  1.00  0.00      RA0  N
ATOM   3817  H   ARG A 423      -4.657  10.179  16.233  1.00  0.00      RA0  H
ATOM   3818  CA  ARG A 423      -6.058  10.548  17.788  1.00  0.00      RA0  C
ATOM   3819  CB  ARG A 423      -6.844   9.226  17.996  1.00  0.00      RA0  C
ATOM   3820  CG  ARG A 423      -7.992   8.897  17.006  1.00  0.00      RA0  C
ATOM   3821  CD  ARG A 423      -8.741   7.579  17.317  1.00  0.00      RA0  C
ATOM   3822  NE  ARG A 423      -9.777   7.212  16.334  1.00  0.00      RA0  N
ATOM   3823  HE  ARG A 423     -10.193   7.977  15.830  1.00  0.00      RA0  H
ATOM   3824  CZ  ARG A 423     -10.150   5.888  16.186  1.00  0.00      RA0  C
ATOM   3825  NH1 ARG A 423      -9.517   4.939  16.898  1.00  0.00      RA0  N
ATOM   3826 HH11 ARG A 423      -9.609   3.951  16.690  1.00  0.00      RA0  H
ATOM   3827 HH12 ARG A 423      -8.888   5.141  17.647  1.00  0.00      RA0  H
ATOM   3828  NH2 ARG A 423     -11.143   5.523  15.340  1.00  0.00      RA0  N
ATOM   3829 HH21 ARG A 423     -11.461   4.561  15.292  1.00  0.00      RA0  H
ATOM   3830 HH22 ARG A 423     -11.614   6.172  14.739  1.00  0.00      RA0  H
ATOM   3831  C   ARG A 423      -4.941  10.714  18.829  1.00  0.00      RA0  C
ATOM   3832  O   ARG A 423      -3.756  10.659  18.492  1.00  0.00      RA0  O
ATOM   3833  N   ASP A 424      -5.322  10.939  20.084  1.00  0.00      RA0  N
ATOM   3834  H   ASP A 424      -6.285  10.979  20.331  1.00  0.00      RA0  H
ATOM   3835  CA  ASP A 424      -4.363  11.357  21.101  1.00  0.00      RA0  C
ATOM   3836  CB  ASP A 424      -4.733  12.730  21.710  1.00  0.00      RA0  C
ATOM   3837  CG  ASP A 424      -5.193  13.799  20.717  1.00  0.00      RA0  C
ATOM   3838  OD1 ASP A 424      -4.734  13.849  19.579  1.00  0.00      RA0  O
ATOM   3839  OD2 ASP A 424      -6.012  14.637  21.085  1.00  0.00      RA0  O
ATOM   3840  C   ASP A 424      -4.214  10.369  22.252  1.00  0.00      RA0  C
ATOM   3841  O   ASP A 424      -5.104  10.231  23.084  1.00  0.00      RA0  O
ATOM   3842  N   LEU A 425      -3.068   9.701  22.299  1.00  0.00      RA0  N
ATOM   3843  H   LEU A 425      -2.339   9.991  21.670  1.00  0.00      RA0  H
ATOM   3844  CA  LEU A 425      -2.790   8.701  23.326  1.00  0.00      RA0  C
ATOM   3845  CB  LEU A 425      -1.653   7.775  22.891  1.00  0.00      RA0  C
ATOM   3846  CG  LEU A 425      -1.981   6.930  21.661  1.00  0.00      RA0  C
ATOM   3847  CD1 LEU A 425      -0.752   6.705  20.792  1.00  0.00      RA0  C
ATOM   3848  CD2 LEU A 425      -2.624   5.596  22.031  1.00  0.00      RA0  C
ATOM   3849  C   LEU A 425      -2.460   9.297  24.696  1.00  0.00      RA0  C
ATOM   3850  O   LEU A 425      -3.067   8.911  25.695  1.00  0.00      RA0  O
ATOM   3851  N   ASP A 426      -1.503  10.227  24.734  1.00  0.00      RA0  N
ATOM   3852  H   ASP A 426      -1.161  10.605  23.870  1.00  0.00      RA0  H
ATOM   3853  CA  ASP A 426      -1.043  10.847  25.987  1.00  0.00      RA0  C
ATOM   3854  CB  ASP A 426       0.492  10.731  26.218  1.00  0.00      RA0  C
ATOM   3855  CG  ASP A 426       1.412  11.905  25.873  1.00  0.00      RA0  C
ATOM   3856  OD1 ASP A 426       1.010  13.065  25.926  1.00  0.00      RA0  O
ATOM   3857  OD2 ASP A 426       2.591  11.643  25.630  1.00  0.00      RA0  O
ATOM   3858  C   ASP A 426      -1.746  12.177  26.316  1.00  0.00      RA0  C
ATOM   3859  O   ASP A 426      -2.671  12.596  25.609  1.00  0.00      RA0  O
ATOM   3860  N   GLY A 427      -1.290  12.828  27.390  1.00  0.00      RA0  N
ATOM   3861  H   GLY A 427      -0.367  12.577  27.675  1.00  0.00      RA0  H
ATOM   3862  CA  GLY A 427      -1.897  14.062  27.919  1.00  0.00      RA0  C
ATOM   3863  C   GLY A 427      -2.102  15.214  26.946  1.00  0.00      RA0  C
ATOM   3864  O   GLY A 427      -3.223  15.712  26.801  1.00  0.00      RA0  O
ATOM   3865  N   ASN A 428      -1.016  15.626  26.283  1.00  0.00      RA0  N
ATOM   3866  H   ASN A 428      -0.229  15.003  26.335  1.00  0.00      RA0  H
ATOM   3867  CA  ASN A 428      -0.995  16.786  25.375  1.00  0.00      RA0  C
ATOM   3868  CB  ASN A 428       0.476  16.989  24.994  1.00  0.00      RA0  C
ATOM   3869  CG  ASN A 428       0.806  16.361  23.674  1.00  0.00      RA0  C
ATOM   3870  OD1 ASN A 428       0.645  17.050  22.690  1.00  0.00      RA0  O
ATOM   3871  ND2 ASN A 428       1.244  15.097  23.672  1.00  0.00      RA0  N
ATOM   3872 HD21 ASN A 428       1.327  14.507  24.484  1.00  0.00      RA0  H
ATOM   3873 HD22 ASN A 428       1.494  14.672  22.800  1.00  0.00      RA0  H
ATOM   3874  C   ASN A 428      -2.090  16.798  24.304  1.00  0.00      RA0  C
ATOM   3875  O   ASN A 428      -2.723  15.773  24.059  1.00  0.00      RA0  O
ATOM   3876  N   GLY A 429      -2.316  17.955  23.683  1.00  0.00      RA0  N
ATOM   3877  H   GLY A 429      -1.688  18.706  23.875  1.00  0.00      RA0  H
ATOM   3878  CA  GLY A 429      -3.285  18.074  22.584  1.00  0.00      RA0  C
ATOM   3879  C   GLY A 429      -2.638  17.941  21.212  1.00  0.00      RA0  C
ATOM   3880  O   GLY A 429      -2.983  18.665  20.278  1.00  0.00      RA0  O
ATOM   3881  N   TYR A 430      -1.687  17.020  21.100  1.00  0.00      RA0  N
ATOM   3882  H   TYR A 430      -1.430  16.443  21.880  1.00  0.00      RA0  H
ATOM   3883  CA  TYR A 430      -0.976  16.762  19.855  1.00  0.00      RA0  C
ATOM   3884  CB  TYR A 430       0.544  16.979  19.844  1.00  0.00      RA0  C
ATOM   3885  CG  TYR A 430       0.924  18.441  19.764  1.00  0.00      RA0  C
ATOM   3886  CD1 TYR A 430       0.776  19.292  20.854  1.00  0.00      RA0  C
ATOM   3887  CE1 TYR A 430       1.193  20.614  20.769  1.00  0.00      RA0  C
ATOM   3888  CD2 TYR A 430       1.457  18.928  18.581  1.00  0.00      RA0  C
ATOM   3889  CE2 TYR A 430       1.870  20.249  18.489  1.00  0.00      RA0  C
ATOM   3890  CZ  TYR A 430       1.752  21.087  19.589  1.00  0.00      RA0  C
ATOM   3891  OH  TYR A 430       2.198  22.389  19.510  1.00  0.00      RA0  O
ATOM   3892  HH  TYR A 430       2.181  22.666  18.598  1.00  0.00      RA0  H
ATOM   3893  C   TYR A 430      -1.262  15.329  19.423  1.00  0.00      RA0  C
ATOM   3894  O   TYR A 430      -0.942  14.396  20.168  1.00  0.00      RA0  O
ATOM   3895  N   PRO A 431      -1.862  15.143  18.226  1.00  0.00      RA0  N
ATOM   3896  CD  PRO A 431      -2.190  16.167  17.245  1.00  0.00      RA0  C
ATOM   3897  CA  PRO A 431      -2.241  13.792  17.786  1.00  0.00      RA0  C
ATOM   3898  CB  PRO A 431      -3.067  14.058  16.527  1.00  0.00      RA0  C
ATOM   3899  CG  PRO A 431      -2.531  15.377  15.987  1.00  0.00      RA0  C
ATOM   3900  C   PRO A 431      -1.018  12.910  17.562  1.00  0.00      RA0  C
ATOM   3901  O   PRO A 431       0.098  13.420  17.420  1.00  0.00      RA0  O
ATOM   3902  N   ASP A 432      -1.229  11.599  17.549  1.00  0.00      RA0  N
ATOM   3903  H   ASP A 432      -2.146  11.263  17.748  1.00  0.00      RA0  H
ATOM   3904  CA  ASP A 432      -0.124  10.656  17.505  1.00  0.00      RA0  C
ATOM   3905  CB  ASP A 432      -0.088   9.814  18.786  1.00  0.00      RA0  C
ATOM   3906  CG  ASP A 432       0.074  10.633  20.051  1.00  0.00      RA0  C
ATOM   3907  OD1 ASP A 432      -0.461  10.226  21.078  1.00  0.00      RA0  O
ATOM   3908  OD2 ASP A 432       0.753  11.653  20.022  1.00  0.00      RA0  O
ATOM   3909  C   ASP A 432      -0.254   9.667  16.338  1.00  0.00      RA0  C
ATOM   3910  O   ASP A 432      -1.091   9.863  15.444  1.00  0.00      RA0  O
ATOM   3911  N   LEU A 433       0.582   8.625  16.333  1.00  0.00      RA0  N
ATOM   3912  H   LEU A 433       1.249   8.493  17.071  1.00  0.00      RA0  H
ATOM   3913  CA  LEU A 433       0.726   7.774  15.156  1.00  0.00      RA0  C
ATOM   3914  CB  LEU A 433       1.617   8.477  14.123  1.00  0.00      RA0  C
ATOM   3915  CG  LEU A 433       1.916   7.676  12.848  1.00  0.00      RA0  C
ATOM   3916  CD1 LEU A 433       0.658   7.282  12.070  1.00  0.00      RA0  C
ATOM   3917  CD2 LEU A 433       2.914   8.408  11.950  1.00  0.00      RA0  C
ATOM   3918  C   LEU A 433       1.251   6.373  15.438  1.00  0.00      RA0  C
ATOM   3919  O   LEU A 433       2.320   6.198  16.032  1.00  0.00      RA0  O
ATOM   3920  N   ILE A 434       0.491   5.380  14.979  1.00  0.00      RA0  N
ATOM   3921  H   ILE A 434      -0.342   5.600  14.469  1.00  0.00      RA0  H
ATOM   3922  CA  ILE A 434       0.928   3.988  15.012  1.00  0.00      RA0  C
ATOM   3923  CB  ILE A 434      -0.162   3.087  15.584  1.00  0.00      RA0  C
ATOM   3924  CG2 ILE A 434       0.465   1.829  16.187  1.00  0.00      RA0  C
ATOM   3925  CG1 ILE A 434      -1.047   3.833  16.583  1.00  0.00      RA0  C
ATOM   3926  CD1 ILE A 434      -2.331   3.066  16.897  1.00  0.00      RA0  C
ATOM   3927  C   ILE A 434       1.325   3.522  13.616  1.00  0.00      RA0  C
ATOM   3928  O   ILE A 434       0.560   3.648  12.651  1.00  0.00      RA0  O
ATOM   3929  N   VAL A 435       2.532   2.982  13.530  1.00  0.00      RA0  N
ATOM   3930  H   VAL A 435       3.084   2.861  14.359  1.00  0.00      RA0  H
ATOM   3931  CA  VAL A 435       3.097   2.500  12.290  1.00  0.00      RA0  C
ATOM   3932  CB  VAL A 435       4.417   3.209  12.000  1.00  0.00      RA0  C
ATOM   3933  CG1 VAL A 435       5.081   2.593  10.773  1.00  0.00      RA0  C
ATOM   3934  CG2 VAL A 435       4.240   4.721  11.877  1.00  0.00      RA0  C
ATOM   3935  C   VAL A 435       3.368   1.019  12.492  1.00  0.00      RA0  C
ATOM   3936  O   VAL A 435       4.185   0.646  13.340  1.00  0.00      RA0  O
ATOM   3937  N   GLY A 436       2.662   0.178  11.740  1.00  0.00      RA0  N
ATOM   3938  H   GLY A 436       2.093   0.571  11.020  1.00  0.00      RA0  H
ATOM   3939  CA  GLY A 436       2.886  -1.267  11.780  1.00  0.00      RA0  C
ATOM   3940  C   GLY A 436       4.181  -1.667  11.088  1.00  0.00      RA0  C
ATOM   3941  O   GLY A 436       4.666  -0.967  10.195  1.00  0.00      RA0  O
ATOM   3942  N   SER A 437       4.764  -2.780  11.517  1.00  0.00      RA0  N
ATOM   3943  H   SER A 437       4.478  -3.268  12.346  1.00  0.00      RA0  H
ATOM   3944  CA  SER A 437       5.926  -3.329  10.835  1.00  0.00      RA0  C
ATOM   3945  CB  SER A 437       7.163  -2.698  11.472  1.00  0.00      RA0  C
ATOM   3946  OG  SER A 437       6.843  -1.355  11.863  1.00  0.00      RA0  O
ATOM   3947  HG  SER A 437       6.387  -0.970  11.122  1.00  0.00      RA0  H
ATOM   3948  C   SER A 437       5.921  -4.846  10.945  1.00  0.00      RA0  C
ATOM   3949  O   SER A 437       6.789  -5.445  11.579  1.00  0.00      RA0  O
ATOM   3950  N   PHE A 438       4.937  -5.459  10.299  1.00  0.00      RA0  N
ATOM   3951  H   PHE A 438       4.333  -4.911   9.722  1.00  0.00      RA0  H
ATOM   3952  CA  PHE A 438       4.598  -6.846  10.559  1.00  0.00      RA0  C
ATOM   3953  CB  PHE A 438       3.208  -7.203  10.018  1.00  0.00      RA0  C
ATOM   3954  CG  PHE A 438       3.130  -7.186   8.509  1.00  0.00      RA0  C
ATOM   3955  CD1 PHE A 438       3.491  -8.311   7.777  1.00  0.00      RA0  C
ATOM   3956  CD2 PHE A 438       2.663  -6.055   7.851  1.00  0.00      RA0  C
ATOM   3957  CE1 PHE A 438       3.362  -8.320   6.394  1.00  0.00      RA0  C
ATOM   3958  CE2 PHE A 438       2.530  -6.064   6.468  1.00  0.00      RA0  C
ATOM   3959  CZ  PHE A 438       2.867  -7.199   5.741  1.00  0.00      RA0  C
ATOM   3960  C   PHE A 438       5.669  -7.838  10.115  1.00  0.00      RA0  C
ATOM   3961  O   PHE A 438       5.673  -9.000  10.545  1.00  0.00      RA0  O
ATOM   3962  N   GLY A 439       6.566  -7.379   9.251  1.00  0.00      RA0  N
ATOM   3963  H   GLY A 439       6.601  -6.409   9.014  1.00  0.00      RA0  H
ATOM   3964  CA  GLY A 439       7.669  -8.209   8.780  1.00  0.00      RA0  C
ATOM   3965  C   GLY A 439       8.518  -8.769   9.905  1.00  0.00      RA0  C
ATOM   3966  O   GLY A 439       8.978  -9.912   9.819  1.00  0.00      RA0  O
ATOM   3967  N   VAL A 440       8.726  -7.959  10.949  1.00  0.00      RA0  N
ATOM   3968  H   VAL A 440       8.224  -7.092  10.952  1.00  0.00      RA0  H
ATOM   3969  CA  VAL A 440       9.504  -8.361  12.131  1.00  0.00      RA0  C
ATOM   3970  CB  VAL A 440      10.659  -7.384  12.243  1.00  0.00      RA0  C
ATOM   3971  CG1 VAL A 440      11.808  -7.785  11.320  1.00  0.00      RA0  C
ATOM   3972  CG2 VAL A 440      10.148  -5.978  11.916  1.00  0.00      RA0  C
ATOM   3973  C   VAL A 440       8.670  -8.437  13.417  1.00  0.00      RA0  C
ATOM   3974  O   VAL A 440       9.220  -8.505  14.519  1.00  0.00      RA0  O
ATOM   3975  N   ASP A 441       7.346  -8.422  13.251  1.00  0.00      RA0  N
ATOM   3976  H   ASP A 441       6.984  -8.511  12.324  1.00  0.00      RA0  H
ATOM   3977  CA  ASP A 441       6.361  -8.612  14.329  1.00  0.00      RA0  C
ATOM   3978  CB  ASP A 441       6.497  -9.989  14.988  1.00  0.00      RA0  C
ATOM   3979  CG  ASP A 441       5.913 -11.042  14.067  1.00  0.00      RA0  C
ATOM   3980  OD1 ASP A 441       6.640 -11.631  13.276  1.00  0.00      RA0  O
ATOM   3981  OD2 ASP A 441       4.717 -11.289  14.143  1.00  0.00      RA0  O
ATOM   3982  C   ASP A 441       6.298  -7.487  15.347  1.00  0.00      RA0  C
ATOM   3983  O   ASP A 441       6.019  -7.727  16.517  1.00  0.00      RA0  O
ATOM   3984  N   LYS A 442       6.543  -6.262  14.895  1.00  0.00      RA0  N
ATOM   3985  H   LYS A 442       6.591  -6.108  13.907  1.00  0.00      RA0  H
ATOM   3986  CA  LYS A 442       6.497  -5.097  15.765  1.00  0.00      RA0  C
ATOM   3987  CB  LYS A 442       7.860  -4.402  15.765  1.00  0.00      RA0  C
ATOM   3988  CG  LYS A 442       9.043  -5.355  15.941  1.00  0.00      RA0  C
ATOM   3989  CD  LYS A 442      10.353  -4.714  15.482  1.00  0.00      RA0  C
ATOM   3990  CE  LYS A 442      11.494  -5.723  15.335  1.00  0.00      RA0  C
ATOM   3991  NZ  LYS A 442      12.361  -5.317  14.212  1.00  0.00      RA0  N
ATOM   3992  HZ1 LYS A 442      12.946  -6.117  13.897  1.00  0.00      RA0  H
ATOM   3993  HZ2 LYS A 442      11.785  -5.012  13.397  1.00  0.00      RA0  H
ATOM   3994  HZ3 LYS A 442      12.972  -4.520  14.472  1.00  0.00      RA0  H
ATOM   3995  C   LYS A 442       5.446  -4.082  15.303  1.00  0.00      RA0  C
ATOM   3996  O   LYS A 442       4.969  -4.121  14.166  1.00  0.00      RA0  O
ATOM   3997  N   ALA A 443       5.073  -3.187  16.210  1.00  0.00      RA0  N
ATOM   3998  H   ALA A 443       5.444  -3.207  17.142  1.00  0.00      RA0  H
ATOM   3999  CA  ALA A 443       4.370  -1.963  15.859  1.00  0.00      RA0  C
ATOM   4000  CB  ALA A 443       2.882  -2.069  16.197  1.00  0.00      RA0  C
ATOM   4001  C   ALA A 443       4.994  -0.860  16.684  1.00  0.00      RA0  C
ATOM   4002  O   ALA A 443       5.452  -1.094  17.810  1.00  0.00      RA0  O
ATOM   4003  N   VAL A 444       5.030   0.337  16.113  1.00  0.00      RA0  N
ATOM   4004  H   VAL A 444       4.598   0.507  15.224  1.00  0.00      RA0  H
ATOM   4005  CA  VAL A 444       5.729   1.443  16.730  1.00  0.00      RA0  C
ATOM   4006  CB  VAL A 444       6.883   1.895  15.832  1.00  0.00      RA0  C
ATOM   4007  CG1 VAL A 444       7.764   2.901  16.563  1.00  0.00      RA0  C
ATOM   4008  CG2 VAL A 444       7.696   0.710  15.310  1.00  0.00      RA0  C
ATOM   4009  C   VAL A 444       4.759   2.585  16.959  1.00  0.00      RA0  C
ATOM   4010  O   VAL A 444       4.022   2.976  16.056  1.00  0.00      RA0  O
ATOM   4011  N   VAL A 445       4.760   3.108  18.180  1.00  0.00      RA0  N
ATOM   4012  H   VAL A 445       5.450   2.820  18.839  1.00  0.00      RA0  H
ATOM   4013  CA  VAL A 445       3.912   4.231  18.529  1.00  0.00      RA0  C
ATOM   4014  CB  VAL A 445       3.232   3.983  19.868  1.00  0.00      RA0  C
ATOM   4015  CG1 VAL A 445       2.443   5.219  20.284  1.00  0.00      RA0  C
ATOM   4016  CG2 VAL A 445       2.371   2.720  19.825  1.00  0.00      RA0  C
ATOM   4017  C   VAL A 445       4.779   5.477  18.597  1.00  0.00      RA0  C
ATOM   4018  O   VAL A 445       5.692   5.563  19.420  1.00  0.00      RA0  O
ATOM   4019  N   TYR A 446       4.502   6.425  17.711  1.00  0.00      RA0  N
ATOM   4020  H   TYR A 446       3.695   6.340  17.138  1.00  0.00      RA0  H
ATOM   4021  CA  TYR A 446       5.145   7.726  17.748  1.00  0.00      RA0  C
ATOM   4022  CB  TYR A 446       5.497   8.221  16.342  1.00  0.00      RA0  C
ATOM   4023  CG  TYR A 446       6.544   7.375  15.658  1.00  0.00      RA0  C
ATOM   4024  CD1 TYR A 446       6.163   6.322  14.834  1.00  0.00      RA0  C
ATOM   4025  CE1 TYR A 446       7.128   5.588  14.154  1.00  0.00      RA0  C
ATOM   4026  CD2 TYR A 446       7.891   7.671  15.826  1.00  0.00      RA0  C
ATOM   4027  CE2 TYR A 446       8.855   6.932  15.149  1.00  0.00      RA0  C
ATOM   4028  CZ  TYR A 446       8.474   5.897  14.304  1.00  0.00      RA0  C
ATOM   4029  OH  TYR A 446       9.429   5.178  13.613  1.00  0.00      RA0  O
ATOM   4030  HH  TYR A 446      10.296   5.500  13.833  1.00  0.00      RA0  H
ATOM   4031  C   TYR A 446       4.135   8.690  18.308  1.00  0.00      RA0  C
ATOM   4032  O   TYR A 446       2.975   8.676  17.900  1.00  0.00      RA0  O
ATOM   4033  N   ARG A 447       4.559   9.529  19.241  1.00  0.00      RA0  N
ATOM   4034  H   ARG A 447       5.523   9.578  19.496  1.00  0.00      RA0  H
ATOM   4035  CA  ARG A 447       3.683  10.609  19.693  1.00  0.00      RA0  C
ATOM   4036  CB  ARG A 447       3.480  10.448  21.199  1.00  0.00      RA0  C
ATOM   4037  CG  ARG A 447       4.806  10.285  21.931  1.00  0.00      RA0  C
ATOM   4038  CD  ARG A 447       4.636   9.821  23.374  1.00  0.00      RA0  C
ATOM   4039  NE  ARG A 447       5.955   9.677  23.982  1.00  0.00      RA0  N
ATOM   4040  HE  ARG A 447       6.605   9.090  23.489  1.00  0.00      RA0  H
ATOM   4041  CZ  ARG A 447       6.254  10.446  25.065  1.00  0.00      RA0  C
ATOM   4042  NH1 ARG A 447       5.275  11.179  25.649  1.00  0.00      RA0  N
ATOM   4043 HH11 ARG A 447       5.425  11.818  26.406  1.00  0.00      RA0  H
ATOM   4044 HH12 ARG A 447       4.305  11.155  25.344  1.00  0.00      RA0  H
ATOM   4045  NH2 ARG A 447       7.537  10.466  25.504  1.00  0.00      RA0  N
ATOM   4046 HH21 ARG A 447       7.862  11.004  26.293  1.00  0.00      RA0  H
ATOM   4047 HH22 ARG A 447       8.256   9.949  25.027  1.00  0.00      RA0  H
ATOM   4048  C   ARG A 447       4.210  11.990  19.320  1.00  0.00      RA0  C
ATOM   4049  O   ARG A 447       5.423  12.189  19.179  1.00  0.00      RA0  O
ATOM   4050  N   GLY A 448       3.278  12.924  19.134  1.00  0.00      RA0  N
ATOM   4051  H   GLY A 448       2.325  12.704  19.375  1.00  0.00      RA0  H
ATOM   4052  CA  GLY A 448       3.611  14.298  18.798  1.00  0.00      RA0  C
ATOM   4053  C   GLY A 448       4.203  15.039  19.982  1.00  0.00      RA0  C
ATOM   4054  O   GLY A 448       3.688  14.937  21.101  1.00  0.00      RA0  O
ATOM   4055  N   ARG A 449       5.295  15.766  19.731  1.00  0.00      RA0  N
ATOM   4056  H   ARG A 449       5.653  15.777  18.797  1.00  0.00      RA0  H
ATOM   4057  CA  ARG A 449       5.928  16.637  20.725  1.00  0.00      RA0  C
ATOM   4058  CB  ARG A 449       7.441  16.753  20.443  1.00  0.00      RA0  C
ATOM   4059  CG  ARG A 449       8.145  15.452  20.839  1.00  0.00      RA0  C
ATOM   4060  CD  ARG A 449       9.501  15.111  20.208  1.00  0.00      RA0  C
ATOM   4061  NE  ARG A 449      10.647  15.896  20.667  1.00  0.00      RA0  N
ATOM   4062  HE  ARG A 449      10.526  16.889  20.731  1.00  0.00      RA0  H
ATOM   4063  CZ  ARG A 449      11.840  15.213  20.698  1.00  0.00      RA0  C
ATOM   4064  NH1 ARG A 449      11.856  13.877  20.833  1.00  0.00      RA0  N
ATOM   4065 HH11 ARG A 449      12.721  13.352  20.767  1.00  0.00      RA0  H
ATOM   4066 HH12 ARG A 449      11.055  13.294  21.032  1.00  0.00      RA0  H
ATOM   4067  NH2 ARG A 449      13.014  15.861  20.580  1.00  0.00      RA0  N
ATOM   4068 HH21 ARG A 449      13.861  15.302  20.462  1.00  0.00      RA0  H
ATOM   4069 HH22 ARG A 449      13.114  16.853  20.559  1.00  0.00      RA0  H
ATOM   4070  C   ARG A 449       5.243  18.007  20.758  1.00  0.00      RA0  C
ATOM   4071  O   ARG A 449       4.686  18.450  19.748  1.00  0.00      RA0  O
ATOM   4072  N   PRO A 450       5.263  18.677  21.926  1.00  0.00      RA0  N
ATOM   4073  CD  PRO A 450       5.714  18.177  23.219  1.00  0.00      RA0  C
ATOM   4074  CA  PRO A 450       4.720  20.024  21.990  1.00  0.00      RA0  C
ATOM   4075  CB  PRO A 450       4.729  20.320  23.495  1.00  0.00      RA0  C
ATOM   4076  CG  PRO A 450       4.881  18.976  24.207  1.00  0.00      RA0  C
ATOM   4077  C   PRO A 450       5.606  20.990  21.207  1.00  0.00      RA0  C
ATOM   4078  O   PRO A 450       6.839  20.876  21.247  1.00  0.00      RA0  O
ATOM   4079  N   ILE A 451       4.976  21.922  20.497  1.00  0.00      RA0  N
ATOM   4080  H   ILE A 451       3.987  22.072  20.579  1.00  0.00      RA0  H
ATOM   4081  CA  ILE A 451       5.694  22.825  19.598  1.00  0.00      RA0  C
ATOM   4082  CB  ILE A 451       5.093  22.872  18.207  1.00  0.00      RA0  C
ATOM   4083  CG2 ILE A 451       5.794  23.895  17.308  1.00  0.00      RA0  C
ATOM   4084  CG1 ILE A 451       5.203  21.467  17.637  1.00  0.00      RA0  C
ATOM   4085  CD1 ILE A 451       4.766  21.450  16.187  1.00  0.00      RA0  C
ATOM   4086  C   ILE A 451       5.891  24.218  20.183  1.00  0.00      RA0  C
ATOM   4087  O   ILE A 451       4.927  24.940  20.471  1.00  0.00      RA0  O
ATOM   4088  N   VAL A 452       7.164  24.556  20.365  1.00  0.00      RA0  N
ATOM   4089  H   VAL A 452       7.863  23.929  20.010  1.00  0.00      RA0  H
ATOM   4090  CA  VAL A 452       7.612  25.898  20.698  1.00  0.00      RA0  C
ATOM   4091  CB  VAL A 452       8.713  25.853  21.759  1.00  0.00      RA0  C
ATOM   4092  CG1 VAL A 452       9.223  27.253  22.112  1.00  0.00      RA0  C
ATOM   4093  CG2 VAL A 452       8.219  25.105  22.996  1.00  0.00      RA0  C
ATOM   4094  C   VAL A 452       8.123  26.528  19.401  1.00  0.00      RA0  C
ATOM   4095  O   VAL A 452       8.782  25.861  18.602  1.00  0.00      RA0  O
ATOM   4096  N   SER A 453       7.814  27.801  19.178  1.00  0.00      RA0  N
ATOM   4097  H   SER A 453       7.295  28.347  19.822  1.00  0.00      RA0  H
ATOM   4098  CA  SER A 453       8.455  28.546  18.096  1.00  0.00      RA0  C
ATOM   4099  CB  SER A 453       7.400  28.618  17.004  1.00  0.00      RA0  C
ATOM   4100  OG  SER A 453       6.569  27.456  17.137  1.00  0.00      RA0  O
ATOM   4101  HG  SER A 453       6.056  27.576  17.927  1.00  0.00      RA0  H
ATOM   4102  C   SER A 453       8.930  29.912  18.568  1.00  0.00      RA0  C
ATOM   4103  O   SER A 453       8.160  30.701  19.123  1.00  0.00      RA0  O
ATOM   4104  N   ALA A 454      10.214  30.166  18.342  1.00  0.00      RA0  N
ATOM   4105  H   ALA A 454      10.762  29.576  17.749  1.00  0.00      RA0  H
ATOM   4106  CA  ALA A 454      10.866  31.397  18.747  1.00  0.00      RA0  C
ATOM   4107  CB  ALA A 454      11.966  31.103  19.766  1.00  0.00      RA0  C
ATOM   4108  C   ALA A 454      11.504  32.081  17.552  1.00  0.00      RA0  C
ATOM   4109  O   ALA A 454      11.732  31.460  16.515  1.00  0.00      RA0  O
ATOM   4110  N   SER A 455      11.774  33.371  17.694  1.00  0.00      RA0  N
ATOM   4111  H   SER A 455      11.397  33.902  18.454  1.00  0.00      RA0  H
ATOM   4112  CA  SER A 455      12.713  34.045  16.806  1.00  0.00      RA0  C
ATOM   4113  CB  SER A 455      11.817  34.760  15.810  1.00  0.00      RA0  C
ATOM   4114  OG  SER A 455      10.483  34.283  16.045  1.00  0.00      RA0  O
ATOM   4115  HG  SER A 455       9.940  34.633  15.353  1.00  0.00      RA0  H
ATOM   4116  C   SER A 455      13.597  34.972  17.637  1.00  0.00      RA0  C
ATOM   4117  O   SER A 455      13.204  35.422  18.721  1.00  0.00      RA0  O
ATOM   4118  N   ALA A 456      14.799  35.234  17.141  1.00  0.00      RA0  N
ATOM   4119  H   ALA A 456      15.088  34.955  16.225  1.00  0.00      RA0  H
ATOM   4120  CA  ALA A 456      15.725  36.087  17.853  1.00  0.00      RA0  C
ATOM   4121  CB  ALA A 456      16.942  35.300  18.339  1.00  0.00      RA0  C
ATOM   4122  C   ALA A 456      16.212  37.212  16.966  1.00  0.00      RA0  C
ATOM   4123  O   ALA A 456      16.241  37.082  15.743  1.00  0.00      RA0  O
ATOM   4124  N   SER A 457      16.576  38.325  17.590  1.00  0.00      RA0  N
ATOM   4125  H   SER A 457      16.437  38.433  18.575  1.00  0.00      RA0  H
ATOM   4126  CA  SER A 457      17.285  39.385  16.896  1.00  0.00      RA0  C
ATOM   4127  CB  SER A 457      16.300  40.505  17.182  1.00  0.00      RA0  C
ATOM   4128  OG  SER A 457      15.334  39.909  18.073  1.00  0.00      RA0  O
ATOM   4129  HG  SER A 457      14.601  40.522  18.196  1.00  0.00      RA0  H
ATOM   4130  C   SER A 457      18.672  39.539  17.511  1.00  0.00      RA0  C
ATOM   4131  O   SER A 457      18.966  38.983  18.571  1.00  0.00      RA0  O
ATOM   4132  N   LEU A 458      19.522  40.286  16.822  1.00  0.00      RA0  N
ATOM   4133  H   LEU A 458      19.300  40.742  15.958  1.00  0.00      RA0  H
ATOM   4134  CA  LEU A 458      20.874  40.554  17.265  1.00  0.00      RA0  C
ATOM   4135  CB  LEU A 458      21.778  39.386  16.861  1.00  0.00      RA0  C
ATOM   4136  CG  LEU A 458      23.247  39.553  17.250  1.00  0.00      RA0  C
ATOM   4137  CD1 LEU A 458      23.435  39.528  18.766  1.00  0.00      RA0  C
ATOM   4138  CD2 LEU A 458      24.137  38.527  16.546  1.00  0.00      RA0  C
ATOM   4139  C   LEU A 458      21.306  41.824  16.540  1.00  0.00      RA0  C
ATOM   4140  O   LEU A 458      21.290  41.880  15.309  1.00  0.00      RA0  O
ATOM   4141  N   THR A 459      21.647  42.856  17.303  1.00  0.00      RA0  N
ATOM   4142  H   THR A 459      21.617  42.799  18.302  1.00  0.00      RA0  H
ATOM   4143  CA  THR A 459      22.055  44.133  16.719  1.00  0.00      RA0  C
ATOM   4144  CB  THR A 459      20.803  44.991  16.788  1.00  0.00      RA0  C
ATOM   4145  OG1 THR A 459      19.659  44.126  16.891  1.00  0.00      RA0  O
ATOM   4146  HG1 THR A 459      18.895  44.684  16.826  1.00  0.00      RA0  H
ATOM   4147  CG2 THR A 459      20.687  45.944  15.597  1.00  0.00      RA0  C
ATOM   4148  C   THR A 459      23.246  44.728  17.459  1.00  0.00      RA0  C
ATOM   4149  O   THR A 459      23.358  44.619  18.684  1.00  0.00      RA0  O
ATOM   4150  N   ILE A 460      24.138  45.343  16.690  1.00  0.00      RA0  N
ATOM   4151  H   ILE A 460      23.993  45.419  15.702  1.00  0.00      RA0  H
ATOM   4152  CA  ILE A 460      25.327  45.995  17.219  1.00  0.00      RA0  C
ATOM   4153  CB  ILE A 460      26.510  45.549  16.363  1.00  0.00      RA0  C
ATOM   4154  CG2 ILE A 460      27.797  46.271  16.738  1.00  0.00      RA0  C
ATOM   4155  CG1 ILE A 460      26.653  44.030  16.404  1.00  0.00      RA0  C
ATOM   4156  CD1 ILE A 460      27.783  43.530  15.511  1.00  0.00      RA0  C
ATOM   4157  C   ILE A 460      25.117  47.504  17.088  1.00  0.00      RA0  C
ATOM   4158  O   ILE A 460      25.035  48.014  15.971  1.00  0.00      RA0  O
ATOM   4159  N   PHE A 461      25.010  48.206  18.221  1.00  0.00      RA0  N
ATOM   4160  H   PHE A 461      25.171  47.707  19.075  1.00  0.00      RA0  H
ATOM   4161  CA  PHE A 461      24.673  49.643  18.218  1.00  0.00      RA0  C
ATOM   4162  CB  PHE A 461      24.182  50.100  19.601  1.00  0.00      RA0  C
ATOM   4163  CG  PHE A 461      23.857  51.573  19.561  1.00  0.00      RA0  C
ATOM   4164  CD1 PHE A 461      22.781  52.028  18.809  1.00  0.00      RA0  C
ATOM   4165  CD2 PHE A 461      24.641  52.474  20.272  1.00  0.00      RA0  C
ATOM   4166  CE1 PHE A 461      22.493  53.386  18.762  1.00  0.00      RA0  C
ATOM   4167  CE2 PHE A 461      24.353  53.833  20.225  1.00  0.00      RA0  C
ATOM   4168  CZ  PHE A 461      23.281  54.289  19.467  1.00  0.00      RA0  C
ATOM   4169  C   PHE A 461      25.763  50.525  17.602  1.00  0.00      RA0  C
ATOM   4170  O   PHE A 461      25.461  51.332  16.719  1.00  0.00      RA0  O
ATOM   4171  N   PRO A 462      27.020  50.406  18.081  1.00  0.00      RA0  N
ATOM   4172  CD  PRO A 462      27.567  49.803  19.280  1.00  0.00      RA0  C
ATOM   4173  CA  PRO A 462      28.072  51.036  17.297  1.00  0.00      RA0  C
ATOM   4174  CB  PRO A 462      29.066  51.477  18.379  1.00  0.00      RA0  C
ATOM   4175  CG  PRO A 462      28.660  50.784  19.687  1.00  0.00      RA0  C
ATOM   4176  C   PRO A 462      28.698  49.999  16.357  1.00  0.00      RA0  C
ATOM   4177  O   PRO A 462      29.657  49.327  16.731  1.00  0.00      RA0  O
ATOM   4178  N   ALA A 463      28.139  49.870  15.153  1.00  0.00      RA0  N
ATOM   4179  H   ALA A 463      27.341  50.437  14.945  1.00  0.00      RA0  H
ATOM   4180  CA  ALA A 463      28.557  48.845  14.181  1.00  0.00      RA0  C
ATOM   4181  CB  ALA A 463      27.634  48.855  12.962  1.00  0.00      RA0  C
ATOM   4182  C   ALA A 463      30.011  48.982  13.707  1.00  0.00      RA0  C
ATOM   4183  O   ALA A 463      30.577  48.050  13.124  1.00  0.00      RA0  O
ATOM   4184  N   MET A 464      30.600  50.148  13.961  1.00  0.00      RA0  N
ATOM   4185  H   MET A 464      30.158  50.806  14.565  1.00  0.00      RA0  H
ATOM   4186  CA  MET A 464      31.995  50.410  13.649  1.00  0.00      RA0  C
ATOM   4187  CB  MET A 464      32.125  51.785  12.997  1.00  0.00      RA0  C
ATOM   4188  CG  MET A 464      32.559  51.707  11.534  1.00  0.00      RA0  C
ATOM   4189  SD  MET A 464      34.261  51.158  11.353  1.00  0.00      RA0  S
ATOM   4190  CE  MET A 464      35.046  52.556  12.172  1.00  0.00      RA0  C
ATOM   4191  C   MET A 464      32.856  50.321  14.901  1.00  0.00      RA0  C
ATOM   4192  O   MET A 464      32.637  51.052  15.866  1.00  0.00      RA0  O
ATOM   4193  N   PHE A 465      33.825  49.413  14.890  1.00  0.00      RA0  N
ATOM   4194  H   PHE A 465      33.931  48.853  14.076  1.00  0.00      RA0  H
ATOM   4195  CA  PHE A 465      34.894  49.456  15.875  1.00  0.00      RA0  C
ATOM   4196  CB  PHE A 465      35.758  48.193  15.840  1.00  0.00      RA0  C
ATOM   4197  CG  PHE A 465      35.317  47.183  16.872  1.00  0.00      RA0  C
ATOM   4198  CD1 PHE A 465      35.251  47.542  18.213  1.00  0.00      RA0  C
ATOM   4199  CD2 PHE A 465      35.003  45.886  16.484  1.00  0.00      RA0  C
ATOM   4200  CE1 PHE A 465      34.895  46.596  19.169  1.00  0.00      RA0  C
ATOM   4201  CE2 PHE A 465      34.648  44.940  17.440  1.00  0.00      RA0  C
ATOM   4202  CZ  PHE A 465      34.605  45.292  18.784  1.00  0.00      RA0  C
ATOM   4203  C   PHE A 465      35.780  50.664  15.571  1.00  0.00      RA0  C
ATOM   4204  O   PHE A 465      36.423  50.730  14.516  1.00  0.00      RA0  O
ATOM   4205  N   ASN A 466      35.785  51.627  16.487  1.00  0.00      RA0  N
ATOM   4206  H   ASN A 466      35.262  51.508  17.332  1.00  0.00      RA0  H
ATOM   4207  CA  ASN A 466      36.628  52.806  16.366  1.00  0.00      RA0  C
ATOM   4208  CB  ASN A 466      35.941  54.062  16.874  1.00  0.00      RA0  C
ATOM   4209  CG  ASN A 466      36.830  55.239  16.536  1.00  0.00      RA0  C
ATOM   4210  OD1 ASN A 466      37.971  55.101  16.093  1.00  0.00      RA0  O
ATOM   4211  ND2 ASN A 466      36.208  56.420  16.699  1.00  0.00      RA0  N
ATOM   4212 HD21 ASN A 466      35.366  56.460  17.258  1.00  0.00      RA0  H
ATOM   4213 HD22 ASN A 466      36.549  57.300  16.379  1.00  0.00      RA0  H
ATOM   4214  C   ASN A 466      37.911  52.563  17.162  1.00  0.00      RA0  C
ATOM   4215  O   ASN A 466      37.946  52.821  18.369  1.00  0.00      RA0  O
ATOM   4216  N   PRO A 467      38.973  52.071  16.483  1.00  0.00      RA0  N
ATOM   4217  CD  PRO A 467      39.122  52.072  15.033  1.00  0.00      RA0  C
ATOM   4218  CA  PRO A 467      40.139  51.491  17.167  1.00  0.00      RA0  C
ATOM   4219  CB  PRO A 467      41.020  51.020  16.003  1.00  0.00      RA0  C
ATOM   4220  CG  PRO A 467      40.618  51.892  14.815  1.00  0.00      RA0  C
ATOM   4221  C   PRO A 467      40.840  52.445  18.132  1.00  0.00      RA0  C
ATOM   4222  O   PRO A 467      41.290  52.013  19.194  1.00  0.00      RA0  O
ATOM   4223  N   GLU A 468      40.915  53.725  17.775  1.00  0.00      RA0  N
ATOM   4224  H   GLU A 468      40.448  54.041  16.951  1.00  0.00      RA0  H
ATOM   4225  CA  GLU A 468      41.565  54.713  18.635  1.00  0.00      RA0  C
ATOM   4226  CB  GLU A 468      42.524  55.602  17.853  1.00  0.00      RA0  C
ATOM   4227  CG  GLU A 468      43.530  54.682  17.133  1.00  0.00      RA0  C
ATOM   4228  CD  GLU A 468      44.061  53.592  18.069  1.00  0.00      RA0  C
ATOM   4229  OE1 GLU A 468      44.528  53.908  19.160  1.00  0.00      RA0  O
ATOM   4230  OE2 GLU A 468      43.997  52.410  17.722  1.00  0.00      RA0  O
ATOM   4231  C   GLU A 468      40.628  55.338  19.670  1.00  0.00      RA0  C
ATOM   4232  O   GLU A 468      41.091  55.828  20.702  1.00  0.00      RA0  O
ATOM   4233  N   GLU A 469      39.322  55.311  19.398  1.00  0.00      RA0  N
ATOM   4234  H   GLU A 469      38.964  54.738  18.660  1.00  0.00      RA0  H
ATOM   4235  CA  GLU A 469      38.331  55.856  20.332  1.00  0.00      RA0  C
ATOM   4236  CB  GLU A 469      37.138  56.522  19.678  1.00  0.00      RA0  C
ATOM   4237  CG  GLU A 469      36.222  57.163  20.718  1.00  0.00      RA0  C
ATOM   4238  CD  GLU A 469      34.788  56.905  20.320  1.00  0.00      RA0  C
ATOM   4239  OE1 GLU A 469      34.498  56.934  19.121  1.00  0.00      RA0  O
ATOM   4240  OE2 GLU A 469      33.976  56.657  21.213  1.00  0.00      RA0  O
ATOM   4241  C   GLU A 469      37.838  54.807  21.324  1.00  0.00      RA0  C
ATOM   4242  O   GLU A 469      36.962  53.994  21.011  1.00  0.00      RA0  O
ATOM   4243  N   ARG A 470      38.408  54.857  22.524  1.00  0.00      RA0  N
ATOM   4244  H   ARG A 470      38.999  55.635  22.733  1.00  0.00      RA0  H
ATOM   4245  CA  ARG A 470      38.147  53.890  23.583  1.00  0.00      RA0  C
ATOM   4246  CB  ARG A 470      39.520  53.463  24.078  1.00  0.00      RA0  C
ATOM   4247  CG  ARG A 470      40.388  53.108  22.870  1.00  0.00      RA0  C
ATOM   4248  CD  ARG A 470      41.888  53.148  23.138  1.00  0.00      RA0  C
ATOM   4249  NE  ARG A 470      42.619  52.923  21.894  1.00  0.00      RA0  N
ATOM   4250  HE  ARG A 470      42.445  53.531  21.108  1.00  0.00      RA0  H
ATOM   4251  CZ  ARG A 470      43.499  51.889  21.820  1.00  0.00      RA0  C
ATOM   4252  NH1 ARG A 470      43.699  51.124  22.923  1.00  0.00      RA0  N
ATOM   4253 HH11 ARG A 470      44.355  50.357  22.953  1.00  0.00      RA0  H
ATOM   4254 HH12 ARG A 470      43.215  51.273  23.794  1.00  0.00      RA0  H
ATOM   4255  NH2 ARG A 470      44.148  51.659  20.658  1.00  0.00      RA0  N
ATOM   4256 HH21 ARG A 470      44.789  50.907  20.514  1.00  0.00      RA0  H
ATOM   4257 HH22 ARG A 470      44.019  52.273  19.850  1.00  0.00      RA0  H
ATOM   4258  C   ARG A 470      37.331  54.567  24.675  1.00  0.00      RA0  C
ATOM   4259  O   ARG A 470      37.841  55.445  25.371  1.00  0.00      RA0  O
ATOM   4260  N   SER A 471      36.069  54.166  24.821  1.00  0.00      RA0  N
ATOM   4261  H   SER A 471      35.674  53.512  24.177  1.00  0.00      RA0  H
ATOM   4262  CA  SER A 471      35.165  54.822  25.776  1.00  0.00      RA0  C
ATOM   4263  CB  SER A 471      34.049  55.209  24.821  1.00  0.00      RA0  C
ATOM   4264  OG  SER A 471      34.557  54.831  23.527  1.00  0.00      RA0  O
ATOM   4265  HG  SER A 471      34.261  55.476  22.873  1.00  0.00      RA0  H
ATOM   4266  C   SER A 471      34.814  53.986  27.017  1.00  0.00      RA0  C
ATOM   4267  O   SER A 471      33.883  54.317  27.760  1.00  0.00      RA0  O
ATOM   4268  CB  CYS A 472      34.338  51.061  28.239  1.00  0.00      RA0  C
ATOM   4269  SG  CYS A 472      34.782  49.419  27.567  1.00  0.00      RA0  S
ATOM   4270  N   CYS A 472      35.578  52.916  27.237  1.00  0.00      RA0  N
ATOM   4271  H   CYS A 472      36.313  52.638  26.614  1.00  0.00      RA0  H
ATOM   4272  CA  CYS A 472      35.471  52.093  28.445  1.00  0.00      RA0  C
ATOM   4273  C   CYS A 472      36.829  51.451  28.755  1.00  0.00      RA0  C
ATOM   4274  O   CYS A 472      37.765  51.574  27.961  1.00  0.00      RA0  O
ATOM   4275  N   SER A 473      36.938  50.788  29.909  1.00  0.00      RA0  N
ATOM   4276  H   SER A 473      36.174  50.653  30.538  1.00  0.00      RA0  H
ATOM   4277  CA  SER A 473      38.195  50.144  30.336  1.00  0.00      RA0  C
ATOM   4278  CB  SER A 473      38.910  51.183  31.191  1.00  0.00      RA0  C
ATOM   4279  OG  SER A 473      38.629  52.462  30.607  1.00  0.00      RA0  O
ATOM   4280  HG  SER A 473      38.814  52.371  29.678  1.00  0.00      RA0  H
ATOM   4281  C   SER A 473      37.965  48.784  30.997  1.00  0.00      RA0  C
ATOM   4282  O   SER A 473      36.827  48.319  31.097  1.00  0.00      RA0  O
ATOM   4283  N   LEU A 474      39.051  48.154  31.444  1.00  0.00      RA0  N
ATOM   4284  H   LEU A 474      39.957  48.562  31.326  1.00  0.00      RA0  H
ATOM   4285  CA  LEU A 474      38.972  46.876  32.156  1.00  0.00      RA0  C
ATOM   4286  CB  LEU A 474      38.891  45.697  31.152  1.00  0.00      RA0  C
ATOM   4287  CG  LEU A 474      40.051  45.309  30.207  1.00  0.00      RA0  C
ATOM   4288  CD1 LEU A 474      39.605  44.212  29.250  1.00  0.00      RA0  C
ATOM   4289  CD2 LEU A 474      40.708  46.451  29.429  1.00  0.00      RA0  C
ATOM   4290  C   LEU A 474      40.022  46.755  33.274  1.00  0.00      RA0  C
ATOM   4291  O   LEU A 474      39.742  47.126  34.419  1.00  0.00      RA0  O
ATOM   4292  N   GLU A 475      41.213  46.249  32.950  1.00  0.00      RA0  N
ATOM   4293  H   GLU A 475      41.439  45.943  32.029  1.00  0.00      RA0  H
ATOM   4294  CA  GLU A 475      42.320  46.194  33.906  1.00  0.00      RA0  C
ATOM   4295  CB  GLU A 475      43.478  45.365  33.374  1.00  0.00      RA0  C
ATOM   4296  CG  GLU A 475      43.192  43.875  33.393  1.00  0.00      RA0  C
ATOM   4297  CD  GLU A 475      43.666  43.316  32.078  1.00  0.00      RA0  C
ATOM   4298  OE1 GLU A 475      43.324  43.886  31.046  1.00  0.00      RA0  O
ATOM   4299  OE2 GLU A 475      44.289  42.258  32.060  1.00  0.00      RA0  O
ATOM   4300  C   GLU A 475      42.839  47.596  34.180  1.00  0.00      RA0  C
ATOM   4301  O   GLU A 475      42.784  48.075  35.310  1.00  0.00      RA0  O
ATOM   4302  N   GLY A 476      43.338  48.245  33.133  1.00  0.00      RA0  N
ATOM   4303  H   GLY A 476      43.332  47.805  32.237  1.00  0.00      RA0  H
ATOM   4304  CA  GLY A 476      43.828  49.612  33.227  1.00  0.00      RA0  C
ATOM   4305  C   GLY A 476      43.566  50.341  31.930  1.00  0.00      RA0  C
ATOM   4306  O   GLY A 476      42.727  51.244  31.878  1.00  0.00      RA0  O
ATOM   4307  N   ASN A 477      44.284  49.930  30.886  1.00  0.00      RA0  N
ATOM   4308  H   ASN A 477      44.918  49.175  31.041  1.00  0.00      RA0  H
ATOM   4309  CA  ASN A 477      44.146  50.490  29.542  1.00  0.00      RA0  C
ATOM   4310  CB  ASN A 477      44.956  49.662  28.543  1.00  0.00      RA0  C
ATOM   4311  CG  ASN A 477      45.282  50.516  27.335  1.00  0.00      RA0  C
ATOM   4312  OD1 ASN A 477      44.627  50.478  26.305  1.00  0.00      RA0  O
ATOM   4313  ND2 ASN A 477      46.370  51.288  27.509  1.00  0.00      RA0  N
ATOM   4314 HD21 ASN A 477      46.891  51.285  28.364  1.00  0.00      RA0  H
ATOM   4315 HD22 ASN A 477      46.686  51.894  26.777  1.00  0.00      RA0  H
ATOM   4316  C   ASN A 477      42.698  50.643  29.090  1.00  0.00      RA0  C
ATOM   4317  O   ASN A 477      41.871  49.765  29.356  1.00  0.00      RA0  O
ATOM   4318  N   PRO A 478      42.382  51.770  28.421  1.00  0.00      RA0  N
ATOM   4319  CD  PRO A 478      43.192  52.975  28.309  1.00  0.00      RA0  C
ATOM   4320  CA  PRO A 478      41.071  51.918  27.798  1.00  0.00      RA0  C
ATOM   4321  CB  PRO A 478      41.017  53.410  27.449  1.00  0.00      RA0  C
ATOM   4322  CG  PRO A 478      42.154  54.081  28.218  1.00  0.00      RA0  C
ATOM   4323  C   PRO A 478      40.975  51.030  26.565  1.00  0.00      RA0  C
ATOM   4324  O   PRO A 478      41.981  50.800  25.888  1.00  0.00      RA0  O
ATOM   4325  N   VAL A 479      39.778  50.518  26.297  1.00  0.00      RA0  N
ATOM   4326  H   VAL A 479      38.959  50.797  26.798  1.00  0.00      RA0  H
ATOM   4327  CA  VAL A 479      39.536  49.668  25.130  1.00  0.00      RA0  C
ATOM   4328  CB  VAL A 479      39.285  48.220  25.551  1.00  0.00      RA0  C
ATOM   4329  CG1 VAL A 479      40.598  47.493  25.830  1.00  0.00      RA0  C
ATOM   4330  CG2 VAL A 479      38.315  48.152  26.733  1.00  0.00      RA0  C
ATOM   4331  C   VAL A 479      38.346  50.202  24.342  1.00  0.00      RA0  C
ATOM   4332  O   VAL A 479      37.435  50.802  24.914  1.00  0.00      RA0  O
ATOM   4333  N   ALA A 480      38.370  50.007  23.029  1.00  0.00      RA0  N
ATOM   4334  H   ALA A 480      39.072  49.421  22.628  1.00  0.00      RA0  H
ATOM   4335  CA  ALA A 480      37.256  50.419  22.191  1.00  0.00      RA0  C
ATOM   4336  CB  ALA A 480      37.703  50.554  20.736  1.00  0.00      RA0  C
ATOM   4337  C   ALA A 480      36.164  49.359  22.274  1.00  0.00      RA0  C
ATOM   4338  O   ALA A 480      36.329  48.255  21.754  1.00  0.00      RA0  O
ATOM   4339  SG  CYS A 481      35.086  49.505  25.537  1.00  0.00      RA0  S
ATOM   4340  CB  CYS A 481      33.723  48.687  24.649  1.00  0.00      RA0  C
ATOM   4341  N   CYS A 481      35.063  49.684  22.951  1.00  0.00      RA0  N
ATOM   4342  H   CYS A 481      34.928  50.614  23.289  1.00  0.00      RA0  H
ATOM   4343  CA  CYS A 481      33.984  48.715  23.136  1.00  0.00      RA0  C
ATOM   4344  C   CYS A 481      32.701  49.040  22.380  1.00  0.00      RA0  C
ATOM   4345  O   CYS A 481      32.510  50.153  21.896  1.00  0.00      RA0  O
ATOM   4346  N   ILE A 482      31.839  48.032  22.291  1.00  0.00      RA0  N
ATOM   4347  H   ILE A 482      31.970  47.188  22.805  1.00  0.00      RA0  H
ATOM   4348  CA  ILE A 482      30.623  48.058  21.497  1.00  0.00      RA0  C
ATOM   4349  CB  ILE A 482      30.911  47.227  20.232  1.00  0.00      RA0  C
ATOM   4350  CG2 ILE A 482      29.712  46.460  19.685  1.00  0.00      RA0  C
ATOM   4351  CG1 ILE A 482      31.550  48.081  19.143  1.00  0.00      RA0  C
ATOM   4352  CD1 ILE A 482      31.671  47.283  17.843  1.00  0.00      RA0  C
ATOM   4353  C   ILE A 482      29.491  47.450  22.327  1.00  0.00      RA0  C
ATOM   4354  O   ILE A 482      29.743  46.661  23.242  1.00  0.00      RA0  O
ATOM   4355  N   ASN A 483      28.252  47.824  22.013  1.00  0.00      RA0  N
ATOM   4356  H   ASN A 483      28.121  48.399  21.213  1.00  0.00      RA0  H
ATOM   4357  CA  ASN A 483      27.086  47.204  22.640  1.00  0.00      RA0  C
ATOM   4358  CB  ASN A 483      25.983  48.191  22.934  1.00  0.00      RA0  C
ATOM   4359  CG  ASN A 483      24.958  47.328  23.616  1.00  0.00      RA0  C
ATOM   4360  OD1 ASN A 483      25.242  46.773  24.675  1.00  0.00      RA0  O
ATOM   4361  ND2 ASN A 483      23.793  47.238  22.963  1.00  0.00      RA0  N
ATOM   4362 HD21 ASN A 483      23.617  47.684  22.085  1.00  0.00      RA0  H
ATOM   4363 HD22 ASN A 483      23.026  46.682  23.291  1.00  0.00      RA0  H
ATOM   4364  C   ASN A 483      26.452  46.082  21.815  1.00  0.00      RA0  C
ATOM   4365  O   ASN A 483      25.881  46.325  20.746  1.00  0.00      RA0  O
ATOM   4366  N   LEU A 484      26.574  44.856  22.325  1.00  0.00      RA0  N
ATOM   4367  H   LEU A 484      26.997  44.758  23.222  1.00  0.00      RA0  H
ATOM   4368  CA  LEU A 484      25.878  43.688  21.781  1.00  0.00      RA0  C
ATOM   4369  CB  LEU A 484      26.727  42.430  21.919  1.00  0.00      RA0  C
ATOM   4370  CG  LEU A 484      27.249  41.919  20.581  1.00  0.00      RA0  C
ATOM   4371  CD1 LEU A 484      27.804  40.503  20.714  1.00  0.00      RA0  C
ATOM   4372  CD2 LEU A 484      26.184  42.005  19.490  1.00  0.00      RA0  C
ATOM   4373  C   LEU A 484      24.562  43.463  22.491  1.00  0.00      RA0  C
ATOM   4374  O   LEU A 484      24.537  43.207  23.698  1.00  0.00      RA0  O
ATOM   4375  N   SER A 485      23.469  43.547  21.743  1.00  0.00      RA0  N
ATOM   4376  H   SER A 485      23.521  43.760  20.766  1.00  0.00      RA0  H
ATOM   4377  CA  SER A 485      22.161  43.218  22.296  1.00  0.00      RA0  C
ATOM   4378  CB  SER A 485      21.479  44.567  22.338  1.00  0.00      RA0  C
ATOM   4379  OG  SER A 485      22.313  45.458  21.575  1.00  0.00      RA0  O
ATOM   4380  HG  SER A 485      22.330  45.120  20.683  1.00  0.00      RA0  H
ATOM   4381  C   SER A 485      21.428  42.201  21.435  1.00  0.00      RA0  C
ATOM   4382  O   SER A 485      21.555  42.202  20.208  1.00  0.00      RA0  O
ATOM   4383  N   PHE A 486      20.682  41.323  22.101  1.00  0.00      RA0  N
ATOM   4384  H   PHE A 486      20.611  41.361  23.102  1.00  0.00      RA0  H
ATOM   4385  CA  PHE A 486      19.866  40.319  21.433  1.00  0.00      RA0  C
ATOM   4386  CB  PHE A 486      20.616  38.986  21.310  1.00  0.00      RA0  C
ATOM   4387  CG  PHE A 486      20.910  38.360  22.653  1.00  0.00      RA0  C
ATOM   4388  CD1 PHE A 486      20.034  37.422  23.188  1.00  0.00      RA0  C
ATOM   4389  CD2 PHE A 486      22.064  38.706  23.346  1.00  0.00      RA0  C
ATOM   4390  CE1 PHE A 486      20.318  36.820  24.407  1.00  0.00      RA0  C
ATOM   4391  CE2 PHE A 486      22.349  38.102  24.564  1.00  0.00      RA0  C
ATOM   4392  CZ  PHE A 486      21.482  37.152  25.091  1.00  0.00      RA0  C
ATOM   4393  C   PHE A 486      18.534  40.156  22.158  1.00  0.00      RA0  C
ATOM   4394  O   PHE A 486      18.464  40.342  23.370  1.00  0.00      RA0  O
ATOM   4395  CB  CYS A 487      15.326  40.825  21.511  1.00  0.00      RA0  C
ATOM   4396  SG  CYS A 487      16.041  42.444  21.917  1.00  0.00      RA0  S
ATOM   4397  N   CYS A 487      17.488  39.810  21.410  1.00  0.00      RA0  N
ATOM   4398  H   CYS A 487      17.602  39.550  20.449  1.00  0.00      RA0  H
ATOM   4399  CA  CYS A 487      16.150  39.638  21.976  1.00  0.00      RA0  C
ATOM   4400  C   CYS A 487      15.556  38.272  21.607  1.00  0.00      RA0  C
ATOM   4401  O   CYS A 487      16.060  37.604  20.704  1.00  0.00      RA0  O
ATOM   4402  N   LEU A 488      14.498  37.867  22.316  1.00  0.00      RA0  N
ATOM   4403  H   LEU A 488      14.182  38.401  23.104  1.00  0.00      RA0  H
ATOM   4404  CA  LEU A 488      13.837  36.573  22.099  1.00  0.00      RA0  C
ATOM   4405  CB  LEU A 488      14.482  35.506  22.978  1.00  0.00      RA0  C
ATOM   4406  CG  LEU A 488      15.470  34.639  22.194  1.00  0.00      RA0  C
ATOM   4407  CD1 LEU A 488      16.438  33.890  23.107  1.00  0.00      RA0  C
ATOM   4408  CD2 LEU A 488      14.749  33.694  21.232  1.00  0.00      RA0  C
ATOM   4409  C   LEU A 488      12.315  36.610  22.255  1.00  0.00      RA0  C
ATOM   4410  O   LEU A 488      11.795  37.096  23.260  1.00  0.00      RA0  O
ATOM   4411  N   ASN A 489      11.621  36.090  21.241  1.00  0.00      RA0  N
ATOM   4412  H   ASN A 489      12.126  35.711  20.460  1.00  0.00      RA0  H
ATOM   4413  CA  ASN A 489      10.168  35.905  21.253  1.00  0.00      RA0  C
ATOM   4414  CB  ASN A 489       9.503  36.616  20.067  1.00  0.00      RA0  C
ATOM   4415  CG  ASN A 489       9.739  38.113  20.089  1.00  0.00      RA0  C
ATOM   4416  OD1 ASN A 489       9.035  38.870  20.749  1.00  0.00      RA0  O
ATOM   4417  ND2 ASN A 489      10.769  38.499  19.306  1.00  0.00      RA0  N
ATOM   4418 HD21 ASN A 489      11.319  37.840  18.794  1.00  0.00      RA0  H
ATOM   4419 HD22 ASN A 489      11.059  39.460  19.212  1.00  0.00      RA0  H
ATOM   4420  C   ASN A 489       9.881  34.420  21.104  1.00  0.00      RA0  C
ATOM   4421  O   ASN A 489      10.160  33.845  20.055  1.00  0.00      RA0  O
ATOM   4422  N   ALA A 490       9.335  33.790  22.138  1.00  0.00      RA0  N
ATOM   4423  H   ALA A 490       9.008  34.280  22.948  1.00  0.00      RA0  H
ATOM   4424  CA  ALA A 490       8.946  32.383  22.029  1.00  0.00      RA0  C
ATOM   4425  CB  ALA A 490       9.765  31.523  22.989  1.00  0.00      RA0  C
ATOM   4426  C   ALA A 490       7.467  32.154  22.336  1.00  0.00      RA0  C
ATOM   4427  O   ALA A 490       6.906  32.807  23.212  1.00  0.00      RA0  O
ATOM   4428  N   SER A 491       6.848  31.225  21.610  1.00  0.00      RA0  N
ATOM   4429  H   SER A 491       7.324  30.745  20.876  1.00  0.00      RA0  H
ATOM   4430  CA  SER A 491       5.432  30.898  21.803  1.00  0.00      RA0  C
ATOM   4431  CB  SER A 491       4.745  31.917  20.906  1.00  0.00      RA0  C
ATOM   4432  OG  SER A 491       5.759  32.536  20.088  1.00  0.00      RA0  O
ATOM   4433  HG  SER A 491       6.256  31.846  19.662  1.00  0.00      RA0  H
ATOM   4434  C   SER A 491       5.111  29.443  21.459  1.00  0.00      RA0  C
ATOM   4435  O   SER A 491       5.890  28.772  20.783  1.00  0.00      RA0  O
ATOM   4436  N   GLY A 492       3.959  28.968  21.930  1.00  0.00      RA0  N
ATOM   4437  H   GLY A 492       3.449  29.499  22.614  1.00  0.00      RA0  H
ATOM   4438  CA  GLY A 492       3.479  27.621  21.621  1.00  0.00      RA0  C
ATOM   4439  C   GLY A 492       2.651  27.052  22.755  1.00  0.00      RA0  C
ATOM   4440  O   GLY A 492       3.181  26.757  23.827  1.00  0.00      RA0  O
ATOM   4441  N   LYS A 493       1.347  26.906  22.523  1.00  0.00      RA0  N
ATOM   4442  H   LYS A 493       1.057  26.915  21.569  1.00  0.00      RA0  H
ATOM   4443  CA  LYS A 493       0.436  26.411  23.560  1.00  0.00      RA0  C
ATOM   4444  CB  LYS A 493      -1.003  26.784  23.211  1.00  0.00      RA0  C
ATOM   4445  CG  LYS A 493      -1.176  28.287  22.993  1.00  0.00      RA0  C
ATOM   4446  CD  LYS A 493      -2.608  28.650  22.598  1.00  0.00      RA0  C
ATOM   4447  CE  LYS A 493      -2.791  30.149  22.358  1.00  0.00      RA0  C
ATOM   4448  NZ  LYS A 493      -4.180  30.411  21.956  1.00  0.00      RA0  N
ATOM   4449  HZ1 LYS A 493      -4.307  31.430  21.789  1.00  0.00      RA0  H
ATOM   4450  HZ2 LYS A 493      -4.392  29.887  21.082  1.00  0.00      RA0  H
ATOM   4451  HZ3 LYS A 493      -4.826  30.100  22.710  1.00  0.00      RA0  H
ATOM   4452  C   LYS A 493       0.557  24.902  23.787  1.00  0.00      RA0  C
ATOM   4453  O   LYS A 493       1.201  24.193  23.007  1.00  0.00      RA0  O
ATOM   4454  N   HIS A 494      -0.076  24.434  24.863  1.00  0.00      RA0  N
ATOM   4455  H   HIS A 494      -0.556  25.089  25.442  1.00  0.00      RA0  H
ATOM   4456  CA  HIS A 494       0.070  23.069  25.368  1.00  0.00      RA0  C
ATOM   4457  CB  HIS A 494      -0.315  21.972  24.364  1.00  0.00      RA0  C
ATOM   4458  CG  HIS A 494      -1.817  21.886  24.262  1.00  0.00      RA0  C
ATOM   4459  ND1 HIS A 494      -2.576  21.140  25.088  1.00  0.00      RA0  N
ATOM   4460  HD1 HIS A 494      -2.259  20.579  25.828  1.00  0.00      RA0  H
ATOM   4461  CD2 HIS A 494      -2.648  22.544  23.353  1.00  0.00      RA0  C
ATOM   4462  NE2 HIS A 494      -3.923  22.187  23.644  1.00  0.00      RA0  N
ATOM   4463  CE1 HIS A 494      -3.881  21.323  24.709  1.00  0.00      RA0  C
ATOM   4464  C   HIS A 494       1.469  22.844  25.902  1.00  0.00      RA0  C
ATOM   4465  O   HIS A 494       1.939  21.707  25.984  1.00  0.00      RA0  O
ATOM   4466  N   VAL A 495       2.139  23.939  26.271  1.00  0.00      RA0  N
ATOM   4467  H   VAL A 495       1.720  24.844  26.287  1.00  0.00      RA0  H
ATOM   4468  CA  VAL A 495       3.495  23.914  26.847  1.00  0.00      RA0  C
ATOM   4469  CB  VAL A 495       4.507  24.452  25.801  1.00  0.00      RA0  C
ATOM   4470  CG1 VAL A 495       5.978  24.235  26.169  1.00  0.00      RA0  C
ATOM   4471  CG2 VAL A 495       4.261  23.851  24.416  1.00  0.00      RA0  C
ATOM   4472  C   VAL A 495       3.525  24.744  28.138  1.00  0.00      RA0  C
ATOM   4473  O   VAL A 495       2.587  25.483  28.419  1.00  0.00      RA0  O
ATOM   4474  N   ALA A 496       4.601  24.620  28.917  1.00  0.00      RA0  N
ATOM   4475  H   ALA A 496       5.326  23.992  28.642  1.00  0.00      RA0  H
ATOM   4476  CA  ALA A 496       4.774  25.390  30.154  1.00  0.00      RA0  C
ATOM   4477  CB  ALA A 496       6.118  25.064  30.807  1.00  0.00      RA0  C
ATOM   4478  C   ALA A 496       4.703  26.897  29.895  1.00  0.00      RA0  C
ATOM   4479  O   ALA A 496       5.049  27.363  28.805  1.00  0.00      RA0  O
ATOM   4480  N   ASP A 497       4.238  27.645  30.897  1.00  0.00      RA0  N
ATOM   4481  H   ASP A 497       4.003  27.211  31.763  1.00  0.00      RA0  H
ATOM   4482  CA  ASP A 497       4.114  29.101  30.796  1.00  0.00      RA0  C
ATOM   4483  CB  ASP A 497       3.485  29.669  32.067  1.00  0.00      RA0  C
ATOM   4484  CG  ASP A 497       3.769  31.158  32.144  1.00  0.00      RA0  C
ATOM   4485  OD1 ASP A 497       3.039  31.930  31.530  1.00  0.00      RA0  O
ATOM   4486  OD2 ASP A 497       4.720  31.552  32.820  1.00  0.00      RA0  O
ATOM   4487  C   ASP A 497       5.458  29.783  30.591  1.00  0.00      RA0  C
ATOM   4488  O   ASP A 497       5.561  30.729  29.811  1.00  0.00      RA0  O
ATOM   4489  N   SER A 498       6.487  29.306  31.283  1.00  0.00      RA0  N
ATOM   4490  H   SER A 498       6.400  28.625  32.006  1.00  0.00      RA0  H
ATOM   4491  CA  SER A 498       7.836  29.772  30.996  1.00  0.00      RA0  C
ATOM   4492  CB  SER A 498       8.256  30.241  32.370  1.00  0.00      RA0  C
ATOM   4493  OG  SER A 498       7.109  30.004  33.206  1.00  0.00      RA0  O
ATOM   4494  HG  SER A 498       6.445  30.668  32.993  1.00  0.00      RA0  H
ATOM   4495  C   SER A 498       8.680  28.668  30.347  1.00  0.00      RA0  C
ATOM   4496  O   SER A 498       8.643  27.502  30.759  1.00  0.00      RA0  O
ATOM   4497  N   ILE A 499       9.424  29.070  29.318  1.00  0.00      RA0  N
ATOM   4498  H   ILE A 499       9.623  30.028  29.215  1.00  0.00      RA0  H
ATOM   4499  CA  ILE A 499      10.139  28.165  28.431  1.00  0.00      RA0  C
ATOM   4500  CB  ILE A 499       9.642  28.346  26.995  1.00  0.00      RA0  C
ATOM   4501  CG2 ILE A 499      10.144  27.203  26.118  1.00  0.00      RA0  C
ATOM   4502  CG1 ILE A 499       8.118  28.485  26.930  1.00  0.00      RA0  C
ATOM   4503  CD1 ILE A 499       7.615  28.802  25.520  1.00  0.00      RA0  C
ATOM   4504  C   ILE A 499      11.653  28.393  28.512  1.00  0.00      RA0  C
ATOM   4505  O   ILE A 499      12.154  29.450  28.125  1.00  0.00      RA0  O
ATOM   4506  N   GLY A 500      12.373  27.388  28.997  1.00  0.00      RA0  N
ATOM   4507  H   GLY A 500      11.926  26.514  29.181  1.00  0.00      RA0  H
ATOM   4508  CA  GLY A 500      13.824  27.473  29.140  1.00  0.00      RA0  C
ATOM   4509  C   GLY A 500      14.598  27.402  27.833  1.00  0.00      RA0  C
ATOM   4510  O   GLY A 500      14.580  26.385  27.144  1.00  0.00      RA0  O
ATOM   4511  N   PHE A 501      15.285  28.489  27.498  1.00  0.00      RA0  N
ATOM   4512  H   PHE A 501      15.302  29.271  28.118  1.00  0.00      RA0  H
ATOM   4513  CA  PHE A 501      16.191  28.515  26.357  1.00  0.00      RA0  C
ATOM   4514  CB  PHE A 501      15.921  29.716  25.454  1.00  0.00      RA0  C
ATOM   4515  CG  PHE A 501      14.766  29.456  24.521  1.00  0.00      RA0  C
ATOM   4516  CD1 PHE A 501      13.458  29.497  24.987  1.00  0.00      RA0  C
ATOM   4517  CD2 PHE A 501      15.021  29.201  23.179  1.00  0.00      RA0  C
ATOM   4518  CE1 PHE A 501      12.404  29.330  24.099  1.00  0.00      RA0  C
ATOM   4519  CE2 PHE A 501      13.966  29.030  22.292  1.00  0.00      RA0  C
ATOM   4520  CZ  PHE A 501      12.657  29.118  22.750  1.00  0.00      RA0  C
ATOM   4521  C   PHE A 501      17.643  28.599  26.808  1.00  0.00      RA0  C
ATOM   4522  O   PHE A 501      17.925  29.007  27.935  1.00  0.00      RA0  O
ATOM   4523  N   THR A 502      18.555  28.201  25.926  1.00  0.00      RA0  N
ATOM   4524  H   THR A 502      18.318  27.720  25.087  1.00  0.00      RA0  H
ATOM   4525  CA  THR A 502      19.984  28.462  26.112  1.00  0.00      RA0  C
ATOM   4526  CB  THR A 502      20.555  27.081  26.374  1.00  0.00      RA0  C
ATOM   4527  OG1 THR A 502      19.459  26.219  26.714  1.00  0.00      RA0  O
ATOM   4528  HG1 THR A 502      19.522  26.004  27.649  1.00  0.00      RA0  H
ATOM   4529  CG2 THR A 502      21.640  27.068  27.451  1.00  0.00      RA0  C
ATOM   4530  C   THR A 502      20.528  29.167  24.878  1.00  0.00      RA0  C
ATOM   4531  O   THR A 502      20.087  28.900  23.765  1.00  0.00      RA0  O
ATOM   4532  N   VAL A 503      21.479  30.073  25.087  1.00  0.00      RA0  N
ATOM   4533  H   VAL A 503      21.869  30.199  26.000  1.00  0.00      RA0  H
ATOM   4534  CA  VAL A 503      21.884  31.021  24.059  1.00  0.00      RA0  C
ATOM   4535  CB  VAL A 503      21.260  32.369  24.455  1.00  0.00      RA0  C
ATOM   4536  CG1 VAL A 503      21.981  33.569  23.850  1.00  0.00      RA0  C
ATOM   4537  CG2 VAL A 503      19.755  32.396  24.193  1.00  0.00      RA0  C
ATOM   4538  C   VAL A 503      23.402  31.149  24.013  1.00  0.00      RA0  C
ATOM   4539  O   VAL A 503      24.043  31.449  25.026  1.00  0.00      RA0  O
ATOM   4540  N   GLU A 504      23.960  30.930  22.823  1.00  0.00      RA0  N
ATOM   4541  H   GLU A 504      23.386  30.826  22.014  1.00  0.00      RA0  H
ATOM   4542  CA  GLU A 504      25.405  30.921  22.605  1.00  0.00      RA0  C
ATOM   4543  CB  GLU A 504      25.967  29.584  22.143  1.00  0.00      RA0  C
ATOM   4544  CG  GLU A 504      27.471  29.585  22.418  1.00  0.00      RA0  C
ATOM   4545  CD  GLU A 504      28.211  28.911  21.290  1.00  0.00      RA0  C
ATOM   4546  OE1 GLU A 504      29.430  29.031  21.238  1.00  0.00      RA0  O
ATOM   4547  OE2 GLU A 504      27.574  28.300  20.439  1.00  0.00      RA0  O
ATOM   4548  C   GLU A 504      25.801  32.036  21.641  1.00  0.00      RA0  C
ATOM   4549  O   GLU A 504      25.298  32.113  20.518  1.00  0.00      RA0  O
ATOM   4550  N   LEU A 505      26.690  32.908  22.104  1.00  0.00      RA0  N
ATOM   4551  H   LEU A 505      27.047  32.802  23.034  1.00  0.00      RA0  H
ATOM   4552  CA  LEU A 505      27.224  33.985  21.281  1.00  0.00      RA0  C
ATOM   4553  CB  LEU A 505      27.050  35.328  21.988  1.00  0.00      RA0  C
ATOM   4554  CG  LEU A 505      25.599  35.699  22.289  1.00  0.00      RA0  C
ATOM   4555  CD1 LEU A 505      25.396  36.032  23.768  1.00  0.00      RA0  C
ATOM   4556  CD2 LEU A 505      25.103  36.818  21.371  1.00  0.00      RA0  C
ATOM   4557  C   LEU A 505      28.709  33.771  21.022  1.00  0.00      RA0  C
ATOM   4558  O   LEU A 505      29.477  33.490  21.942  1.00  0.00      RA0  O
ATOM   4559  N   GLN A 506      29.103  33.892  19.759  1.00  0.00      RA0  N
ATOM   4560  H   GLN A 506      28.452  34.155  19.050  1.00  0.00      RA0  H
ATOM   4561  CA  GLN A 506      30.490  33.702  19.364  1.00  0.00      RA0  C
ATOM   4562  CB  GLN A 506      30.566  32.486  18.437  1.00  0.00      RA0  C
ATOM   4563  CG  GLN A 506      29.539  31.411  18.800  1.00  0.00      RA0  C
ATOM   4564  CD  GLN A 506      29.464  30.349  17.724  1.00  0.00      RA0  C
ATOM   4565  OE1 GLN A 506      29.510  30.622  16.522  1.00  0.00      RA0  O
ATOM   4566  NE2 GLN A 506      29.333  29.111  18.219  1.00  0.00      RA0  N
ATOM   4567 HE21 GLN A 506      29.216  28.997  19.220  1.00  0.00      RA0  H
ATOM   4568 HE22 GLN A 506      29.308  28.249  17.720  1.00  0.00      RA0  H
ATOM   4569  C   GLN A 506      31.012  34.916  18.612  1.00  0.00      RA0  C
ATOM   4570  O   GLN A 506      30.434  35.334  17.605  1.00  0.00      RA0  O
ATOM   4571  N   LEU A 507      32.104  35.477  19.123  1.00  0.00      RA0  N
ATOM   4572  H   LEU A 507      32.532  35.066  19.932  1.00  0.00      RA0  H
ATOM   4573  CA  LEU A 507      32.797  36.585  18.478  1.00  0.00      RA0  C
ATOM   4574  CB  LEU A 507      33.376  37.547  19.514  1.00  0.00      RA0  C
ATOM   4575  CG  LEU A 507      32.387  37.935  20.616  1.00  0.00      RA0  C
ATOM   4576  CD1 LEU A 507      33.044  38.835  21.658  1.00  0.00      RA0  C
ATOM   4577  CD2 LEU A 507      31.097  38.549  20.080  1.00  0.00      RA0  C
ATOM   4578  C   LEU A 507      33.912  36.043  17.583  1.00  0.00      RA0  C
ATOM   4579  O   LEU A 507      34.553  35.040  17.921  1.00  0.00      RA0  O
ATOM   4580  N   ASP A 508      34.129  36.702  16.441  1.00  0.00      RA0  N
ATOM   4581  H   ASP A 508      33.500  37.441  16.199  1.00  0.00      RA0  H
ATOM   4582  CA  ASP A 508      35.106  36.263  15.437  1.00  0.00      RA0  C
ATOM   4583  CB  ASP A 508      36.555  36.574  15.813  1.00  0.00      RA0  C
ATOM   4584  CG  ASP A 508      37.064  37.769  15.023  1.00  0.00      RA0  C
ATOM   4585  OD1 ASP A 508      36.684  37.960  13.866  1.00  0.00      RA0  O
ATOM   4586  OD2 ASP A 508      37.863  38.517  15.568  1.00  0.00      RA0  O
ATOM   4587  C   ASP A 508      34.907  34.812  15.009  1.00  0.00      RA0  C
ATOM   4588  O   ASP A 508      35.879  34.083  14.836  1.00  0.00      RA0  O
ATOM   4589  N   TRP A 509      33.655  34.407  14.807  1.00  0.00      RA0  N
ATOM   4590  H   TRP A 509      32.930  35.094  14.901  1.00  0.00      RA0  H
ATOM   4591  CA  TRP A 509      33.312  32.978  14.706  1.00  0.00      RA0  C
ATOM   4592  CB  TRP A 509      31.796  32.769  14.805  1.00  0.00      RA0  C
ATOM   4593  CG  TRP A 509      31.108  32.493  13.490  1.00  0.00      RA0  C
ATOM   4594  CD2 TRP A 509      30.864  31.204  12.889  1.00  0.00      RA0  C
ATOM   4595  CE2 TRP A 509      30.118  31.418  11.710  1.00  0.00      RA0  C
ATOM   4596  CE3 TRP A 509      31.192  29.908  13.267  1.00  0.00      RA0  C
ATOM   4597  CD1 TRP A 509      30.501  33.420  12.629  1.00  0.00      RA0  C
ATOM   4598  NE1 TRP A 509      29.911  32.786  11.580  1.00  0.00      RA0  N
ATOM   4599  HE1 TRP A 509      29.330  33.189  10.888  1.00  0.00      RA0  H
ATOM   4600  CZ2 TRP A 509      29.733  30.333  10.932  1.00  0.00      RA0  C
ATOM   4601  CZ3 TRP A 509      30.799  28.831  12.483  1.00  0.00      RA0  C
ATOM   4602  CH2 TRP A 509      30.069  29.042  11.319  1.00  0.00      RA0  C
ATOM   4603  C   TRP A 509      34.006  32.213  13.605  1.00  0.00      RA0  C
ATOM   4604  O   TRP A 509      34.066  30.982  13.646  1.00  0.00      RA0  O
ATOM   4605  N   GLN A 510      34.556  32.937  12.632  1.00  0.00      RA0  N
ATOM   4606  H   GLN A 510      34.510  33.930  12.706  1.00  0.00      RA0  H
ATOM   4607  CA  GLN A 510      35.324  32.329  11.543  1.00  0.00      RA0  C
ATOM   4608  CB  GLN A 510      34.981  33.052  10.250  1.00  0.00      RA0  C
ATOM   4609  CG  GLN A 510      33.486  32.833  10.013  1.00  0.00      RA0  C
ATOM   4610  CD  GLN A 510      33.004  33.734   8.907  1.00  0.00      RA0  C
ATOM   4611  OE1 GLN A 510      33.733  34.600   8.434  1.00  0.00      RA0  O
ATOM   4612  NE2 GLN A 510      31.730  33.505   8.547  1.00  0.00      RA0  N
ATOM   4613 HE21 GLN A 510      31.194  32.787   8.997  1.00  0.00      RA0  H
ATOM   4614 HE22 GLN A 510      31.269  34.027   7.829  1.00  0.00      RA0  H
ATOM   4615  C   GLN A 510      36.819  32.230  11.862  1.00  0.00      RA0  C
ATOM   4616  O   GLN A 510      37.482  31.264  11.476  1.00  0.00      RA0  O
ATOM   4617  N   LYS A 511      37.339  33.230  12.571  1.00  0.00      RA0  N
ATOM   4618  H   LYS A 511      36.723  33.889  13.005  1.00  0.00      RA0  H
ATOM   4619  CA  LYS A 511      38.750  33.259  12.967  1.00  0.00      RA0  C
ATOM   4620  CB  LYS A 511      39.203  34.707  13.223  1.00  0.00      RA0  C
ATOM   4621  CG  LYS A 511      38.652  35.737  12.214  1.00  0.00      RA0  C
ATOM   4622  CD  LYS A 511      39.107  35.596  10.752  1.00  0.00      RA0  C
ATOM   4623  CE  LYS A 511      40.458  36.239  10.398  1.00  0.00      RA0  C
ATOM   4624  NZ  LYS A 511      40.352  37.702  10.285  1.00  0.00      RA0  N
ATOM   4625  HZ1 LYS A 511      41.296  38.107  10.101  1.00  0.00      RA0  H
ATOM   4626  HZ2 LYS A 511      39.793  38.011   9.458  1.00  0.00      RA0  H
ATOM   4627  HZ3 LYS A 511      39.963  38.139  11.137  1.00  0.00      RA0  H
ATOM   4628  C   LYS A 511      39.072  32.317  14.131  1.00  0.00      RA0  C
ATOM   4629  O   LYS A 511      40.245  32.127  14.473  1.00  0.00      RA0  O
ATOM   4630  N   GLN A 512      38.034  31.724  14.726  1.00  0.00      RA0  N
ATOM   4631  H   GLN A 512      37.112  31.903  14.385  1.00  0.00      RA0  H
ATOM   4632  CA  GLN A 512      38.197  30.726  15.797  1.00  0.00      RA0  C
ATOM   4633  CB  GLN A 512      36.874  30.407  16.500  1.00  0.00      RA0  C
ATOM   4634  CG  GLN A 512      36.072  31.601  17.009  1.00  0.00      RA0  C
ATOM   4635  CD  GLN A 512      36.917  32.434  17.943  1.00  0.00      RA0  C
ATOM   4636  OE1 GLN A 512      37.321  32.014  19.028  1.00  0.00      RA0  O
ATOM   4637  NE2 GLN A 512      37.140  33.661  17.461  1.00  0.00      RA0  N
ATOM   4638 HE21 GLN A 512      36.774  33.880  16.552  1.00  0.00      RA0  H
ATOM   4639 HE22 GLN A 512      37.586  34.417  17.934  1.00  0.00      RA0  H
ATOM   4640  C   GLN A 512      38.725  29.398  15.227  1.00  0.00      RA0  C
ATOM   4641  O   GLN A 512      38.558  28.333  15.835  1.00  0.00      RA0  O
ATOM   4642  N   LYS A 513      39.359  29.485  14.057  1.00  0.00      RA0  N
ATOM   4643  H   LYS A 513      39.577  30.361  13.644  1.00  0.00      RA0  H
ATOM   4644  CA  LYS A 513      39.951  28.343  13.371  1.00  0.00      RA0  C
ATOM   4645  CB  LYS A 513      39.894  28.523  11.852  1.00  0.00      RA0  C
ATOM   4646  CG  LYS A 513      40.090  27.198  11.099  1.00  0.00      RA0  C
ATOM   4647  CD  LYS A 513      40.622  27.369   9.670  1.00  0.00      RA0  C
ATOM   4648  CE  LYS A 513      42.118  27.028   9.559  1.00  0.00      RA0  C
ATOM   4649  NZ  LYS A 513      42.912  27.846  10.491  1.00  0.00      RA0  N
ATOM   4650  HZ1 LYS A 513      43.929  27.702  10.343  1.00  0.00      RA0  H
ATOM   4651  HZ2 LYS A 513      42.680  28.850  10.364  1.00  0.00      RA0  H
ATOM   4652  HZ3 LYS A 513      42.690  27.600  11.481  1.00  0.00      RA0  H
ATOM   4653  C   LYS A 513      41.422  28.228  13.785  1.00  0.00      RA0  C
ATOM   4654  O   LYS A 513      42.331  28.324  12.957  1.00  0.00      RA0  O
ATOM   4655  N   GLY A 514      41.639  28.039  15.086  1.00  0.00      RA0  N
ATOM   4656  H   GLY A 514      40.843  27.975  15.693  1.00  0.00      RA0  H
ATOM   4657  CA  GLY A 514      42.978  28.002  15.666  1.00  0.00      RA0  C
ATOM   4658  C   GLY A 514      43.690  29.346  15.648  1.00  0.00      RA0  C
ATOM   4659  O   GLY A 514      44.772  29.487  16.223  1.00  0.00      RA0  O
ATOM   4660  N   GLY A 515      43.077  30.336  14.997  1.00  0.00      RA0  N
ATOM   4661  H   GLY A 515      42.106  30.267  14.788  1.00  0.00      RA0  H
ATOM   4662  CA  GLY A 515      43.690  31.649  14.799  1.00  0.00      RA0  C
ATOM   4663  C   GLY A 515      43.599  32.589  15.986  1.00  0.00      RA0  C
ATOM   4664  O   GLY A 515      43.698  32.167  17.141  1.00  0.00      RA0  O
ATOM   4665  N   VAL A 516      43.420  33.874  15.693  1.00  0.00      RA0  N
ATOM   4666  H   VAL A 516      43.168  34.145  14.766  1.00  0.00      RA0  H
ATOM   4667  CA  VAL A 516      43.353  34.905  16.725  1.00  0.00      RA0  C
ATOM   4668  CB  VAL A 516      44.326  36.044  16.390  1.00  0.00      RA0  C
ATOM   4669  CG1 VAL A 516      44.302  37.159  17.442  1.00  0.00      RA0  C
ATOM   4670  CG2 VAL A 516      45.738  35.500  16.172  1.00  0.00      RA0  C
ATOM   4671  C   VAL A 516      41.928  35.436  16.832  1.00  0.00      RA0  C
ATOM   4672  O   VAL A 516      41.266  35.665  15.819  1.00  0.00      RA0  O
ATOM   4673  N   ARG A 517      41.472  35.617  18.070  1.00  0.00      RA0  N
ATOM   4674  H   ARG A 517      42.146  35.533  18.800  1.00  0.00      RA0  H
ATOM   4675  CA  ARG A 517      40.138  36.136  18.374  1.00  0.00      RA0  C
ATOM   4676  CB  ARG A 517      39.493  35.293  19.480  1.00  0.00      RA0  C
ATOM   4677  CG  ARG A 517      40.507  34.631  20.422  1.00  0.00      RA0  C
ATOM   4678  CD  ARG A 517      39.876  33.877  21.595  1.00  0.00      RA0  C
ATOM   4679  NE  ARG A 517      38.899  32.888  21.143  1.00  0.00      RA0  N
ATOM   4680  HE  ARG A 517      38.731  32.779  20.153  1.00  0.00      RA0  H
ATOM   4681  CZ  ARG A 517      38.153  32.208  22.062  1.00  0.00      RA0  C
ATOM   4682  NH1 ARG A 517      38.447  32.348  23.373  1.00  0.00      RA0  N
ATOM   4683 HH11 ARG A 517      37.894  31.940  24.115  1.00  0.00      RA0  H
ATOM   4684 HH12 ARG A 517      39.240  32.877  23.684  1.00  0.00      RA0  H
ATOM   4685  NH2 ARG A 517      37.129  31.435  21.641  1.00  0.00      RA0  N
ATOM   4686 HH21 ARG A 517      36.515  30.924  22.251  1.00  0.00      RA0  H
ATOM   4687 HH22 ARG A 517      36.947  31.366  20.647  1.00  0.00      RA0  H
ATOM   4688  C   ARG A 517      40.220  37.605  18.799  1.00  0.00      RA0  C
ATOM   4689  O   ARG A 517      40.742  37.928  19.866  1.00  0.00      RA0  O
ATOM   4690  N   ARG A 518      39.694  38.487  17.955  1.00  0.00      RA0  N
ATOM   4691  H   ARG A 518      39.130  38.185  17.180  1.00  0.00      RA0  H
ATOM   4692  CA  ARG A 518      39.935  39.929  18.084  1.00  0.00      RA0  C
ATOM   4693  CB  ARG A 518      40.045  40.592  16.712  1.00  0.00      RA0  C
ATOM   4694  CG  ARG A 518      41.162  39.981  15.863  1.00  0.00      RA0  C
ATOM   4695  CD  ARG A 518      41.040  40.384  14.394  1.00  0.00      RA0  C
ATOM   4696  NE  ARG A 518      39.751  39.932  13.882  1.00  0.00      RA0  N
ATOM   4697  HE  ARG A 518      39.225  39.296  14.466  1.00  0.00      RA0  H
ATOM   4698  CZ  ARG A 518      39.243  40.398  12.711  1.00  0.00      RA0  C
ATOM   4699  NH1 ARG A 518      39.969  41.256  11.955  1.00  0.00      RA0  N
ATOM   4700 HH11 ARG A 518      39.604  41.645  11.095  1.00  0.00      RA0  H
ATOM   4701 HH12 ARG A 518      40.906  41.557  12.188  1.00  0.00      RA0  H
ATOM   4702  NH2 ARG A 518      38.017  39.966  12.341  1.00  0.00      RA0  N
ATOM   4703 HH21 ARG A 518      37.556  40.259  11.495  1.00  0.00      RA0  H
ATOM   4704 HH22 ARG A 518      37.498  39.325  12.938  1.00  0.00      RA0  H
ATOM   4705  C   ARG A 518      38.957  40.678  18.993  1.00  0.00      RA0  C
ATOM   4706  O   ARG A 518      39.325  41.685  19.599  1.00  0.00      RA0  O
ATOM   4707  N   ALA A 519      37.719  40.201  19.077  1.00  0.00      RA0  N
ATOM   4708  H   ALA A 519      37.473  39.348  18.619  1.00  0.00      RA0  H
ATOM   4709  CA  ALA A 519      36.728  40.813  19.958  1.00  0.00      RA0  C
ATOM   4710  CB  ALA A 519      35.411  41.060  19.223  1.00  0.00      RA0  C
ATOM   4711  C   ALA A 519      36.475  39.934  21.173  1.00  0.00      RA0  C
ATOM   4712  O   ALA A 519      36.337  38.718  21.054  1.00  0.00      RA0  O
ATOM   4713  N   LEU A 520      36.421  40.555  22.345  1.00  0.00      RA0  N
ATOM   4714  H   LEU A 520      36.459  41.557  22.397  1.00  0.00      RA0  H
ATOM   4715  CA  LEU A 520      36.189  39.822  23.581  1.00  0.00      RA0  C
ATOM   4716  CB  LEU A 520      37.478  39.732  24.406  1.00  0.00      RA0  C
ATOM   4717  CG  LEU A 520      38.695  39.159  23.665  1.00  0.00      RA0  C
ATOM   4718  CD1 LEU A 520      39.987  39.365  24.453  1.00  0.00      RA0  C
ATOM   4719  CD2 LEU A 520      38.518  37.692  23.272  1.00  0.00      RA0  C
ATOM   4720  C   LEU A 520      35.081  40.490  24.384  1.00  0.00      RA0  C
ATOM   4721  O   LEU A 520      34.856  41.694  24.254  1.00  0.00      RA0  O
ATOM   4722  N   PHE A 521      34.377  39.696  25.190  1.00  0.00      RA0  N
ATOM   4723  H   PHE A 521      34.641  38.740  25.266  1.00  0.00      RA0  H
ATOM   4724  CA  PHE A 521      33.339  40.211  26.083  1.00  0.00      RA0  C
ATOM   4725  CB  PHE A 521      32.460  39.079  26.626  1.00  0.00      RA0  C
ATOM   4726  CG  PHE A 521      31.574  38.490  25.554  1.00  0.00      RA0  C
ATOM   4727  CD1 PHE A 521      31.935  37.311  24.913  1.00  0.00      RA0  C
ATOM   4728  CD2 PHE A 521      30.381  39.119  25.221  1.00  0.00      RA0  C
ATOM   4729  CE1 PHE A 521      31.107  36.767  23.939  1.00  0.00      RA0  C
ATOM   4730  CE2 PHE A 521      29.552  38.573  24.247  1.00  0.00      RA0  C
ATOM   4731  CZ  PHE A 521      29.916  37.398  23.603  1.00  0.00      RA0  C
ATOM   4732  C   PHE A 521      33.975  40.924  27.270  1.00  0.00      RA0  C
ATOM   4733  O   PHE A 521      34.989  40.468  27.800  1.00  0.00      RA0  O
ATOM   4734  N   LEU A 522      33.367  42.031  27.685  1.00  0.00      RA0  N
ATOM   4735  H   LEU A 522      32.526  42.297  27.224  1.00  0.00      RA0  H
ATOM   4736  CA  LEU A 522      33.889  42.856  28.776  1.00  0.00      RA0  C
ATOM   4737  CB  LEU A 522      33.165  44.203  28.829  1.00  0.00      RA0  C
ATOM   4738  CG  LEU A 522      33.902  45.259  29.658  1.00  0.00      RA0  C
ATOM   4739  CD1 LEU A 522      35.311  45.525  29.123  1.00  0.00      RA0  C
ATOM   4740  CD2 LEU A 522      33.094  46.551  29.782  1.00  0.00      RA0  C
ATOM   4741  C   LEU A 522      33.874  42.150  30.142  1.00  0.00      RA0  C
ATOM   4742  O   LEU A 522      34.745  42.386  30.989  1.00  0.00      RA0  O
ATOM   4743  N   ALA A 523      32.886  41.278  30.333  1.00  0.00      RA0  N
ATOM   4744  H   ALA A 523      32.281  41.080  29.566  1.00  0.00      RA0  H
ATOM   4745  CA  ALA A 523      32.663  40.587  31.605  1.00  0.00      RA0  C
ATOM   4746  CB  ALA A 523      31.244  40.018  31.654  1.00  0.00      RA0  C
ATOM   4747  C   ALA A 523      33.657  39.458  31.908  1.00  0.00      RA0  C
ATOM   4748  O   ALA A 523      34.041  39.265  33.066  1.00  0.00      RA0  O
ATOM   4749  N   SER A 524      34.064  38.722  30.871  1.00  0.00      RA0  N
ATOM   4750  H   SER A 524      33.695  38.891  29.961  1.00  0.00      RA0  H
ATOM   4751  CA  SER A 524      34.885  37.515  31.029  1.00  0.00      RA0  C
ATOM   4752  CB  SER A 524      33.940  36.476  30.473  1.00  0.00      RA0  C
ATOM   4753  OG  SER A 524      32.800  37.226  30.012  1.00  0.00      RA0  O
ATOM   4754  HG  SER A 524      32.098  36.593  29.913  1.00  0.00      RA0  H
ATOM   4755  C   SER A 524      36.245  37.594  30.342  1.00  0.00      RA0  C
ATOM   4756  O   SER A 524      37.106  36.743  30.578  1.00  0.00      RA0  O
ATOM   4757  N   ARG A 525      36.429  38.608  29.495  1.00  0.00      RA0  N
ATOM   4758  H   ARG A 525      35.716  39.298  29.367  1.00  0.00      RA0  H
ATOM   4759  CA  ARG A 525      37.623  38.746  28.641  1.00  0.00      RA0  C
ATOM   4760  CB  ARG A 525      38.808  39.197  29.480  1.00  0.00      RA0  C
ATOM   4761  CG  ARG A 525      38.252  40.264  30.423  1.00  0.00      RA0  C
ATOM   4762  CD  ARG A 525      39.309  41.065  31.154  1.00  0.00      RA0  C
ATOM   4763  NE  ARG A 525      40.300  40.221  31.809  1.00  0.00      RA0  N
ATOM   4764  HE  ARG A 525      39.970  39.495  32.420  1.00  0.00      RA0  H
ATOM   4765  CZ  ARG A 525      41.574  40.676  31.665  1.00  0.00      RA0  C
ATOM   4766  NH1 ARG A 525      41.821  41.610  30.725  1.00  0.00      RA0  N
ATOM   4767 HH11 ARG A 525      42.711  42.107  30.721  1.00  0.00      RA0  H
ATOM   4768 HH12 ARG A 525      41.168  41.896  30.023  1.00  0.00      RA0  H
ATOM   4769  NH2 ARG A 525      42.562  40.222  32.460  1.00  0.00      RA0  N
ATOM   4770 HH21 ARG A 525      43.470  40.669  32.402  1.00  0.00      RA0  H
ATOM   4771 HH22 ARG A 525      42.452  39.485  33.127  1.00  0.00      RA0  H
ATOM   4772  C   ARG A 525      37.850  37.521  27.742  1.00  0.00      RA0  C
ATOM   4773  O   ARG A 525      38.973  37.026  27.609  1.00  0.00      RA0  O
ATOM   4774  N   GLN A 526      36.762  37.047  27.134  1.00  0.00      RA0  N
ATOM   4775  H   GLN A 526      35.887  37.522  27.230  1.00  0.00      RA0  H
ATOM   4776  CA  GLN A 526      36.782  35.899  26.224  1.00  0.00      RA0  C
ATOM   4777  CB  GLN A 526      36.416  34.627  26.984  1.00  0.00      RA0  C
ATOM   4778  CG  GLN A 526      37.610  33.866  27.549  1.00  0.00      RA0  C
ATOM   4779  CD  GLN A 526      37.565  32.473  26.963  1.00  0.00      RA0  C
ATOM   4780  OE1 GLN A 526      37.389  32.291  25.757  1.00  0.00      RA0  O
ATOM   4781  NE2 GLN A 526      37.712  31.502  27.878  1.00  0.00      RA0  N
ATOM   4782 HE21 GLN A 526      37.865  31.747  28.838  1.00  0.00      RA0  H
ATOM   4783 HE22 GLN A 526      37.671  30.524  27.667  1.00  0.00      RA0  H
ATOM   4784  C   GLN A 526      35.782  36.059  25.081  1.00  0.00      RA0  C
ATOM   4785  O   GLN A 526      34.956  36.972  25.087  1.00  0.00      RA0  O
ATOM   4786  N   ALA A 527      35.857  35.152  24.111  1.00  0.00      RA0  N
ATOM   4787  H   ALA A 527      36.402  34.331  24.264  1.00  0.00      RA0  H
ATOM   4788  CA  ALA A 527      35.139  35.296  22.842  1.00  0.00      RA0  C
ATOM   4789  CB  ALA A 527      35.956  34.796  21.654  1.00  0.00      RA0  C
ATOM   4790  C   ALA A 527      33.741  34.676  22.777  1.00  0.00      RA0  C
ATOM   4791  O   ALA A 527      32.966  35.010  21.877  1.00  0.00      RA0  O
ATOM   4792  N   THR A 528      33.426  33.765  23.699  1.00  0.00      RA0  N
ATOM   4793  H   THR A 528      34.031  33.507  24.445  1.00  0.00      RA0  H
ATOM   4794  CA  THR A 528      32.121  33.086  23.699  1.00  0.00      RA0  C
ATOM   4795  CB  THR A 528      32.564  31.652  23.522  1.00  0.00      RA0  C
ATOM   4796  OG1 THR A 528      33.986  31.620  23.791  1.00  0.00      RA0  O
ATOM   4797  HG1 THR A 528      34.045  31.230  24.656  1.00  0.00      RA0  H
ATOM   4798  CG2 THR A 528      32.289  31.141  22.106  1.00  0.00      RA0  C
ATOM   4799  C   THR A 528      31.329  33.386  24.965  1.00  0.00      RA0  C
ATOM   4800  O   THR A 528      31.912  33.643  26.016  1.00  0.00      RA0  O
ATOM   4801  N   LEU A 529      30.001  33.361  24.856  1.00  0.00      RA0  N
ATOM   4802  H   LEU A 529      29.580  33.229  23.954  1.00  0.00      RA0  H
ATOM   4803  CA  LEU A 529      29.124  33.555  26.011  1.00  0.00      RA0  C
ATOM   4804  CB  LEU A 529      28.838  35.049  26.214  1.00  0.00      RA0  C
ATOM   4805  CG  LEU A 529      28.324  35.454  27.603  1.00  0.00      RA0  C
ATOM   4806  CD1 LEU A 529      28.786  36.866  27.964  1.00  0.00      RA0  C
ATOM   4807  CD2 LEU A 529      26.807  35.315  27.761  1.00  0.00      RA0  C
ATOM   4808  C   LEU A 529      27.840  32.745  25.891  1.00  0.00      RA0  C
ATOM   4809  O   LEU A 529      26.915  33.107  25.156  1.00  0.00      RA0  O
ATOM   4810  N   THR A 530      27.807  31.631  26.615  1.00  0.00      RA0  N
ATOM   4811  H   THR A 530      28.573  31.332  27.181  1.00  0.00      RA0  H
ATOM   4812  CA  THR A 530      26.620  30.783  26.705  1.00  0.00      RA0  C
ATOM   4813  CB  THR A 530      27.236  29.410  26.734  1.00  0.00      RA0  C
ATOM   4814  OG1 THR A 530      28.512  29.530  26.085  1.00  0.00      RA0  O
ATOM   4815  HG1 THR A 530      28.333  29.578  25.151  1.00  0.00      RA0  H
ATOM   4816  CG2 THR A 530      26.358  28.334  26.091  1.00  0.00      RA0  C
ATOM   4817  C   THR A 530      25.838  31.159  27.971  1.00  0.00      RA0  C
ATOM   4818  O   THR A 530      26.423  31.605  28.965  1.00  0.00      RA0  O
ATOM   4819  N   GLN A 531      24.521  30.991  27.930  1.00  0.00      RA0  N
ATOM   4820  H   GLN A 531      24.075  30.671  27.092  1.00  0.00      RA0  H
ATOM   4821  CA  GLN A 531      23.652  31.576  28.940  1.00  0.00      RA0  C
ATOM   4822  CB  GLN A 531      23.474  33.075  28.680  1.00  0.00      RA0  C
ATOM   4823  CG  GLN A 531      22.984  33.845  29.908  1.00  0.00      RA0  C
ATOM   4824  CD  GLN A 531      22.272  35.103  29.466  1.00  0.00      RA0  C
ATOM   4825  OE1 GLN A 531      22.862  36.064  28.985  1.00  0.00      RA0  O
ATOM   4826  NE2 GLN A 531      20.943  35.034  29.648  1.00  0.00      RA0  N
ATOM   4827 HE21 GLN A 531      20.522  34.233  30.088  1.00  0.00      RA0  H
ATOM   4828 HE22 GLN A 531      20.334  35.765  29.345  1.00  0.00      RA0  H
ATOM   4829  C   GLN A 531      22.283  30.902  28.917  1.00  0.00      RA0  C
ATOM   4830  O   GLN A 531      21.853  30.389  27.886  1.00  0.00      RA0  O
ATOM   4831  N   THR A 532      21.610  30.896  30.062  1.00  0.00      RA0  N
ATOM   4832  H   THR A 532      21.995  31.222  30.923  1.00  0.00      RA0  H
ATOM   4833  CA  THR A 532      20.242  30.410  30.145  1.00  0.00      RA0  C
ATOM   4834  CB  THR A 532      20.263  29.535  31.372  1.00  0.00      RA0  C
ATOM   4835  OG1 THR A 532      21.603  29.038  31.487  1.00  0.00      RA0  O
ATOM   4836  HG1 THR A 532      21.645  28.295  30.894  1.00  0.00      RA0  H
ATOM   4837  CG2 THR A 532      19.236  28.401  31.326  1.00  0.00      RA0  C
ATOM   4838  C   THR A 532      19.288  31.592  30.209  1.00  0.00      RA0  C
ATOM   4839  O   THR A 532      19.602  32.626  30.800  1.00  0.00      RA0  O
ATOM   4840  N   LEU A 533      18.132  31.432  29.579  1.00  0.00      RA0  N
ATOM   4841  H   LEU A 533      17.918  30.577  29.095  1.00  0.00      RA0  H
ATOM   4842  CA  LEU A 533      17.077  32.426  29.622  1.00  0.00      RA0  C
ATOM   4843  CB  LEU A 533      17.026  33.219  28.316  1.00  0.00      RA0  C
ATOM   4844  CG  LEU A 533      17.840  34.508  28.355  1.00  0.00      RA0  C
ATOM   4845  CD1 LEU A 533      17.839  35.228  27.006  1.00  0.00      RA0  C
ATOM   4846  CD2 LEU A 533      17.371  35.417  29.492  1.00  0.00      RA0  C
ATOM   4847  C   LEU A 533      15.727  31.757  29.821  1.00  0.00      RA0  C
ATOM   4848  O   LEU A 533      15.370  30.827  29.094  1.00  0.00      RA0  O
ATOM   4849  N   LEU A 534      14.981  32.226  30.815  1.00  0.00      RA0  N
ATOM   4850  H   LEU A 534      15.268  33.053  31.294  1.00  0.00      RA0  H
ATOM   4851  CA  LEU A 534      13.592  31.823  30.960  1.00  0.00      RA0  C
ATOM   4852  CB  LEU A 534      13.174  31.759  32.427  1.00  0.00      RA0  C
ATOM   4853  CG  LEU A 534      12.975  30.318  32.907  1.00  0.00      RA0  C
ATOM   4854  CD1 LEU A 534      14.234  29.465  32.735  1.00  0.00      RA0  C
ATOM   4855  CD2 LEU A 534      12.439  30.270  34.338  1.00  0.00      RA0  C
ATOM   4856  C   LEU A 534      12.734  32.810  30.183  1.00  0.00      RA0  C
ATOM   4857  O   LEU A 534      12.803  34.019  30.406  1.00  0.00      RA0  O
ATOM   4858  N   ILE A 535      11.953  32.293  29.246  1.00  0.00      RA0  N
ATOM   4859  H   ILE A 535      11.930  31.307  29.062  1.00  0.00      RA0  H
ATOM   4860  CA  ILE A 535      11.126  33.138  28.392  1.00  0.00      RA0  C
ATOM   4861  CB  ILE A 535      11.576  33.006  26.936  1.00  0.00      RA0  C
ATOM   4862  CG2 ILE A 535      10.796  33.935  26.001  1.00  0.00      RA0  C
ATOM   4863  CG1 ILE A 535      13.081  33.229  26.824  1.00  0.00      RA0  C
ATOM   4864  CD1 ILE A 535      13.577  32.965  25.410  1.00  0.00      RA0  C
ATOM   4865  C   ILE A 535       9.657  32.754  28.531  1.00  0.00      RA0  C
ATOM   4866  O   ILE A 535       9.323  31.570  28.551  1.00  0.00      RA0  O
ATOM   4867  N   GLN A 536       8.788  33.757  28.647  1.00  0.00      RA0  N
ATOM   4868  H   GLN A 536       9.079  34.691  28.447  1.00  0.00      RA0  H
ATOM   4869  CA  GLN A 536       7.372  33.492  28.867  1.00  0.00      RA0  C
ATOM   4870  CB  GLN A 536       6.751  34.550  29.780  1.00  0.00      RA0  C
ATOM   4871  CG  GLN A 536       5.374  34.134  30.294  1.00  0.00      RA0  C
ATOM   4872  CD  GLN A 536       4.890  35.109  31.338  1.00  0.00      RA0  C
ATOM   4873  OE1 GLN A 536       5.098  36.316  31.240  1.00  0.00      RA0  O
ATOM   4874  NE2 GLN A 536       4.243  34.509  32.348  1.00  0.00      RA0  N
ATOM   4875 HE21 GLN A 536       4.113  33.504  32.303  1.00  0.00      RA0  H
ATOM   4876 HE22 GLN A 536       3.861  34.958  33.150  1.00  0.00      RA0  H
ATOM   4877  C   GLN A 536       6.617  33.276  27.552  1.00  0.00      RA0  C
ATOM   4878  O   GLN A 536       6.916  33.916  26.541  1.00  0.00      RA0  O
ATOM   4879  N   ASN A 537       5.639  32.370  27.599  1.00  0.00      RA0  N
ATOM   4880  H   ASN A 537       5.440  31.964  28.490  1.00  0.00      RA0  H
ATOM   4881  CA  ASN A 537       4.927  31.865  26.424  1.00  0.00      RA0  C
ATOM   4882  CB  ASN A 537       3.799  30.896  26.789  1.00  0.00      RA0  C
ATOM   4883  CG  ASN A 537       3.557  29.921  25.644  1.00  0.00      RA0  C
ATOM   4884  OD1 ASN A 537       3.022  30.235  24.581  1.00  0.00      RA0  O
ATOM   4885  ND2 ASN A 537       3.955  28.669  25.948  1.00  0.00      RA0  N
ATOM   4886 HD21 ASN A 537       4.372  28.452  26.838  1.00  0.00      RA0  H
ATOM   4887 HD22 ASN A 537       3.845  27.897  25.315  1.00  0.00      RA0  H
ATOM   4888  C   ASN A 537       4.423  32.899  25.406  1.00  0.00      RA0  C
ATOM   4889  O   ASN A 537       4.615  32.723  24.209  1.00  0.00      RA0  O
ATOM   4890  N   GLY A 538       3.773  33.963  25.860  1.00  0.00      RA0  N
ATOM   4891  H   GLY A 538       3.684  34.117  26.842  1.00  0.00      RA0  H
ATOM   4892  CA  GLY A 538       3.264  34.967  24.925  1.00  0.00      RA0  C
ATOM   4893  C   GLY A 538       3.772  36.358  25.230  1.00  0.00      RA0  C
ATOM   4894  O   GLY A 538       3.103  37.346  24.927  1.00  0.00      RA0  O
ATOM   4895  N   ALA A 539       4.966  36.435  25.816  1.00  0.00      RA0  N
ATOM   4896  H   ALA A 539       5.570  35.636  25.770  1.00  0.00      RA0  H
ATOM   4897  CA  ALA A 539       5.461  37.675  26.411  1.00  0.00      RA0  C
ATOM   4898  CB  ALA A 539       6.525  37.361  27.461  1.00  0.00      RA0  C
ATOM   4899  C   ALA A 539       6.044  38.680  25.415  1.00  0.00      RA0  C
ATOM   4900  O   ALA A 539       5.952  38.512  24.200  1.00  0.00      RA0  O
ATOM   4901  N   ARG A 540       6.628  39.740  25.960  1.00  0.00      RA0  N
ATOM   4902  H   ARG A 540       6.719  39.771  26.951  1.00  0.00      RA0  H
ATOM   4903  CA  ARG A 540       7.351  40.732  25.182  1.00  0.00      RA0  C
ATOM   4904  CB  ARG A 540       7.731  41.921  26.053  1.00  0.00      RA0  C
ATOM   4905  CG  ARG A 540       6.825  43.151  26.103  1.00  0.00      RA0  C
ATOM   4906  CD  ARG A 540       7.648  44.403  26.460  1.00  0.00      RA0  C
ATOM   4907  NE  ARG A 540       8.509  44.806  25.339  1.00  0.00      RA0  N
ATOM   4908  HE  ARG A 540       8.035  45.310  24.609  1.00  0.00      RA0  H
ATOM   4909  CZ  ARG A 540       9.810  44.378  25.247  1.00  0.00      RA0  C
ATOM   4910  NH1 ARG A 540      10.382  43.751  26.300  1.00  0.00      RA0  N
ATOM   4911 HH11 ARG A 540      11.281  43.297  26.196  1.00  0.00      RA0  H
ATOM   4912 HH12 ARG A 540       9.942  43.672  27.198  1.00  0.00      RA0  H
ATOM   4913  NH2 ARG A 540      10.498  44.553  24.093  1.00  0.00      RA0  N
ATOM   4914 HH21 ARG A 540      11.419  44.162  23.963  1.00  0.00      RA0  H
ATOM   4915 HH22 ARG A 540      10.128  45.052  23.302  1.00  0.00      RA0  H
ATOM   4916  C   ARG A 540       8.683  40.201  24.653  1.00  0.00      RA0  C
ATOM   4917  O   ARG A 540       9.177  39.152  25.079  1.00  0.00      RA0  O
ATOM   4918  N   GLU A 541       9.252  40.951  23.715  1.00  0.00      RA0  N
ATOM   4919  H   GLU A 541       8.711  41.663  23.277  1.00  0.00      RA0  H
ATOM   4920  CA  GLU A 541      10.613  40.752  23.258  1.00  0.00      RA0  C
ATOM   4921  CB  GLU A 541      10.956  41.675  22.101  1.00  0.00      RA0  C
ATOM   4922  CG  GLU A 541      11.928  40.910  21.220  1.00  0.00      RA0  C
ATOM   4923  CD  GLU A 541      12.276  41.702  19.985  1.00  0.00      RA0  C
ATOM   4924  OE1 GLU A 541      11.999  42.898  19.969  1.00  0.00      RA0  O
ATOM   4925  OE2 GLU A 541      12.827  41.115  19.052  1.00  0.00      RA0  O
ATOM   4926  C   GLU A 541      11.535  40.906  24.465  1.00  0.00      RA0  C
ATOM   4927  O   GLU A 541      11.769  42.022  24.937  1.00  0.00      RA0  O
ATOM   4928  N   ASP A 542      12.027  39.786  24.987  1.00  0.00      RA0  N
ATOM   4929  H   ASP A 542      11.821  38.903  24.554  1.00  0.00      RA0  H
ATOM   4930  CA  ASP A 542      12.922  39.815  26.141  1.00  0.00      RA0  C
ATOM   4931  CB  ASP A 542      12.864  38.587  27.036  1.00  0.00      RA0  C
ATOM   4932  CG  ASP A 542      13.895  38.848  28.119  1.00  0.00      RA0  C
ATOM   4933  OD1 ASP A 542      14.854  38.090  28.253  1.00  0.00      RA0  O
ATOM   4934  OD2 ASP A 542      13.769  39.848  28.823  1.00  0.00      RA0  O
ATOM   4935  C   ASP A 542      14.383  39.982  25.711  1.00  0.00      RA0  C
ATOM   4936  O   ASP A 542      14.970  39.082  25.106  1.00  0.00      RA0  O
ATOM   4937  SG  CYS A 543      15.063  43.081  23.598  1.00  0.00      RA0  S
ATOM   4938  CB  CYS A 543      16.259  42.877  24.941  1.00  0.00      RA0  C
ATOM   4939  N   CYS A 543      14.970  41.128  26.049  1.00  0.00      RA0  N
ATOM   4940  H   CYS A 543      14.557  41.659  26.785  1.00  0.00      RA0  H
ATOM   4941  CA  CYS A 543      16.302  41.483  25.558  1.00  0.00      RA0  C
ATOM   4942  C   CYS A 543      17.411  41.405  26.618  1.00  0.00      RA0  C
ATOM   4943  O   CYS A 543      17.135  41.337  27.816  1.00  0.00      RA0  O
ATOM   4944  N   ARG A 544      18.659  41.369  26.148  1.00  0.00      RA0  N
ATOM   4945  H   ARG A 544      18.817  41.293  25.159  1.00  0.00      RA0  H
ATOM   4946  CA  ARG A 544      19.856  41.469  26.990  1.00  0.00      RA0  C
ATOM   4947  CB  ARG A 544      20.489  40.083  27.186  1.00  0.00      RA0  C
ATOM   4948  CG  ARG A 544      19.535  38.989  27.692  1.00  0.00      RA0  C
ATOM   4949  CD  ARG A 544      19.076  39.195  29.137  1.00  0.00      RA0  C
ATOM   4950  NE  ARG A 544      17.634  38.986  29.285  1.00  0.00      RA0  N
ATOM   4951  HE  ARG A 544      17.054  38.833  28.469  1.00  0.00      RA0  H
ATOM   4952  CZ  ARG A 544      17.052  39.185  30.500  1.00  0.00      RA0  C
ATOM   4953  NH1 ARG A 544      17.837  39.409  31.578  1.00  0.00      RA0  N
ATOM   4954 HH11 ARG A 544      17.454  39.570  32.489  1.00  0.00      RA0  H
ATOM   4955 HH12 ARG A 544      18.836  39.424  31.493  1.00  0.00      RA0  H
ATOM   4956  NH2 ARG A 544      15.712  39.161  30.612  1.00  0.00      RA0  N
ATOM   4957 HH21 ARG A 544      15.183  39.275  31.450  1.00  0.00      RA0  H
ATOM   4958 HH22 ARG A 544      15.144  39.030  29.774  1.00  0.00      RA0  H
ATOM   4959  C   ARG A 544      20.848  42.397  26.306  1.00  0.00      RA0  C
ATOM   4960  O   ARG A 544      21.101  42.270  25.110  1.00  0.00      RA0  O
ATOM   4961  N   GLU A 545      21.412  43.327  27.066  1.00  0.00      RA0  N
ATOM   4962  H   GLU A 545      21.286  43.328  28.057  1.00  0.00      RA0  H
ATOM   4963  CA  GLU A 545      22.497  44.168  26.570  1.00  0.00      RA0  C
ATOM   4964  CB  GLU A 545      22.258  45.585  27.072  1.00  0.00      RA0  C
ATOM   4965  CG  GLU A 545      22.205  46.685  26.021  1.00  0.00      RA0  C
ATOM   4966  CD  GLU A 545      22.990  47.847  26.582  1.00  0.00      RA0  C
ATOM   4967  OE1 GLU A 545      23.365  47.794  27.749  1.00  0.00      RA0  O
ATOM   4968  OE2 GLU A 545      23.351  48.763  25.846  1.00  0.00      RA0  O
ATOM   4969  C   GLU A 545      23.800  43.672  27.177  1.00  0.00      RA0  C
ATOM   4970  O   GLU A 545      23.803  43.148  28.289  1.00  0.00      RA0  O
ATOM   4971  N   MET A 546      24.896  43.809  26.436  1.00  0.00      RA0  N
ATOM   4972  H   MET A 546      24.858  44.125  25.482  1.00  0.00      RA0  H
ATOM   4973  CA  MET A 546      26.229  43.514  26.968  1.00  0.00      RA0  C
ATOM   4974  CB  MET A 546      26.471  42.003  27.059  1.00  0.00      RA0  C
ATOM   4975  CG  MET A 546      26.468  41.301  25.701  1.00  0.00      RA0  C
ATOM   4976  SD  MET A 546      26.670  39.520  25.852  1.00  0.00      RA0  S
ATOM   4977  CE  MET A 546      25.191  39.186  26.822  1.00  0.00      RA0  C
ATOM   4978  C   MET A 546      27.332  44.165  26.132  1.00  0.00      RA0  C
ATOM   4979  O   MET A 546      27.093  44.615  25.010  1.00  0.00      RA0  O
ATOM   4980  N   LYS A 547      28.537  44.224  26.694  1.00  0.00      RA0  N
ATOM   4981  H   LYS A 547      28.735  43.713  27.529  1.00  0.00      RA0  H
ATOM   4982  CA  LYS A 547      29.631  44.943  26.062  1.00  0.00      RA0  C
ATOM   4983  CB  LYS A 547      30.172  46.065  26.958  1.00  0.00      RA0  C
ATOM   4984  CG  LYS A 547      29.085  46.866  27.691  1.00  0.00      RA0  C
ATOM   4985  CD  LYS A 547      28.023  47.513  26.792  1.00  0.00      RA0  C
ATOM   4986  CE  LYS A 547      26.838  48.042  27.607  1.00  0.00      RA0  C
ATOM   4987  NZ  LYS A 547      25.705  48.326  26.723  1.00  0.00      RA0  N
ATOM   4988  HZ1 LYS A 547      24.836  48.580  27.250  1.00  0.00      RA0  H
ATOM   4989  HZ2 LYS A 547      25.846  49.076  26.030  1.00  0.00      RA0  H
ATOM   4990  HZ3 LYS A 547      25.381  47.482  26.202  1.00  0.00      RA0  H
ATOM   4991  C   LYS A 547      30.732  44.012  25.571  1.00  0.00      RA0  C
ATOM   4992  O   LYS A 547      31.248  43.177  26.321  1.00  0.00      RA0  O
ATOM   4993  N   ILE A 548      31.057  44.162  24.291  1.00  0.00      RA0  N
ATOM   4994  H   ILE A 548      30.626  44.901  23.766  1.00  0.00      RA0  H
ATOM   4995  CA  ILE A 548      32.203  43.506  23.675  1.00  0.00      RA0  C
ATOM   4996  CB  ILE A 548      31.828  42.680  22.439  1.00  0.00      RA0  C
ATOM   4997  CG2 ILE A 548      30.745  41.678  22.818  1.00  0.00      RA0  C
ATOM   4998  CG1 ILE A 548      31.417  43.518  21.232  1.00  0.00      RA0  C
ATOM   4999  CD1 ILE A 548      31.238  42.679  19.967  1.00  0.00      RA0  C
ATOM   5000  C   ILE A 548      33.239  44.577  23.357  1.00  0.00      RA0  C
ATOM   5001  O   ILE A 548      32.897  45.649  22.863  1.00  0.00      RA0  O
ATOM   5002  N   TYR A 549      34.501  44.300  23.659  1.00  0.00      RA0  N
ATOM   5003  H   TYR A 549      34.793  43.411  23.981  1.00  0.00      RA0  H
ATOM   5004  CA  TYR A 549      35.568  45.260  23.386  1.00  0.00      RA0  C
ATOM   5005  CB  TYR A 549      36.307  45.657  24.668  1.00  0.00      RA0  C
ATOM   5006  CG  TYR A 549      37.102  44.511  25.251  1.00  0.00      RA0  C
ATOM   5007  CD1 TYR A 549      36.515  43.650  26.171  1.00  0.00      RA0  C
ATOM   5008  CE1 TYR A 549      37.263  42.630  26.747  1.00  0.00      RA0  C
ATOM   5009  CD2 TYR A 549      38.432  44.331  24.888  1.00  0.00      RA0  C
ATOM   5010  CE2 TYR A 549      39.179  43.309  25.457  1.00  0.00      RA0  C
ATOM   5011  CZ  TYR A 549      38.598  42.467  26.398  1.00  0.00      RA0  C
ATOM   5012  OH  TYR A 549      39.353  41.473  26.988  1.00  0.00      RA0  O
ATOM   5013  HH  TYR A 549      40.184  41.409  26.534  1.00  0.00      RA0  H
ATOM   5014  C   TYR A 549      36.524  44.722  22.319  1.00  0.00      RA0  C
ATOM   5015  O   TYR A 549      36.608  43.509  22.111  1.00  0.00      RA0  O
ATOM   5016  N   LEU A 550      37.228  45.631  21.646  1.00  0.00      RA0  N
ATOM   5017  H   LEU A 550      37.160  46.594  21.904  1.00  0.00      RA0  H
ATOM   5018  CA  LEU A 550      38.267  45.259  20.690  1.00  0.00      RA0  C
ATOM   5019  CB  LEU A 550      38.353  46.289  19.562  1.00  0.00      RA0  C
[truncated: 1,187,393 more chars]
